# Supplementary material for: 454 sequencing of pooled BAC clones on chromosome 3H of barley
Source: BMC Genomics. 2011 May 19;12:246. doi: 10.1186/1471-2164-12-246 (PMC3224129; doi:10.1186/1471-2164-12-246)
Supplement: Additional file 1 — Information of pooled barley BAC clone libraries and resulting sequences. Excel file [file 1471-2164-12-246-S1.XLS]

## Sheet: Additional file 1
Additional file 1
Information of pooled barley BAC clone libraries and resulting sequences
Library No.	Library name	No. of pooled BAC clones		All reads				Contigs larger than 500bp								ESTs used for BAC clone selection (see Additional data 6 for fasta files)
				No. of assembled reads	No. of bases in all contigs	No. of contigs		No. of contigs	No. of bases	Avg contig size	N50 contig size	Largest contig size	Q40 Plus Bases	(%)
1	01-20	20		531465	4698646	12301		1496	2414677	1614	4079	31847	2314658	95.86		BaAL15P01	BaAK42D06	bags12k16	BaAL36H19	bags1d06	basd22i04	BaAK13C16	bastl04C0406	bastl42D1107	BaGS31B20	bah15p03	baak20g06	baal22c16	baak46o05	basd15h22	bags22i13	bah31e12	BaSD15L22	BaGS20D21	bags39o21
2	31-50	20		332934	1528840	2118		406	1233895	3039	6146	25880	1222106	99.04		baal5k12	kr63F0111	baak12j16	BaAK28J20	BaH27G14	BaH49B13	BaGS35A09	BaAK43H20	bast16A0802	basd18k01	BaAK30M07	bags6a04	kr15H0915	bags26d01	BaSD24D11	BaH60D22	BaSD1G06	BaAK21L13	bah57m03	bah62n16
3	51-70	20		314281	1585772	1920		450	1310137	2911	5431	28114	1300863	99.29		BaGS22F15	BaH50J14	bah19d23	bags38c06	BaGS25N05	bastl29B0503	baak43n21	BaAL4F05	baal4a06	BaGS16B17	BaGS27P18	BaAK16B19	bags19h13	bah57c21	BaH53P15	BaGS20A10	bast02D0808	bags31c04	BaH32J06	bah60o22
4	71-90	20		319783	1789957	1981		535	1485771	2777	5902	31467	1474368	99.23		BaH50C16	BaH57K23	kr17G1113	bags19k19	baak38b13	BaH28M14	BaH48I15	bast04B0804	bah45f13	BaAL8J18	BaGS9D01	baal12d12	baal4i06	baak1k08	bags9b03	baet42G1214	bah18d12	bags22b22	bah13f10	bags33j15
5	91-111	20		359140	1595124	1965		513	1285339	2505	5316	20600	1280814	99.65		BaAL12H04	BaGS16I18	bah11k22	baak32p21	bah63l21	BaGS38D03	BaSD23A04	BaSD14C15	bast63C0105	bast23C1105	bags29c09	bags6b06	BaAK39I07	BaGS20G21	bah11m03	BaAL19H10	BaSD24B15	bah48n17	bags9i05	bags1l22
6	111-131	20		374290	1792766	1613		469	1544887	3294	6497	32801	1539086	99.62		bah62p18	bah44a05	bah19c13	baal12b04	BaAK28A10	kr28B0703	bastl50C0606	BaGS36B01	BaH19A05	baal10c06	bags19p04	BaAK21A17	bah20j14	BaAK19A03	BaGS30E19	BaAK28C21	BaGS13P22	kr27A1101	baal12i18	bast58F0412
7	131-151	20		351973	1751096	2093		514	1431192	2784	5229	27636	1421567	99.33		baal4m06	basd23m17	bastl30E0509	bah44b08	BaGS14N10	BaH30B03	BaAK26L17	bags23f03	bags20o06	bags19n12	baal12a09	bast14F0612	baak13p20	BaGS16K13	baal40m06	BaH29I03	bah16h01	baal11c11	bah14d17	BaGS1N17
8	151-171	20		236773	1577820	2075		486	1246366	2564	5049	22836	1232554	98.89		bags27h17	bah47p22	bags22a02	basd12g02	basd15o18	bast52G0414	bags37k06	bags6e22	basd15a02	bags7b06	bah15k11	bast46C0406	bastl45E0509	BaH41G07	bast46H1016	baal39a19	baak11n24	bast14E0909	baet13G0713	baak13c05
9	171-190	20		392816	1386632	1426		369	1165530	3158	6894	30764	1163153	99.8		bastl41G0513	BaGS39M09	BaAL39B05	BaAL1J03	basd11k09	BaGS33N15	baet43H0416	bah11m06	baak31a24	bags27h20	basd27c09	BaAL25O01	bags7f08	BaGS13O12	bags38b06	BaAK19J09	bags9e16	bags20n14	bah42o12	bags4p14
10	191-210	20		295057	1729937	2203		457	1388231	3037	6342	37511	1377246	99.21		bah27a22	bags21n02	BaGS19J10	BaAK29G03	baak23e11	bags31k04	bast56C0305	basd26c09	BaSD20B11	BaH46F11	BaAK33I12	baak32m10	BaAL4L02	bags39p06	baet24F1212	bags13i12	BaAL16A23	bastl16B1204	bastl29F0711	BaGS32M17
11	211-230	20		362684	1674531	1689		460	1424637	3097	6319	38302	1410682	99.02		baal15e10	basd3g08	baal33m18	baal15e05	BaGS30P02	BaSD15D05	BaAL7B16	bags38n23	baak36a14	baak34g01	baak12f01	BaGS30I18	bah31e13	bags22f17	baal30l05	bags38o10	BaH49L21	kr10H0216	bah35c14	BaAL30C02
12	231-250	20		319264	1486973	1523		418	1263679	3023	6074	56171	1243224	98.38		bah11i21	BaAK20K23	BaAL25P17	BaH49A01	bags39m17	baet44D0707	BaH16P10	BaAK42J01	BaAL13N01	baak12c12	baak21o03	BaSD16B18	bast79C1105	BaAK4J17	BaH36L17	bags11i15	baak20g24	baak20h23	baet46C0206	baal5i05
13	251-270	20		337217	1710619	1255		415	1533012	3694	7994	42927	1519803	99.14		BaH27B05	basd19k10	bags30n17	bags31e24	BaGS5B16	bags34a11	bags6c16	bah42g19	BaH12L06	basd11a10	BaSD12P12	bags9l16	bags5d10	bags19l10	BaH56J21	baal40i22	bags16i19	kr69E0810	bags17j14	bast74C0206
14	271-290	20		479188	1716658	1737		438	1475129	3367	6650	32354	1464286	99.26		basd19n14	baak42g21	BaAK39A15	basd18o21	baal6o24	BaH22C09	bags23k14	baal24n12	BaGS21H17	BaAL13B22	bah41l03	bastl30F0111	baak40c12	kr23D0408	BaAL13O01	BaH42J22	BaAL3K03	kr30B1103	bags28c17	baal4e21
15	291-310	20		435438	1521101	1163		358	1352326	3777	7358	58322	1344658	99.43		BaGS29D05	bah54d24	basd22g20	bags38h17	BaAK30B23	BaAK24P09	baak23i12	BaGS22I06	BaGS4L04	BaAL15F23	BaGS25O15	BaGS7G14	basd24i11	baak20l21	bags33m02	BaH48G21	bags27p13	BaH62H20	BaAL34P18	BaAL39F24
16	A1-10_21-30	20		425879	1997647	3117		378	1575497	4167	10033	56498	1571450	99.74		BaGS31M01	BaH63H24	basd15n13	BaGS32C19	baak36f08	baak39a14	BaGS20N02	baak13h18	basd14k04	BaH53L10	basd21j11	BaH48C10	bags35b22	BaAK30H06	BaAL15M07	BaAL19L12	baet46B0903	BaGS19F16	BaH45N12	bast74H0216
17	A11-30	20		199614	1826057	1141		463	1666585	3599	9506	40453	1657169	99.44		baak27d01	BaGS4J14	baal40p07	bah49c19	bast58C0406	BaAK35M24	baak43e04	baak1d12	BaGS15C17	BaAK27G06	baak35n06	BaAL15M07	bast74H0216	BaAK45C14	bast16A0802	kr15H0915	BaAK21L13	bah57m03	bah62n16	bast17D1008
18	A31-50	20		207527	1925849	1248		535	1756329	3282	7582	36220	1752322	99.77		bags21g23	basd27h23	bast61D0707	bags23b01	bastl22E0810	BaAL3C04	bags24n16	BaAL8G07	bags3f23	baal32p23	BaGS32B13	basd11o06	bah57a11	baal11c20	baal19b12	bags15k18	BaH30F03	BaSD27G02	bags9a03	baak29d10
19	A51-60	10		139942	951923	471		190	888791	4677	14089	40081	886963	99.79		baak46j13	bah49o05	BaAK1O08	bastl30A0701	bah18m13	bah52o06	BaAK36B11	basd13p12	BaAK38O08	BaSD17G23
20	A61-70	10		157050	1101612	683		255	1001971	3929	10458	55517	995851	99.39		BaAL37H08	BaH46A12	baak41o03	bah14a11	BaAL5F06	BaH47O14	BaH50I12	baak45p02	baal0e07	baak14e02
21	A71-80	10		186784	932910	361		163	886682	5439	15075	57221	884786	99.79		BaAK13L10	bags20i01	BaSD16I09	BaH15L04	bah57d15	baak14i02	bah12e02	baak39l17	BaSD19C07	BaH58D17
22	A81-90	10		186679	1028382	328		130	984028	7569	15813	53481	982504	99.85		BaSD14G02	bah55n21	bags11o14	bah17f24	BaSD14L18	BaH62B09	BaGS37A16	bags22p05	baak24e23	bags22g10
