# Supplementary material for: 454 sequencing of pooled BAC clones on chromosome 3H of barley
Source: BMC Genomics. 2011 May 19;12:246. doi: 10.1186/1471-2164-12-246 (PMC3224129; doi:10.1186/1471-2164-12-246)
Supplement: Additional file 2 — Name, lengh and map position of barley ESTs on chromosome 3H used for BAC clone selection and their homologous contigs from BAC sequencing. Excel file [file 1471-2164-12-246-S2.XLS]

## Sheet: Additional file 2
Additional file 2
Name, lengh and map position of barley ESTs on chromosome 3H used for BAC clone selection and their homologous contigs from BAC sequencing
EST clone name	EST length (bp)	Map position (cM)	Blastn e- value	Contig name	Contig length (bp)	Definition of barley EST
baal15p01	518	0	0	0120con222	10281	ref|XM_549869.1| Oryza sativa (japonica cultivar-group), mRNA Length = 4570
baak42d06	471	9.8	0	0120con8724	6315	gb|AC025568.25| Homo sapiens 12 BAC RP11-540D4 (Roswell Park Cancer Institute Human BAC Library) complete sequence Length = 151154
bags12k16	530	9.8	0	0120con502	30926	ref|XM_476842.1| Oryza sativa (japonica cultivar-group), mRNA Length = 1956
baal36h19	557	9.8	0	0120con104	16420	ref|XM_792787.1| PREDICTED: Strongylocentrotus purpuratus similar to inositol 1,4,5-triphosphate receptor, type 1 (LOC593307), partial mRNA Length = 1932
bags1d06	509	9.8	9e-51	0120con335	7954	ref|NM_174728.2| Bos taurus calcium binding protein 5 (CABP5), mRNA Length = 1266
basd22i04	519	10.9	0	0120con371	13299	emb|AJ234810.1|HVU234810 Hordeum vulgare genomic DNA fragment; clone MWG2158.rev Length = 274
bags31m01	555	12	0	2130A0110con2341	24750	ref|NM_184115.2| Oryza sativa (japonica cultivar-group), mRNA Length = 1421
bah63h24	533	12.4	e-127	2130A0110con26	10682	gb|AF521177.1| Hordeum vulgare contig 211252, complete sequence Length = 211664
basd15n13	867	12.8	e-138	0120con9278	10764	gb|BT009261.1| Triticum aestivum clone wlk4.pk0018.f9:fis, full insert mRNA sequence Length = 1111
baak13c16	533	13.1	e-156	0120con334	16197	gb|AY462226.1| Hordeum lechleri indole-3-glycerol phosphate lyase mRNA, partial cds Length = 979
bags32c19	560	15.3	0	2130A0110con2417	9946	gb|AY534122.1|SEG_AY534122S1 Aegilops tauschii transposon XJ, complete sequence; putative Bowman Birk trypsin inhibitor gene, complete cds; Stowaway MITE, complete sequence; and insertion sequences xl_tt1a and xl_tt1b putative ripening related protein gen
baak36f08	548	15.3	e-135	2130A0110con2404	39443	gb|AY534122.1|SEG_AY534122S1 Aegilops tauschii transposon XJ, complete sequence; putative Bowman Birk trypsin inhibitor gene, complete cds; Stowaway MITE, complete sequence; and insertion sequences xl_tt1a and xl_tt1b putative ripening related protein gen
bastl04c04	426	16.4	e-127	0120con10441	15437	ref|XM_549980.1| Oryza sativa (japonica cultivar-group), mRNA Length = 411
bastl42d11	315	16.4	e-163	0120con11699	22490	dbj|BA000030.2| Streptomyces avermitilis MA-4680 genomic DNA, complete genome Length = 9025608
bags31b20	480	17.5	e-136	A7180con42	15360	ref|NM_184187.2| Oryza sativa (japonica cultivar-group), mRNA Length = 2242
baak39l17	550	17.5	0	A7180con31	12939	ref|XM_549989.1| Oryza sativa (japonica cultivar-group), mRNA Length = 3562
baal17j24	553	20.7	0	2130A0110con2206	8459	gb|AY534122.1|SEG_AY534122S1 Aegilops tauschii transposon XJ, complete sequence; putative Bowman Birk trypsin inhibitor gene, complete cds; Stowaway MITE, complete sequence; and insertion sequences xl_tt1a and xl_tt1b putative ripening related protein gen
bah15p03	550	20.7	0	0120con83	14056	dbj|AK111309.1| Oryza sativa (japonica cultivar-group) cDNA clone:002-181-C01, full insert sequence Length = 760
baak20g06	551	21.8	2e-79	0120con86	24384	gb|AY551214.1| Oryza sativa precursor microRNA 159b gene, complete sequence Length = 200
baal22c16	549	21.8	0	0120con8731	7513	ref|XM_549850.1| Oryza sativa (japonica cultivar-group), mRNA Length = 1546
baak46o05	550	21.8	e-145	0120con11223	4659	ref|NM_184150.2| Oryza sativa (japonica cultivar-group), mRNA Length = 2162
basd15h22	549	22.9	0	A7180con63	57221	ref|XM_478920.1| Oryza sativa (japonica cultivar-group), mRNA Length = 1440
basd19c07	551	24	e-127	A7180con329	14815	ref|XM_549952.1| Oryza sativa (japonica cultivar-group), mRNA Length = 3419
bags22i13	545	25.7	e-174	0120con257	5719	ref|XM_549955.1| Oryza sativa (japonica cultivar-group), mRNA Length = 1309
baak39a14	548	26.8	0	2130A0110con3034	38075	ref|XM_549949.1| Oryza sativa (japonica cultivar-group), mRNA Length = 2733
bah31e12	549	27.9	0	0120con181	23159	gb|AF466200.2| Sorghum bicolor putative protein kinase gene, partial cds; putative Cf-2, fertilization-independent endosperm proteins, hypothetical protein, putative non-LTR retroelement reverse transcriptase, OCL5 protein, tryptophan synthase beta-subuni
bags20d21	549	30.1	e-145	0120con9282	23783	emb|X64618.1|TAHSP169B T.aestivum mRNA for heat shock protein 16.9B Length = 1070
bags39o21	543	30.7	0	0120con9294	12524	gb|AY106058.1| Zea mays PCO147797 mRNA sequence Length = 1497
basd21j11	451	30.7	0	2130A0110con39	27457	ref|XM_550032.1| Oryza sativa (japonica cultivar-group), mRNA Length = 1980
bah48c10	948	32.3	5e-77	2130A0110con67	8539	ref|XM_550058.1| Oryza sativa (japonica cultivar-group), mRNA Length = 924
baak35n06	564	36.1	0	A1130con27	24729	gb|AY106471.1| Zea mays PCO129047 mRNA sequence Length = 1220
bags35b22	449	39.3	e-176	A1130con12	40235	emb|X93170.1|HV1433B H.vulgare mRNA for Hv14-3-3b Length = 1136
baal19l12	550	40.4	0	2130A0110con2312	12376	gb|AY105155.1| Zea mays PCO107552 mRNA sequence Length = 1776
bags25b05	518	41.5	0	2130A0110con2414	16498	emb|Z66528.1|HVGLTP4X3 H.vulgare ltp4.3 gene Length = 1862
baal1h04	532	41.5	0	2130A0110con13	13245	emb|X56547.1|HSBLT4 H. vulgare BLT4 mRNA Length = 724
baet46b09	393	42.6	0	2130A0110con2351	16514	gb|BT009310.1| Triticum aestivum clone wlm1.pk0022.d1:fis, full insert mRNA sequence Length = 1470
bags19f16	551	42.6	0	2130A0110con2767	14809	ref|XM_470426.1| Oryza sativa (japonica cultivar-group), mRNA Length = 2223
bah45n12	554	47	0	2130A0110con21	7699	emb|AJ810707.1| Poa pratensis mRNA for RAB1-like (rab1-1 gene) Length = 1021
bast74h02	448	48.1	0	A1130con521	21974	gb|AF023472.1|AF023472 Hordeum vulgare peptide transporter (ptr1) mRNA, complete cds Length = 2260
baak45c14	231	53.4	e-109	3150con101	4537	ref|NM_184333.2| Oryza sativa (japonica cultivar-group), mRNA Length = 874
baal5k12	554	53.4	0	3150con1389	7405	emb|AJ000231.1|HVJ000231 Hordeum vulgare mRNA for expressed sequence tag Length = 160
kr63f01	326	54.1	e-151	2130A0110con2178	56218
baak13h18	513	54.1	0	2130A0110con2534	3914	gb|AC133248.4| Oryza sativa (japonica cultivar-group) chromosome 11 clone OSJNBa0080I08, complete sequence Length = 197156
baak12j16	545	54.1	0	3150con1819	3476	ref|NM_184331.2| Oryza sativa (japonica cultivar-group), mRNA Length = 1043
baak28j20	563	55.2	0	3150con1242	9364	ref|XM_550104.1| Oryza sativa (japonica cultivar-group), mRNA Length = 1056
bah49b13	553	55.2	0	3150con100	1230	ref|NM_184325.2| Oryza sativa (japonica cultivar-group), mRNA Length = 1075
bags35a09	550	57.4	0	3150con6	5579	dbj|AK072794.1| Oryza sativa (japonica cultivar-group) cDNA clone:J023138M03, full insert sequence Length = 1102
baak43h20	551	66.5	0	3150con43	10257	gb|AF525764.1| Aegilops tauschii subsp. strangulata SBE I pseudogene, partial sequence; SBE I pseudogene, complete sequence; and starch branching enzyme I (SBE I) gene, complete cds Length = 25187
bast16a08	328	66.5	e-179	A1130con597	10785	ref|XM_549829.1| Oryza sativa (japonica cultivar-group), mRNA Length = 1593
basd18k01	520	66.5	0	3150con1024	7503	gb|AY106269.1| Zea mays PCO138212 mRNA sequence Length = 1343
baak30m07	557	69.2	0	A7180con233	22275	emb|AJ511346.1|HVU511346 Hordeum vulgare subsp. vulgare partial mRNA for metallothioneine type2 (mt2b gene) Length = 241
bags6a04	539	69.2	0	3150con1039	9732	ref|XM_466174.1| Oryza sativa (japonica cultivar-group), mRNA Length = 1200
bags26d01	526	69.7	e-106	3150con116	9765	ref|NM_193807.1| Oryza sativa (japonica cultivar-group), predicted mRNA Length = 3369
basd14k04	554	70.8	0	2130A0110con2983	11494	ref|XM_550136.1| Oryza sativa (japonica cultivar-group), mRNA Length = 2134
basd24d11	517	70.8	2e-83	271290con734	10732	gb|AY106238.1| Zea mays PCO131322 mRNA sequence Length = 3232
bah53l10	550	70.8	0	2130A0110con49	14561	ref|XM_550167.1| Oryza sativa (japonica cultivar-group), mRNA Length = 1993
bah60d22	517	73	0	3150con1104	6505	dbj|AK111158.1| Oryza sativa (japonica cultivar-group) cDNA clone:002-176-H09, full insert sequence Length = 3614
basd1g06	938	73	0	A1130con71	4581	ref|NM_183466.2| Oryza sativa (japonica cultivar-group), mRNA Length = 1093
baak21l13	573	73	6e-68	3150con1106	2896	ref|NM_183466.2| Oryza sativa (japonica cultivar-group), mRNA Length = 1093
bah57m03	555	73	0	A1130con274	15280	gb|BT009558.1| Triticum aestivum clone wre1n.pk0001.e3:fis, full insert mRNA sequence Length = 711
bah62n16	288	74.7	e-149	3150con1206	24219	dbj|AP008207.1| Oryza sativa (japonica cultivar-group) genomic DNA, chromosome 1, complete sequence Length = 43261740
bags22f15	556	75.2	e-147	5170con950	6834	dbj|AK099081.1| Oryza sativa (japonica cultivar-group) cDNA clone:J023002L13, full insert sequence Length = 877
bah19d23	545	75.7	e-171	5170con78	5759	gb|AY105920.1| Zea mays PCO073266 mRNA sequence Length = 1079
bags38c06	544	76.2	0	5170con89	12906	ref|XM_466222.1| Oryza sativa (japonica cultivar-group), mRNA Length = 2333
bags25n05	438	76.2	e-163	5170con719	5318	gb|AY110553.1| Zea mays CL22344_1 mRNA sequence Length = 656
bastl29b05	369	76.2	e-176	5170con703	21059	gb|CP000249.1| Frankia sp. CcI3, complete genome Length = 5433628
baak27d01	554	77.3	e-140	A1130con199	15553	gb|BT016271.1| Zea mays clone Contig104 mRNA sequence Length = 1430
baak43n21	518	77.3	0	5170con83	11735	ref|XM_468758.1| Oryza sativa (japonica cultivar-group), mRNA Length = 2377
baal4f05	549	78.4	0	5170con576	16872	ref|XM_477400.1| Oryza sativa (japonica cultivar-group), mRNA Length = 2122
baal4a06	552	78.4	0	5170con96	13324	dbj|AK060702.1| Oryza sativa (japonica cultivar-group) cDNA clone:001-030-G02, full insert sequence Length = 1345
bast17d10	378	80	0	A1130con582	7118	ref|XM_464378.1| Oryza sativa (japonica cultivar-group), mRNA Length = 1530
bags16b17	536	81.1	0	5170con16	12553	gb|BT009420.1| Triticum aestivum clone wlmk1.pk0014.a12:fis, full insert mRNA sequence Length = 1794
bags27p18	510	81.7	e-146	5170con25	17523	gb|AY108419.1| Zea mays PCO089499 mRNA sequence Length = 1147
bags4j14	558	81.7	0	A1130con631	22159	ref|NM_193188.1| Oryza sativa (japonica cultivar-group), predicted mRNA Length = 846
baak16b19	551	81.7	0	5170con752	3977	ref|NM_184517.2| Oryza sativa (japonica cultivar-group), mRNA Length = 1366
baal40p07	556	81.7	e-102	A1130con302	15279	dbj|AP008207.1| Oryza sativa (japonica cultivar-group) genomic DNA, chromosome 1, complete sequence Length = 43261740
bah49c19	536	84	0	A1130con43	13336	ref|NM_184479.1| Oryza sativa (japonica cultivar-group), mRNA Length = 3069
baak35m24	552	87.4	0	A1130con48	16694	gb|AC165176.2| Zea mays clone ZMMBBb-177G21, complete sequence Length = 176679
bags19h13	543	87.4	e-149	5170con761	16059	gb|AY108726.1| Zea mays PCO143835 mRNA sequence Length = 1297
bah57c21	533	87.4	0	5170con76	4124	ref|XM_550429.1| Oryza sativa (japonica cultivar-group), mRNA Length = 2147
bah53p15	552	88.5	0	5170con701	28041	ref|NM_189523.2| Oryza sativa (japonica cultivar-group), mRNA Length = 1733
bags20a10	553	88.5	0	5170con891	21107	ref|NM_193117.1| Oryza sativa (japonica cultivar-group), mRNA Length = 1167
bast02d08	424	88.5	e-170	5170con600	14434	ref|XM_550313.1| Oryza sativa (japonica cultivar-group), mRNA Length = 1947
bags31c04	551	88.5	0	5170con589	12314	emb|X78876.1|HVACXPII1 Hordeum vulgare L. (Alexis) mRNA for serine carboxypeptidase II-1 Length = 1252
bah32j06	543	88.5	0	5170con1189	25730	gb|AC104712.2| Oryza sativa (japonica cultivar-group) chromosome 5 clone OJ1333_C12, complete sequence Length = 102029
bah60o22	540	88.5	0	5170con123	13344	ref|NM_188339.1| Oryza sativa (japonica cultivar-group), Ozsa8090 predicted mRNA Length = 3249
bah50c16	517	88.5	e-153	7190con1093	13234	gb|BT009307.1| Triticum aestivum clone wlm1.pk0018.b5:fis, full insert mRNA sequence Length = 1381
bah57k23	519	88.5	0	7190con16	11662	ref|NM_188302.1| Oryza sativa (japonica cultivar-group), predicted mRNA Length = 1809
kr17g11	266	92.8	e-141	7190con1499	11797	gb|AC093278.2| Homo sapiens chromosome 5 clone RP11-389C8, complete sequence Length = 171858
bags19k19	543	92.8	0	7190con4	7047	gb|AC133931.5| Oryza sativa (japonica cultivar-group) chromosome 11 clone OSJNBb0013M05 map C3, complete sequence Length = 131117
baak38b13	553	92.8	e-173	7190con470	16484	ref|XM_468862.1| Oryza sativa (japonica cultivar-group), mRNA Length = 1135
baak1d12	495	92.8	0	A1130con635	14796	dbj|AK099851.1| Oryza sativa (japonica cultivar-group) cDNA clone:J013110C21, full insert sequence Length = 1824
bah28m14	495	92.8	0	7190con977	9917	ref|NM_188036.1| Oryza sativa (japonica cultivar-group), Ozsa8456 predicted mRNA Length = 1593
bah48i15	1007	93.9	0	7190con608	20356	ref|NM_195751.1| Oryza sativa (japonica cultivar-group) unknown protein (OSJNBb0008A05.1), mRNA Length = 824
basd27h23	552	93.9	0	A3150con16	36169	dbj|AK073280.1| Oryza sativa (japonica cultivar-group) cDNA clone:J033025F17, full insert sequence Length = 1819
bast04b08	418	94.4	0	7190con1354	14287	ref|NM_188354.1| Oryza sativa (japonica cultivar-group), predicted mRNA Length = 1743
bah45f13	466	94.9	e-172	7190con269	9319	gb|BT009626.1| Triticum aestivum clone wre1n.pk157.g3:fis, full insert mRNA sequence Length = 996
bags9d01	542	94.9	0	7190con1036	15083	dbj|AP008207.1| Oryza sativa (japonica cultivar-group) genomic DNA, chromosome 1, complete sequence Length = 43261740
baal12d12	550	94.9	0	7190con1180	11730	dbj|AK100714.1| Oryza sativa (japonica cultivar-group) cDNA clone:J023115K12, full insert sequence Length = 1696
baal4i06	543	94.9	e-161	7190con104	10545	dbj|AK061748.1| Oryza sativa (japonica cultivar-group) cDNA clone:001-038-G04, full insert sequence Length = 948
bags15c17	552	96.5	0	A1130con9	10394	dbj|AK105469.1| Oryza sativa (japonica cultivar-group) cDNA clone:001-126-A07, full insert sequence Length = 971
baak1k08	546	97	0	7190con366	5686	ref|NM_188095.1| Oryza sativa (japonica cultivar-group), Ozsa8527 predicted mRNA Length = 1524
bags9b03	554	97	0	7190con52	15902	gb|BT009251.1| Triticum aestivum clone wlk4.pk0006.e8:fis, full insert mRNA sequence Length = 1553
baet42g12	399	97	0	7190con1349	9501	ref|NM_193616.1| Oryza sativa (japonica cultivar-group), predicted mRNA Length = 1365
bah18d12	440	97	0	7190con865	25762	emb|BX640401.2| Chicken DNA sequence from clone WAG-106I4, complete sequence Length = 104753
basd14g02	551	97	e-151	A8190con134	23034	dbj|AP008218.1| Oryza sativa (japonica cultivar-group) genomic DNA, chromosome 12, complete sequence Length = 27566993
bags22b22	550	97	0	7190con644	10477	dbj|AK071340.1| Oryza sativa (japonica cultivar-group) cDNA clone:J023089B16, full insert sequence Length = 944
bah13f10	486	97	0	7190con1585	31237	ref|NM_187709.1| Oryza sativa (japonica cultivar-group), predicted mRNA Length = 1830
bags33j15	538	98	0	7190con434	14172	dbj|AK064408.1| Oryza sativa (japonica cultivar-group) cDNA clone:002-110-A02, full insert sequence Length = 1443
baal12h04	518	98	0	91110con62	11629	ref|NM_188348.1| Oryza sativa (japonica cultivar-group), Ozsa8099 predicted mRNA Length = 1386
bags16i18	542	98	0	91110con836	8698	ref|NM_188545.1| Oryza sativa (japonica cultivar-group), predicted mRNA Length = 1590
bast61d07	458	98.5	0	A3150con276	17243	ref|NM_188668.1| Oryza sativa (japonica cultivar-group), Ozsa8271 predicted mRNA Length = 1176
bah11k22	471	99	5e-63	91110con67	13944	gb|AF314182.2|AF314182 Triticum aestivum triose phosphate translocator (tpt1) mRNA, complete cds Length = 1484
baak32p21	559	99	0	91110con293	11214	ref|NM_188590.1| Oryza sativa (japonica cultivar-group), predicted mRNA Length = 2328
bah63l21	538	99	0	91110con404	18351	ref|NM_188410.1| Oryza sativa (japonica cultivar-group), Ozsa8136 predicted mRNA Length = 1542
bags38d03	552	99	0	91110con254	7515	ref|XM_507073.1| PREDICTED Oryza sativa (japonica cultivar-group), OSJNBb0060J21.31 mRNA Length = 1456
basd23a04	545	100.1	0	91110con1574	10737	ref|NM_188471.1| Oryza sativa (japonica cultivar-group), predicted mRNA Length = 1554
basd14c15	566	101.2	0	91110con28	14053	gb|AF439974.1| Hordeum vulgare SGT1 (SGT1) mRNA, complete cds Length = 1409
bast63c01	394	101.2	e-179	91110con55	10474	dbj|AP008207.1| Oryza sativa (japonica cultivar-group) genomic DNA, chromosome 1, complete sequence Length = 43261740
bast23c11	380	101.2	e-167	91110con343	15138	gb|BT016695.1| Zea mays clone Contig528 mRNA sequence Length = 1659
bags23b01	547	102.3	0	A3150con69	5325	gb|S72187.1| orf2a, orf2b [cucumber mosaic cucumovirus CMV, K, Genomic RNA, nt] Length = 3048
bags6b06	533	102.3	0	91110con1	9522	ref|NM_193485.1| Oryza sativa (japonica cultivar-group), predicted mRNA Length = 891
baak27g06	549	102.3	0	A1130con5	16035	ref|NM_188793.1| Oryza sativa (japonica cultivar-group), predicted mRNA Length = 684
baak39i07	543	102.3	0	91110con589	11159	gb|AY557340.2| Triticum aestivum root hair defective 3 GTP-binding protein (wrsi2) mRNA, complete cds Length = 2800
bags20g21	552	102.3	0	91110con421	14681	ref|XM_462832.1| Oryza sativa (japonica cultivar-group), predicted mRNA Length = 3111
bastl22e08	439	102.3	0	A3150con17	26765	ref|NM_193331.1| Oryza sativa (japonica cultivar-group), predicted mRNA Length = 2550
bah11m03	547	102.3	e-180	91110con276	16829	dbj|AK069474.1| Oryza sativa (japonica cultivar-group) cDNA clone:J023019E21, full insert sequence Length = 1825
baal3c04	549	102.3	e-150	A3150con817	5075	gb|AY268139.1| Hordeum vulgare BAC 184G9, complete sequece Length = 120562
baal19h10	535	103.4	e-139	91110con35	20101	gb|BT018899.1| Zea mays clone EL01T0207E03.d mRNA sequence Length = 1585
bags24n16	536	103.4	0	A3150con48	24536	ref|NM_192557.1| Oryza sativa (japonica cultivar-group), predicted mRNA Length = 1485
bah48n17	986	103.4	e-136	91110con1254	4280	gb|AY106675.1| Zea mays PCO105242 mRNA sequence Length = 730
bah48n17	545	103.4	0	91110con514	13195	gb|AY106675.1| Zea mays PCO105242 mRNA sequence Length = 730
bags9i05	557	103.4	0	91110con430	10583	emb|AJ440011.1|HVU440011 Hordeum vulgare bnuc2 gene, promoter region Length = 1100
bags1l22	495	103.4	0	91110con736	9811	ref|NM_187982.1| Oryza sativa (japonica cultivar-group), Ozsa8402 predicted mRNA Length = 846
bah62p18	518	103.4	1e-98	111130con725	19219	ref|NM_192597.1| Oryza sativa (japonica cultivar-group), predicted mRNA Length = 7305
bah62p18	539	103.4	0	111130con283	10883	ref|NM_192597.1| Oryza sativa (japonica cultivar-group), predicted mRNA Length = 7305
bah55n21	523	103.4	e-122	A8190con273	34119	dbj|AK061216.1| Oryza sativa (japonica cultivar-group) cDNA clone:006-210-E05, full insert sequence Length = 1058
bah44a05	551	103.4	0	111130con34	11718	ref|NM_192856.1| Oryza sativa (japonica cultivar-group), predicted mRNA Length = 1209
bah19c13	551	103.4	0	111130con222	16989	gb|AY110719.1| Zea mays CL26374_1 mRNA sequence Length = 650
baal12b04	545	103.4	0	111130con400	10393	gb|AY485643.1| Hordeum vulgare subsp. vulgare BAC 615K1, complete sequence Length = 114996
baak28a10	419	103.4	e-109	111130con450	22228	emb|X78884.1|HVES1A H.vulgare (Dbg 576) ES1A mRNA Length = 718
kr28b07	398	103.4	0	111130con19	9758	dbj|AP003144.1| Oryza sativa (japonica cultivar-group) genomic DNA, chromosome 1, PAC clone:P0507H06
bastl50c06	455	103.4	0	111130con614	11103	ref|NM_188101.1| Oryza sativa (japonica cultivar-group), Ozsa8533 predicted mRNA Length = 3558
bags36b01	558	103.4	0	111130con818	8420	dbj|AK100460.1| Oryza sativa (japonica cultivar-group) cDNA clone:J023091N11, full insert sequence Length = 1327
bah19a05	520	103.4	0	111130con224	17243	gb|AC032019.7| Homo sapiens chromosome 17, clone RP11-277J6, complete sequence Length = 172709
baal10c06	881	103.4	e-117	111130con76	10831	dbj|AK071356.1| Oryza sativa (japonica cultivar-group) cDNA clone:J023097G12, full insert sequence Length = 1043
bags19p04	520	103.4	3e-62	111130con216	21639	ref|NM_193619.1| Oryza sativa (japonica cultivar-group), predicted mRNA Length = 3615
baak21a17	561	104.5	0	111130con719	9753	ref|NM_192571.1| Oryza sativa (japonica cultivar-group), predicted mRNA Length = 573
bah20j14	532	104.5	0	111130con512	15469	dbj|AK073801.1| Oryza sativa (japonica cultivar-group) cDNA clone:J033067F23, full insert sequence Length = 1306
baak19a03	545	104.5	0	111130con50	11776	gb|AF479038.1| Triticum aestivum holocarboxylase synthetase mRNA, partial cds Length = 627
bags30e19	554	104.5	0	111130con85	13714	ref|NM_193490.1| Oryza sativa (japonica cultivar-group), predicted mRNA Length = 3000
baak28c21	555	104.5	0	111130con60	24438	gb|AY108645.1| Zea mays PCO071128 mRNA sequence Length = 1196
bags11o14	550	104.5	0	A8190con226	53239	gb|AY104866.1| Zea mays PCO122462 mRNA sequence Length = 1057
bags13p22	546	105.6	e-169	111130con1111	12516	gb|BT009573.1| Triticum aestivum clone wre1n.pk0027.d4:fis, full insert mRNA sequence Length = 1042
bags13p22	552	105.6	3e-63	111130con42	8696	gb|BT009573.1| Triticum aestivum clone wre1n.pk0027.d4:fis, full insert mRNA sequence Length = 1042
kr27a11	332	105.6	0	111130con58	17710	dbj|AP003243.3| Oryza sativa (japonica cultivar-group) genomic DNA, chromosome 1, PAC clone:P0415C01
baal12i18	552	106.7	0	111130con295	21175	gb|L36959.1|BLYCA Hordeum vulgare carbonic anhydrase mRNA, complete cds Length = 1529
baal8g07	488	107.8	e-126	A3150con609	17952	dbj|AK105174.1| Oryza sativa (japonica cultivar-group) cDNA clone:001-104-H01, full insert sequence Length = 458
bast58f04	392	108.9	0	111130con286	20415	ref|NM_191906.1| Oryza sativa (japonica cultivar-group), predicted mRNA Length = 1344
bags3f23	643	108.9	0	A3150con618	9763	ref|NM_191983.1| Oryza sativa (japonica cultivar-group), predicted mRNA Length = 1236
baal4m06	558	109.3	0	131150con1931	16311	ref|NM_192058.1| Oryza sativa (japonica cultivar-group), predicted mRNA Length = 6474
baal32p23	555	109.7	e-164	A3150con217	10797	ref|NM_192178.1| Oryza sativa (japonica cultivar-group), predicted mRNA Length = 1500
basd23m17	485	110	0	131150con148	8345	ref|NM_192031.1| Oryza sativa (japonica cultivar-group), predicted mRNA Length = 591
bastl30e05	424	110	e-177	131150con746	11216	gb|AC104690.2| Homo sapiens BAC clone RP11-183P23 from 4, complete sequence Length = 126700
bah44b08	415	110	1e-81	131150con665	12069	dbj|AK058515.1| Oryza sativa (japonica cultivar-group) cDNA clone:001-016-G12, full insert sequence Length = 1808
bags14n10	553	110	0	131150con581	11763	dbj|AK073996.1| Oryza sativa (japonica cultivar-group) cDNA clone:J033071E20, full insert sequence Length = 1236
bags32b13	552	110	e-156	A3150con42	9480	ref|NM_192146.1| Oryza sativa (japonica cultivar-group), predicted mRNA Length = 912
bah30b03	551	110	0	131150con74	22608	ref|NM_192125.1| Oryza sativa (japonica cultivar-group), predicted mRNA Length = 384
basd11o06	557	110	0	A3150con56	7570	gi|21207485|gb|AY104407.1| Zea mays PCO114073 mRNA sequence Length = 1726
bah17f24	541	110	0	A8190con84	50397	dbj|AP008207.1| Oryza sativa (japonica cultivar-group) genomic DNA, chromosome 1, complete sequence Length = 43261740
baak26l17	555	110	0	131150con541	9358	gb|AF203879.1|AF203879 Oryza sativa peroxiredoxin mRNA, complete cds Length = 626
bags23f03	543	110	0	131150con670	15782	ref|NM_191978.1| Oryza sativa (japonica cultivar-group), predicted mRNA Length = 1986
bags20o06	552	110	0	131150con82	6867	emb|AJ234857.1|HVU234857 Hordeum vulgare genomic DNA fragment; clone MWG2236.uni Length = 685
bags19n12	520	111.1	0	131150con593	20201	ref|NM_191936.1| Oryza sativa (japonica cultivar-group), predicted mRNA Length = 5370
bast14f06	361	111.1	0	131150con10	8861	ref|XM_466196.1| Oryza sativa (japonica cultivar-group), mRNA Length = 1203
baak13p20	552	111.1	0	131150con58	5041	ref|NM_191986.1| Oryza sativa (japonica cultivar-group), predicted mRNA Length = 936
baal40m06	553	115.4	0	131150con52	12684	ref|XM_482990.1| Oryza sativa (japonica cultivar-group), mRNA Length = 1299
bah29i03	548	116.8	0	131150con1572	16664	ref|NM_191709.1| Oryza sativa (japonica cultivar-group), predicted mRNA Length = 726
bah16h01	539	117.6	0	131150con558	13077	dbj|AK100466.1| Oryza sativa (japonica cultivar-group) cDNA clone:J023092E18, full insert sequence Length = 2803
bah57a11	519	117.6	e-170	131150con640	3421	dbj|AP008207.1| Oryza sativa (japonica cultivar-group) genomic DNA, chromosome 1, complete sequence Length = 43261740
baal11c11	550	117.6	e-180	131150con583	4800	dbj|AK070043.1| Oryza sativa (japonica cultivar-group) cDNA clone:J023039E14, full insert sequence Length = 1106
bah14d17	517	118.7	0	131150con1288	27506	ref|NM_191760.1| Oryza sativa (japonica cultivar-group), predicted mRNA Length = 792
bags1n17	517	118.7	0	131150con5	8720	dbj|AK121006.1| Oryza sativa (japonica cultivar-group) cDNA clone:J023046I03, full insert sequence Length = 2003
bags27h17	551	118.7	0	151170con1503	4800	gb|AY100481.1| Zea mays nucleosome/chromatin assembly factor group C (nfc101) mRNA, complete cds Length = 1788
bah47p22	555	119.8	e-149	151170con381	7826	dbj|AK066768.1| Oryza sativa (japonica cultivar-group) cDNA clone:J013088O12, full insert sequence Length = 1870
bah50a16	513	119.8	e-170	A8190con151	32841	gb|M55448.1|BLYRCAB Hordeum vulgare rubisco activase (RcaB) mRNA, complete cds Length = 1656
bags22a02	555	119.8	0	151170con2019	7095	emb|AJ234820.1|HVU234820 Hordeum vulgare genomic DNA fragment; clone MWG2171.rev Length = 386
basd12g02	891	122.6	0	151170con898	13483	gb|AY104238.1| Zea mays PCO120536 mRNA sequence Length = 1630
basd15o18	871	123.1	0	0120con12028	21025	ref|NM_191786.1| Oryza sativa (japonica cultivar-group), predicted mRNA Length = 1353
basd15o18	556	123.1	0	151170con559	10669	ref|NM_191786.1| Oryza sativa (japonica cultivar-group), predicted mRNA Length = 1353
bast52g04	379	125.3	0	151170con363	4505	dbj|AP008207.1| Oryza sativa (japonica cultivar-group) genomic DNA, chromosome 1, complete sequence Length = 43261740
bags6e22	541	127.5	0	151170con368	16338	gb|BT017544.1| Zea mays clone EL01N0422G11.c mRNA sequence Length = 1370
bags7b06	551	127.5	e-166	151170con383	13807	ref|NM_191169.1| Oryza sativa (japonica cultivar-group), predicted mRNA Length = 2433
bah15k11	555	127.5	0	151170con1034	6568	gb|CP000117.1| Anabaena variabilis ATCC 29413 chromosome, complete sequence Length = 6365727
bast46c04	387	127.5	0	151170con532	3784	gb|AC108499.3| Oryza sativa (japonica cultivar-group) chromosome 5 clone OJ1187_E11, complete sequence Length = 133352
bastl45e05	417	127.5	0	151170con796	10098	dbj|AP008207.1| Oryza sativa (japonica cultivar-group) genomic DNA, chromosome 1, complete sequence Length = 43261740
bah41g07	537	129.3	0	151170con1457	2752	dbj|AP008207.1| Oryza sativa (japonica cultivar-group) genomic DNA, chromosome 1, complete sequence Length = 43261740
bast46h10	408	129.3	0	151170con710	4819	ref|NM_191567.1| Oryza sativa (japonica cultivar-group), predicted mRNA Length = 1437
bah60d12	553	131.8	0	151170con617	5364	ref|NM_191560.1| Oryza sativa (japonica cultivar-group), predicted mRNA Length = 1440
baal39a19	533	131.8	e-152	151170con927	12634	gb|AC144740.3| Oryza sativa (japonica cultivar-group) chromosome 5 clone OSJNBa0075A10, complete sequence Length = 171101
bast14e09	401	132.9	0	151170con1733	9814	ref|NM_191211.1| Oryza sativa (japonica cultivar-group), predicted mRNA Length = 1215
baet13g0713	426	132.9	0	151170con3	10072
baak13c05	552	136	0	151170con747	10498	dbj|AP008207.1| Oryza sativa (japonica cultivar-group) genomic DNA, chromosome 1, complete sequence Length = 43261740
bastl41g05	385	136	0	151170con394	22764	dbj|AK070919.1| Oryza sativa (japonica cultivar-group) cDNA clone:J023065M17, full insert sequence Length = 1536
bags39m09	543	137.6	0	171190con83	14080	gb|AY596543.1| Saccharum officinarum clone SCCCCL4007B07, complete sequence Length = 1774
baal19b12	544	138.6	0	A3150con30	29962	dbj|AK105476.1| Oryza sativa (japonica cultivar-group) cDNA clone:001-127-A07, full insert sequence Length = 1840
basd11k09	550	144	0	171190con220	1477	ref|XM_468043.1| Oryza sativa (japonica cultivar-group), mRNA Length = 2332
bags33n15	548	146.1	0	171190con239	10554	gb|AF294725.1|AF294725 Oryza sativa reversibly glycosylated polypeptide mRNA, complete cds Length = 1136
bah11m06	510	146.1	0	171190con30	10621	ref|NM_191363.1| Oryza sativa (japonica cultivar-group), predicted mRNA Length = 1104
baak31a24	550	146.1	0	171190con501	14728	ref|NM_191352.1| Oryza sativa (japonica cultivar-group), predicted mRNA Length = 1176
bags27h20	544	146.1	0	171190con357	5405	dbj|AK071863.1| Oryza sativa (japonica cultivar-group) cDNA clone:J023122I17, full insert sequence Length = 1238
basd27c09	553	146.1	0	171190con744	11296	gb|BT009009.1| Triticum aestivum clone wdk3c.pk005.b17:fis, full insert mRNA sequence Length = 1620
baal25o01	563	146.6	1e-98	171190con359	24438	dbj|AK071943.1| Oryza sativa (japonica cultivar-group) cDNA clone:J013087E02, full insert sequence Length = 1223
bags7f08	554	147.1	0	171190con626	2848	emb|AJ419775.1|HVU419775 Hordeum vulgare mRNA for glutathione-S-transferase I subunit (gstI gene) Length = 895
bags13o12	549	148.2	0	171190con316	8002	ref|NM_191391.1| Oryza sativa (japonica cultivar-group), predicted mRNA Length = 1269
bags38b06	552	148.2	0	171190con233	16707	gb|AC152920.17| Medicago truncatula clone mth2-101o15, complete sequence Length = 124934
bags9e16	546	149.3	0	171190con213	17270	dbj|AK103570.1| Oryza sativa (japonica cultivar-group) cDNA clone:J033132M15, full insert sequence Length = 1621
bags20n14	544	150.4	0	171190con18	30209	ref|NM_191435.1| Oryza sativa (japonica cultivar-group), predicted mRNA Length = 4353
bah42o12	514	150.4	e-153	171190con248	6845	ref|NM_191428.1| Oryza sativa (japonica cultivar-group), predicted mRNA Length = 1992
bags4p14	549	150.4	0	171190con51	16911	dbj|AK066384.1| Oryza sativa (japonica cultivar-group) cDNA clone:J013065A19, full insert sequence Length = 2746
bah27a22	550	150.4	0	211230con21	12596	dbj|AP008207.1| Oryza sativa (japonica cultivar-group) genomic DNA, chromosome 1, complete sequence Length = 43261740
bags21n02	547	151.5	0	191210con7	34061	ref|NM_191481.1| Oryza sativa (japonica cultivar-group), predicted mRNA Length = 1266
bah62b09	518	153.7	0	A8190con120	25380	ref|XM_463462.1| Oryza sativa (japonica cultivar-group), predicted mRNA Length = 3249
bags19j10	552	153.7	e-167	191210con1501	8792	ref|XM_475538.1| Oryza sativa (japonica cultivar-group), predicted mRNA Length = 1518
bags15k18	546	154.2	0	A3150con55	31392	ref|XM_463474.1| Oryza sativa (japonica cultivar-group), predicted mRNA Length = 642
baak29g03	543	154.7	0	191210con114	15548	ref|NM_191517.1| Oryza sativa (japonica cultivar-group), predicted mRNA Length = 2424
bags31k04	554	154.7	e-167	191210con119	14147	ref|XM_463468.1| Oryza sativa (japonica cultivar-group), predicted mRNA Length = 2634
bast56c03	410	154.7	0	191210con35	18852	ref|NM_191513.1| Oryza sativa (japonica cultivar-group), predicted mRNA Length = 1251
basd26c09	548	159	0	191210con962	13535	ref|NM_191035.1| Oryza sativa (japonica cultivar-group), predicted mRNA Length = 2604
basd20b11	530	159	0	191210con1204	12450	ref|NM_190902.1| Oryza sativa (japonica cultivar-group), predicted mRNA Length = 909
bah46f11	557	160.1	0	A3150con9	32006	gb|AC112160.3| Oryza sativa (japonica cultivar-group) chromosome 5 clone OJ1579_G03, complete sequence Length = 121466
bah30f03	536	160.1	0	A3150con658	10251	gb|BT009300.1| Triticum aestivum clone wlm1.pk0011.f3:fis, full insert mRNA sequence Length = 556
basd27g02	548	160.1	0	A3150con643	11821	ref|NM_190942.1| Oryza sativa (japonica cultivar-group), predicted mRNA Length = 1272
baak33i12	456	161.2	e-128	191210con72	7937	dbj|AK103408.1| Oryza sativa (japonica cultivar-group) cDNA clone:J033128E13, full insert sequence Length = 986
baal4l02	547	162.3	0	191210con1174	11179	gb|AY106655.1| Zea mays PCO098527 mRNA sequence Length = 1533
bags37a16	233	163.5	e-127	A8190con19	37613	emb|X77397.1|ZMCAM2 Z.mays CaM2 mRNA for calmodulin Length = 775
bags39p06	485	163.9	0	191210con133	1817	dbj|AP008207.1| Oryza sativa (japonica cultivar-group) genomic DNA, chromosome 1, complete sequence Length = 43261740
bags22p05	518	165.4	e-103	A8190con8	19669	ref|NM_191046.1| Oryza sativa (japonica cultivar-group), predicted mRNA Length = 1443
bags9a03	551	166.5	0	A3150con707	14349	gb|AY220735.1| Hordeum vulgare ubiquitin-conjugating enzyme (UBC) mRNA, complete cds Length = 758
baet24f1212	393	166.5	0	191210con43	24581
baak29d10	481	167.6	e-147	A3150con800	33681	dbj|AP008207.1| Oryza sativa (japonica cultivar-group) genomic DNA, chromosome 1, complete sequence Length = 43261740
bags13i12	546	167.6	0	191210con980	11683	dbj|AK065664.1| Oryza sativa (japonica cultivar-group) cDNA clone:J013039L03, full insert sequence Length = 1679
baal16a23	541	167.6	0	191210con1760	11087	emb|AJ784281.1| Hordeum vulgare subsp. vulgare partial mRNA for putative 2,3-bisphosphoglycerate-independent phosphoglycerate mutase (pgam-I gene) Length = 196
bastl16b12	393	171.6	0	191210con8	37202	dbj|AK102715.1| Oryza sativa (japonica cultivar-group) cDNA clone:J033105C09, full insert sequence Length = 3192
bastl29f07	432	171.6	0	191210con93	14280	ref|XM_463504.1| Oryza sativa (japonica cultivar-group), predicted mRNA Length = 3954
bags32m17	520	172.1	0	191210con1154	18240	ref|XM_463496.1| Oryza sativa (japonica cultivar-group), predicted mRNA Length = 1497
basd3g08	551	172.5	0	211230con22	16372	ref|NM_190823.1| Oryza sativa (japonica cultivar-group), predicted mRNA Length = 903
baal33m18	550	173.6	0	211230con359	12875	dbj|AK119629.1| Oryza sativa (japonica cultivar-group) cDNA clone:002-130-C03, full insert sequence Length = 2151
baak24e23	517	173.6	0	A8190con119	14878	dbj|AK099337.1| Oryza sativa (japonica cultivar-group) cDNA clone:J033029N05, full insert sequence Length = 582
baak46j13	542	173.6	0	A5160con24	17068	gb|AY104328.1| Zea mays PCO078649 mRNA sequence Length = 1252
bah49o05	553	174.7	0	A5160con208	7526	gb|AY104220.1| Zea mays PCO073762 mRNA sequence Length = 1416
baal15e05	542	174.7	0	211230con62	15102	ref|NM_190777.1| Oryza sativa (japonica cultivar-group), predicted mRNA Length = 2286
baak1o08	543	174.7	0	A5160con325	6397	dbj|AK102226.1| Oryza sativa (japonica cultivar-group) cDNA clone:J033087N12, full insert sequence Length = 2293
basd15d05	552	178.9	0	211230con504	22277	ref|NM_190643.1| Oryza sativa (japonica cultivar-group), predicted mRNA Length = 597
bags38n23	551	180.3	0	211230con997	11637	gb|DP000009.1| Oryza sativa (japonica cultivar-group) chromosome 3 Length = 36102668
baak36a14	512	181.6	0	211230con1082	11381	ref|NM_190625.1| Oryza sativa (japonica cultivar-group), predicted mRNA Length = 1590
baak34g01	543	181.6	0	211230con103	12487	dbj|AK072005.1| Oryza sativa (japonica cultivar-group) cDNA clone:J013098C21, full insert sequence Length = 2365
baak12f01	547	181.6	0	211230con252	2782	emb|X65540.1|TASH17BP T.aestivum gene for sedoheptulose-1,7-bisphoshatase Length = 3143
bags30i18	485	183.7	e-123	211230con423	5675	gb|AY103915.1| Zea mays PCO106165 mRNA sequence Length = 978
bags35n24	526	183.7	0	211230con245	11414	ref|NM_190647.1| Oryza sativa (japonica cultivar-group), predicted mRNA Length = 1893
bah37j21	530	183.7	0	211230con268	11003	ref|XM_480769.1| Oryza sativa (japonica cultivar-group), mRNA Length = 1287
bah31e13	547	183.7	0	211230con279	7648	ref|NM_190636.1| Oryza sativa (japonica cultivar-group), predicted mRNA Length = 1560
bags22g10	463	190	0	A8190con32	31611	ref|NM_190609.1| Oryza sativa (japonica cultivar-group), predicted mRNA Length = 1668
bags22f17	555	190	0	211230con317	21484	gb|AY111860.1| Zea mays CL39957_1 mRNA sequence Length = 959
baal30l05	517	190.9	e-157	211230con9	13161	ref|NM_190603.1| Oryza sativa (japonica cultivar-group), predicted mRNA Length = 2208
bags38o10	541	190.9	0	211230con489	18773	ref|NM_190607.1| Oryza sativa (japonica cultivar-group), predicted mRNA Length = 651
bags38o10	541	190.9	0	A8190con83	25397	ref|NM_190607.1| Oryza sativa (japonica cultivar-group), predicted mRNA Length = 651
baak40o04	494	193.1	0	A5160con30	39702	gb|AC090349.7| Homo sapiens chromosome 18, clone RP11-844N22, complete sequence Length = 132191
bah49l21	534	193.6	0	211230con298	7202	gb|AY109172.1| Zea mays PCO118263 mRNA sequence Length = 894
bah18m13	453	196.6	0	A5160con15	13825	ref|NM_190529.1| Oryza sativa (japonica cultivar-group), predicted mRNA Length = 1566
kr10h02	330	198.2	e-142	211230con460	10690	gb|AF466201.1| Sorghum bicolor clone SBTXS_0032H17 putative cytochrome P450-like protein, putative DNA-binding protein homolog, TATA-binding protein, hypothetical protein M3E9.200, 3-glucanase, K-exchanger-like protein, small heat Length = 100773
bah35c14	400	200.8	e-166	211230con244	37936	dbj|AK103458.1| Oryza sativa (japonica cultivar-group) cDNA clone:J033129L04, full insert sequence Length = 2531
baal30c02	550	200.8	0	211230con30	22703	ref|XM_362434.1| Magnaporthe grisea 70-15 hypothetical protein (MG08017.4) partial mRNA Length = 2115
bah11i21	551	201.9	0	231250con908	10330	ref|NM_190414.1| Oryza sativa (japonica cultivar-group), predicted mRNA Length = 2172
baak20k23	552	206	6e-98	231250con1022	2034	dbj|AK120577.1| Oryza sativa (japonica cultivar-group) cDNA clone:J013135D06, full insert sequence Length = 754
basd14n22	550	206	e-100	A5160con151	37134	dbj|AK106188.1| Oryza sativa (japonica cultivar-group) cDNA clone:001-208-D10, full insert sequence Length = 1173
baal25p17	520	207.6	0	231250con528	17433	dbj|AK100885.1| Oryza sativa (japonica cultivar-group) cDNA clone:J023128D23, full insert sequence Length = 2478
bah49a01	550	207.6	0	231250con436	6075	emb|Z93785.1|CEW09D10 Caenorhabditis elegans Cosmid W09D10, complete sequence Length = 33921
basd13p12	499	209.5	0	A5160con38	8807	ref|XM_464247.1| Oryza sativa (japonica cultivar-group), mRNA Length = 2787
bags39m17	552	209.5	e-139	231250con371	12337	ref|NM_190292.1| Oryza sativa (japonica cultivar-group), predicted mRNA Length = 1080
baet44d0707	415	212.8	0	231250con117	3088	ref|NM_127456.1| Arabidopsis thaliana putative ATP binding protein, predicted mRNA Length = 636
bah16p10	536	213.9	e-165	231250con61	6418	dbj|AK104876.1| Oryza sativa (japonica cultivar-group) cDNA clone:001-044-E07, full insert sequence Length = 864
baak42j01	553	213.9	e-156	231250con5	8766	ref|XM_463572.1| Oryza sativa (japonica cultivar-group), predicted mRNA Length = 333
baak38o08	552	215.8	e-169	A5160con25	37234	ref|NM_190249.1| Oryza sativa (japonica cultivar-group), predicted mRNA Length = 972
baal13n01	551	217.7	0	231250con882	55841	gb|AC145775.2| Oryza sativa (japonica cultivar-group) chromosome 11 PAC clone P0313E01, complete sequence Length = 149215
baak12c12	552	219.8	0	231250con4	3451	ref|XM_463554.1| Oryza sativa (japonica cultivar-group), predicted mRNA Length = 933
baak41k22	496	223.7	e-166	A6170con15	23308	gb|AF050674.1|AF050674 Oryza sativa ribosomal protein L27 precursor, mRNA, nuclear gene encoding chloroplast protein, complete cds Length = 727
baak21o03	518	225.4	2e-50	231250con347	15149	ref|NM_189894.1| Oryza sativa (japonica cultivar-group), predicted mRNA Length = 1410
basd16b18	535	227	0	231250con462	19551	ref|XM_464063.1| Oryza sativa (japonica cultivar-group), mRNA Length = 4872
bast79c11	343	227	e-166	231250con458	8447	ref|XM_468738.1| Oryza sativa (japonica cultivar-group), mRNA Length = 1496
baak4j17	547	228.1	0	231250con317	18619	ref|NM_189952.1| Oryza sativa (japonica cultivar-group), predicted mRNA Length = 1263
baal37h08	554	228.6	e-140	A6170con26	23738	ref|XM_463609.1| Oryza sativa (japonica cultivar-group), predicted mRNA Length = 1443
bah36l17	551	228.6	0	231250con129	11830	gb|BT009621.1| Triticum aestivum clone wre1n.pk0134.h7:fis, full insert mRNA sequence Length = 1608
bah46a12	529	229.7	0	A6170con48	6550	ref|NM_189943.1| Oryza sativa (japonica cultivar-group), predicted mRNA Length = 1449
bags11i15	524	229.7	e-180	231250con33	16702	ref|XM_463594.1| Oryza sativa (japonica cultivar-group), predicted mRNA Length = 2067
baak20g24	555	229.7	0	231250con122	12181	gb|DQ458294.1| Leymus chinensis aldehyde dehydrogenase mRNA, partial cds Length = 675
baak20h23	548	230.8	0	231250con794	9395	gb|DQ192664.1| Zea mays clone sad-By804 putative stearoyl-acyl-carrier protein desaturase gene, complete cds Length = 4095
baak41o03	536	231.9	0	A6170con219	22797	emb|AJ577363.1|TAE577363 Triticum aestivum partial mRNA for putative F-box protein Length = 595
baet46c0206	353	231.9	e-152	231250con549	12278	dbj|AP003437.3| Oryza sativa (japonica cultivar-group) genomic DNA, chromosome 1, PAC clone:P0678F11 Length = 154292
baal5i05	539	233	0	231250con556	8588	dbj|AK067717.1| Oryza sativa (japonica cultivar-group) cDNA clone:J013117F22, full insert sequence Length = 1092
bah27b05	478	233	5e-53	251270con387	10638	gb|AY902381.1| Triticum aestivum auxin response factor 2 mRNA, partial cds Length = 608
basd19k10	553	233	1e-88	251270con25	20160	ref|NM_195328.1| Oryza sativa (japonica cultivar-group) putative cinnamyl alcohol dehydrogenase (OSJNBb0005F01.4), mRNA Length = 1257
bags30n17	546	233	0	251270con101	7994	ref|NM_195329.1| Oryza sativa (japonica cultivar-group) hypothetical protein (OSJNBb0005F01.21), mRNA Length = 2589
bags31e24	557	233	0	251270con38	10414	ref|NM_190044.1| Oryza sativa (japonica cultivar-group), predicted mRNA Length = 945
bags5b16	547	233	0	A6170con9	27157	emb|AJ507098.1|HVU507098 Hordeum vulgare mRNA for NBS-LRR disease resistance protein homologue (rga S-L8 gene) Length = 3261
baal5f06	547	234.1	0	A6170con550	9933	dbj|AK070499.1| Oryza sativa (japonica cultivar-group) cDNA clone:J023054O08, full insert sequence Length = 1906
bags34a11	553	234.1	e-163	251270con544	9318	dbj|AK073189.1| Oryza sativa (japonica cultivar-group) cDNA clone:J033004I10, full insert sequence Length = 2037
bags6c16	534	234.1	0	251270con693	9409	gb|AY109889.1| Zea mays CL7011_1 mRNA sequence Length = 652
bah42g19	549	234.1	0	251270con679	4036	ref|XM_472717.1| Oryza sativa (japonica cultivar-group), predicted mRNA Length = 1446
bah47o14	552	234.1	0	A6170con53	30795	dbj|AK070499.1| Oryza sativa (japonica cultivar-group) cDNA clone:J023054O08, full insert sequence Length = 1906
bah12l06	538	235.2	0	A6170con576	6842	ref|XM_463683.1| Oryza sativa (japonica cultivar-group), predicted mRNA Length = 1254
basd11a10	547	235.2	0	251270con52	16489	gb|AY107251.1| Zea mays PCO120698 mRNA sequence Length = 1033
baak45p02	548	237.3	0	A6170con450	29361	ref|NG_002594.1| Homo sapiens nuclear receptor coactivator 4 pseudogene (NCOA4P) on chromosome 14 Length = 3243
basd12p12	545	241.6	0	251270con69	13981	gb|U00096.2| Escherichia coli K-12 MG1655, complete genome Length = 4639675
bags9l16	553	242.7	0	251270con99	18330	ref|XM_480615.1| Oryza sativa (japonica cultivar-group), mRNA Length = 2107
basd26o20	543	242.7	0	171190con1232	9371	dbj|AK120175.1| Oryza sativa (japonica cultivar-group) cDNA clone:J013033B05, full insert sequence Length = 1693
bags5d10	554	242.7	0	251270con352	8125	emb|AL390838.26| Human DNA sequence from clone RP11-158D2 on chromosome 9 Contains a novel pseudogene and a novel gene, complete sequence Length = 193709
baal0e07	517	242.7	0	A6170con60	22713	gb|CP000094.1| Pseudomonas fluorescens PfO-1, complete genome Length = 6438405
baak14e02	551	243.8	0	A6170con54	24817	dbj|AK072666.1| Oryza sativa (japonica cultivar-group) cDNA clone:J023134A15, full insert sequence Length = 1289
bah33f19	524	244.9	e-107	A6170con64	14814	gb|BT017344.1| Zea mays clone EL01N0323A10.c mRNA sequence Length = 923
bags19l10	552	244.9	0	251270con106	26888	gb|AC073590.5| Mus musculus chromosome 12 clone RP23-206K17, complete sequence Length = 204107
bah56j21	542	246	0	251270con709	5753	ref|XM_450273.1| Oryza sativa (japonica cultivar-group), mRNA Length = 757
kr42c01	393	246	0	251270con55	2257
bags16i19	512	246.5	0	251270con977	7799	ref|NM_194015.1| Oryza sativa (japonica cultivar-group), predicted mRNA Length = 852
kr69e08	331	247.8	e-167	251270con397	13779
bags17j14	542	250	0	251270con585	10839	ref|NM_190082.1| Oryza sativa (japonica cultivar-group), predicted mRNA Length = 1383
bags20e19	549	253	0	271290con1351	2626	dbj|AP008215.1| Oryza sativa (japonica cultivar-group) genomic DNA, chromosome 9, complete sequence Length = 22696651
bast74c02	434	255.1	8e-51	251270con495	1771	gb|AF112965.1| Triticum aestivum beta-1,3-glucanase precursor (Glb3) mRNA, complete cds Length = 1269
baak13l10	518	255.1	0	271290con689	32164	dbj|AP008218.1| Oryza sativa (japonica cultivar-group) genomic DNA, chromosome 12, complete sequence Length = 27566993
bags20i01	542	256.2	0	A7180con6	46264	ref|XM_465527.1| Oryza sativa (japonica cultivar-group), mRNA Length = 1913
basd19n14	544	256.2	0	271290con1267	9206	dbj|AP008207.1| Oryza sativa (japonica cultivar-group) genomic DNA, chromosome 1, complete sequence Length = 43261740
baak39a15	555	256.2	e-132	271290con1026	2458	gb|BT009398.1| Triticum aestivum clone wlm96.pk042.k21:fis, full insert mRNA sequence Length = 937
baak22k17	543	257.3	0	251270con770	6636	gb|AF112967.1| Triticum aestivum beta-1,3-glucanase precursor (Glb3) mRNA, complete cds Length = 1439
baal6o24	553	260.9	0	271290con846	15342	gb|AY111770.1| Zea mays CL63033_1 mRNA sequence Length = 540
bah22c09	543	262.7	e-114	271290con667	5990	ref|NM_189767.1| Oryza sativa (japonica cultivar-group), predicted mRNA Length = 3261
bags23k14	543	263.8	0	271290con1355	21762	gb|AY106157.1| Zea mays PCO066687 mRNA sequence Length = 989
baal24n12	544	263.8	e-163	271290con1735	7346	ref|NM_189766.1| Oryza sativa (japonica cultivar-group), predicted mRNA Length = 3825
bags21h17	552	268.1	0	271290con859	29109	ref|NM_189785.1| Oryza sativa (japonica cultivar-group), predicted mRNA Length = 843
basd16i09	541	268.1	0	A7180con38	33816	ref|XM_470417.1| Oryza sativa (japonica cultivar-group), mRNA Length = 1725
baal13b22	547	268.1	0	271290con666	17762	gb|AY105962.1| Zea mays PCO079729 mRNA sequence Length = 883
bah41l03	551	270.2	0	271290con820	20413	ref|XM_481909.1| Oryza sativa (japonica cultivar-group), mRNA Length = 1976
bastl30f01	322	272.5	0	271290con742	10127	ref|NM_189326.1| Oryza sativa (japonica cultivar-group), predicted mRNA Length = 3042
bah15l04	554	275.9	0	A7180con117	11521	gb|BT018131.1| Zea mays clone EL01N0554D08.c mRNA sequence Length = 1060
baak40c12	549	275.9	e-104	271290con1419	6586	emb|AJ549215.1|ZMA549215 Zea mays mRNA for chloroplast SRP receptor cpFtsY precursor (csr1 gene) Length = 1699
kr23d04	349	277	5e-77	271290con1586	2192
bah57d15	547	277	0	A7180con21	10858	ref|NM_189353.1| Oryza sativa (japonica cultivar-group), predicted mRNA Length = 2265
baak31e03	427	278.1	4e-68	271290con680	6664	gb|AY105515.1| Zea mays PCO103744 mRNA sequence Length = 830
baal13o01	517	281.8	0	271290con756	13890	dbj|AP008208.1| Oryza sativa (japonica cultivar-group) genomic DNA, chromosome 2, complete sequence Length = 35954743
baal3k03	547	288.5	7e-34	271290con652	11817	ref|XM_476725.1| Oryza sativa (japonica cultivar-group), mRNA Length = 2428
kr30b11	397	288.5	e-100	271290con672	3690
baak14i02	552	289.6	0	A7180con123	20355	emb|AJ621707.1| Enterococcus faecium recA gene for RecA recombinase, strain LMG 11423T Length = 1050
bags28c17	482	289.6	0	291310con358	10860	ref|NM_189406.1| Oryza sativa (japonica cultivar-group), predicted mRNA Length = 1089
baal4e21	555	289.6	0	271290con6	9818	ref|XM_480601.1| Oryza sativa (japonica cultivar-group), mRNA Length = 2808
bags29d05	516	289.6	2e-86	271290con24	3600	ref|NM_189405.1| Oryza sativa (japonica cultivar-group), predicted mRNA Length = 1503
bah54d24	546	290.7	0	291310con424	19196	ref|NM_189412.1| Oryza sativa (japonica cultivar-group), predicted mRNA Length = 3621
basd22g20	548	291.8	0	291310con856	58322	ref|NM_189430.1| Oryza sativa (japonica cultivar-group), predicted mRNA Length = 1923
bah62h20	517	291.8	0	291310con1010	22966	ref|XM_426816.1| PREDICTED: Gallus gallus similar to nucleoporin like 2; nucleoporin-like protein 1; H_RG271G13.9 (LOC429260), partial mRNA Length = 1684
bags38h17	485	292.9	0	291310con240	9836	ref|XM_480472.1| Oryza sativa (japonica cultivar-group), mRNA Length = 2009
baak30b23	517	292.9	0	291310con70	5746	gb|AY107328.1| Zea mays PCO076731 mRNA sequence Length = 1119
bags22i06	540	292.9	0	291310con384	7415	ref|XM_479734.1| Oryza sativa (japonica cultivar-group), mRNA Length = 2952
baal34p18	557	292.9	0	291310con529	20850	gb|AY107912.1| Zea mays PCO105578 mRNA sequence Length = 749
baal39f24	541	292.9	0	291310con250	4925	emb|Z34269.1|HVBKACPS4 H.vulgare (pMaW25) mRNA for beta-ketoacyl-ACP synthase Length = 2380
bags4l04	555	292.9	0	291310con268	2557	ref|NM_189479.1| Oryza sativa (japonica cultivar-group), predicted mRNA Length = 1161
bah12e02	484	292.9	0	A7180con39	22212	gb|AY105784.1| Zea mays PCO113764 mRNA sequence Length = 588
baal15f23	552	292.9	0	291310con77	36481	dbj|AK100571.1| Oryza sativa (japonica cultivar-group) cDNA clone:J023105D23, full insert sequence Length = 2453
bags25o15	370	292.9	e-114	291310con397	13111	ref|NM_193501.1| Oryza sativa (japonica cultivar-group), predicted mRNA Length = 1506
bags7g14	540	292.9	1e-66	271290con817	3093	dbj|AK121048.1| Oryza sativa (japonica cultivar-group) cDNA clone:J023055F18, full insert sequence Length = 758
basd24i11	534	292.9	e-156	291310con265	6208	emb|X56012.1|TAGSTA1 Wheat gstA1 gene for glutathione-S-transferase Length = 2178
baak20l21	552	294	6e-56	291310con683	3202	emb|X98124.1|HVJIP H.vulgare gene encoding jasmonate-induced protein Length = 2897
bags33m02	548	295	0	291310con315	11230	dbj|AK102519.1| Oryza sativa (japonica cultivar-group) cDNA clone:J033095N03, full insert sequence Length = 2914
bah48g21	1032	295	0	291310con61	3514	dbj|BA000012.4| Mesorhizobium loti MAFF303099 DNA, complete genome Length = 7036071
bags27p13	492	300.4	0	291310con10	7209	gb|AC152119.2| Pichia stipitis clone JGIAHYZ-5A24, complete sequence Length = 31065
