# Supplementary material for: 454 sequencing of pooled BAC clones on chromosome 3H of barley
Source: BMC Genomics. 2011 May 19;12:246. doi: 10.1186/1471-2164-12-246 (PMC3224129; doi:10.1186/1471-2164-12-246)
Supplement: Additional file 3 — Barley regions showing homology with rice genes (rap2 nucleotide sequences in each locus). Existence of full rice gene sequence on barley contig is confirmed by the start and end positions of rice gene on the respective contig sequence. Excel file [file 1471-2164-12-246-S3.XLS]

## Sheet: Additional file 3
Additional file 3
Barley regions showing homology with rice genes (rap2 nucleotide sequences in each locus). Existence of full rice gene sequence on barley contig is confirmed by the start and end positions of rice gene on the respective contig sequence.
Rice gene name	Chromosome	Rice gene length (bp) (A)	Contig name	Contig length (bp) (B)	Blastn e- value	Strand	Rice gene start position （C)	Rice gene end position (D)	Contig 1st exon start position （E）	Contig last exon end position (F)	Start position check (E-C）	End position check ((B-F)-(A-D))	Definition of rice gene
Os01g0102700	1	930	5170con950	6834	7.00E-30	-1	418	84	2973	4480	2555	1508	gi|115433985|ref|NM_001048286.1| Oryza sativa (japonica cultivar-group) Os01g0102700 (Os01g0102700) mRNA, complete cds
Os01g0103600	1	957	A1130con274	15280	9.00E-39	1	50	148	730	2758	680	11713	gi|115433997|ref|NM_001048292.1| Oryza sativa (japonica cultivar-group) Os01g0103600 (Os01g0103600) mRNA, complete cds
Os01g0104100	1	1642	A1130con597	10785	1.00E-35	-1	320	307	4570	8167	4250	1283	gi|115434007|ref|NM_001048297.1| Oryza sativa (japonica cultivar-group) Os01g0104100 (Os01g0104100) mRNA, partial cds
Os01g0107000	1	1545	0120con8731	7513	7.00E-25	1	54	258	1702	5046	1648	1180	gi|32976987|dbj|AK066969.1| Oryza sativa Japonica Group cDNA clone:J013088I21, full insert sequence
Os01g0111250	1	540	0120con502	30926	9.00E-56	-1	160	37	16657	16999	16497	13424	gi|58530787|dbj|AP008207.1| Oryza sativa (japonica cultivar-group) genomic DNA, chromosome 1
Os01g0111400	1	2559	0120con502	30926	e-180	-1	274	822	11318	12874	11044	16315	gi|115434091|ref|NM_001048339.1| Oryza sativa (japonica cultivar-group) Os01g0111400 (Os01g0111400) mRNA, complete cds
Os01g0111500	1	1475	0120con502	30926	4.00E-20	1	163	385	5771	7170	5608	22666	gi|115434093|ref|NM_001048340.1| Oryza sativa (japonica cultivar-group) Os01g0111500 (Os01g0111500) mRNA, complete cds
Os01g0113200	1	2069	3150con1854	17027	1.00E-64	1	875	298	5271	6168	4396	9088	gi|115434119|ref|NM_001048353.1| Oryza sativa (japonica cultivar-group) Os01g0113200 (Os01g0113200) mRNA, complete cds
Os01g0113300	1	2245	3150con1229	19946	3.00E-59	-1	1449	742	12643	12696	11194	5747	gi|115434121|ref|NM_001048354.1| Oryza sativa (japonica cultivar-group) Os01g0113300 (Os01g0113300) mRNA, complete cds
Os01g0113400	1	2662	3150con1854	17027	3.00E-78	-1	1899	710	5734	5788	3835	9287	gi|115434123|ref|NM_001048355.1| Oryza sativa (japonica cultivar-group) Os01g0113400 (Os01g0113400) mRNA, complete cds
Os01g0113500	1	3486	3150con1854	17027	e-107	1	321	526	4004	6197	3683	7870	gi|58530787|dbj|AP008207.1| Oryza sativa (japonica cultivar-group) genomic DNA, chromosome 1
Os01g0113650	1	2025	2130A0110con2178	56218	4.00E-98	1	1327	174	17488	18013	16161	36354	gi|58530787|dbj|AP008207.1| Oryza sativa (japonica cultivar-group) genomic DNA, chromosome 1
Os01g0113800	1	2399	3150con1229	19946	e-164	1	230	411	10644	13138	10414	4820	gi|115434131|ref|NM_001048359.1| Oryza sativa (japonica cultivar-group) Os01g0113800 (Os01g0113800) mRNA, complete cds
Os01g0113900	1	2192	3150con1616	13835	7.00E-63	-1	179	618	4120	5712	3941	6549	gi|115434133|ref|NM_001048360.1| Oryza sativa (japonica cultivar-group) Os01g0113900 (Os01g0113900) mRNA, complete cds
Os01g0114100	1	2239	3150con1616	13835	e-104	-1	269	503	4116	5786	3847	6313	gi|115434135|ref|NM_001048361.1| Oryza sativa (japonica cultivar-group) Os01g0114100 (Os01g0114100) mRNA, complete cds
Os01g0114200	1	846	3150con1616	13835	7.00E-27	-1	216	436	6826	7020	6610	6405	gi|115434137|ref|NM_001048362.1| Oryza sativa (japonica cultivar-group) Os01g0114200 (Os01g0114200) mRNA, complete cds
Os01g0114300	1	3176	3150con1229	19946	e-158	1	318	302	10753	13158	10435	3914	gi|115434139|ref|NM_001048363.1| Oryza sativa (japonica cultivar-group) Os01g0114300 (Os01g0114300) mRNA, partial cds
Os01g0114400	1	1887	3150con1616	13835	3.00E-71	-1	212	1171	4464	4966	4252	8153	gi|115434141|ref|NM_001048364.1| Oryza sativa (japonica cultivar-group) Os01g0114400 (Os01g0114400) mRNA, complete cds
Os01g0114500	1	1743	3150con1229	19946	e-132	1	765	31	11258	12979	10493	5255	gi|115434143|ref|NM_001048365.1| Oryza sativa (japonica cultivar-group) Os01g0114500 (Os01g0114500) mRNA, complete cds
Os01g0114550	1	2165	3150con1229	19946	e-132	-1	1101	1023	7983	8025	6882	10779	gi|116011989|dbj|AK242624.1| Oryza sativa Japonica Group cDNA, clone: J090020C13, full insert sequence
Os01g0114600	1	1893	3150con1229	19946	e-123	-1	1284	565	12643	12686	11359	5932	gi|115434145|ref|NM_001048366.1| Oryza sativa (japonica cultivar-group) Os01g0114600 (Os01g0114600) mRNA, complete cds
Os01g0114700	1	1686	3150con1049	5516	e-108	1	691	98	1078	1976	387	1952	gi|115434147|ref|NM_001048367.1| Oryza sativa (japonica cultivar-group) Os01g0114700 (Os01g0114700) mRNA, complete cds
Os01g0114900	1	915	3150con1854	17027	1.00E-96	1	32	200	5265	6066	5233	10246	gi|115434151|ref|NM_001048369.1| Oryza sativa (japonica cultivar-group) Os01g0114900 (Os01g0114900) mRNA, complete cds
Os01g0115600	1	2004	3150con1854	17027	e-165	1	176	174	4026	6217	3850	8980	gi|115434155|ref|NM_001048371.1| Oryza sativa (japonica cultivar-group) Os01g0115600 (Os01g0115600) mRNA, complete cds
Os01g0115700	1	2181	3150con1616	13835	7.00E-63	-1	269	498	4212	5825	3943	6327	gi|115434157|ref|NM_001048372.1| Oryza sativa (japonica cultivar-group) Os01g0115700 (Os01g0115700) mRNA, complete cds
Os01g0115750	1	2055	3150con1229	19946	2.00E-78	-1	1452	560	12643	12685	11191	5766	gi|115434157|ref|NM_001048372.1| Oryza sativa (japonica cultivar-group) Os01g0115700 (Os01g0115700) mRNA, complete cds
Os01g0115800	1	2483	3150con1616	13835	e-132	-1	651	479	4242	5789	3591	6042	gi|115434159|ref|NM_001048373.1| Oryza sativa (japonica cultivar-group) Os01g0115800 (Os01g0115800) mRNA, partial cds
Os01g0115900	1	1593	3150con1229	19946	e-161	1	110	26	10655	13147	10545	5232	gi|58530787|dbj|AP008207.1| Oryza sativa (japonica cultivar-group) genomic DNA, chromosome 1
Os01g0116000	1	2049	3150con1616	13835	e-119	-1	295	988	4310	5074	4015	7700	gi|58530787|dbj|AP008207.1| Oryza sativa (japonica cultivar-group) genomic DNA, chromosome 1
Os01g0116100	1	598	3150con1616	13835	8.00E-32	-1	76	166	6666	7020	6590	6383	gi|58530787|dbj|AP008207.1| Oryza sativa (japonica cultivar-group) genomic DNA, chromosome 1
Os01g0116200	1	2282	3150con1229	19946	e-107	-1	325	1008	7338	8291	7013	10381	gi|115434167|ref|NM_001048377.1| Oryza sativa (japonica cultivar-group) Os01g0116200 (Os01g0116200) mRNA, complete cds
Os01g0116400	1	2275	3150con1229	19946	e-104	-1	1538	693	12702	12748	11164	5616	gi|115434169|ref|NM_001048378.1| Oryza sativa (japonica cultivar-group) Os01g0116400 (Os01g0116400) mRNA, complete cds
Os01g0116500	1	531	3150con1616	13835	1.00E-20	1	45	134	6830	7177	6785	6261	gi|115434171|ref|NM_001048379.1| Oryza sativa (japonica cultivar-group) Os01g0116500 (Os01g0116500) mRNA, complete cds
Os01g0116900	1	1212	3150con1854	17027	0	1	107	50	4962	6216	4855	9649	gi|115434175|ref|NM_001048381.1| Oryza sativa (japonica cultivar-group) Os01g0116900 (Os01g0116900) mRNA, complete cds
Os01g0117000	1	2139	3150con1616	13835	6.00E-97	-1	105	993	4114	5078	4009	7611	gi|115434177|ref|NM_001048382.1| Oryza sativa (japonica cultivar-group) Os01g0117000 (Os01g0117000) mRNA, complete cds
Os01g0117100	1	1992	3150con1854	17027	0	1	525	44	4345	6222	3820	8857	gi|115434179|ref|NM_001048383.1| Oryza sativa (japonica cultivar-group) Os01g0117100 (Os01g0117100) mRNA, complete cds
Os01g0117200	1	2341	3150con1616	13835	e-100	-1	333	1016	4162	5149	3829	7361	gi|115434181|ref|NM_001048384.1| Oryza sativa (japonica cultivar-group) Os01g0117200 (Os01g0117200) mRNA, complete cds
Os01g0117300	1	1464	3150con1854	17027	0	1	241	44	4109	6222	3868	9385	gi|115434183|ref|NM_001048385.1| Oryza sativa (japonica cultivar-group) Os01g0117300 (Os01g0117300) mRNA, complete cds
Os01g0117400	1	2058	3150con1229	19946	e-109	-1	48	947	7186	8259	7138	10576	gi|115434185|ref|NM_001048386.1| Oryza sativa (japonica cultivar-group) Os01g0117400 (Os01g0117400) mRNA, complete cds
Os01g0117500	1	1926	3150con1229	19946	e-174	1	947	35	12194	13138	11247	4917	gi|115434187|ref|NM_001048387.1| Oryza sativa (japonica cultivar-group) Os01g0117500 (Os01g0117500) mRNA, complete cds
Os01g0117600	1	2358	3150con1229	19946	e-109	-1	246	1049	7186	8259	6940	10378	gi|115434189|ref|NM_001048388.1| Oryza sativa (japonica cultivar-group) Os01g0117600 (Os01g0117600) mRNA, complete cds
Os01g0117700	1	1911	3150con1229	19946	e-174	1	908	62	12197	13138	11289	4959	gi|115434191|ref|NM_001048389.1| Oryza sativa (japonica cultivar-group) Os01g0117700 (Os01g0117700) mRNA, complete cds
Os01g0118000	1	1476	2130A0110con2341	24750	2.00E-93	-1	241	54	18242	21469	18001	1859	gi|115434197|ref|NM_001048392.1| Oryza sativa (japonica cultivar-group) Os01g0118000 (Os01g0118000) mRNA, complete cds
Os01g0118700	1	2087	2130A0110con2791	19350	6.00E-23	-1	546	1229	8895	9208	8349	9284	gi|115434207|ref|NM_001048397.1| Oryza sativa (japonica cultivar-group) Os01g0118700 (Os01g0118700) mRNA, complete cds
Os01g0120300	1	604	2130A0110con3034	38075	2.00E-57	-1	22	1	33548	34974	33526	2498	gi|115434215|ref|NM_001048401.1| Oryza sativa (japonica cultivar-group) Os01g0120300 (Os01g0120300) mRNA, complete cds
Os01g0121200	1	1401	0120con257	5719	3.00E-21	1	216	319	231	2946	15	1691	gi|115434231|ref|NM_001048409.1| Oryza sativa (japonica cultivar-group) Os01g0121200 (Os01g0121200) mRNA, complete cds
Os01g0121600	1	754	0120con23	5921	3.00E-41	1	18	281	2276	2818	2258	2630	gi|116013022|dbj|AK243657.1| Oryza sativa Japonica Group cDNA, clone: J100088N03, full insert sequence
Os01g0121800	1	1796	0120con402	5014	e-115	-1	37	696	2668	3888	2631	26	gi|32990641|dbj|AK105432.1| Oryza sativa Japonica Group cDNA clone:001-124-F04, full insert sequence
Os01g0125600	1	1614	0120con11674	11160	1.00E-26	1	1	78	1208	3553	1207	6071	gi|115434265|ref|NM_001048426.1| Oryza sativa (japonica cultivar-group) Os01g0125600 (Os01g0125600) mRNA, complete cds
Os01g0125700	1	1258	0120con11674	11160	e-154	-1	119	319	7859	8693	7740	1528	gi|115434267|ref|NM_001048427.1| Oryza sativa (japonica cultivar-group) Os01g0125700 (Os01g0125700) mRNA, complete cds
Os01g0125800	1	2240	A7180con42	15360	e-163	-1	89	75	3675	8993	3586	4202	gi|115434269|ref|NM_001048428.1| Oryza sativa (japonica cultivar-group) Os01g0125800 (Os01g0125800) mRNA, complete cds
Os01g0127400	1	1194	2130A0110con2182	13655	4.00E-41	-1	63	23	8344	10534	8281	1950	gi|115434289|ref|NM_001048438.1| Oryza sativa (japonica cultivar-group) Os01g0127400 (Os01g0127400) mRNA, complete cds
Os01g0127500	1	1209	2130A0110con2432	16962	2.00E-46	-1	162	42	1880	2953	1718	12842	gi|115434291|ref|NM_001048439.1| Oryza sativa (japonica cultivar-group) Os01g0127500 (Os01g0127500) mRNA, complete cds
Os01g0128300	1	693	A3150con155	12705	3.00E-25	1	132	59	8797	9752	8665	2319	gi|157888205|emb|CT841996.1| Oryza rufipogon (W1943) cDNA clone: ORW1943C106A20, full insert sequence
Os01g0130400	1	3485	0120con11699	22490	e-161	1	477	446	8353	11583	7876	7868	gi|115434327|ref|NM_001048457.1| Oryza sativa (japonica cultivar-group) Os01g0130400 (Os01g0130400) mRNA, complete cds
Os01g0130500	1	1990	0120con11699	22490	e-161	-1	221	48	9652	11389	9431	9159	gi|115434329|ref|NM_001048458.1| Oryza sativa (japonica cultivar-group) Os01g0130500 (Os01g0130500) mRNA, complete cds
Os01g0130900	1	811	0120con11162	21063	2.00E-30	-1	187	91	6902	7371	6715	12972	gi|115434331|ref|NM_001048459.1| Oryza sativa (japonica cultivar-group) Os01g0130900 (Os01g0130900) mRNA, complete cds
Os01g0131600	1	1871	2130A0110con2813	11054	2.00E-31	-1	28	1	5015	7051	4987	2133	gi|115434335|ref|NM_001048461.1| Oryza sativa (japonica cultivar-group) Os01g0131600 (Os01g0131600) mRNA, complete cds
Os01g0131800	1	736	2130A0110con3034	38075	6.00E-30	-1	335	39	26320	28950	25985	8428	gi|116012823|dbj|AK243458.1| Oryza sativa Japonica Group cDNA, clone: J100071A04, full insert sequence
Os01g0133400	1	1980	2130A0110con39	27457	1.00E-45	1	97	372	8098	12467	8001	13382	gi|115434359|ref|NM_001048473.1| Oryza sativa (japonica cultivar-group) Os01g0133400 (Os01g0133400) mRNA, partial cds
Os01g0133500	1	1897	2130A0110con39	27457	2.00E-32	1	77	405	15546	20938	15469	5027	gi|115434361|ref|NM_001048474.1| Oryza sativa (japonica cultivar-group) Os01g0133500 (Os01g0133500) mRNA, complete cds
Os01g0133700	1	1215	2130A0110con2355	22013	2.00E-27	1	296	9	5546	6556	5250	14251	gi|115434363|ref|NM_001048475.1| Oryza sativa (japonica cultivar-group) Os01g0133700 (Os01g0133700) mRNA, complete cds
Os01g0133900	1	2118	2130A0110con2449	6902	e-140	-1	37	232	1087	2991	1050	2025	gi|115434365|ref|NM_001048476.1| Oryza sativa (japonica cultivar-group) Os01g0133900 (Os01g0133900) mRNA, complete cds
Os01g0135700	1	889	0120con9294	12524	e-120	1	162	173	8750	9768	8588	2040	gi|115434383|ref|NM_001048485.1| Oryza sativa (japonica cultivar-group) Os01g0135700 (Os01g0135700) mRNA, partial cds
Os01g0136300	1	734	0120con208	15081	2.00E-26	-1	227	408	8013	8109	7786	6646	gi|115434395|ref|NM_001048491.1| Oryza sativa (japonica cultivar-group) Os01g0136300 (Os01g0136300) mRNA, complete cds
Os01g0136400	1	2390	0120con12028	21025	e-156	1	418	224	912	17457	494	1402	gi|115434397|ref|NM_001048492.1| Oryza sativa (japonica cultivar-group) Os01g0136400 (Os01g0136400) mRNA, complete cds
Os01g0136750	1	1232	0120con10397	20392	e-116	1	240	411	16166	16751	15926	2820	gi|58530787|dbj|AP008207.1| Oryza sativa (japonica cultivar-group) genomic DNA, chromosome 1
Os01g0136800	1	2362	2130A0110con7	8873	2.00E-94	-1	214	1127	6227	7383	6013	255	gi|115434403|ref|NM_001048495.1| Oryza sativa (japonica cultivar-group) Os01g0136800 (Os01g0136800) mRNA, partial cds
Os01g0137100	1	765	0120con9282	23783	5.00E-21	-1	93	239	10325	10749	10232	12508	gi|115434407|ref|NM_001048497.1| Oryza sativa (japonica cultivar-group) Os01g0137100 (Os01g0137100) mRNA, complete cds
Os01g0137200	1	1770	2130A0110con2392	12040	2.00E-47	1	710	310	7186	7933	6476	2647	gi|115434409|ref|NM_001048498.1| Oryza sativa (japonica cultivar-group) Os01g0137200 (Os01g0137200) mRNA, complete cds
Os01g0137500	1	3458	2130A0110con2392	12040	6.00E-49	1	1981	124	6897	8244	4916	462	gi|115434415|ref|NM_001048501.1| Oryza sativa (japonica cultivar-group) Os01g0137500 (Os01g0137500) mRNA, partial cds
Os01g0141000	1	1510	2130A0110con2469	11283	e-102	-1	529	151	8102	8875	7573	1049	gi|116638128|emb|CT828886.1| Oryza sativa (indica cultivar-group) cDNA clone:OSIGCEA058B11, full insert sequence
Os01g0141100	1	1753	2130A0110con2312	12376	e-113	1	19	26	1052	7101	1033	3548	gi|115434449|ref|NM_001048518.1| Oryza sativa (japonica cultivar-group) Os01g0141100 (Os01g0141100) mRNA, partial cds
Os01g0142300	1	1633	A1130con12	40235	5.00E-60	-1	388	64	28331	31685	27943	6981	gi|115434465|ref|NM_001048526.1| Oryza sativa (japonica cultivar-group) Os01g0142300 (Os01g0142300) mRNA, complete cds
Os01g0142800	1	2306	A1130con521	21974	0	-1	389	222	9373	11161	8984	8729	gi|115434471|ref|NM_001048529.1| Oryza sativa (japonica cultivar-group) Os01g0142800 (Os01g0142800) mRNA, complete cds
Os01g0144000	1	1398	3150con1370	11203	e-123	1	1	98	2603	6444	2602	3459	gi|115434485|ref|NM_001048536.1| Oryza sativa (japonica cultivar-group) Os01g0144000 (Os01g0144000) mRNA, complete cds
Os01g0144100	1	929	A1130con66	2956	2.00E-36	1	10	258	812	2212	802	73	gi|115434487|ref|NM_001048537.1| Oryza sativa (japonica cultivar-group) Os01g0144100 (Os01g0144100) mRNA, complete cds
Os01g0144200	1	1056	3150con1242	9364	2.00E-43	1	58	325	1256	4012	1198	4621	gi|115434489|ref|NM_001048538.1| Oryza sativa (japonica cultivar-group) Os01g0144200 (Os01g0144200) mRNA, complete cds
Os01g0144300	1	1430	3150con1242	9364	8.00E-40	-1	204	1	4508	6318	4304	1617	gi|115434491|ref|NM_001048539.1| Oryza sativa (japonica cultivar-group) Os01g0144300 (Os01g0144300) mRNA, complete cds
Os01g0147200	1	2130	2130A0110con2983	11494	4.00E-52	1	60	325	2871	8695	2811	994	gi|115434505|ref|NM_001048546.1| Oryza sativa (japonica cultivar-group) Os01g0147200 (Os01g0147200) mRNA, complete cds
Os01g0148000	1	4546	A1130con368	35681	3.00E-76	-1	273	5	14671	19497	14398	11643	gi|58530787|dbj|AP008207.1| Oryza sativa (japonica cultivar-group) genomic DNA, chromosome 1
Os01g0149200	1	3031	A7180con233	22275	2.00E-23	-1	348	114	6130	6624	5782	12734	gi|115434529|ref|NM_001048558.1| Oryza sativa (japonica cultivar-group) Os01g0149200 (Os01g0149200) mRNA, complete cds
Os01g0149600	1	728	2130A0110con49	14561	e-119	1	142	195	6858	7238	6716	6790	gi|58530787|dbj|AP008207.1| Oryza sativa (japonica cultivar-group) genomic DNA, chromosome 1
Os01g0149800	1	264	A7180con233	22275	2.00E-21	-1	4	7	6128	6624	6124	15394	gi|150171597|emb|CU406034.1| Oryza rufipogon (W1943) cDNA clone: ORW1943C003E21, full insert sequence
Os01g0150000	1	1204	3150con1024	7503	0	1	56	210	3272	6304	3216	205	gi|115434543|ref|NM_001048565.1| Oryza sativa (japonica cultivar-group) Os01g0150000 (Os01g0150000) mRNA, complete cds
Os01g0150100	1	2020	3150con1717	12612	6.00E-29	-1	532	173	4899	7896	4367	2869	gi|115434545|ref|NM_001048566.1| Oryza sativa (japonica cultivar-group) Os01g0150100 (Os01g0150100) mRNA, partial cds
Os01g0150200	1	1162	3150con768	11493	3.00E-36	1	276	476	2434	3931	2158	6876	gi|115434547|ref|NM_001048567.1| Oryza sativa (japonica cultivar-group) Os01g0150200 (Os01g0150200) mRNA, complete cds
Os01g0151100	1	2505	2130A0110con9	16245	0	1	367	134	11557	13544	11190	330	gi|115434557|ref|NM_001048572.1| Oryza sativa (japonica cultivar-group) Os01g0151100 (Os01g0151100) mRNA, complete cds
Os01g0152300	1	665	2130A0110con49	14561	e-124	1	139	135	6858	7238	6719	6793	gi|58530787|dbj|AP008207.1| Oryza sativa (japonica cultivar-group) genomic DNA, chromosome 1
Os01g0152700	1	280	2130A0110con49	14561	3.00E-48	1	1	156	7114	7238	7113	7199	gi|115434577|ref|NM_001048582.1| Oryza sativa (japonica cultivar-group) Os01g0152700 (Os01g0152700) mRNA, partial cds
Os01g0152900	1	543	2130A0110con49	14561	e-116	1	76	76	6858	7238	6782	6856	gi|116630998|emb|CT837552.1| Oryza sativa (indica cultivar-group) cDNA clone:OSIGCSN072B05, full insert sequence
Os01g0153100	1	809	2130A0110con49	14561	e-116	1	139	281	6854	7232	6715	6801	gi|58530787|dbj|AP008207.1| Oryza sativa (japonica cultivar-group) genomic DNA, chromosome 1
Os01g0153300	1	755	2130A0110con49	14561	e-117	1	147	211	6858	7238	6711	6779	gi|58530787|dbj|AP008207.1| Oryza sativa (japonica cultivar-group) genomic DNA, chromosome 1
Os01g0153500	1	732	A1130con631	22159	1.00E-89	-1	20	5	8211	9080	8191	12352	gi|115434593|ref|NM_001048590.1| Oryza sativa (japonica cultivar-group) Os01g0153500 (Os01g0153500) mRNA, complete cds
Os01g0153800	1	1068	5170con1297	4668	4.00E-47	1	100	127	1328	2164	1228	1563	gi|115434597|ref|NM_001048592.1| Oryza sativa (japonica cultivar-group) Os01g0153800 (Os01g0153800) mRNA, complete cds
Os01g0154900	1	945	5170con1297	4668	2.00E-48	1	45	174	1322	2063	1277	1834	gi|115434607|ref|NM_001048597.1| Oryza sativa (japonica cultivar-group) Os01g0154900 (Os01g0154900) mRNA, complete cds
Os01g0158200	1	1749	5170con589	12314	2.00E-65	1	64	224	1318	3734	1254	7055	gi|115434635|ref|NM_001048611.1| Oryza sativa (japonica cultivar-group) Os01g0158200 (Os01g0158200) mRNA, complete cds
Os01g0158400	1	942	5170con589	12314	1.00E-37	-1	24	901	2287	2303	2263	9970	gi|115434637|ref|NM_001048612.1| Oryza sativa (japonica cultivar-group) Os01g0158400 (Os01g0158400) mRNA, complete cds
Os01g0159800	1	1080	5170con1851	5683	8.00E-24	-1	195	211	1736	2807	1541	2007	gi|115434657|ref|NM_001048622.1| Oryza sativa (japonica cultivar-group) Os01g0159800 (Os01g0159800) mRNA, complete cds
Os01g0160100	1	2095	5170con16	12553	0	1	129	17	2877	7011	2748	3464	gi|115434659|ref|NM_001048623.1| Oryza sativa (japonica cultivar-group) Os01g0160100 (Os01g0160100) mRNA, complete cds
Os01g0161000	1	2028	A1130con43	13336	4.00E-24	1	514	230	6287	8199	5773	3339	gi|115434667|ref|NM_001048627.1| Oryza sativa (japonica cultivar-group) Os01g0161000 (Os01g0161000) mRNA, complete cds
Os01g0164600	1	1359	A1130con302	15279	7.00E-34	-1	372	24	505	2923	133	11021	gi|115434689|ref|NM_001048638.1| Oryza sativa (japonica cultivar-group) Os01g0164600 (Os01g0164600) mRNA, complete cds
Os01g0166500	1	1078	5170con708	2032	2.00E-40	-1	93	702	760	949	667	707	gi|115434715|ref|NM_001048651.1| Oryza sativa (japonica cultivar-group) Os01g0166500 (Os01g0166500) mRNA, complete cds
Os01g0166800	1	2028	5170con25	17523	6.00E-57	-1	59	43	3467	12042	3408	3496	gi|115434719|ref|NM_001048653.1| Oryza sativa (japonica cultivar-group) Os01g0166800 (Os01g0166800) mRNA, complete cds
Os01g0167500	1	1692	5170con25	17523	5.00E-60	-1	7	111	8643	11904	8636	4038	gi|115434725|ref|NM_001048656.1| Oryza sativa (japonica cultivar-group) Os01g0167500 (Os01g0167500) mRNA, complete cds
Os01g0171800	1	1576	A3150con234	20455	1.00E-23	-1	566	366	11371	12545	10805	6700	gi|115434779|ref|NM_001048683.1| Oryza sativa (japonica cultivar-group) Os01g0171800 (Os01g0171800) mRNA, partial cds
Os01g0174700	1	1974	7190con1180	11730	2.00E-28	1	417	545	2338	3439	1921	6862	gi|115434815|ref|NM_001048701.1| Oryza sativa (japonica cultivar-group) Os01g0174700 (Os01g0174700) mRNA, complete cds
Os01g0175700	1	1350	7190con1093	13234	8.00E-80	-1	14	5	497	1943	483	9946	gi|115434835|ref|NM_001048711.1| Oryza sativa (japonica cultivar-group) Os01g0175900 (Os01g0175900) mRNA, complete cds
Os01g0176700	1	1947	5170con600	14434	1.00E-45	-1	606	1	7202	9015	6596	3473	gi|115434849|ref|NM_001048718.1| Oryza sativa (japonica cultivar-group) Os01g0176700 (Os01g0176700) mRNA, partial cds
Os01g0178000	1	1732	5170con701	28041	4.00E-70	-1	156	1549	13914	13938	13758	13920	gi|115434859|ref|NM_001048723.1| Oryza sativa (japonica cultivar-group) Os01g0178000 (Os01g0178000) mRNA, complete cds
Os01g0179700	1	1042	2130A0110con2181	11907	3.00E-26	1	203	332	4599	5995	4396	5202	gi|115434887|ref|NM_001048737.1| Oryza sativa (japonica cultivar-group) Os01g0179700 (Os01g0179700) mRNA, complete cds
Os01g0182300	1	742	5170con891	21107	5.00E-52	1	67	160	11151	11597	11084	8928	gi|115434917|ref|NM_001048752.1| Oryza sativa (japonica cultivar-group) Os01g0182300 (Os01g0182300) mRNA, partial cds
Os01g0182400	1	2034	5170con891	21107	1.00E-45	1	251	262	3418	6715	3167	12620	gi|115434919|ref|NM_001048753.1| Oryza sativa (japonica cultivar-group) Os01g0182400 (Os01g0182400) mRNA, partial cds
Os01g0188100	1	2891	5170con761	16059	2.00E-63	1	163	227	2986	6608	2823	6787	gi|58530787|dbj|AP008207.1| Oryza sativa (japonica cultivar-group) genomic DNA, chromosome 1
Os01g0189700	1	2669	7190con902	14522	5.00E-21	-1	637	453	3683	7167	3046	5139	gi|32985871|dbj|AK100662.1| Oryza sativa Japonica Group cDNA clone:J023111N08, full insert sequence
Os01g0205100	1	1647	5170con123	13344	4.00E-42	-1	482	12	7293	10787	6811	922	gi|115435155|ref|NM_001048871.1| Oryza sativa (japonica cultivar-group) Os01g0205100 (Os01g0205100) mRNA, complete cds
Os01g0205200	1	2008	5170con123	13344	0	1	25	1	4489	6471	4464	4866	gi|115435157|ref|NM_001048872.1| Oryza sativa (japonica cultivar-group) Os01g0205200 (Os01g0205200) mRNA, partial cds
Os01g0206700	1	1922	91110con62	11629	0	-1	18	159	3029	4747	3011	5119	gi|115435173|ref|NM_001048880.1| Oryza sativa (japonica cultivar-group) Os01g0206700 (Os01g0206700) mRNA, complete cds
Os01g0207200	1	2273	7190con1354	14287	6.00E-20	-1	1576	280	6790	7190	5214	5104	gi|115435179|ref|NM_001048883.1| Oryza sativa (japonica cultivar-group) Os01g0207200 (Os01g0207200) mRNA, complete cds
Os01g0207400	1	980	7190con1354	14287	3.00E-75	-1	190	1	5646	6418	5456	6890	gi|115435183|ref|NM_001048885.1| Oryza sativa (japonica cultivar-group) Os01g0207400 (Os01g0207400) mRNA, partial cds
Os01g0207500	1	2040	7190con1354	14287	3.00E-71	1	150	401	5720	7141	5570	5507	gi|115435187|ref|NM_001048887.1| Oryza sativa (japonica cultivar-group) Os01g0207500 (Os01g0207500) mRNA, complete cds
Os01g0207600	1	1839	7190con1354	14287	3.00E-71	-1	142	208	5720	7141	5578	5515	gi|115435187|ref|NM_001048887.1| Oryza sativa (japonica cultivar-group) Os01g0207500 (Os01g0207500) mRNA, complete cds
Os01g0208400	1	2056	7190con1354	14287	9.00E-53	-1	538	256	5957	7181	5419	5306	gi|115435195|ref|NM_001048891.1| Oryza sativa (japonica cultivar-group) Os01g0208400 (Os01g0208400) mRNA, complete cds
Os01g0212100	1	2579	91110con404	18351	3.00E-56	1	1953	393	8280	8636	6327	7529	gi|115435237|ref|NM_001048912.1| Oryza sativa (japonica cultivar-group) Os01g0212100 (Os01g0212100) mRNA, complete cds
Os01g0214800	1	1581	A3150con56	7570	1.00E-20	1	234	392	1990	4077	1756	2304	gi|115435265|ref|NM_001048926.1| Oryza sativa (japonica cultivar-group) Os01g0214800 (Os01g0214800) mRNA, complete cds
Os01g0217800	1	1723	91110con1574	10737	5.00E-57	-1	175	277	5353	9102	5178	189	gi|115435297|ref|NM_001048942.1| Oryza sativa (japonica cultivar-group) Os01g0217800 (Os01g0217800) mRNA, partial cds
Os01g0218100	1	2088	91110con1574	10737	1.00E-36	-1	827	159	1039	2161	212	6647	gi|115435301|ref|NM_001048944.1| Oryza sativa (japonica cultivar-group) Os01g0218100 (Os01g0218100) mRNA, complete cds
Os01g0226600	1	2776	0120con12014	6556	9.00E-29	1	1029	777	3021	3977	1992	580	gi|115435415|ref|NM_001049001.1| Oryza sativa (japonica cultivar-group) Os01g0226600 (Os01g0226600) mRNA, partial cds
Os01g0229900	1	1923	7190con1180	11730	2.00E-35	-1	1005	479	5876	7273	4871	3013	gi|115435465|ref|NM_001049026.1| Oryza sativa (japonica cultivar-group) Os01g0229900 (Os01g0229900) mRNA, complete cds
Os01g0231900	1	1819	A3150con16	36169	6.00E-26	1	199	539	3569	7646	3370	27243	gi|115435481|ref|NM_001049034.1| Oryza sativa (japonica cultivar-group) Os01g0231900 (Os01g0231900) mRNA, complete cds
Os01g0233800	1	2064	7190con1180	11730	2.00E-84	1	18	338	585	3481	567	6523	gi|115435509|ref|NM_001049048.1| Oryza sativa (japonica cultivar-group) Os01g0233800 (Os01g0233800) mRNA, complete cds
Os01g0233900	1	1696	7190con1180	11730	4.00E-73	-1	37	360	4206	7273	4169	3121	gi|115435511|ref|NM_001049049.1| Oryza sativa (japonica cultivar-group) Os01g0233900 (Os01g0233900) mRNA, complete cds
Os01g0234700	1	1020	91110con254	7515	1.00E-84	1	20	211	145	1083	125	5623	gi|115435515|ref|NM_001049051.1| Oryza sativa (japonica cultivar-group) Os01g0234700 (Os01g0234700) mRNA, partial cds
Os01g0234800	1	1300	91110con254	7515	6.00E-53	-1	354	1	1545	5315	1191	901	gi|115435517|ref|NM_001049052.1| Oryza sativa (japonica cultivar-group) Os01g0234800 (Os01g0234800) mRNA, complete cds
Os01g0235900	1	1176	A3150con276	17243	1.00E-44	1	42	1	6293	7475	6251	8593	gi|115435535|ref|NM_001049061.1| Oryza sativa (japonica cultivar-group) Os01g0235900 (Os01g0235900) mRNA, complete cds
Os01g0236400	1	1442	7190con434	14172	2.00E-25	1	372	101	2418	4988	2046	7843	gi|115435541|ref|NM_001049064.1| Oryza sativa (japonica cultivar-group) Os01g0236400 (Os01g0236400) mRNA, partial cds
Os01g0239100	1	1050	91110con67	13944	5.00E-62	-1	1	1	5553	8688	5552	4207	gi|156764687|dbj|AK288072.1| Oryza sativa Japonica Group cDNA, clone: J075161I05, full insert sequence
Os01g0248900	1	893	A1130con33	13292	1.00E-40	1	82	245	3421	4481	3339	8163	gi|115435657|ref|NM_001049122.1| Oryza sativa (japonica cultivar-group) Os01g0248900 (Os01g0248900) mRNA, complete cds
Os01g0249100	1	765	A1130con33	13292	5.00E-55	1	79	97	3421	4505	3342	8119	gi|115435659|ref|NM_001049123.1| Oryza sativa (japonica cultivar-group) Os01g0249100 (Os01g0249100) mRNA, complete cds
Os01g0249200	1	1039	A1130con5	16035	e-178	-1	221	172	2831	5544	2610	9624	gi|115435661|ref|NM_001049124.1| Oryza sativa (japonica cultivar-group) Os01g0249200 (Os01g0249200) mRNA, complete cds
Os01g0249900	1	1209	A3150con234	20455	6.00E-22	-1	1025	39	15718	15864	14693	3421	gi|115435665|ref|NM_001049126.1| Oryza sativa (japonica cultivar-group) Os01g0249900 (Os01g0249900) mRNA, complete cds
Os01g0253300	1	2142	7190con52	15902	7.00E-72	-1	46	1	6525	11043	6479	2718	gi|115435705|ref|NM_001049146.1| Oryza sativa (japonica cultivar-group) Os01g0253300 (Os01g0253300) mRNA, complete cds
Os01g0253400	1	1186	7190con52	15902	5.00E-47	1	81	267	5119	6131	5038	8852	gi|115435707|ref|NM_001049147.1| Oryza sativa (japonica cultivar-group) Os01g0253400 (Os01g0253400) mRNA, complete cds
Os01g0256600	1	721	111130con450	22228	6.00E-76	-1	217	143	6750	7110	6533	14540	gi|115435737|ref|NM_001049162.1| Oryza sativa (japonica cultivar-group) Os01g0256600 (Os01g0256600) mRNA, complete cds
Os01g0263500	1	936	91110con736	9811	e-116	1	56	1	1185	4040	1129	4836	gi|115435799|ref|NM_001049193.1| Oryza sativa (japonica cultivar-group) Os01g0263500 (Os01g0263500) mRNA, complete cds
Os01g0263900	1	1721	91110con736	9811	e-100	-1	23	31	4496	6098	4473	2023	gi|115435805|ref|NM_001049196.1| Oryza sativa (japonica cultivar-group) Os01g0263900 (Os01g0263900) mRNA, complete cds
Os01g0266800	1	1826	91110con276	16829	2.00E-34	1	124	507	3265	7503	3141	8007	gi|115435845|ref|NM_001049216.1| Oryza sativa (japonica cultivar-group) Os01g0266800 (Os01g0266800) mRNA, complete cds
Os01g0267900	1	817	A8190con19	37613	8.00E-79	1	56	256	24163	27003	24107	10049	gi|116011711|dbj|AK242346.1| Oryza sativa Japonica Group cDNA, clone: J080012M07, full insert sequence
Os01g0270100	1	1095	7190con33	8670	1.00E-78	-1	232	99	4216	6666	3984	1008	gi|115435887|ref|NM_001049237.1| Oryza sativa (japonica cultivar-group) Os01g0270100 (Os01g0270100) mRNA, complete cds
Os01g0272600	1	1611	A5160con246	13898	2.00E-34	1	480	826	1256	3966	776	9147	gi|115435903|ref|NM_001049245.1| Oryza sativa (japonica cultivar-group) Os01g0272600 (Os01g0272600) mRNA, complete cds
Os01g0274500	1	756	191210con43	24581	2.00E-42	1	95	1	18144	19294	18049	4532	gi|115435921|ref|NM_001049254.1| Oryza sativa (japonica cultivar-group) Os01g0274500 (Os01g0274500) mRNA, complete cds
Os01g0276600	1	1327	7190con366	5686	3.00E-30	-1	246	12	2002	3657	1756	714	gi|115435943|ref|NM_001049265.1| Oryza sativa (japonica cultivar-group) Os01g0276600 (Os01g0276600) mRNA, complete cds
Os01g0277500	1	2254	111130con614	11103	2.00E-51	-1	588	543	7387	8490	6799	902	gi|115435953|ref|NM_001049270.1| Oryza sativa (japonica cultivar-group) Os01g0277500 (Os01g0277500) mRNA, complete cds
Os01g0277600	1	3489	111130con614	11103	0	1	64	22	609	6382	545	1254	gi|156764116|dbj|AK287501.1| Oryza sativa Japonica Group cDNA, clone: J043034H01, full insert sequence
Os01g0279300	1	686	A8190con19	37613	4.00E-49	1	74	152	24253	27008	24179	10071	gi|115435977|ref|NM_001049282.1| Oryza sativa (japonica cultivar-group) Os01g0279300 (Os01g0279300) mRNA, complete cds
Os01g0279800	1	993	A8190con68	7395	8.00E-33	1	176	546	2770	5309	2594	1639	gi|115435983|ref|NM_001049285.1| Oryza sativa (japonica cultivar-group) Os01g0279800 (Os01g0279800) mRNA, complete cds
Os01g0281400	1	4637	91110con421	14681	0	-1	84	114	4038	9586	3954	572	gi|58530787|dbj|AP008207.1| Oryza sativa (japonica cultivar-group) genomic DNA, chromosome 1
Os01g0282800	1	1770	191210con1611	7233	0	-1	1104	635	5125	5154	4021	944	gi|115436005|ref|NM_001049296.1| Oryza sativa (japonica cultivar-group) Os01g0282800 (Os01g0282800) mRNA, complete cds
Os01g0283000	1	2513	7190con1585	31237	e-165	1	1	644	5231	18165	5230	11203	gi|156764917|dbj|AK288302.1| Oryza sativa Japonica Group cDNA, clone: J090020E11, full insert sequence
Os01g0284500	1	925	A1130con5	16035	6.00E-43	-1	211	141	4090	5528	3879	9723	gi|115436023|ref|NM_001049305.1| Oryza sativa (japonica cultivar-group) Os01g0284500 (Os01g0284500) mRNA, complete cds
Os01g0300600	1	1629	91110con35	20101	1.00E-75	-1	561	17	6818	14709	6257	3780	gi|115436119|ref|NM_001049353.1| Oryza sativa (japonica cultivar-group) Os01g0300600 (Os01g0300600) mRNA, partial cds
Os01g0314800	1	536	A5160con279	13106	4.00E-27	-1	231	46	7560	7960	7329	4656	gi|116012478|dbj|AK243113.1| Oryza sativa Japonica Group cDNA, clone: J100027C20, full insert sequence
Os01g0328400	1	794	A1130con61	7901	2.00E-82	1	92	465	5037	5274	4945	2298	gi|115436313|ref|NM_001049450.1| Oryza sativa (japonica cultivar-group) Os01g0328400 (Os01g0328400) mRNA, complete cds
Os01g0342800	1	634	151170con435	17489	1.00E-33	-1	176	326	13734	13866	13558	3315	gi|58530787|dbj|AP008207.1| Oryza sativa (japonica cultivar-group) genomic DNA, chromosome 1
Os01g0348600	1	2674	A1130con199	15553	e-103	-1	275	243	6441	11391	6166	1731	gi|115436429|ref|NM_001049508.1| Oryza sativa (japonica cultivar-group) Os01g0348600 (Os01g0348600) mRNA, complete cds
Os01g0358700	1	1718	291310con856	58322	1.00E-20	-1	160	154	49666	51031	49506	5727	gi|58530787|dbj|AP008207.1| Oryza sativa (japonica cultivar-group) genomic DNA, chromosome 1
Os01g0359400	1	3902	291310con856	58322	8.00E-30	-1	2492	80	49791	51074	47299	3426	gi|115436517|ref|NM_001049552.1| Oryza sativa (japonica cultivar-group) Os01g0359400 (Os01g0359400) mRNA, complete cds
Os01g0360600	1	1081	0120con371	13299	6.00E-34	-1	252	231	10825	11951	10573	498	gi|115436525|ref|NM_001049556.1| Oryza sativa (japonica cultivar-group) Os01g0360600 (Os01g0360600) mRNA, complete cds
Os01g0363600	1	974	251270con977	7799	5.00E-65	1	152	241	4491	5923	4339	1143	gi|58530787|dbj|AP008207.1| Oryza sativa (japonica cultivar-group) genomic DNA, chromosome 1
Os01g0366300	1	2602	271290con666	17762	1.00E-55	-1	851	1045	7244	8908	6393	7297	gi|115436561|ref|NM_001049574.1| Oryza sativa (japonica cultivar-group) Os01g0366300 (Os01g0366300) mRNA, complete cds
Os01g0370200	1	657	291310con265	6208	7.00E-20	-1	220	1	1539	2179	1319	3373	gi|115436595|ref|NM_001049591.1| Oryza sativa (japonica cultivar-group) Os01g0370200 (Os01g0370200) mRNA, complete cds
Os01g0385400	1	2301	0120con12014	6556	4.00E-24	1	978	362	3021	3977	2043	640	gi|115436681|ref|NM_001049634.1| Oryza sativa (japonica cultivar-group) Os01g0385400 (Os01g0385400) mRNA, complete cds
Os01g0390900	1	899	7190con269	9319	2.00E-24	1	90	182	1989	5465	1899	3137	gi|115436707|ref|NM_001049647.1| Oryza sativa (japonica cultivar-group) Os01g0390900 (Os01g0390900) mRNA, complete cds
Os01g0393100	1	1583	A1130con90	19690	2.00E-22	-1	875	322	13871	14648	12996	3781	gi|115436721|ref|NM_001049654.1| Oryza sativa (japonica cultivar-group) Os01g0393100 (Os01g0393100) mRNA, complete cds
Os01g0503400	1	2295	111130con19	9758	1.00E-24	-1	429	1123	1351	5126	922	3460	gi|115436797|ref|NM_001049674.1| Oryza sativa (japonica cultivar-group) Os01g0503400 (Os01g0503400) mRNA, complete cds
Os01g0513500	1	1515	91110con1252	11201	2.00E-22	1	372	998	4664	4808	4292	5876	gi|115436985|ref|NM_001049718.1| Oryza sativa (japonica cultivar-group) Os01g0513500 (Os01g0513500) mRNA, partial cds
Os01g0526100	1	3737	A1130con64	9044	4.00E-41	-1	411	174	743	3234	332	2247	gi|58530787|dbj|AP008207.1| Oryza sativa (japonica cultivar-group) genomic DNA, chromosome 1
Os01g0526200	1	1661	A1130con199	15553	5.00E-29	1	112	345	2173	5191	2061	9046	gi|115437163|ref|NM_001049762.1| Oryza sativa (japonica cultivar-group) Os01g0526200 (Os01g0526200) mRNA, complete cds
Os01g0529800	1	1932	151170con3	10072	e-140	-1	420	258	2468	3719	2048	4679	gi|115437197|ref|NM_001049770.1| Oryza sativa (japonica cultivar-group) Os01g0529800 (Os01g0529800) mRNA, partial cds
Os01g0531300	1	1308	191210con119	14147	6.00E-25	-1	137	90	3527	5031	3390	7898	gi|115437225|ref|NM_001049777.1| Oryza sativa (japonica cultivar-group) Os01g0531300 (Os01g0531300) mRNA, complete cds
Os01g0531400	1	1638	171190con83	14080	e-131	-1	185	7	3554	6935	3369	5514	gi|115437229|ref|NM_001049778.1| Oryza sativa (japonica cultivar-group) Os01g0531400 (Os01g0531400) mRNA, complete cds
Os01g0531500	1	1086	A1130con631	22159	2.00E-70	1	168	189	4241	7372	4073	13890	gi|150171463|emb|CU405899.1| Oryza rufipogon (W1943) cDNA clone: ORW1943C112H01, full insert sequence
Os01g0535400	1	3490	A7180con38	33816	3.00E-29	1	543	878	1275	6102	732	25102	gi|115437283|ref|NM_001049792.1| Oryza sativa (japonica cultivar-group) Os01g0535400 (Os01g0535400) mRNA, complete cds
Os01g0545500	1	4556	A7180con38	33816	5.00E-22	1	3314	730	5756	6241	2442	23749	gi|58530787|dbj|AP008207.1| Oryza sativa (japonica cultivar-group) genomic DNA, chromosome 1
Os01g0546900	1	1305	111130con5	6718	8.00E-49	-1	912	88	1389	2517	477	2984	gi|115437393|ref|NM_001049820.1| Oryza sativa (japonica cultivar-group) Os01g0546900 (Os01g0546900) mRNA, partial cds
Os01g0549700	1	1863	111130con76	10831	2.00E-69	1	89	388	4043	8898	3954	458	gi|115437443|ref|NM_001049832.1| Oryza sativa (japonica cultivar-group) Os01g0549700 (Os01g0549700) mRNA, partial cds
Os01g0550000	1	1729	111130con76	10831	9.00E-65	1	1	358	4048	8898	4047	562	gi|115437447|ref|NM_001049833.1| Oryza sativa (japonica cultivar-group) Os01g0550000 (Os01g0550000) mRNA, complete cds
Os01g0558300	1	1185	91110con1	9522	2.00E-30	1	206	245	4454	7527	4248	1055	gi|115437597|ref|NM_001049869.1| Oryza sativa (japonica cultivar-group) Os01g0558300 (Os01g0558300) mRNA, complete cds
Os01g0558600	1	947	A8190con226	53239	3.00E-54	-1	145	26	12040	15306	11895	37012	gi|115437603|ref|NM_001049871.1| Oryza sativa (japonica cultivar-group) Os01g0558600 (Os01g0558600) mRNA, complete cds
Os01g0559200	1	1262	111130con222	16989	1.00E-41	1	213	242	1759	6347	1546	9622	gi|115437623|ref|NM_001049876.1| Oryza sativa (japonica cultivar-group) Os01g0559200 (Os01g0559200) mRNA, complete cds
Os01g0559600	1	1935	291310con397	13111	5.00E-48	1	288	495	5811	11102	5523	569	gi|115437635|ref|NM_001049879.1| Oryza sativa (japonica cultivar-group) Os01g0559600 (Os01g0559600) mRNA, complete cds
Os01g0565800	1	513	A8190con273	34119	4.00E-70	1	32	5	24850	26018	24818	7593	gi|115437693|ref|NM_001049893.1| Oryza sativa (japonica cultivar-group) Os01g0565800 (Os01g0565800) mRNA, complete cds
Os01g0575200	1	1990	7190con1349	9501	8.00E-50	-1	606	122	3482	6278	2876	1355	gi|115437819|ref|NM_001049924.1| Oryza sativa (japonica cultivar-group) Os01g0575200 (Os01g0575200) mRNA, partial cds
Os01g0585700	1	1824	111130con60	24438	8.00E-56	-1	274	1	12766	15718	12492	6897	gi|115437975|ref|NM_001049962.1| Oryza sativa (japonica cultivar-group) Os01g0585700 (Os01g0585700) mRNA, partial cds
Os01g0587400	1	2923	231250con882	55841	e-160	1	441	302	37893	40011	37452	13209	gi|115437991|ref|NM_001049966.1| Oryza sativa (japonica cultivar-group) Os01g0587400 (Os01g0587400) mRNA, partial cds
Os01g0588500	1	2498	A3150con48	24536	e-136	-1	835	184	7126	12708	6291	9514	gi|115438007|ref|NM_001049970.1| Oryza sativa (japonica cultivar-group) Os01g0588500 (Os01g0588500) mRNA, complete cds
Os01g0589000	1	1823	A1130con635	14796	1.00E-26	1	850	526	11524	12711	10674	788	gi|115438027|ref|NM_001049975.1| Oryza sativa (japonica cultivar-group) Os01g0589000 (Os01g0589000) mRNA, complete cds
Os01g0589300	1	1717	111130con58	17710	3.00E-52	1	11	349	8832	15081	8821	1261	gi|115438035|ref|NM_001049977.1| Oryza sativa (japonica cultivar-group) Os01g0589300 (Os01g0589300) mRNA, complete cds
Os01g0589500	1	1095	111130con50	11776	5.00E-50	1	46	1	3614	5426	3568	5256	gi|115438043|ref|NM_001049979.1| Oryza sativa (japonica cultivar-group) Os01g0589500 (Os01g0589500) mRNA, complete cds
Os01g0589800	1	682	111130con719	9753	1.00E-58	1	12	1	2856	3934	2844	5138	gi|116637665|emb|CT834997.1| Oryza sativa (indica cultivar-group) cDNA clone:OSIGCSN049C08, full insert sequence
Os01g0591000	1	1854	231250con122	12181	0	-1	226	112	1765	5326	1539	5113	gi|115438081|ref|NM_001049988.1| Oryza sativa (japonica cultivar-group) Os01g0591000 (Os01g0591000) mRNA, complete cds
Os01g0591300	1	1960	231250con122	12181	3.00E-46	-1	309	222	1803	5283	1494	5160	gi|115438085|ref|NM_001049989.1| Oryza sativa (japonica cultivar-group) Os01g0591300 (Os01g0591300) mRNA, complete cds
Os01g0610500	1	1212	A1130con9	10394	e-111	-1	109	92	1689	4309	1580	4965	gi|115438459|ref|NM_001050080.1| Oryza sativa (japonica cultivar-group) Os01g0610500 (Os01g0610500) mRNA, complete cds
Os01g0612200	1	943	7190con644	10477	1.00E-37	1	37	56	3458	7631	3421	1959	gi|115438501|ref|NM_001050090.1| Oryza sativa (japonica cultivar-group) Os01g0612200 (Os01g0612200) mRNA, complete cds
Os01g0618000	1	1134	91110con1035	5550	1.00E-38	-1	329	168	1685	2383	1356	2201	gi|115438613|ref|NM_001050122.1| Oryza sativa (japonica cultivar-group) Os01g0618000 (Os01g0618000) mRNA, complete cds
Os01g0619900	1	1261	A3150con817	5075	2.00E-24	-1	182	715	184	526	2	4003	gi|58530787|dbj|AP008207.1| Oryza sativa (japonica cultivar-group) genomic DNA, chromosome 1
Os01g0622300	1	1541	111130con34	11718	e-107	-1	291	72	4212	7894	3921	2355	gi|115438660|ref|NM_001050145.1| Oryza sativa (japonica cultivar-group) Os01g0622300 (Os01g0622300) mRNA, complete cds
Os01g0623200	1	2595	0120con12014	6556	6.00E-79	1	935	299	1878	4007	943	253	gi|58530787|dbj|AP008207.1| Oryza sativa (japonica cultivar-group) genomic DNA, chromosome 1
Os01g0624500	1	1217	91110con28	14053	2.00E-55	1	48	163	600	7005	552	5994	gi|115438680|ref|NM_001050155.1| Oryza sativa (japonica cultivar-group) Os01g0624500 (Os01g0624500) mRNA, complete cds
Os01g0624700	1	1387	91110con28	14053	4.00E-63	-1	300	54	7991	9516	7691	3204	gi|115438682|ref|NM_001050156.1| Oryza sativa (japonica cultivar-group) Os01g0624700 (Os01g0624700) mRNA, complete cds
Os01g0626400	1	1492	111130con266	16696	5.00E-29	-1	670	606	7587	7977	6917	7833	gi|115438696|ref|NM_001050163.1| Oryza sativa (japonica cultivar-group) Os01g0626400 (Os01g0626400) mRNA, complete cds
Os01g0636400	1	842	91110con55	10474	4.00E-25	-1	243	88	3302	6009	3059	3711	gi|116013807|dbj|AK240856.1| Oryza sativa Japonica Group cDNA, clone: J065021L21, full insert sequence
Os01g0636500	1	1873	A8190con247	29806	e-110	1	73	73	5254	9245	5181	18761	gi|115438772|ref|NM_001050201.1| Oryza sativa (japonica cultivar-group) Os01g0636500 (Os01g0636500) mRNA, complete cds
Os01g0636600	1	6469	A8190con247	29806	e-119	-1	158	4679	7506	9245	7348	18771	gi|58530787|dbj|AP008207.1| Oryza sativa (japonica cultivar-group) genomic DNA, chromosome 1
Os01g0637600	1	1042	A8190con180	14834	1.00E-41	1	258	452	6305	7205	6047	7039	gi|115438778|ref|NM_001050204.1| Oryza sativa (japonica cultivar-group) Os01g0637600 (Os01g0637600) mRNA, complete cds
Os01g0639900	1	1165	111130con295	21175	2.00E-37	1	47	1	11889	18428	11842	1583	gi|115438792|ref|NM_001050211.1| Oryza sativa (japonica cultivar-group) Os01g0639900 (Os01g0639900) mRNA, partial cds
Os01g0641200	1	465	A1130con61	7901	e-152	1	1	11	5047	5501	5046	1946	gi|115438808|ref|NM_001050219.1| Oryza sativa (japonica cultivar-group) Os01g0641200 (Os01g0641200) mRNA, complete cds
Os01g0642000	1	1517	A3150con154	10059	4.00E-42	1	141	396	4575	8332	4434	606	gi|115438816|ref|NM_001050223.1| Oryza sativa (japonica cultivar-group) Os01g0642000 (Os01g0642000) mRNA, complete cds
Os01g0665400	1	1483	111130con286	20415	1.00E-69	1	67	34	2001	11860	1934	7106	gi|115439032|ref|NM_001050331.1| Oryza sativa (japonica cultivar-group) Os01g0665400 (Os01g0665400) mRNA, complete cds
Os01g0665500	1	1940	111130con266	16696	5.00E-54	-1	230	1677	9281	9311	9051	7122	gi|115439034|ref|NM_001050332.1| Oryza sativa (japonica cultivar-group) Os01g0665500 (Os01g0665500) mRNA, complete cds
Os01g0668300	1	3212	131150con593	20201	e-120	-1	15	1	10610	16133	10595	857	gi|115439070|ref|NM_001050350.1| Oryza sativa (japonica cultivar-group) Os01g0668300 (Os01g0668300) mRNA, complete cds
Os01g0668500	1	1447	131150con1086	18263	e-140	1	1	407	8586	9629	8585	7594	gi|115439072|ref|NM_001050351.1| Oryza sativa (japonica cultivar-group) Os01g0668500 (Os01g0668500) mRNA, complete cds
Os01g0668600	1	2394	131150con1086	18263	e-100	-1	61	131	7377	9625	7316	6375	gi|58530787|dbj|AP008207.1| Oryza sativa (japonica cultivar-group) genomic DNA, chromosome 1
Os01g0670600	1	2681	131150con1086	18263	2.00E-29	-1	409	131	7373	9611	6964	6102	gi|115439088|ref|NM_001050359.1| Oryza sativa (japonica cultivar-group) Os01g0670600 (Os01g0670600) mRNA, partial cds
Os01g0674000	1	1372	131150con95	23546	1.00E-47	-1	853	494	8449	8476	7596	14192	gi|115439114|ref|NM_001050372.1| Oryza sativa (japonica cultivar-group) Os01g0674000 (Os01g0674000) mRNA, complete cds
Os01g0674400	1	592	131150con528	10478	2.00E-20	1	136	180	920	1275	784	8791	gi|116010916|dbj|AK241551.1| Oryza sativa Japonica Group cDNA, clone: J065177A11, full insert sequence
Os01g0674500	1	1471	131150con528	10478	e-155	-1	280	166	1969	8747	1689	426	gi|115439120|ref|NM_001050375.1| Oryza sativa (japonica cultivar-group) Os01g0674500 (Os01g0674500) mRNA, partial cds
Os01g0675000	1	2241	131150con541	9358	8.00E-41	1	499	186	2396	4510	1897	2793	gi|115439128|ref|NM_001050379.1| Oryza sativa (japonica cultivar-group) Os01g0675000 (Os01g0675000) mRNA, complete cds
Os01g0675100	1	770	131150con541	9358	4.00E-71	-1	153	97	5098	6834	4945	1851	gi|115439130|ref|NM_001050380.1| Oryza sativa (japonica cultivar-group) Os01g0675100 (Os01g0675100) mRNA, complete cds
Os01g0678600	1	911	131150con148	8345	5.00E-65	-1	200	28	4680	6070	4480	1392	gi|115439158|ref|NM_001050394.1| Oryza sativa (japonica cultivar-group) Os01g0678600 (Os01g0678600) mRNA, complete cds
Os01g0678800	1	653	131150con29	6834	2.00E-20	-1	116	92	3368	3865	3252	2408	gi|115439162|ref|NM_001050396.1| Oryza sativa (japonica cultivar-group) Os01g0678800 (Os01g0678800) mRNA, complete cds
Os01g0679600	1	780	A1130con79	12344	4.00E-31	-1	470	71	2933	3282	2463	8353	gi|115439174|ref|NM_001050402.1| Oryza sativa (japonica cultivar-group) Os01g0679600 (Os01g0679600) mRNA, partial cds
Os01g0685400	1	1504	91110con469	7135	3.00E-27	1	356	287	1875	2610	1519	3308	gi|58530787|dbj|AP008207.1| Oryza sativa (japonica cultivar-group) genomic DNA, chromosome 1
Os01g0687700	1	1233	131150con568	8291	7.00E-43	1	47	553	5924	7463	5877	148	gi|115439270|ref|NM_001050450.1| Oryza sativa (japonica cultivar-group) Os01g0687700 (Os01g0687700) mRNA, complete cds
Os01g0689600	1	785	A8190con84	50397	6.00E-27	1	55	330	16519	19321	16464	30621	gi|116010858|dbj|AK241493.1| Oryza sativa Japonica Group cDNA, clone: J065167D05, full insert sequence
Os01g0689900	1	2350	0120con9282	23783	8.00E-35	-1	389	1637	6747	7072	6358	15998	gi|32987373|dbj|AK102164.1| Oryza sativa Japonica Group cDNA clone:J033086H03, full insert sequence
Os01g0691700	1	1430	A3150con42	9480	1.00E-50	1	579	75	2210	4662	1631	3463	gi|115439314|ref|NM_001050472.1| Oryza sativa (japonica cultivar-group) Os01g0691700 (Os01g0691700) mRNA, complete cds
Os01g0693400	1	1575	2130A0110con2351	16514	8.00E-25	1	365	471	7927	8600	7562	6810	gi|58530787|dbj|AP008207.1| Oryza sativa (japonica cultivar-group) genomic DNA, chromosome 1
Os01g0695100	1	1986	A3150con217	10797	3.00E-83	-1	278	5	2735	6749	2457	2067	gi|115439354|ref|NM_001050492.1| Oryza sativa (japonica cultivar-group) Os01g0695100 (Os01g0695100) mRNA, complete cds
Os01g0695800	1	889	A3150con140	11071	0	1	32	21	950	2053	918	8150	gi|115439366|ref|NM_001050498.1| Oryza sativa (japonica cultivar-group) Os01g0695800 (Os01g0695800) mRNA, partial cds
Os01g0695900	1	1031	211230con331	19729	5.00E-22	-1	78	917	9717	9752	9639	9863	gi|115439368|ref|NM_001050499.1| Oryza sativa (japonica cultivar-group) Os01g0695900 (Os01g0695900) mRNA, complete cds
Os01g0698000	1	1440	131150con24	11418	7.00E-31	-1	229	77	6188	6922	5959	3133	gi|115439384|ref|NM_001050507.1| Oryza sativa (japonica cultivar-group) Os01g0698000 (Os01g0698000) mRNA, complete cds
Os01g0698100	1	2802	131150con558	13077	4.00E-74	1	101	273	4959	9723	4858	825	gi|115439386|ref|NM_001050508.1| Oryza sativa (japonica cultivar-group) Os01g0698100 (Os01g0698100) mRNA, partial cds
Os01g0698200	1	1002	131150con533	11732	3.00E-57	1	67	13	7661	8821	7594	1922	gi|58530787|dbj|AP008207.1| Oryza sativa (japonica cultivar-group) genomic DNA, chromosome 1
Os01g0698300	1	2597	131150con533	11732	0	-1	84	28	3170	7205	3086	1958	gi|115439388|ref|NM_001050509.1| Oryza sativa (japonica cultivar-group) Os01g0698300 (Os01g0698300) mRNA, complete cds
Os01g0700000	1	1396	131150con640	3421	4.00E-20	1	39	497	1007	2260	968	262	gi|115439404|ref|NM_001050517.1| Oryza sativa (japonica cultivar-group) Os01g0700000 (Os01g0700000) mRNA, complete cds
Os01g0700100	1	1160	131150con583	4800	7.00E-49	-1	427	92	1420	2508	993	1224	gi|115439406|ref|NM_001050518.1| Oryza sativa (japonica cultivar-group) Os01g0700100 (Os01g0700100) mRNA, complete cds
Os01g0701700	1	1433	131150con544	9615	e-176	-1	171	69	1460	3749	1289	4502	gi|115439420|ref|NM_001050525.1| Oryza sativa (japonica cultivar-group) Os01g0701700 (Os01g0701700) mRNA, complete cds
Os01g0709400	1	2002	131150con5	8720	1.00E-42	1	153	258	1267	5270	1114	1706	gi|115439506|ref|NM_001050568.1| Oryza sativa (japonica cultivar-group) Os01g0709400 (Os01g0709400) mRNA, complete cds
Os01g0711600	1	1102	131150con1572	16664	9.00E-67	1	403	45	12713	14057	12310	1550	gi|115439536|ref|NM_001050583.1| Oryza sativa (japonica cultivar-group) Os01g0711600 (Os01g0711600) mRNA, complete cds
Os01g0713200	1	1182	251270con770	6636	2.00E-24	1	83	169	3881	4812	3798	811	gi|115439544|ref|NM_001050587.1| Oryza sativa (japonica cultivar-group) Os01g0713200 (Os01g0713200) mRNA, complete cds
Os01g0713700	1	1386	A8190con151	32841	3.00E-42	-1	332	58	16252	19879	15920	11634	gi|115482287|ref|NM_001071272.1| Oryza sativa (japonica cultivar-group) Os10g0452800 (Os10g0452800) mRNA, complete cds
Os01g0715800	1	1247	A7180con63	57221	1.00E-53	1	198	279	41274	54559	41076	1694	gi|115439572|ref|NM_001050601.1| Oryza sativa (japonica cultivar-group) Os01g0715800 (Os01g0715800) mRNA, complete cds
Os01g0716400	1	1869	151170con381	7826	0	-1	257	281	1851	3898	1594	2340	gi|115439580|ref|NM_001050605.1| Oryza sativa (japonica cultivar-group) Os01g0716400 (Os01g0716400) mRNA, complete cds
Os01g0719000	1	1419	151170con559	10669	6.00E-47	1	16	114	3894	5887	3878	3477	gi|115439600|ref|NM_001050615.1| Oryza sativa (japonica cultivar-group) Os01g0719000 (Os01g0719000) mRNA, partial cds
Os01g0719100	1	1692	151170con898	13483	3.00E-27	1	140	581	2771	7296	2631	5076	gi|115439602|ref|NM_001050616.1| Oryza sativa (japonica cultivar-group) Os01g0719100 (Os01g0719100) mRNA, complete cds
Os01g0722300	1	1111	91110con469	7135	5.00E-25	1	240	652	1882	2102	1642	4574	gi|116010735|dbj|AK241370.1| Oryza sativa Japonica Group cDNA, clone: J065154C10, full insert sequence
Os01g0730300	1	3121	151170con373	15788	3.00E-53	1	282	536	3598	7297	3316	5906	gi|115439722|ref|NM_001050676.1| Oryza sativa (japonica cultivar-group) Os01g0730300 (Os01g0730300) mRNA, complete cds
Os01g0734800	1	1778	151170con532	3784	7.00E-50	1	104	469	1065	2248	961	227	gi|115439774|ref|NM_001050702.1| Oryza sativa (japonica cultivar-group) Os01g0734800 (Os01g0734800) mRNA, complete cds
Os01g0735900	1	1603	151170con710	4819	e-129	-1	241	110	1882	3126	1641	200	gi|115439780|ref|NM_001050705.1| Oryza sativa (japonica cultivar-group) Os01g0735900 (Os01g0735900) mRNA, complete cds
Os01g0736000	1	1463	151170con710	4819	e-115	1	1	259	1931	3126	1930	489	gi|115439782|ref|NM_001050706.1| Oryza sativa (japonica cultivar-group) Os01g0736000 (Os01g0736000) mRNA, complete cds
Os01g0737900	1	2853	151170con796	10098	0	-1	224	13	2507	5815	2283	1443	gi|115439808|ref|NM_001050719.1| Oryza sativa (japonica cultivar-group) Os01g0737900 (Os01g0737900) mRNA, complete cds
Os01g0739200	1	1469	0120con9324	2314	4.00E-23	1	386	850	772	1012	386	683	gi|115439828|ref|NM_001050729.1| Oryza sativa (japonica cultivar-group) Os01g0739200 (Os01g0739200) mRNA, complete cds
Os01g0739400	1	2464	151170con927	12634	3.00E-59	-1	39	81	426	8969	387	1282	gi|58530787|dbj|AP008207.1| Oryza sativa (japonica cultivar-group) genomic DNA, chromosome 1
Os01g0741900	1	2211	151170con1578	8943	5.00E-36	1	97	149	264	3427	167	3454	gi|115439856|ref|NM_001050743.1| Oryza sativa (japonica cultivar-group) Os01g0741900 (Os01g0741900) mRNA, complete cds
Os01g0742000	1	625	151170con1457	2752	e-100	1	1	126	669	1177	668	1076	gi|115439858|ref|NM_001050744.1| Oryza sativa (japonica cultivar-group) Os01g0742000 (Os01g0742000) mRNA, partial cds
Os01g0744200	1	1276	151170con383	13807	2.00E-31	1	94	38	2300	3554	2206	9015	gi|115439886|ref|NM_001050758.1| Oryza sativa (japonica cultivar-group) Os01g0744200 (Os01g0744200) mRNA, complete cds
Os01g0744300	1	2398	151170con383	13807	2.00E-60	-1	117	4	4263	9828	4146	1585	gi|115439888|ref|NM_001050759.1| Oryza sativa (japonica cultivar-group) Os01g0744300 (Os01g0744300) mRNA, partial cds
Os01g0746200	1	2624	171190con376	12565	3.00E-62	-1	296	79	942	9774	646	246	gi|115439896|ref|NM_001050763.1| Oryza sativa (japonica cultivar-group) Os01g0746200 (Os01g0746200) mRNA, complete cds
Os01g0748600	1	1751	151170con1733	9814	8.00E-53	-1	130	170	2314	5970	2184	2263	gi|115439922|ref|NM_001050776.1| Oryza sativa (japonica cultivar-group) Os01g0748600 (Os01g0748600) mRNA, partial cds
Os01g0749400	1	3431	151170con373	15788	0	1	227	330	3463	7661	3236	5026	gi|115439936|ref|NM_001050783.1| Oryza sativa (japonica cultivar-group) Os01g0749400 (Os01g0749400) mRNA, complete cds
Os01g0750000	1	1005	A8190con83	25397	4.00E-38	1	98	650	19075	20662	18977	4380	gi|115439940|ref|NM_001050785.1| Oryza sativa (japonica cultivar-group) Os01g0750000 (Os01g0750000) mRNA, complete cds
Os01g0753100	1	1409	151170con52	10262	5.00E-72	1	93	202	3953	7488	3860	1567	gi|115439982|ref|NM_001050806.1| Oryza sativa (japonica cultivar-group) Os01g0753100 (Os01g0753100) mRNA, complete cds
Os01g0753150	1	597	151170con52	10262	5.00E-30	-1	216	127	8991	9407	8775	385	gi|156764919|dbj|AK288304.1| Oryza sativa Japonica Group cDNA, clone: J090020F08, full insert sequence
Os01g0753200	1	1061	151170con747	10498	2.00E-95	1	43	287	4763	6179	4720	3545	gi|115439984|ref|NM_001050807.1| Oryza sativa (japonica cultivar-group) Os01g0753200 (Os01g0753200) mRNA, partial cds
Os01g0756600	1	1629	171190con83	14080	e-131	-1	85	151	3336	6935	3251	5667	gi|115440018|ref|NM_001050824.1| Oryza sativa (japonica cultivar-group) Os01g0756600 (Os01g0756600) mRNA, complete cds
Os01g0757900	1	1840	A3150con30	29962	1.00E-33	1	131	426	6232	9459	6101	19089	gi|115440036|ref|NM_001050833.1| Oryza sativa (japonica cultivar-group) Os01g0757900 (Os01g0757900) mRNA, partial cds
Os01g0758000	1	477	A3150con1125	12522	1.00E-26	1	1	8	9510	10043	9509	2010	gi|115440038|ref|NM_001050834.1| Oryza sativa (japonica cultivar-group) Os01g0758000 (Os01g0758000) mRNA, complete cds
Os01g0760300	1	1995	171190con311	12950	e-140	-1	223	174	7554	9788	7331	1341	gi|115440070|ref|NM_001050850.1| Oryza sativa (japonica cultivar-group) Os01g0760300 (Os01g0760300) mRNA, complete cds
Os01g0760600	1	1888	171190con744	11296	1.00E-60	-1	210	96	1432	5437	1222	4067	gi|115440074|ref|NM_001050852.1| Oryza sativa (japonica cultivar-group) Os01g0760600 (Os01g0760600) mRNA, complete cds
Os01g0763600	1	1616	171190con501	14728	5.00E-60	-1	268	630	11663	13363	11395	379	gi|115440110|ref|NM_001050870.1| Oryza sativa (japonica cultivar-group) Os01g0763600 (Os01g0763600) mRNA, complete cds
Os01g0764400	1	1249	171190con1359	8368	3.00E-51	1	251	223	2358	3961	2107	3381	gi|115440122|ref|NM_001050876.1| Oryza sativa (japonica cultivar-group) Os01g0764400 (Os01g0764400) mRNA, complete cds
Os01g0764500	1	1549	171190con30	10621	6.00E-47	-1	85	55	2348	5118	2263	4009	gi|115440124|ref|NM_001050877.1| Oryza sativa (japonica cultivar-group) Os01g0764500 (Os01g0764500) mRNA, complete cds
Os01g0766600	1	1620	171190con213	17270	2.00E-59	1	79	522	1983	6491	1904	9681	gi|115440154|ref|NM_001050892.1| Oryza sativa (japonica cultivar-group) Os01g0766600 (Os01g0766600) mRNA, partial cds
Os01g0767100	1	1885	171190con350	14891	2.00E-62	-1	322	135	6649	9485	6327	3656	gi|115440160|ref|NM_001050895.1| Oryza sativa (japonica cultivar-group) Os01g0767100 (Os01g0767100) mRNA, complete cds
Os01g0767600	1	1526	171190con316	8002	e-106	-1	35	83	2577	5175	2542	1384	gi|115440162|ref|NM_001050896.1| Oryza sativa (japonica cultivar-group) Os01g0767600 (Os01g0767600) mRNA, complete cds
Os01g0769700	1	3153	3150con1408	18668	6.00E-27	1	1219	899	3240	4207	2021	12207	gi|115440184|ref|NM_001050907.1| Oryza sativa (japonica cultivar-group) Os01g0769700 (Os01g0769700) mRNA, complete cds
Os01g0772900	1	1347	171190con51	16911	6.00E-56	-1	137	246	3243	4799	3106	11011	gi|115440232|ref|NM_001050931.1| Oryza sativa (japonica cultivar-group) Os01g0772900 (Os01g0772900) mRNA, complete cds
Os01g0773800	1	822	211230con78	9543	4.00E-22	-1	198	602	8804	8827	8606	496	gi|58530787|dbj|AP008207.1| Oryza sativa (japonica cultivar-group) genomic DNA, chromosome 1
Os01g0774500	1	2092	211230con78	9543	3.00E-74	1	288	483	3059	4841	2771	3093	gi|115440250|ref|NM_001050940.1| Oryza sativa (japonica cultivar-group) Os01g0774500 (Os01g0774500) mRNA, complete cds
Os01g0777500	1	1044	191210con7	34061	1.00E-41	-1	87	183	5780	7895	5693	25305	gi|115440286|ref|NM_001050958.1| Oryza sativa (japonica cultivar-group) Os01g0777500 (Os01g0777500) mRNA, complete cds
Os01g0777900	1	584	191210con964	10368	6.00E-20	1	121	301	5190	5470	5069	4615	gi|115440292|ref|NM_001050961.1| Oryza sativa (japonica cultivar-group) Os01g0777900 (Os01g0777900) mRNA, partial cds
Os01g0779300	1	2415	A8190con120	25380	1.00E-89	1	85	369	9804	11700	9719	11634	gi|115440304|ref|NM_001050967.1| Oryza sativa (japonica cultivar-group) Os01g0779300 (Os01g0779300) mRNA, complete cds
Os01g0780400	1	2989	191210con119	14147	e-119	-1	48	158	2745	11235	2697	81	gi|115440312|ref|NM_001050971.1| Oryza sativa (japonica cultivar-group) Os01g0780400 (Os01g0780400) mRNA, complete cds
Os01g0780600	1	2306	191210con824	16977	0	1	109	74	11242	13692	11133	1053	gi|115440316|ref|NM_001050973.1| Oryza sativa (japonica cultivar-group) Os01g0780600 (Os01g0780600) mRNA, complete cds
Os01g0781000	1	970	A3150con55	31392	0	1	55	231	3935	4617	3880	26036	gi|115440322|ref|NM_001050976.1| Oryza sativa (japonica cultivar-group) Os01g0781000 (Os01g0781000) mRNA, complete cds
Os01g0781100	1	4529	A3150con55	31392	6.00E-65	1	440	318	7741	11495	7301	15686	gi|115440324|ref|NM_001050977.1| Oryza sativa (japonica cultivar-group) Os01g0781100 (Os01g0781100) mRNA, partial cds
Os01g0781200	1	4411	A3150con55	31392	1.00E-75	1	479	159	7749	11495	7270	15645	gi|115440326|ref|NM_001050978.1| Oryza sativa (japonica cultivar-group) Os01g0781200 (Os01g0781200) mRNA, complete cds
Os01g0782100	1	4636	A3150con55	31392	9.00E-58	1	410	432	7731	11495	7321	15693	gi|58530787|dbj|AP008207.1| Oryza sativa (japonica cultivar-group) genomic DNA, chromosome 1
Os01g0783100	1	2600	191210con35	18852	0	1	157	533	3655	5556	3498	11229	gi|115440342|ref|NM_001050986.1| Oryza sativa (japonica cultivar-group) Os01g0783100 (Os01g0783100) mRNA, complete cds
Os01g0783200	1	3014	191210con35	18852	5.00E-46	-1	1562	151	8180	13889	6618	2100	gi|115440344|ref|NM_001050987.1| Oryza sativa (japonica cultivar-group) Os01g0783200 (Os01g0783200) mRNA, complete cds
Os01g0783400	1	929	191210con16	11960	1.00E-71	1	80	283	9619	10259	9539	1055	gi|156764418|dbj|AK287803.1| Oryza sativa Japonica Group cDNA, clone: J065177N24, full insert sequence
Os01g0783500	1	1335	191210con16	11960	e-151	1	238	307	2258	3055	2020	7877	gi|150171948|emb|CU406376.1| Oryza rufipogon (W1943) cDNA clone: ORW1943C106J16, full insert sequence
Os01g0783800	1	3447	191210con114	15548	2.00E-30	1	990	412	2203	4998	1213	7515	gi|115440354|ref|NM_001050992.1| Oryza sativa (japonica cultivar-group) Os01g0783800 (Os01g0783800) mRNA, complete cds
Os01g0790900	1	606	251270con14	24201	0	1	1	1	19020	19627	19019	3969	gi|116011280|dbj|AK241915.1| Oryza sativa Japonica Group cDNA, clone: J075067F19, full insert sequence
Os01g0790950	1	1238	251270con521	42816	0	1	1	1	2948	4184	2947	37395	gi|58530787|dbj|AP008207.1| Oryza sativa (japonica cultivar-group) genomic DNA, chromosome 1
Os01g0791033	1	789	171190con19	2870	9.00E-26	1	544	168	1619	1697	1075	552	gi|42795473|gb|AY522329.1| Oryza sativa (indica cultivar-group) isolate 93-11 chloroplast, complete genome
Os01g0791200	1	678	251270con31	4973	0	1	1	1	132	809	131	3487	gi|156765581|dbj|AK288966.1| Oryza sativa Japonica Group cDNA, clone: J090084K16, full insert sequence
Os01g0791600	1	1140	251270con521	42816	7.00E-83	-1	1	754	31877	33443	31876	8987	gi|476751|gb|L24073.1|RICCHRBCLA Oryza sativa chloroplast rubisco large subunit (rbcL) mRNA, complete cds
Os01g0792400	1	707	251270con14	24201	e-135	1	1	1	1766	2522	1765	20973	gi|156765539|dbj|AK288924.1| Oryza sativa Japonica Group cDNA, clone: J090082A07, full insert sequence
Os01g0796400	1	1334	191210con1204	12450	5.00E-75	1	124	357	1733	3521	1609	7952	gi|115440470|ref|NM_001051050.1| Oryza sativa (japonica cultivar-group) Os01g0796400 (Os01g0796400) mRNA, complete cds
Os01g0796500	1	627	191210con1204	12450	4.00E-89	-1	32	1	4355	8163	4323	3661	gi|115440472|ref|NM_001051051.1| Oryza sativa (japonica cultivar-group) Os01g0796500 (Os01g0796500) mRNA, complete cds
Os01g0800300	1	1628	191210con1174	11179	1.00E-69	1	395	74	2185	3386	1790	6239	gi|116637301|emb|CT828457.1| Oryza sativa (indica cultivar-group) cDNA clone:OSIGCRA109H20, full insert sequence
Os01g0802000	1	1498	A3150con643	11821	6.00E-44	1	241	539	5319	6030	5078	4832	gi|115440526|ref|NM_001051078.1| Oryza sativa (japonica cultivar-group) Os01g0802000 (Os01g0802000) mRNA, partial cds
Os01g0805400	1	1695	191210con1180	6605	2.00E-44	-1	292	74	3481	4919	3189	65	gi|115440560|ref|NM_001051095.1| Oryza sativa (japonica cultivar-group) Os01g0805400 (Os01g0805400) mRNA, complete cds
Os01g0805700	1	2292	191210con20	12771	1.00E-79	-1	87	549	4223	9468	4136	1560	gi|115440566|ref|NM_001051098.1| Oryza sativa (japonica cultivar-group) Os01g0805700 (Os01g0805700) mRNA, complete cds
Os01g0805800	1	984	191210con72	7937	2.00E-58	-1	11	117	2892	5074	2881	1996	gi|115440568|ref|NM_001051099.1| Oryza sativa (japonica cultivar-group) Os01g0805800 (Os01g0805800) mRNA, complete cds
Os01g0805900	1	1799	191210con1611	7233	0	-1	1084	681	5125	5157	4041	958	gi|115440570|ref|NM_001051100.1| Oryza sativa (japonica cultivar-group) Os01g0805900 (Os01g0805900) mRNA, complete cds
Os01g0810100	1	2102	A8190con19	37613	0	-1	400	1	15341	18376	14941	17136	gi|115440602|ref|NM_001051116.1| Oryza sativa (japonica cultivar-group) Os01g0810100 (Os01g0810100) mRNA, complete cds
Os01g0810200	1	1381	A8190con19	37613	3.00E-58	1	87	594	18615	22149	18528	14677	gi|115440604|ref|NM_001051117.1| Oryza sativa (japonica cultivar-group) Os01g0810200 (Os01g0810200) mRNA, complete cds
Os01g0810300	1	923	A8190con19	37613	1.00E-77	1	89	368	24247	27009	24158	10049	gi|115440606|ref|NM_001051118.1| Oryza sativa (japonica cultivar-group) Os01g0810300 (Os01g0810300) mRNA, complete cds
Os01g0810800	1	2641	191210con962	13535	1.00E-61	-1	1339	330	9072	10348	7733	876	gi|115440612|ref|NM_001051121.1| Oryza sativa (japonica cultivar-group) Os01g0810800 (Os01g0810800) mRNA, complete cds
Os01g0811300	1	2923	A8190con8	19669	0	1	301	413	4877	7051	4576	10108	gi|115440620|ref|NM_001051125.1| Oryza sativa (japonica cultivar-group) Os01g0811300 (Os01g0811300) mRNA, complete cds
Os01g0811400	1	1494	A8190con8	19669	2.00E-74	-1	68	1395	14152	14183	14084	5387	gi|115440622|ref|NM_001051126.1| Oryza sativa (japonica cultivar-group) Os01g0811400 (Os01g0811400) mRNA, complete cds
Os01g0812000	1	2214	A8190con232	9649	0	1	46	84	131	3871	85	3648	gi|115440624|ref|NM_001051127.1| Oryza sativa (japonica cultivar-group) Os01g0812000 (Os01g0812000) mRNA, complete cds
Os01g0813800	1	2509	A6170con9	27157	7.00E-23	-1	1857	167	17269	18583	15412	6232	gi|115440642|ref|NM_001051136.1| Oryza sativa (japonica cultivar-group) Os01g0813800 (Os01g0813800) mRNA, partial cds
Os01g0814300	1	2472	191210con55	14380	0	-1	462	176	4491	7911	4029	4173	gi|115440652|ref|NM_001051141.1| Oryza sativa (japonica cultivar-group) Os01g0814300 (Os01g0814300) mRNA, complete cds
Os01g0814700	1	1235	191210con980	11683	7.00E-40	-1	433	99	1142	5149	709	5398	gi|115440660|ref|NM_001051145.1| Oryza sativa (japonica cultivar-group) Os01g0814700 (Os01g0814700) mRNA, complete cds
Os01g0814800	1	1672	191210con980	11683	3.00E-58	-1	395	102	6717	9629	6322	484	gi|115440662|ref|NM_001051146.1| Oryza sativa (japonica cultivar-group) Os01g0814800 (Os01g0814800) mRNA, complete cds
Os01g0817700	1	2026	191210con1760	11087	e-118	1	75	419	5885	9300	5810	180	gi|115440690|ref|NM_001051160.1| Oryza sativa (japonica cultivar-group) Os01g0817700 (Os01g0817700) mRNA, complete cds
Os01g0819400	1	447	A3150con707	14349	2.00E-50	1	1	1	6254	8118	6253	5785	gi|171704156|dbj|AK224579.1| Oryza officinalis cDNA, clone: CCP20H04, expressed in panicle of CC genome
Os01g0819500	1	354	A3150con707	14349	4.00E-51	1	1	200	7973	8129	7972	6066	gi|160220980|gb|EU230463.1| Oryza rufipogon isolate H08 putative ubiquitin-conjugating enzyme E2-17 kDa (Os01g60410) gene, complete sequence
Os01g0823100	1	1339	191210con43	24581	e-100	1	113	153	18065	19686	17952	3709	gi|115440752|ref|NM_001051191.1| Oryza sativa (japonica cultivar-group) Os01g0823100 (Os01g0823100) mRNA, complete cds
Os01g0823300	1	553	191210con21	7911	1.00E-30	1	43	219	3460	4101	3417	3476	gi|115440756|ref|NM_001051193.1| Oryza sativa (japonica cultivar-group) Os01g0823300 (Os01g0823300) mRNA, complete cds
Os01g0826400	1	2058	231250con433	8049	e-132	-1	123	124	1829	4097	1706	2018	gi|115440790|ref|NM_001051210.1| Oryza sativa (japonica cultivar-group) Os01g0826400 (Os01g0826400) mRNA, complete cds
Os01g0833600	1	519	211230con244	37936	7.00E-41	1	143	1	25972	26992	25829	10426	gi|115440868|ref|NM_001051249.1| Oryza sativa (japonica cultivar-group) Os01g0833600 (Os01g0833600) mRNA, complete cds
Os01g0833700	1	1932	211230con244	37936	6.00E-69	1	118	342	20222	24023	20104	12323	gi|115440870|ref|NM_001051250.1| Oryza sativa (japonica cultivar-group) Os01g0833700 (Os01g0833700) mRNA, complete cds
Os01g0833800	1	1909	211230con244	37936	e-115	1	241	1	7366	10303	7125	25725	gi|115440872|ref|NM_001051251.1| Oryza sativa (japonica cultivar-group) Os01g0833800 (Os01g0833800) mRNA, complete cds
Os01g0834100	1	1701	211230con678	10645	0	1	1	229	7159	8612	7158	561	gi|115440874|ref|NM_001051252.1| Oryza sativa (japonica cultivar-group) Os01g0834100 (Os01g0834100) mRNA, partial cds
Os01g0835700	1	1363	211230con27	20817	4.00E-29	1	50	296	10973	12187	10923	7563	gi|115440894|ref|NM_001051262.1| Oryza sativa (japonica cultivar-group) Os01g0835700 (Os01g0835700) mRNA, complete cds
Os01g0835900	1	618	151170con874	5444	8.00E-72	-1	218	208	1534	1725	1316	3309	gi|58530787|dbj|AP008207.1| Oryza sativa (japonica cultivar-group) genomic DNA, chromosome 1
Os01g0836600	1	2622	2130A0110con39	27457	6.00E-42	1	507	338	958	2727	451	22446	gi|115440904|ref|NM_001051267.1| Oryza sativa (japonica cultivar-group) Os01g0836600 (Os01g0836600) mRNA, complete cds
Os01g0836800	1	1744	211230con24	14852	0	1	36	105	6151	7749	6115	5464	gi|115440906|ref|NM_001051268.1| Oryza sativa (japonica cultivar-group) Os01g0836800 (Os01g0836800) mRNA, complete cds
Os01g0839500	1	836	2130A0110con49	14561	e-103	1	118	320	6838	7240	6720	6805	gi|58530787|dbj|AP008207.1| Oryza sativa (japonica cultivar-group) genomic DNA, chromosome 1
Os01g0840100	1	2387	A5160con151	37134	0	-1	291	137	22216	24749	21925	10135	gi|116012642|dbj|AK243277.1| Oryza sativa Japonica Group cDNA, clone: J100050G20, full insert sequence
Os01g0840200	1	2339	A5160con15	13825	e-166	-1	311	291	6857	8569	6546	3208	gi|115440956|ref|NM_001051293.1| Oryza sativa (japonica cultivar-group) Os01g0840200 (Os01g0840200) mRNA, complete cds
Os01g0842400	1	2064	211230con481	17072	0	-1	98	216	729	3495	631	11729	gi|115440984|ref|NM_001051307.1| Oryza sativa (japonica cultivar-group) Os01g0842400 (Os01g0842400) mRNA, complete cds
Os01g0842500	1	2210	211230con481	17072	1.00E-76	-1	442	196	897	3485	455	11573	gi|115440986|ref|NM_001051308.1| Oryza sativa (japonica cultivar-group) Os01g0842500 (Os01g0842500) mRNA, complete cds
Os01g0844050	1	1644	211230con481	17072	8.00E-62	-1	55	152	905	3473	850	12107	gi|115440992|ref|NM_001051311.1| Oryza sativa (japonica cultivar-group) Os01g0843800 (Os01g0843800) mRNA, complete cds
Os01g0844800	1	3956	A5160con30	39702	e-175	-1	251	80	19780	34399	19529	1427	gi|115441004|ref|NM_001051317.1| Oryza sativa (japonica cultivar-group) Os01g0844800 (Os01g0844800) mRNA, complete cds
Os01g0844900	1	2360	A5160con30	39702	9.00E-81	-1	1803	282	9502	9775	7699	27849	gi|115441006|ref|NM_001051318.1| Oryza sativa (japonica cultivar-group) Os01g0844900 (Os01g0844900) mRNA, complete cds
Os01g0847600	1	2870	0120con9294	12524	3.00E-41	-1	416	193	1522	4859	1106	4988	gi|58530787|dbj|AP008207.1| Oryza sativa (japonica cultivar-group) genomic DNA, chromosome 1
Os01g0847700	1	1413	0120con9294	12524	1.00E-41	-1	107	255	1118	4870	1011	6496	gi|115441038|ref|NM_001051334.1| Oryza sativa (japonica cultivar-group) Os01g0847700 (Os01g0847700) mRNA, partial cds
Os01g0848200	1	3385	211230con9	13161	1.00E-59	1	176	1	2709	9674	2533	103	gi|115441044|ref|NM_001051337.1| Oryza sativa (japonica cultivar-group) Os01g0848200 (Os01g0848200) mRNA, complete cds
Os01g0848250	1	2523	211230con9	13161	1.00E-64	-1	190	1233	3307	4714	3117	7157	gi|58530787|dbj|AP008207.1| Oryza sativa (japonica cultivar-group) genomic DNA, chromosome 1
Os01g0848400	1	2442	211230con1211	14589	1.00E-36	-1	73	274	5784	10129	5711	2292	gi|115441048|ref|NM_001051339.1| Oryza sativa (japonica cultivar-group) Os01g0848400 (Os01g0848400) mRNA, complete cds
Os01g0848700	1	1130	A8190con83	25397	e-132	1	27	125	18834	21229	18807	3163	gi|115441050|ref|NM_001051340.1| Oryza sativa (japonica cultivar-group) Os01g0848700 (Os01g0848700) mRNA, complete cds
Os01g0849000	1	702	A8190con32	31611	2.00E-69	-1	284	152	19150	19416	18866	11645	gi|115441054|ref|NM_001051342.1| Oryza sativa (japonica cultivar-group) Os01g0849000 (Os01g0849000) mRNA, complete cds
Os01g0849100	1	1641	A8190con32	31611	2.00E-65	-1	1	32	20285	23218	20284	6784	gi|115441056|ref|NM_001051343.1| Oryza sativa (japonica cultivar-group) Os01g0849100 (Os01g0849100) mRNA, complete cds
Os01g0850700	1	2033	211230con236	13807	e-115	1	123	308	8197	11191	8074	891	gi|115441070|ref|NM_001051350.1| Oryza sativa (japonica cultivar-group) Os01g0850700 (Os01g0850700) mRNA, complete cds
Os01g0850800	1	1665	211230con759	10684	5.00E-57	1	1	46	3065	5241	3064	3824	gi|115441072|ref|NM_001051351.1| Oryza sativa (japonica cultivar-group) Os01g0850800 (Os01g0850800) mRNA, complete cds
Os01g0851000	1	1844	211230con1082	11381	0	-1	232	153	7175	8694	6943	996	gi|115441076|ref|NM_001051353.1| Oryza sativa (japonica cultivar-group) Os01g0851000 (Os01g0851000) mRNA, complete cds
Os01g0851100	1	2692	211230con1082	11381	e-144	1	715	540	2891	6194	2176	3035	gi|115441078|ref|NM_001051354.1| Oryza sativa (japonica cultivar-group) Os01g0851100 (Os01g0851100) mRNA, complete cds
Os01g0852000	1	840	211230con279	7648	5.00E-80	-1	61	172	5434	6048	5373	932	gi|115441088|ref|NM_001051359.1| Oryza sativa (japonica cultivar-group) Os01g0852000 (Os01g0852000) mRNA, complete cds
Os01g0853000	1	999	211230con504	22277	7.00E-52	1	89	93	8431	9870	8342	11501	gi|115441100|ref|NM_001051365.1| Oryza sativa (japonica cultivar-group) Os01g0853000 (Os01g0853000) mRNA, complete cds
Os01g0853400	1	1893	211230con245	11414	e-156	1	92	132	4058	7102	3966	2551	gi|64175188|gb|DQ028826.1| Oryza sativa (japonica cultivar-group) coronatine-insensitive 1 mRNA, complete cds
Os01g0853800	1	1319	211230con1314	4727	0	1	70	64	459	1767	389	1705	gi|115441108|ref|NM_001051369.1| Oryza sativa (japonica cultivar-group) Os01g0853800 (Os01g0853800) mRNA, complete cds
Os01g0857200	1	888	0120con9289	21591	2.00E-36	-1	1	163	5248	7352	5247	13514	gi|115441142|ref|NM_001051386.1| Oryza sativa (japonica cultivar-group) Os01g0857200 (Os01g0857200) mRNA, complete cds
Os01g0860300	1	893	211230con423	5675	4.00E-65	-1	138	33	1700	4579	1562	236	gi|116012239|dbj|AK242874.1| Oryza sativa Japonica Group cDNA, clone: J090077G21, full insert sequence
Os01g0860400	1	1346	211230con257	9360	e-132	-1	374	111	4365	5230	3991	2895	gi|115441182|ref|NM_001051406.1| Oryza sativa (japonica cultivar-group) Os01g0860400 (Os01g0860400) mRNA, complete cds
Os01g0860500	1	1193	211230con423	5675	1.00E-22	-1	297	113	308	1073	11	3522	gi|115441184|ref|NM_001051407.1| Oryza sativa (japonica cultivar-group) Os01g0860500 (Os01g0860500) mRNA, complete cds
Os01g0866400	1	1544	A5160con208	7526	2.00E-71	-1	287	79	1544	3904	1257	2157	gi|115441252|ref|NM_001051441.1| Oryza sativa (japonica cultivar-group) Os01g0866400 (Os01g0866400) mRNA, complete cds
Os01g0866500	1	1079	291310con70	5746	9.00E-33	-1	448	119	1884	2502	1436	2284	gi|115441254|ref|NM_001051442.1| Oryza sativa (japonica cultivar-group) Os01g0866500 (Os01g0866500) mRNA, complete cds
Os01g0866600	1	589	A8190con119	14878	3.00E-56	-1	73	94	9832	10409	9759	3974	gi|58530787|dbj|AP008207.1| Oryza sativa (japonica cultivar-group) genomic DNA, chromosome 1
Os01g0866700	1	579	A8190con119	14878	2.00E-51	-1	75	1	11036	14000	10961	300	gi|115441258|ref|NM_001051444.1| Oryza sativa (japonica cultivar-group) Os01g0866700 (Os01g0866700) mRNA, complete cds
Os01g0866800	1	1992	A8190con240	21854	3.00E-77	1	333	148	15012	17053	14679	2957	gi|115441260|ref|NM_001051445.1| Oryza sativa (japonica cultivar-group) Os01g0866800 (Os01g0866800) mRNA, complete cds
Os01g0869800	1	1064	A5160con24	17068	7.00E-86	-1	172	80	13456	15874	13284	210	gi|115441298|ref|NM_001051464.1| Oryza sativa (japonica cultivar-group) Os01g0869800 (Os01g0869800) mRNA, complete cds
Os01g0870500	1	2630	231250con882	55841	2.00E-72	1	71	388	37660	39949	37589	13650	gi|115441306|ref|NM_001051468.1| Oryza sativa (japonica cultivar-group) Os01g0870500 (Os01g0870500) mRNA, partial cds
Os01g0871350	1	807	211230con359	12875	4.00E-28	1	159	164	8444	9072	8285	3160	gi|116637474|emb|CT834806.1| Oryza sativa (indica cultivar-group) cDNA clone:OSIGCFA008J11, full insert sequence
Os01g0871400	1	887	211230con19	15156	1.00E-68	1	1	473	5157	10192	5156	4550	gi|115441314|ref|NM_001051472.1| Oryza sativa (japonica cultivar-group) Os01g0871400 (Os01g0871400) mRNA, complete cds
Os01g0871500	1	1791	211230con19	15156	0	-1	181	85	3649	5626	3468	7824	gi|115441316|ref|NM_001051473.1| Oryza sativa (japonica cultivar-group) Os01g0871500 (Os01g0871500) mRNA, partial cds
Os01g0871600	1	1875	211230con19	15156	2.00E-69	-1	348	77	3662	10196	3314	3162	gi|115441318|ref|NM_001051474.1| Oryza sativa (japonica cultivar-group) Os01g0871600 (Os01g0871600) mRNA, partial cds
Os01g0872000	1	1795	211230con19	15156	2.00E-22	-1	227	515	3671	4800	3444	9076	gi|115441324|ref|NM_001051477.1| Oryza sativa (japonica cultivar-group) Os01g0872000 (Os01g0872000) mRNA, partial cds
Os01g0872100	1	1695	211230con19	15156	2.00E-25	-1	117	507	3671	4806	3554	9162	gi|115441326|ref|NM_001051478.1| Oryza sativa (japonica cultivar-group) Os01g0872100 (Os01g0872100) mRNA, partial cds
Os01g0872500	1	1906	191210con1154	18240	1.00E-45	1	103	1220	4027	14729	3924	2825	gi|115441330|ref|NM_001051480.1| Oryza sativa (japonica cultivar-group) Os01g0872500 (Os01g0872500) mRNA, complete cds
Os01g0872800	1	2235	191210con1154	18240	8.00E-78	-1	291	142	6673	10513	6382	5634	gi|115441336|ref|NM_001051483.1| Oryza sativa (japonica cultivar-group) Os01g0872800 (Os01g0872800) mRNA, complete cds
Os01g0873700	1	1680	191210con93	14280	4.00E-45	1	112	447	290	2288	178	10759	gi|115441346|ref|NM_001051488.1| Oryza sativa (japonica cultivar-group) Os01g0873700 (Os01g0873700) mRNA, complete cds
Os01g0874100	1	3102	211230con22	16372	e-142	-1	399	136	5636	10657	5237	2749	gi|115441352|ref|NM_001051491.1| Oryza sativa (japonica cultivar-group) Os01g0874100 (Os01g0874100) mRNA, complete cds
Os01g0874300	1	1033	211230con331	19729	e-117	-1	63	80	9304	10278	9241	8498	gi|115441354|ref|NM_001051492.1| Oryza sativa (japonica cultivar-group) Os01g0874300 (Os01g0874300) mRNA, complete cds
Os01g0875500	1	3439	191210con8	37202	3.00E-63	1	80	839	13114	19043	13034	15559	gi|115441368|ref|NM_001051499.1| Oryza sativa (japonica cultivar-group) Os01g0875500 (Os01g0875500) mRNA, complete cds
Os01g0877500	1	2380	A3150con800	33681	e-165	-1	92	1	27016	30114	26924	1188	gi|115441390|ref|NM_001051510.1| Oryza sativa (japonica cultivar-group) Os01g0877500 (Os01g0877500) mRNA, complete cds
Os01g0877600	1	3513	A3150con800	33681	e-164	1	943	268	27016	29298	26073	1138	gi|115441392|ref|NM_001051511.1| Oryza sativa (japonica cultivar-group) Os01g0877600 (Os01g0877600) mRNA, complete cds
Os01g0881550	1	255	251270con14	24201	6.00E-83	1	1	49	3555	3759	3554	20236	gi|156765539|dbj|AK288924.1| Oryza sativa Japonica Group cDNA, clone: J090082A07, full insert sequence
Os01g0881600	1	485	251270con14	24201	0	-1	1	1	5202	5685	5201	18032	gi|115441442|ref|NM_001051536.1| Oryza sativa (japonica cultivar-group) Os01g0881600 (Os01g0881600) mRNA, complete cds
Os01g0881700	1	1341	251270con14	24201	0	1	1	1	4068	5228	4067	17633	gi|115441444|ref|NM_001051537.1| Oryza sativa (japonica cultivar-group) Os01g0881700 (Os01g0881700) mRNA, partial cds
Os01g0886000	1	1346	231250con401	6225	2.00E-77	1	282	177	685	2437	403	2619	gi|115441494|ref|NM_001051562.1| Oryza sativa (japonica cultivar-group) Os01g0886000 (Os01g0886000) mRNA, complete cds
Os01g0887000	1	716	231250con5	8766	5.00E-21	1	1	34	3292	4932	3291	3152	gi|116013885|dbj|AK240934.1| Oryza sativa Japonica Group cDNA, clone: J065041G17, full insert sequence
Os01g0889900	1	2794	231250con882	55841	e-144	1	256	311	37665	40011	37409	13347	gi|115441536|ref|NM_001051583.1| Oryza sativa (japonica cultivar-group) Os01g0889900 (Os01g0889900) mRNA, complete cds
Os01g0890800	1	1539	231250con882	55841	e-100	-1	25	50	23826	25269	23801	29083	gi|115441542|ref|NM_001051586.1| Oryza sativa (japonica cultivar-group) Os01g0890800 (Os01g0890800) mRNA, complete cds
Os01g0890900	1	1278	231250con882	55841	5.00E-78	-1	136	153	22061	23159	21925	31557	gi|58530787|dbj|AP008207.1| Oryza sativa (japonica cultivar-group) genomic DNA, chromosome 1
Os01g0891000	1	1991	231250con882	55841	5.00E-79	1	283	163	14550	21415	14267	32598	gi|115441544|ref|NM_001051587.1| Oryza sativa (japonica cultivar-group) Os01g0891000 (Os01g0891000) mRNA, complete cds
Os01g0891300	1	1232	A5160con22	19528	4.00E-57	1	93	70	3398	5463	3305	12903	gi|115441548|ref|NM_001051589.1| Oryza sativa (japonica cultivar-group) Os01g0891300 (Os01g0891300) mRNA, complete cds
Os01g0892300	1	1763	A5160con22	19528	6.00E-29	1	409	769	8418	11755	8009	6779	gi|116011114|dbj|AK241749.1| Oryza sativa Japonica Group cDNA, clone: J065203A13, full insert sequence
Os01g0892800	1	1832	A5160con9	25657	e-100	-1	519	27	18030	20228	17511	3624	gi|115441566|ref|NM_001051598.1| Oryza sativa (japonica cultivar-group) Os01g0892800 (Os01g0892800) mRNA, complete cds
Os01g0893400	1	1505	A5160con9	25657	6.00E-50	-1	290	302	5757	7137	5467	17317	gi|115441568|ref|NM_001051599.1| Oryza sativa (japonica cultivar-group) Os01g0893400 (Os01g0893400) mRNA, complete cds
Os01g0894000	1	2530	A5160con25	37234	e-131	1	62	289	10018	13393	9956	21600	gi|115441572|ref|NM_001051601.1| Oryza sativa (japonica cultivar-group) Os01g0894000 (Os01g0894000) mRNA, complete cds
Os01g0902700	1	2939	A1130con521	21974	4.00E-25	-1	261	591	9387	10555	9126	9071	gi|58530787|dbj|AP008207.1| Oryza sativa (japonica cultivar-group) genomic DNA, chromosome 1
Os01g0902800	1	1614	A1130con521	21974	8.00E-28	-1	1	182	9385	10888	9384	9654	gi|115441678|ref|NM_001051654.1| Oryza sativa (japonica cultivar-group) Os01g0902800 (Os01g0902800) mRNA, complete cds
Os01g0905700	1	1296	A5160con151	37134	1.00E-69	-1	351	733	28594	28807	28243	7764	gi|115441698|ref|NM_001051664.1| Oryza sativa (japonica cultivar-group) Os01g0905700 (Os01g0905700) mRNA, complete cds
Os01g0906200	1	1449	231250con528	17433	3.00E-42	-1	132	1	5767	10317	5635	5668	gi|115441704|ref|NM_001051667.1| Oryza sativa (japonica cultivar-group) Os01g0906200 (Os01g0906200) mRNA, partial cds
Os01g0911100	1	3412	A6170con26	23738	e-136	-1	340	145	8401	12415	8061	8056	gi|115441756|ref|NM_001051693.1| Oryza sativa (japonica cultivar-group) Os01g0911100 (Os01g0911100) mRNA, complete cds
Os01g0911900	1	2622	231250con347	15149	2.00E-38	1	5	538	9735	12175	9730	890	gi|58530787|dbj|AP008207.1| Oryza sativa (japonica cultivar-group) genomic DNA, chromosome 1
Os01g0912600	1	820	231250con756	5059	1.00E-62	-1	47	1	803	2244	756	1996	gi|115441770|ref|NM_001051700.1| Oryza sativa (japonica cultivar-group) Os01g0912600 (Os01g0912600) mRNA, partial cds
Os01g0913600	1	1084	231250con343	9104	6.00E-77	1	157	134	4189	5904	4032	2250	gi|115441784|ref|NM_001051707.1| Oryza sativa (japonica cultivar-group) Os01g0913600 (Os01g0913600) mRNA, complete cds
Os01g0913700	1	1675	231250con343	9104	e-110	1	237	17	2240	3700	2003	3746	gi|115441788|ref|NM_001051709.1| Oryza sativa (japonica cultivar-group) Os01g0913700 (Os01g0913700) mRNA, complete cds
Os01g0913800	1	1782	231250con343	9104	e-110	-1	298	23	2240	3700	1942	3645	gi|58530787|dbj|AP008207.1| Oryza sativa (japonica cultivar-group) genomic DNA, chromosome 1
Os01g0914800	1	2100	5170con703	21059	3.00E-83	-1	423	1138	446	986	23	19111	gi|115441806|ref|NM_001051718.1| Oryza sativa (japonica cultivar-group) Os01g0914800 (Os01g0914800) mRNA, complete cds
Os01g0916200	1	3564	A6170con289	28053	0	1	51	176	14605	22109	14554	2556	gi|115441824|ref|NM_001051727.1| Oryza sativa (japonica cultivar-group) Os01g0916200 (Os01g0916200) mRNA, complete cds
Os01g0916300	1	2257	A6170con289	28053	2.00E-32	1	361	400	8236	13291	7875	12905	gi|115441826|ref|NM_001051728.1| Oryza sativa (japonica cultivar-group) Os01g0916300 (Os01g0916300) mRNA, complete cds
Os01g0917200	1	3129	231250con317	18619	e-170	-1	393	2248	4624	11109	4231	6629	gi|58530787|dbj|AP008207.1| Oryza sativa (japonica cultivar-group) genomic DNA, chromosome 1
Os01g0917300	1	853	231250con317	18619	3.00E-41	1	316	305	10799	11010	10483	7061	gi|58530787|dbj|AP008207.1| Oryza sativa (japonica cultivar-group) genomic DNA, chromosome 1
Os01g0917400	1	1651	231250con317	18619	5.00E-94	1	9	5	4439	9350	4430	7623	gi|32984157|dbj|AK098948.1| Oryza sativa Japonica Group cDNA clone:J013050D10, full insert sequence
Os01g0919900	1	1626	231250con794	9395	0	1	235	326	2275	3655	2040	4440	gi|115441870|ref|NM_001051750.1| Oryza sativa (japonica cultivar-group) Os01g0919900 (Os01g0919900) mRNA, complete cds
Os01g0922800	1	1051	A6170con66	55333	6.00E-40	-1	505	156	4142	46245	3637	8193	gi|115441910|ref|NM_001051770.1| Oryza sativa (japonica cultivar-group) Os01g0922800 (Os01g0922800) mRNA, complete cds
Os01g0923900	1	1945	A6170con219	22797	0	-1	339	138	15415	18501	15076	2489	gi|116010912|dbj|AK241547.1| Oryza sativa Japonica Group cDNA, clone: J065176G22, full insert sequence
Os01g0924000	1	744	A6170con15	23308	3.00E-59	1	59	13	11422	13468	11363	9109	gi|116640754|emb|CT830118.1| Oryza sativa (indica cultivar-group) cDNA clone:OSIGCSN039B08, full insert sequence
Os01g0924200	1	1478	A6170con15	23308	6.00E-44	1	176	460	17797	18634	17621	3656	gi|115441930|ref|NM_001051780.1| Oryza sativa (japonica cultivar-group) Os01g0924200 (Os01g0924200) mRNA, complete cds
Os01g0924800	1	732	A1130con79	12344	5.00E-24	-1	476	151	2268	2374	1792	9389	gi|115441940|ref|NM_001051785.1| Oryza sativa (japonica cultivar-group) Os01g0924800 (Os01g0924800) mRNA, complete cds
Os01g0926450	1	1249	251270con52	16489	e-109	-1	285	72	13504	14872	13219	440	gi|116011055|dbj|AK241690.1| Oryza sativa Japonica Group cDNA, clone: J065195B04, full insert sequence
Os01g0926700	1	2316	A6170con576	6842	e-150	-1	32	38	1108	3933	1076	631	gi|58530787|dbj|AP008207.1| Oryza sativa (japonica cultivar-group) genomic DNA, chromosome 1
Os01g0927900	1	2037	251270con544	9318	6.00E-54	-1	313	244	1041	5074	728	2451	gi|115441982|ref|NM_001051806.1| Oryza sativa (japonica cultivar-group) Os01g0927900 (Os01g0927900) mRNA, complete cds
Os01g0928000	1	1455	251270con564	26140	3.00E-55	-1	150	406	2783	5183	2633	19908	gi|115441984|ref|NM_001051807.1| Oryza sativa (japonica cultivar-group) Os01g0928000 (Os01g0928000) mRNA, complete cds
Os01g0928100	1	2213	251270con564	26140	3.00E-40	-1	147	21	10363	18643	10216	5305	gi|115441986|ref|NM_001051808.1| Oryza sativa (japonica cultivar-group) Os01g0928100 (Os01g0928100) mRNA, complete cds
Os01g0929100	1	967	231250con556	8588	3.00E-66	-1	41	911	2233	2249	2192	6283	gi|115442002|ref|NM_001051816.1| Oryza sativa (japonica cultivar-group) Os01g0929100 (Os01g0929100) mRNA, partial cds
Os01g0929200	1	1576	231250con556	8588	8.00E-31	1	87	41	4257	6007	4170	1046	gi|58530787|dbj|AP008207.1| Oryza sativa (japonica cultivar-group) genomic DNA, chromosome 1
Os01g0930800	1	1900	A6170con9	27157	6.00E-29	-1	912	88	16177	18586	15265	6759	gi|115442022|ref|NM_001051826.1| Oryza sativa (japonica cultivar-group) Os01g0930800 (Os01g0930800) mRNA, partial cds
Os01g0930900	1	846	251270con359	8816	6.00E-58	1	19	1	774	1682	755	6289	gi|115442024|ref|NM_001051827.1| Oryza sativa (japonica cultivar-group) Os01g0930900 (Os01g0930900) mRNA, complete cds
Os01g0931000	1	834	251270con359	8816	5.00E-40	1	10	11	777	1669	767	6324	gi|58530787|dbj|AP008207.1| Oryza sativa (japonica cultivar-group) genomic DNA, chromosome 1
Os01g0931100	1	1945	251270con693	9409	9.00E-56	1	9	309	2678	6606	2669	1167	gi|115442028|ref|NM_001051829.1| Oryza sativa (japonica cultivar-group) Os01g0931100 (Os01g0931100) mRNA, complete cds
Os01g0931200	1	1392	251270con693	9409	2.00E-77	1	67	352	1295	2653	1228	5716	gi|115442030|ref|NM_001051830.1| Oryza sativa (japonica cultivar-group) Os01g0931200 (Os01g0931200) mRNA, complete cds
Os01g0934400	1	719	251270con38	10414	5.00E-49	-1	270	1	8281	8965	8011	731	gi|115442062|ref|NM_001051846.1| Oryza sativa (japonica cultivar-group) Os01g0934400 (Os01g0934400) mRNA, partial cds
Os01g0934800	1	930	251270con38	10414	1.00E-25	1	12	396	5084	7503	5072	2377	gi|115442070|ref|NM_001051850.1| Oryza sativa (japonica cultivar-group) Os01g0934800 (Os01g0934800) mRNA, partial cds
Os01g0934900	1	978	251270con38	10414	3.00E-20	1	130	257	5084	7503	4954	2190	gi|115442072|ref|NM_001051851.1| Oryza sativa (japonica cultivar-group) Os01g0934900 (Os01g0934900) mRNA, complete cds
Os01g0936100	1	2568	251270con69	13981	e-139	1	1	223	4124	8324	4123	3312	gi|115442092|ref|NM_001051861.1| Oryza sativa (japonica cultivar-group) Os01g0936100 (Os01g0936100) mRNA, complete cds
Os01g0938200	1	1836	251270con585	10839	9.00E-62	1	1	52	376	6447	375	2608	gi|115442120|ref|NM_001051875.1| Oryza sativa (japonica cultivar-group) Os01g0938200 (Os01g0938200) mRNA, complete cds
Os01g0939400	1	868	271290con834	6684	3.00E-38	1	201	373	1111	1571	910	4618	gi|115442136|ref|NM_001051883.1| Oryza sativa (japonica cultivar-group) Os01g0939400 (Os01g0939400) mRNA, complete cds
Os01g0939700	1	1168	271290con689	32164	9.00E-61	1	109	318	12208	16375	12099	14939	gi|157888124|emb|CT841914.1| Oryza rufipogon (W1943) cDNA clone: ORW1943C104K05, full insert sequence
Os01g0940700	1	1103	251270con770	6636	e-118	1	169	254	3880	4758	3711	1029	gi|115442152|ref|NM_001051891.1| Oryza sativa (japonica cultivar-group) Os01g0940700 (Os01g0940700) mRNA, complete cds
Os01g0940800	1	1244	251270con770	6636	4.00E-38	1	90	290	3881	4754	3791	928	gi|115442154|ref|NM_001051892.1| Oryza sativa (japonica cultivar-group) Os01g0940800 (Os01g0940800) mRNA, complete cds
Os01g0941200	1	1258	251270con770	6636	7.00E-37	1	121	228	3886	4805	3765	801	gi|116012925|dbj|AK243560.1| Oryza sativa Japonica Group cDNA, clone: J100080E04, full insert sequence
Os01g0941400	1	1014	251270con770	6636	2.00E-86	1	72	16	3882	4812	3810	826	gi|115442158|ref|NM_001051894.1| Oryza sativa (japonica cultivar-group) Os01g0941400 (Os01g0941400) mRNA, complete cds
Os01g0944500	1	711	251270con770	6636	2.00E-76	1	10	16	4057	4812	4047	1129	gi|115442182|ref|NM_001051906.1| Oryza sativa (japonica cultivar-group) Os01g0944500 (Os01g0944500) mRNA, complete cds
Os01g0949300	1	1005	A7180con27	45778	e-129	1	31	263	44031	44758	44000	278	gi|157887888|emb|CT841621.1| Oryza rufipogon (W1943) cDNA clone: ORW1943C102E10, full insert sequence
Os01g0949800	1	857	271290con1628	4416	3.00E-32	1	157	393	2516	2914	2359	1038	gi|115442244|ref|NM_001051937.1| Oryza sativa (japonica cultivar-group) Os01g0949800 (Os01g0949800) mRNA, complete cds
Os01g0950000	1	899	271290con1628	4416	6.00E-21	1	53	196	2443	3173	2390	540	gi|115442248|ref|NM_001051939.1| Oryza sativa (japonica cultivar-group) Os01g0950000 (Os01g0950000) mRNA, complete cds
Os01g0950200	1	982	251270con652	6685	2.00E-33	1	187	283	916	2668	729	3318	gi|115442252|ref|NM_001051941.1| Oryza sativa (japonica cultivar-group) Os01g0950300 (Os01g0950300) mRNA, complete cds
Os01g0950300	1	861	251270con652	6685	2.00E-33	-1	268	115	2194	2668	1926	3271	gi|115442252|ref|NM_001051941.1| Oryza sativa (japonica cultivar-group) Os01g0950300 (Os01g0950300) mRNA, complete cds
Os01g0950700	1	1920	271290con845	11369	3.00E-52	1	533	1	4510	6172	3977	3278	gi|115442254|ref|NM_001051942.1| Oryza sativa (japonica cultivar-group) Os01g0950700 (Os01g0950700) mRNA, complete cds
Os01g0952000	1	1118	271290con1609	9840	4.00E-66	-1	313	84	5925	6779	5612	2027	gi|115442272|ref|NM_001051951.1| Oryza sativa (japonica cultivar-group) Os01g0952000 (Os01g0952000) mRNA, complete cds
Os01g0952100	1	708	271290con1034	2123	2.00E-23	-1	32	654	418	440	386	1629	gi|115442274|ref|NM_001051952.1| Oryza sativa (japonica cultivar-group) Os01g0952100 (Os01g0952100) mRNA, complete cds
Os01g0953600	1	3014	A1130con678	5665	3.00E-35	1	107	2460	3746	4299	3639	812	gi|115442298|ref|NM_001051964.1| Oryza sativa (japonica cultivar-group) Os01g0953600 (Os01g0953600) mRNA, complete cds
Os01g0954000	1	765	A1130con678	5665	4.00E-28	1	102	286	3806	4294	3704	892	gi|115442300|ref|NM_001051965.1| Oryza sativa (japonica cultivar-group) Os01g0954000 (Os01g0954000) mRNA, complete cds
Os01g0954400	1	1373	271290con859	29109	2.00E-55	1	80	611	10406	12456	10326	15891	gi|115442304|ref|NM_001051967.1| Oryza sativa (japonica cultivar-group) Os01g0954400 (Os01g0954400) mRNA, complete cds
Os01g0958100	1	1220	271290con1419	6586	7.00E-71	1	1	179	86	2495	85	3050	gi|115442342|ref|NM_001051986.1| Oryza sativa (japonica cultivar-group) Os01g0958100 (Os01g0958100) mRNA, partial cds
Os01g0958200	1	1610	A7180con2	17212	e-111	-1	187	161	7342	8617	7155	7146	gi|115442344|ref|NM_001051987.1| Oryza sativa (japonica cultivar-group) Os01g0958200 (Os01g0958200) mRNA, complete cds
Os01g0958400	1	2049	A7180con96	24983	1.00E-95	-1	1	563	13534	19616	13533	3881	gi|115442346|ref|NM_001051988.1| Oryza sativa (japonica cultivar-group) Os01g0958400 (Os01g0958400) mRNA, complete cds
Os01g0958500	1	2246	A7180con96	24983	5.00E-36	-1	478	158	4222	10512	3744	12383	gi|115442348|ref|NM_001051989.1| Oryza sativa (japonica cultivar-group) Os01g0958500 (Os01g0958500) mRNA, complete cds
Os01g0960500	1	2062	271290con1133	6001	5.00E-42	1	393	667	1083	3703	690	903	gi|115442374|ref|NM_001052002.1| Oryza sativa (japonica cultivar-group) Os01g0960500 (Os01g0960500) mRNA, complete cds
Os01g0960800	1	846	271290con1086	12187	4.00E-34	-1	354	81	7617	8841	7263	2581	gi|115442376|ref|NM_001052003.1| Oryza sativa (japonica cultivar-group) Os01g0960800 (Os01g0960800) mRNA, partial cds
Os01g0962700	1	1397	271290con819	26633	3.00E-36	1	265	348	9883	10668	9618	14916	gi|115442402|ref|NM_001052016.1| Oryza sativa (japonica cultivar-group) Os01g0962700 (Os01g0962700) mRNA, complete cds
Os01g0962900	1	972	271290con819	26633	7.00E-21	1	319	70	10117	10701	9798	15030	gi|115442404|ref|NM_001052017.1| Oryza sativa (japonica cultivar-group) Os01g0962900 (Os01g0962900) mRNA, complete cds
Os01g0963000	1	1294	271290con819	26633	3.00E-33	1	182	307	9872	10679	9690	14967	gi|115442406|ref|NM_001052018.1| Oryza sativa (japonica cultivar-group) Os01g0963000 (Os01g0963000) mRNA, complete cds
Os01g0966100	1	1367	291310con56	13357	3.00E-39	-1	280	1	896	3968	616	8023	gi|115442438|ref|NM_001052034.1| Oryza sativa (japonica cultivar-group) Os01g0966100 (Os01g0966100) mRNA, partial cds
Os01g0966200	1	741	291310con56	13357	1.00E-86	1	187	147	222	621	35	12142	gi|115442440|ref|NM_001052035.1| Oryza sativa (japonica cultivar-group) Os01g0966200 (Os01g0966200) mRNA, complete cds
Os01g0966400	1	1783	291310con358	10860	8.00E-22	-1	311	54	4074	7141	3763	1990	gi|115442444|ref|NM_001052037.1| Oryza sativa (japonica cultivar-group) Os01g0966400 (Os01g0966400) mRNA, complete cds
Os01g0966500	1	907	291310con358	10860	2.00E-30	1	94	133	7493	9968	7399	118	gi|115442446|ref|NM_001052038.1| Oryza sativa (japonica cultivar-group) Os01g0966500 (Os01g0966500) mRNA, partial cds
Os01g0966700	1	2099	291310con238	19410	0	-1	215	55	10629	13822	10414	3544	gi|115442448|ref|NM_001052039.1| Oryza sativa (japonica cultivar-group) Os01g0966700 (Os01g0966700) mRNA, complete cds
Os01g0967200	1	1136	291310con554	14060	7.00E-43	-1	230	212	4179	5509	3949	7627	gi|115442456|ref|NM_001052043.1| Oryza sativa (japonica cultivar-group) Os01g0967200 (Os01g0967200) mRNA, complete cds
Os01g0967400	1	8685	251270con521	42816	e-175	1	2498	5741	3210	3660	712	36212	gi|58530787|dbj|AP008207.1| Oryza sativa (japonica cultivar-group) genomic DNA, chromosome 1
Os01g0968600	1	1923	291310con856	58322	5.00E-48	1	235	63	12963	19260	12728	37202	gi|115442478|ref|NM_001052054.1| Oryza sativa (japonica cultivar-group) Os01g0968600 (Os01g0968600) mRNA, complete cds
Os01g0970600	1	608	A7180con39	22212	9.00E-44	1	35	1	16382	17905	16347	3700	gi|156765608|dbj|AK288993.1| Oryza sativa Japonica Group cDNA, clone: J090087O04, full insert sequence
Os01g0970700	1	1249	A1130con16	12222	1.00E-26	1	188	265	6031	7594	5843	3644	gi|115442496|ref|NM_001052063.1| Oryza sativa (japonica cultivar-group) Os01g0970700 (Os01g0970700) mRNA, complete cds
Os01g0970900	1	2274	A7180con39	22212	e-144	1	129	535	8850	10482	8721	9991	gi|115442500|ref|NM_001052065.1| Oryza sativa (japonica cultivar-group) Os01g0970900 (Os01g0970900) mRNA, complete cds
Os01g0971100	1	895	291310con240	9836	4.00E-28	-1	344	123	4400	6362	4056	2702	gi|115442502|ref|NM_001052066.1| Oryza sativa (japonica cultivar-group) Os01g0971100 (Os01g0971100) mRNA, complete cds
Os01g0971200	1	1798	291310con240	9836	6.00E-38	1	418	34	510	3642	92	4430	gi|115442504|ref|NM_001052067.1| Oryza sativa (japonica cultivar-group) Os01g0971200 (Os01g0971200) mRNA, complete cds
Os01g0971500	1	762	291310con529	20850	4.00E-65	1	46	57	2049	3917	2003	16228	gi|116637180|emb|CT828337.1| Oryza sativa (indica cultivar-group) cDNA clone:OSIGCPI027I03, full insert sequence
Os01g0971600	1	1756	291310con529	20850	2.00E-72	-1	371	121	6296	9395	5925	9820	gi|115442510|ref|NM_001052070.1| Oryza sativa (japonica cultivar-group) Os01g0971600 (Os01g0971600) mRNA, complete cds
Os01g0971900	1	3602	A5160con30	39702	7.00E-21	-1	650	2077	20178	29311	19528	8866	gi|115442516|ref|NM_001052073.1| Oryza sativa (japonica cultivar-group) Os01g0971900 (Os01g0971900) mRNA, complete cds
Os01g0973500	1	1838	291310con44	15450	4.00E-64	-1	452	445	4378	6820	3926	7237	gi|115442536|ref|NM_001052083.1| Oryza sativa (japonica cultivar-group) Os01g0973500 (Os01g0973500) mRNA, complete cds
Os01g0974200	1	518	291310con250	4925	6.00E-20	1	130	10	3575	4035	3445	382	gi|115442544|ref|NM_001052087.1| Oryza sativa (japonica cultivar-group) Os01g0974200 (Os01g0974200) mRNA, complete cds
Os01g0976700	1	2452	291310con77	36481	2.00E-54	1	583	831	23354	25888	22771	8972	gi|115442578|ref|NM_001052104.1| Oryza sativa (japonica cultivar-group) Os01g0976700 (Os01g0976700) mRNA, complete cds
Os01g0976900	1	2415	291310con359	13302	1.00E-24	1	40	163	2166	5502	2126	5548	gi|115442582|ref|NM_001052106.1| Oryza sativa (japonica cultivar-group) Os01g0976900 (Os01g0976900) mRNA, complete cds
Os02g0121800	2	743	3150con1353	12364	2.00E-54	1	363	63	8685	9236	8322	2448	gi|115443882|ref|NM_001052256.1| Oryza sativa (japonica cultivar-group) Os02g0121800 (Os02g0121800) mRNA, complete cds
Os02g0156400	2	2534	A5160con371	6344	3.00E-47	-1	311	198	389	2421	78	1587	gi|115444324|ref|NM_001052477.1| Oryza sativa (japonica cultivar-group) Os02g0156400 (Os02g0156400) mRNA, complete cds
Os02g0156500	2	1258	A5160con371	6344	1.00E-47	1	156	247	1568	2421	1412	2912	gi|115444326|ref|NM_001052478.1| Oryza sativa (japonica cultivar-group) Os02g0156500 (Os02g0156500) mRNA, complete cds
Os02g0161900	2	1641	A1130con61	7901	8.00E-65	1	310	498	5047	5425	4737	1333	gi|156765558|dbj|AK288943.1| Oryza sativa Japonica Group cDNA, clone: J090083E14, full insert sequence
Os02g0163901	2	2172	91110con43	4503	0	1	1	179	252	2446	251	64	gi|115444416|ref|NM_001052523.1| Oryza sativa (japonica cultivar-group) Os02g0163800 (Os02g0163800) mRNA, complete cds
Os02g0167300	2	1808	191210con1611	7233	e-164	-1	437	66	2884	4777	2447	714	gi|115444452|ref|NM_001052541.1| Oryza sativa (japonica cultivar-group) Os02g0167300 (Os02g0167300) mRNA, complete cds
Os02g0171100	2	1668	3150con1462	9512	1.00E-23	1	328	1201	812	1081	484	7964	gi|115444502|ref|NM_001052566.1| Oryza sativa (japonica cultivar-group) Os02g0171100 (Os02g0171100) mRNA, complete cds
Os02g0194200	2	2806	171190con236	22204	9.00E-63	-1	2598	1	14924	15130	12326	4269	gi|116638454|emb|CT835387.1| Oryza sativa (indica cultivar-group) cDNA clone:OSIGCRA107J24, full insert sequence
Os02g0194700	2	3158	A3150con17	26765	2.00E-30	-1	921	1852	14559	14945	13638	10514	gi|115444800|ref|NM_001052715.1| Oryza sativa (japonica cultivar-group) Os02g0194700 (Os02g0194700) mRNA, complete cds
Os02g0245000	2	2578	271290con756	13890	0	-1	28	146	272	9717	244	1741	gi|115445276|ref|NM_001052953.1| Oryza sativa (japonica cultivar-group) Os02g0245000 (Os02g0245000) mRNA, complete cds
Os02g0250400	2	1796	A3150con56	7570	2.00E-68	1	446	114	1962	4309	1516	1579	gi|115445328|ref|NM_001052979.1| Oryza sativa (japonica cultivar-group) Os02g0250400 (Os02g0250400) mRNA, complete cds
Os02g0267200	2	989	A1130con33	13292	3.00E-23	1	246	202	3964	4501	3718	8004	gi|116631671|emb|CT837828.1| Oryza sativa (indica cultivar-group) cDNA clone:OSIGCRA130D15, full insert sequence
Os02g0267700	2	789	A1130con33	13292	6.00E-21	1	209	360	4021	4239	3812	8624	gi|115445462|ref|NM_001053046.1| Oryza sativa (japonica cultivar-group) Os02g0267700 (Os02g0267700) mRNA, complete cds
Os02g0272600	2	1107	271290con1086	12187	2.00E-37	1	163	329	2659	5237	2496	6172	gi|115445494|ref|NM_001053062.1| Oryza sativa (japonica cultivar-group) Os02g0272600 (Os02g0272600) mRNA, complete cds
Os02g0280100	2	1308	251270con52	16489	e-108	1	1	1	671	2346	670	12836	gi|115445546|ref|NM_001053088.1| Oryza sativa (japonica cultivar-group) Os02g0280100 (Os02g0280100) mRNA, complete cds
Os02g0287900	2	1427	251270con858	10441	1.00E-41	1	39	1116	4867	5138	4828	4992	gi|115445598|ref|NM_001053114.1| Oryza sativa (japonica cultivar-group) Os02g0287900 (Os02g0287900) mRNA, complete cds
Os02g0288000	2	1441	251270con352	8125	5.00E-41	-1	1188	76	5410	5588	4222	1172	gi|115445600|ref|NM_001053115.1| Oryza sativa (japonica cultivar-group) Os02g0288000 (Os02g0288000) mRNA, complete cds
Os02g0296300	2	1371	251270con858	10441	6.00E-22	1	115	1112	4896	5041	4781	5141	gi|58530788|dbj|AP008208.1| Oryza sativa (japonica cultivar-group) genomic DNA, chromosome 2
Os02g0306900	2	1518	91110con67	13944	3.00E-33	-1	426	126	5634	8688	5208	3864	gi|115445720|ref|NM_001053175.1| Oryza sativa (japonica cultivar-group) Os02g0306900 (Os02g0306900) mRNA, complete cds
Os02g0318500	2	3948	251270con22	9460	7.00E-21	1	2404	1234	2770	3258	366	3488	gi|115445796|ref|NM_001053213.1| Oryza sativa (japonica cultivar-group) Os02g0318500 (Os02g0318500) mRNA, complete cds
Os02g0321900	2	915	211230con423	5675	1.00E-59	-1	194	1	1700	4584	1506	177	gi|115445820|ref|NM_001053225.1| Oryza sativa (japonica cultivar-group) Os02g0321900 (Os02g0321900) mRNA, complete cds
Os02g0443000	2	675	251270con31	4973	6.00E-39	-1	1	595	131	211	130	4682	gi|42795537|gb|AY522330.1| Oryza sativa (japonica cultivar-group) cultivar Nipponbare chloroplast, complete genome
Os02g0461000	2	1021	0120con290	10628	5.00E-25	-1	511	70	6585	7026	6074	2651	gi|115446016|ref|NM_001053323.1| Oryza sativa (japonica cultivar-group) Os02g0461000 (Os02g0461000) mRNA, complete cds
Os02g0465400	2	1912	A7180con6	46264	9.00E-59	1	232	404	10418	15632	10186	29124	gi|115446058|ref|NM_001053344.1| Oryza sativa (japonica cultivar-group) Os02g0465400 (Os02g0465400) mRNA, complete cds
Os02g0470000	2	3108	191210con35	18852	9.00E-23	1	181	2411	3691	4393	3510	13762	gi|115446100|ref|NM_001053365.1| Oryza sativa (japonica cultivar-group) Os02g0470000 (Os02g0470000) mRNA, complete cds
Os02g0472700	2	2082	271290con665	8508	1.00E-45	-1	63	95	1673	4910	1610	1611	gi|58530788|dbj|AP008208.1| Oryza sativa (japonica cultivar-group) genomic DNA, chromosome 2
Os02g0513000	2	2119	251270con69	13981	6.00E-20	1	198	1034	3083	6688	2885	6208	gi|115446326|ref|NM_001053478.1| Oryza sativa (japonica cultivar-group) Os02g0513000 (Os02g0513000) mRNA, complete cds
Os02g0520750	2	3450	A6170con576	6842	7.00E-30	-1	454	1818	1620	3087	1166	2123	gi|58530788|dbj|AP008208.1| Oryza sativa (japonica cultivar-group) genomic DNA, chromosome 2
Os02g0524800	2	1424	A8190con120	25380	7.00E-25	-1	230	955	10334	10569	10104	14342	gi|115446420|ref|NM_001053525.1| Oryza sativa (japonica cultivar-group) Os02g0524800 (Os02g0524800) mRNA, complete cds
Os02g0552600	2	5024	3150con1039	9732	e-126	1	209	2781	1625	3741	1416	3748	gi|58530788|dbj|AP008208.1| Oryza sativa (japonica cultivar-group) genomic DNA, chromosome 2
Os02g0555000	2	1211	131150con10	8861	1.00E-56	1	123	440	3397	5398	3274	2692	gi|115446680|ref|NM_001053655.1| Oryza sativa (japonica cultivar-group) Os02g0555000 (Os02g0555000) mRNA, complete cds
Os02g0568100	2	1801	191210con824	16977	4.00E-33	-1	1096	595	13051	13162	11955	2609	gi|115446804|ref|NM_001053717.1| Oryza sativa (japonica cultivar-group) Os02g0568100 (Os02g0568100) mRNA, complete cds
Os02g0568200	2	2867	191210con824	16977	6.00E-33	1	725	650	11757	13162	11032	1598	gi|115446802|ref|NM_001053716.1| Oryza sativa (japonica cultivar-group) Os02g0568200 (Os02g0568200) mRNA, complete cds
Os02g0580300	2	2360	A1130con12	40235	e-141	1	79	269	9509	27203	9430	10941	gi|115446908|ref|NM_001053769.1| Oryza sativa (japonica cultivar-group) Os02g0580300 (Os02g0580300) mRNA, complete cds
Os02g0594700	2	911	191210con824	16977	1.00E-25	1	130	690	13075	13167	12945	3589	gi|115447054|ref|NM_001053842.1| Oryza sativa (japonica cultivar-group) Os02g0594700 (Os02g0594700) mRNA, complete cds
Os02g0617400	2	1344	211230con48	9564	9.00E-49	-1	229	171	6740	8000	6511	391	gi|115447322|ref|NM_001053976.1| Oryza sativa (japonica cultivar-group) Os02g0617400 (Os02g0617400) mRNA, complete cds
Os02g0623600	2	2514	271290con43	14135	7.00E-23	1	1497	540	3682	4159	2185	8002	gi|115447386|ref|NM_001054008.1| Oryza sativa (japonica cultivar-group) Os02g0623600 (Os02g0623600) mRNA, partial cds
Os02g0624300	2	1038	211230con331	19729	1.00E-28	-1	593	117	9804	10269	9211	8539	gi|115447388|ref|NM_001054009.1| Oryza sativa (japonica cultivar-group) Os02g0624300 (Os02g0624300) mRNA, complete cds
Os02g0639700	2	2159	A5160con7	37505	2.00E-47	1	264	575	7889	11235	7625	24686	gi|115447522|ref|NM_001054076.1| Oryza sativa (japonica cultivar-group) Os02g0639700 (Os02g0639700) mRNA, complete cds
Os02g0653800	2	1012	2130A0110con2181	11907	8.00E-27	1	225	265	4583	5995	4358	5165	gi|116012694|dbj|AK243329.1| Oryza sativa Japonica Group cDNA, clone: J100058B03, full insert sequence
Os02g0654300	2	2601	7190con1180	11730	1.00E-52	1	1553	328	2734	3445	1181	6012	gi|115447660|ref|NM_001054145.1| Oryza sativa (japonica cultivar-group) Os02g0654300 (Os02g0654300) mRNA, complete cds
Os02g0658900	2	1531	A7180con110	16275	8.00E-68	-1	115	607	3870	6711	3755	8640	gi|115447718|ref|NM_001054174.1| Oryza sativa (japonica cultivar-group) Os02g0658900 (Os02g0658900) mRNA, complete cds
Os02g0684500	2	638	151170con874	5444	4.00E-74	-1	222	225	1530	1720	1308	3311	gi|58530788|dbj|AP008208.1| Oryza sativa (japonica cultivar-group) genomic DNA, chromosome 2
Os02g0695200	2	1662	211230con331	19729	1.00E-26	-1	1157	303	9795	10135	8638	8235	gi|115448058|ref|NM_001054344.1| Oryza sativa (japonica cultivar-group) Os02g0695200 (Os02g0695200) mRNA, complete cds
Os02g0702400	2	1676	5170con1600	15603	3.00E-21	-1	661	715	10482	11218	9821	3424	gi|115448140|ref|NM_001054385.1| Oryza sativa (japonica cultivar-group) Os02g0702400 (Os02g0702400) mRNA, complete cds
Os02g0731900	2	2051	151170con3	10072	9.00E-50	-1	125	552	999	3484	874	5089	gi|116014233|dbj|AK241282.1| Oryza sativa Japonica Group cDNA, clone: J065136G23, full insert sequence
Os02g0744200	2	1415	191210con43	24581	1.00E-29	1	318	474	18337	19286	18019	4354	gi|115448642|ref|NM_001054636.1| Oryza sativa (japonica cultivar-group) Os02g0744200 (Os02g0744200) mRNA, complete cds
Os02g0764100	2	799	2130A0110con2351	16514	7.00E-42	1	148	245	8217	8601	8069	7359	gi|115448866|ref|NM_001054748.1| Oryza sativa (japonica cultivar-group) Os02g0764100 (Os02g0764100) mRNA, partial cds
Os02g0767900	2	613	2130A0110con49	14561	9.00E-41	-1	239	158	13621	13932	13382	174	gi|150172030|emb|CU406458.1| Oryza rufipogon (W1943) cDNA clone: ORW1943C003K24, full insert sequence
Os02g0777800	2	2957	291310con44	15450	6.00E-30	-1	686	476	4501	6558	3815	6411	gi|115449024|ref|NM_001054827.1| Oryza sativa (japonica cultivar-group) Os02g0777800 (Os02g0777800) mRNA, complete cds
Os02g0795300	2	1606	A1130con597	10785	2.00E-44	-1	305	280	4562	8167	4257	1292	gi|115449208|ref|NM_001054919.1| Oryza sativa (japonica cultivar-group) Os02g0795300 (Os02g0795300) mRNA, complete cds
Os02g0796600	2	1367	251270con967	12382	1.00E-66	-1	466	21	1050	4420	584	6616	gi|115449220|ref|NM_001054925.1| Oryza sativa (japonica cultivar-group) Os02g0796600 (Os02g0796600) mRNA, complete cds
Os02g0796700	2	1762	251270con9	20498	e-179	1	56	172	14512	16593	14456	2315	gi|115449222|ref|NM_001054926.1| Oryza sativa (japonica cultivar-group) Os02g0796700 (Os02g0796700) mRNA, partial cds
Os02g0800100	2	777	5170con18	7000	4.00E-22	1	99	482	3692	3971	3593	2734	gi|115449266|ref|NM_001054948.1| Oryza sativa (japonica cultivar-group) Os02g0800100 (Os02g0800100) mRNA, complete cds
Os02g0800500	2	3230	5170con18	7000	1.00E-22	1	85	2954	3696	3971	3611	2753	gi|115449272|ref|NM_001054951.1| Oryza sativa (japonica cultivar-group) Os02g0800500 (Os02g0800500) mRNA, partial cds
Os02g0813600	2	1708	A3150con151	7434	5.00E-20	-1	809	815	5585	5668	4776	873	gi|115449520|ref|NM_001055021.1| Oryza sativa (japonica cultivar-group) Os02g0813600 (Os02g0813600) mRNA, complete cds
Os02g0816200	2	1558	211230con48	9564	2.00E-22	-1	410	146	6686	8007	6276	145	gi|115449616|ref|NM_001055045.1| Oryza sativa (japonica cultivar-group) Os02g0816200 (Os02g0816200) mRNA, complete cds
Os02g0829800	2	1587	251270con577	13458	2.00E-28	1	84	358	261	3565	177	8664	gi|116011800|dbj|AK242435.1| Oryza sativa Japonica Group cDNA, clone: J080093E15, full insert sequence
Os03g0105600	3	1811	191210con1611	7233	e-173	-1	1196	591	5132	5157	3936	856	gi|24080637|gb|AC107224.2| Oryza sativa Japonica Group chromosome 3 clone OSJNBa0009C08, complete sequence
Os03g0119900	3	526	151170con874	5444	7.00E-72	-1	143	193	1536	1725	1393	3386	gi|115450364|ref|NM_001055318.1| Oryza sativa (japonica cultivar-group) Os03g0119900 (Os03g0119900) mRNA, complete cds
Os03g0122600	3	1114	A6170con47	9789	8.00E-21	-1	767	233	2412	2527	1645	6381	gi|115450400|ref|NM_001055336.1| Oryza sativa (japonica cultivar-group) Os03g0122600 (Os03g0122600) mRNA, complete cds
Os03g0140100	3	1658	251270con797	3741	e-142	1	145	111	769	1917	624	277	gi|115450632|ref|NM_001055452.1| Oryza sativa (japonica cultivar-group) Os03g0140100 (Os03g0140100) mRNA, complete cds
Os03g0140200	3	1120	251270con797	3741	8.00E-61	1	182	474	813	1865	631	1230	gi|115450634|ref|NM_001055453.1| Oryza sativa (japonica cultivar-group) Os03g0140200 (Os03g0140200) mRNA, complete cds
Os03g0140400	3	1894	251270con797	3741	3.00E-49	1	338	252	908	1896	570	203	gi|116013693|dbj|AK240742.1| Oryza sativa Japonica Group cDNA, clone: J043036O19, full insert sequence
Os03g0155300	3	966	191210con43	24581	8.00E-30	1	132	529	18147	18589	18015	5555	gi|115450808|ref|NM_001055540.1| Oryza sativa (japonica cultivar-group) Os03g0155300 (Os03g0155300) mRNA, complete cds
Os03g0169900	3	596	271290con1146	10224	2.00E-63	1	23	375	2693	2887	2670	7116	gi|115451006|ref|NM_001055639.1| Oryza sativa (japonica cultivar-group) Os03g0169900 (Os03g0169900) mRNA, partial cds
Os03g0179400	3	1820	291310con44	15450	4.00E-45	-1	314	540	4267	6676	3953	7494	gi|115451110|ref|NM_001055691.1| Oryza sativa (japonica cultivar-group) Os03g0179400 (Os03g0179400) mRNA, complete cds
Os03g0199000	3	2030	111130con400	10393	2.00E-29	1	599	1141	2135	2797	1536	6707	gi|115451362|ref|NM_001055817.1| Oryza sativa (japonica cultivar-group) Os03g0199000 (Os03g0199000) mRNA, partial cds
Os03g0201700	3	1554	271290con1372	8518	5.00E-23	-1	352	786	6242	6757	5890	993	gi|115451396|ref|NM_001055834.1| Oryza sativa (japonica cultivar-group) Os03g0201700 (Os03g0201700) mRNA, complete cds
Os03g0214400	3	1824	271290con1146	10224	5.00E-23	-1	770	446	6529	8193	5759	653	gi|115451540|ref|NM_001055906.1| Oryza sativa (japonica cultivar-group) Os03g0214400 (Os03g0214400) mRNA, complete cds
Os03g0221600	3	2725	231250con882	55841	1.00E-37	-1	2209	304	39496	39708	37287	13712	gi|115451628|ref|NM_001055950.1| Oryza sativa (japonica cultivar-group) Os03g0221600 (Os03g0221600) mRNA, complete cds
Os03g0221700	3	2830	231250con882	55841	1.00E-37	1	1927	691	39495	39708	37568	13994	gi|115451626|ref|NM_001055949.1| Oryza sativa (japonica cultivar-group) Os03g0221700 (Os03g0221700) mRNA, complete cds
Os03g0224300	3	2623	151170con373	15788	3.00E-31	1	152	1451	3986	5034	3834	9582	gi|115451654|ref|NM_001055963.1| Oryza sativa (japonica cultivar-group) Os03g0224300 (Os03g0224300) mRNA, partial cds
Os03g0234200	3	611	A1130con61	7901	3.00E-77	1	26	372	5045	5259	5019	2403	gi|115451756|ref|NM_001056014.1| Oryza sativa (japonica cultivar-group) Os03g0234200 (Os03g0234200) mRNA, complete cds
Os03g0235100	3	1211	2130A0110con2791	19350	5.00E-50	-1	273	264	1851	4353	1578	14050	gi|115451766|ref|NM_001056019.1| Oryza sativa (japonica cultivar-group) Os03g0235100 (Os03g0235100) mRNA, complete cds
Os03g0259500	3	786	A1130con61	7901	8.00E-85	1	112	438	5044	5279	4932	2274	gi|115452024|ref|NM_001056148.1| Oryza sativa (japonica cultivar-group) Os03g0259500 (Os03g0259500) mRNA, complete cds
Os03g0273200	3	2205	211230con481	17072	8.00E-35	-1	468	349	936	3179	468	12037	gi|115452196|ref|NM_001056234.1| Oryza sativa (japonica cultivar-group) Os03g0273200 (Os03g0273200) mRNA, complete cds
Os03g0274800	3	1608	291310con44	15450	1.00E-23	-1	305	513	4326	6609	4021	7746	gi|115452206|ref|NM_001056239.1| Oryza sativa (japonica cultivar-group) Os03g0274800 (Os03g0274800) mRNA, complete cds
Os03g0276500	3	2253	A5160con151	37134	0	-1	193	120	22226	24734	22033	10267	gi|115452222|ref|NM_001056247.1| Oryza sativa (japonica cultivar-group) Os03g0276500 (Os03g0276500) mRNA, complete cds
Os03g0276800	3	1853	A5160con151	37134	6.00E-69	-1	177	59	22588	24738	22411	10602	gi|115452228|ref|NM_001056250.1| Oryza sativa (japonica cultivar-group) Os03g0276800 (Os03g0276800) mRNA, complete cds
Os03g0277300	3	1644	A5160con151	37134	0	-1	408	142	22319	23488	21911	12144	gi|58530789|dbj|AP008209.1| Oryza sativa (japonica cultivar-group) genomic DNA, chromosome 3
Os03g0279000	3	227	2130A0110con49	14561	6.00E-21	1	1	174	7177	7230	7176	7278	gi|58530789|dbj|AP008209.1| Oryza sativa (japonica cultivar-group) genomic DNA, chromosome 3
Os03g0281900	3	2692	2130A0110con39	27457	3.00E-50	1	499	549	905	2502	406	22812	gi|115452290|ref|NM_001056281.1| Oryza sativa (japonica cultivar-group) Os03g0281900 (Os03g0281900) mRNA, complete cds
Os03g0286500	3	1378	A7180con96	24983	7.00E-31	-1	899	197	9890	10287	8991	13515	gi|115452346|ref|NM_001056309.1| Oryza sativa (japonica cultivar-group) Os03g0286500 (Os03g0286500) mRNA, complete cds
Os03g0293500	3	2158	5170con16	12553	1.00E-70	1	327	380	2982	6481	2655	4294	gi|115452420|ref|NM_001056346.1| Oryza sativa (japonica cultivar-group) Os03g0293500 (Os03g0293500) mRNA, complete cds
Os03g0298100	3	537	231250con98	1710	4.00E-27	-1	276	1	806	1079	530	95	gi|32306548|gb|AC137931.3| Oryza sativa Japonica Group chromosome 3 clone OSJNBa0039F10, complete sequence
Os03g0307200	3	1335	2130A0110con2185	2785	2.00E-77	-1	401	350	755	1337	354	463	gi|115452586|ref|NM_001056429.1| Oryza sativa (japonica cultivar-group) Os03g0307200 (Os03g0307200) mRNA, complete cds
Os03g0307300	3	1389	2130A0110con2185	2785	4.00E-63	-1	446	359	756	1337	310	418	gi|115452588|ref|NM_001056430.1| Oryza sativa (japonica cultivar-group) Os03g0307300 (Os03g0307300) mRNA, complete cds
Os03g0319300	3	948	A8190con19	37613	e-127	1	127	356	24251	27014	24124	10007	gi|115452694|ref|NM_001056483.1| Oryza sativa (japonica cultivar-group) Os03g0319300 (Os03g0319300) mRNA, complete cds
Os03g0325600	3	1602	A1130con368	35681	1.00E-42	-1	730	163	1610	2348	880	31894	gi|115452768|ref|NM_001056520.1| Oryza sativa (japonica cultivar-group) Os03g0325600 (Os03g0325600) mRNA, complete cds
Os03g0329700	3	4257	A1130con726	22933	5.00E-25	-1	540	3302	2915	3346	2375	18632	gi|58530789|dbj|AP008209.1| Oryza sativa (japonica cultivar-group) genomic DNA, chromosome 3
Os03g0331900	3	510	231250con342	11000	1.00E-45	1	207	95	9891	10102	9684	483	gi|115452824|ref|NM_001056548.1| Oryza sativa (japonica cultivar-group) Os03g0331900 (Os03g0331900) mRNA, partial cds
Os03g0336400	3	1170	191210con43	24581	6.00E-25	1	78	388	18128	19294	18050	4505	gi|115452880|ref|NM_001056576.1| Oryza sativa (japonica cultivar-group) Os03g0336400 (Os03g0336400) mRNA, complete cds
Os03g0339100	3	2175	111130con450	22228	2.00E-29	1	185	621	10367	15176	10182	5498	gi|115452914|ref|NM_001056593.1| Oryza sativa (japonica cultivar-group) Os03g0339100 (Os03g0339100) mRNA, partial cds
Os03g0356700	3	3340	271290con1355	21762	2.00E-45	1	27	285	52	9743	25	8964	gi|115453078|ref|NM_001056675.1| Oryza sativa (japonica cultivar-group) Os03g0356700 (Os03g0356700) mRNA, complete cds
Os03g0370250	3	1473	A3150con234	20455	2.00E-90	-1	253	76	15087	16150	14834	2908	gi|116012573|dbj|AK243208.1| Oryza sativa Japonica Group cDNA, clone: J100042A05, full insert sequence
Os03g0371000	3	1750	2130A0110con2357	5935	2.00E-31	1	523	178	2348	3634	1825	729	gi|115453202|ref|NM_001056737.1| Oryza sativa (japonica cultivar-group) Os03g0371000 (Os03g0371000) mRNA, partial cds
Os03g0377100	3	795	191210con43	24581	2.00E-30	1	85	7	18133	19291	18048	4502	gi|156764066|dbj|AK287451.1| Oryza sativa Japonica Group cDNA, clone: J043017M15, full insert sequence
Os03g0381100	3	918	5170con576	16872	3.00E-23	1	44	443	14199	15997	14155	400	gi|115453276|ref|NM_001056774.1| Oryza sativa (japonica cultivar-group) Os03g0381100 (Os03g0381100) mRNA, complete cds
Os03g0406900	3	3375	251270con338	11628	2.00E-64	-1	1188	278	4955	6615	3767	1916	gi|52318694|gb|AC134886.5| Oryza sativa chromosome 3 BAC OSJNBa0002D18 genomic sequence, complete sequence
Os03g0423300	3	1505	231250con458	8447	e-157	1	119	225	639	2034	520	5133	gi|115453584|ref|NM_001056928.1| Oryza sativa (japonica cultivar-group) Os03g0423300 (Os03g0423300) mRNA, complete cds
Os03g0425000	3	2762	5170con83	11735	e-164	1	177	912	4613	7140	4436	2745	gi|115453598|ref|NM_001056935.1| Oryza sativa (japonica cultivar-group) Os03g0425000 (Os03g0425000) mRNA, partial cds
Os03g0425033	3	3316	5170con83	11735	e-164	-1	177	912	4613	7140	4436	2191	gi|57164474|gb|AC114983.6| Oryza sativa Japonica Group chromosome 3 clone OSJNBa0032H19 map E30331S, complete sequence
Os03g0425200	3	1354	5170con83	11735	1.00E-47	-1	280	153	7774	9946	7494	588	gi|115453602|ref|NM_001056937.1| Oryza sativa (japonica cultivar-group) Os03g0425200 (Os03g0425200) mRNA, complete cds
Os03g0428700	3	1012	A1130con33	13292	5.00E-28	1	205	204	3966	4568	3761	7916	gi|115453632|ref|NM_001056952.1| Oryza sativa (japonica cultivar-group) Os03g0428700 (Os03g0428700) mRNA, partial cds
Os03g0439700	3	1196	7190con470	16484	2.00E-37	-1	194	199	1305	3717	1111	11770	gi|115453706|ref|NM_001056989.1| Oryza sativa (japonica cultivar-group) Os03g0439700 (Os03g0439700) mRNA, complete cds
Os03g0440900	3	1085	A8190con68	7395	5.00E-28	1	197	513	2772	5632	2575	1191	gi|115453714|ref|NM_001056993.1| Oryza sativa (japonica cultivar-group) Os03g0440900 (Os03g0440900) mRNA, complete cds
Os03g0570300	3	1824	A1130con274	15280	1.00E-91	-1	355	257	2873	4020	2518	9693	gi|115453836|ref|NM_001057054.1| Oryza sativa (japonica cultivar-group) Os03g0570300 (Os03g0570300) mRNA, complete cds
Os03g0578900	3	1467	A8190con232	9649	6.00E-44	1	109	1126	272	1280	163	8028	gi|115453890|ref|NM_001057081.1| Oryza sativa (japonica cultivar-group) Os03g0578900 (Os03g0578900) mRNA, complete cds
Os03g0583700	3	492	5170con18	7000	1.00E-23	1	26	262	3683	3971	3657	2799	gi|115453922|ref|NM_001057097.1| Oryza sativa (japonica cultivar-group) Os03g0583700 (Os03g0583700) mRNA, complete cds
Os03g0595600	3	729	271290con1628	4416	2.00E-20	1	117	484	2523	2651	2406	1520	gi|115453992|ref|NM_001057132.1| Oryza sativa (japonica cultivar-group) Os03g0595600 (Os03g0595600) mRNA, complete cds
Os03g0599800	3	1509	171190con239	10554	e-131	1	20	362	4862	6177	4842	3230	gi|115454032|ref|NM_001057152.1| Oryza sativa (japonica cultivar-group) Os03g0599800 (Os03g0599800) mRNA, complete cds
Os03g0628800	3	1955	211230con78	9543	6.00E-29	1	677	500	3493	4439	2816	3649	gi|115454214|ref|NM_001057243.1| Oryza sativa (japonica cultivar-group) Os03g0628800 (Os03g0628800) mRNA, complete cds
Os03g0642200	3	1651	7190con1180	11730	3.00E-27	1	733	575	2722	3138	1989	7516	gi|50872481|gb|AC145383.3| Oryza sativa chromosome 3 BAC OSJNBa0038E17 genomic sequence, complete sequence
Os03g0651800	3	669	271290con1609	9840	3.00E-53	-1	1	51	5921	6634	5920	2588	gi|115454384|ref|NM_001057328.1| Oryza sativa (japonica cultivar-group) Os03g0651800 (Os03g0651800) mRNA, complete cds
Os03g0661300	3	1739	191210con1611	7233	e-143	-1	1129	579	5125	5154	3996	919	gi|115454448|ref|NM_001057360.1| Oryza sativa (japonica cultivar-group) Os03g0661300 (Os03g0661300) mRNA, complete cds
Os03g0666500	3	1099	A1130con27	24729	1.00E-44	1	172	288	9349	13331	9177	10587	gi|115454490|ref|NM_001057381.1| Oryza sativa (japonica cultivar-group) Os03g0666500 (Os03g0666500) mRNA, complete cds
Os03g0666700	3	1426	A1130con27	24729	1.00E-47	-1	446	177	14476	16895	14030	6585	gi|115454494|ref|NM_001057383.1| Oryza sativa (japonica cultivar-group) Os03g0666700 (Os03g0666700) mRNA, complete cds
Os03g0667100	3	3745	A1130con59	32341	7.00E-58	1	783	1335	25737	29563	24954	368	gi|115454498|ref|NM_001057385.1| Oryza sativa (japonica cultivar-group) Os03g0667100 (Os03g0667100) mRNA, complete cds
Os03g0667300	3	1113	A1130con59	32341	e-121	1	184	1	4067	6434	3883	24795	gi|47169680|dbj|AB126086.1| Oryza sativa Japonica Group OsIRT2 mRNA for iron regulated transporter-like protein, complete cds
Os03g0667400	3	3118	A1130con59	32341	e-148	-1	240	2410	5977	6445	5737	25188	gi|115454502|ref|NM_001057387.1| Oryza sativa (japonica cultivar-group) Os03g0667400 (Os03g0667400) mRNA, partial cds
Os03g0667500	3	1405	A1130con59	32341	e-149	1	236	214	4043	6445	3807	24705	gi|115454504|ref|NM_001057388.1| Oryza sativa (japonica cultivar-group) Os03g0667500 (Os03g0667500) mRNA, complete cds
Os03g0668400	3	3353	A1130con202	17444	0	-1	1953	380	2322	3343	369	11128	gi|115454514|ref|NM_001057393.1| Oryza sativa (japonica cultivar-group) Os03g0668400 (Os03g0668400) mRNA, complete cds
Os03g0673800	3	3637	A7180con63	57221	7.00E-24	-1	884	2592	42302	42464	41418	13712	gi|32988900|dbj|AK103691.1| Oryza sativa Japonica Group cDNA clone:J033136H09, full insert sequence
Os03g0679000	3	1238	3150con1242	9364	5.00E-41	1	364	211	1279	4012	915	4325	gi|115454586|ref|NM_001057429.1| Oryza sativa (japonica cultivar-group) Os03g0679000 (Os03g0679000) mRNA, complete cds
Os03g0679300	3	4081	7190con1180	11730	4.00E-35	-1	3238	405	5876	7273	2638	781	gi|115454590|ref|NM_001057431.1| Oryza sativa (japonica cultivar-group) Os03g0679300 (Os03g0679300) mRNA, complete cds
Os03g0682200	3	2808	A5160con151	37134	5.00E-21	-1	431	2047	29145	29788	28714	6585	gi|115454618|ref|NM_001057445.1| Oryza sativa (japonica cultivar-group) Os03g0682200 (Os03g0682200) mRNA, complete cds
Os03g0682600	3	2688	A5160con151	37134	2.00E-26	-1	426	1880	29114	29805	28688	6521	gi|115454620|ref|NM_001057446.1| Oryza sativa (japonica cultivar-group) Os03g0682600 (Os03g0682600) mRNA, complete cds
Os03g0710500	3	2010	A5160con151	37134	1.00E-20	-1	359	102	22621	24736	22262	10490	gi|115454894|ref|NM_001057583.1| Oryza sativa (japonica cultivar-group) Os03g0710500 (Os03g0710500) mRNA, complete cds
Os03g0710800	3	1449	A1130con12	40235	6.00E-53	1	250	499	25737	27016	25487	12269	gi|115454900|ref|NM_001057586.1| Oryza sativa (japonica cultivar-group) Os03g0710800 (Os03g0710800) mRNA, complete cds
Os03g0728500	3	1907	111130con224	17243	6.00E-26	-1	487	66	13601	15028	13114	374	gi|115455092|ref|NM_001057682.1| Oryza sativa (japonica cultivar-group) Os03g0728500 (Os03g0728500) mRNA, complete cds
Os03g0738900	3	2435	191210con824	16977	3.00E-28	1	1451	775	12899	13177	11448	2140	gi|115455228|ref|NM_001057750.1| Oryza sativa (japonica cultivar-group) Os03g0738900 (Os03g0738900) mRNA, complete cds
Os03g0748400	3	2117	A6170con276	6614	2.00E-93	1	158	815	1809	3278	1651	2034	gi|115455334|ref|NM_001057803.1| Oryza sativa (japonica cultivar-group) Os03g0748400 (Os03g0748400) mRNA, complete cds
Os03g0767600	3	2493	191210con824	16977	3.00E-31	1	1828	308	13071	13259	11243	1533	gi|115455574|ref|NM_001057923.1| Oryza sativa (japonica cultivar-group) Os03g0767600 (Os03g0767600) mRNA, complete cds
Os03g0774200	3	1052	291310con587	11308	5.00E-28	-1	130	15	1486	4684	1356	5587	gi|115455638|ref|NM_001057955.1| Oryza sativa (japonica cultivar-group) Os03g0774200 (Os03g0774200) mRNA, complete cds
Os03g0774300	3	1252	291310con4	4855	1.00E-41	1	930	195	2080	2207	1150	1591	gi|115455640|ref|NM_001057956.1| Oryza sativa (japonica cultivar-group) Os03g0774300 (Os03g0774300) mRNA, complete cds
Os03g0776900	3	689	7190con1585	31237	8.00E-26	-1	170	200	22430	22888	22260	7860	gi|115455672|ref|NM_001057972.1| Oryza sativa (japonica cultivar-group) Os03g0776900 (Os03g0776900) mRNA, complete cds
Os03g0777500	3	1007	A5160con24	17068	5.00E-25	1	150	736	6773	6895	6623	9902	gi|115455678|ref|NM_001057975.1| Oryza sativa (japonica cultivar-group) Os03g0777500 (Os03g0777500) mRNA, complete cds
Os03g0780600	3	1839	191210con1611	7233	e-165	-1	435	96	2885	4781	2450	709	gi|115455700|ref|NM_001057986.1| Oryza sativa (japonica cultivar-group) Os03g0780600 (Os03g0780600) mRNA, complete cds
Os03g0790600	3	1642	271290con681	1004	5.00E-23	-1	1	1358	362	645	361	75	gi|115455830|ref|NM_001058051.1| Oryza sativa (japonica cultivar-group) Os03g0790600 (Os03g0790600) mRNA, partial cds
Os03g0791500	3	2881	91110con254	7515	3.00E-44	-1	223	164	1546	4351	1323	447	gi|49457923|gb|AC090871.11| Oryza sativa chromosome 3 BAC OSJNBb0060J21 genomic sequence, complete sequence
Os03g0797400	3	1371	0120con334	16197	1.00E-41	1	357	306	8679	10148	8322	4984	gi|115455920|ref|NM_001058096.1| Oryza sativa (japonica cultivar-group) Os03g0797400 (Os03g0797400) mRNA, complete cds
Os03g0797550	3	972	0120con334	16197	2.00E-46	1	221	46	8679	10146	8458	5125	gi|156764722|dbj|AK288107.1| Oryza sativa Japonica Group cDNA, clone: J075197K20, full insert sequence
Os03g0816600	3	2821	211230con997	11637	0	-1	686	356	4498	6277	3812	2895	gi|115456186|ref|NM_001058229.1| Oryza sativa (japonica cultivar-group) Os03g0816600 (Os03g0816600) mRNA, partial cds
Os03g0819900	3	1022	0120con11799	5835	5.00E-31	1	264	585	4645	4921	4381	477	gi|115456230|ref|NM_001058251.1| Oryza sativa (japonica cultivar-group) Os03g0819900 (Os03g0819900) mRNA, complete cds
Os03g0821100	3	2369	A5160con151	37134	e-111	-1	363	138	22309	24742	21946	10161	gi|115456246|ref|NM_001058259.1| Oryza sativa (japonica cultivar-group) Os03g0821100 (Os03g0821100) mRNA, complete cds
Os03g0823700	3	1217	A8190con83	25397	2.00E-77	1	124	818	19058	20662	18934	4336	gi|115456286|ref|NM_001058279.1| Oryza sativa (japonica cultivar-group) Os03g0823700 (Os03g0823700) mRNA, complete cds
Os03g0825800	3	1663	211230con279	7648	5.00E-23	1	435	502	3460	5887	3025	600	gi|32993811|dbj|AK108602.1| Oryza sativa Japonica Group cDNA clone:002-146-E12, full insert sequence
Os03g0825850	3	1384	211230con279	7648	4.00E-23	-1	751	111	4939	6004	4188	371	gi|115456316|ref|NM_001058294.1| Oryza sativa (japonica cultivar-group) Os03g0825800 (Os03g0825800) mRNA, partial cds
Os03g0843100	3	1145	A8190con83	25397	3.00E-45	1	217	726	19078	20611	18861	4367	gi|115456518|ref|NM_001058395.1| Oryza sativa (japonica cultivar-group) Os03g0843100 (Os03g0843100) mRNA, complete cds
Os03g0843300	3	1694	5170con576	16872	3.00E-21	1	495	788	10050	10462	9555	5504	gi|115456522|ref|NM_001058397.1| Oryza sativa (japonica cultivar-group) Os03g0843300 (Os03g0843300) mRNA, complete cds
Os03g0844100	3	1640	231250con371	12337	5.00E-23	-1	438	528	8825	10744	8387	481	gi|115456538|ref|NM_001058405.1| Oryza sativa (japonica cultivar-group) Os03g0844100 (Os03g0844100) mRNA, complete cds
Os03g0848700	3	4553	291310con856	58322	2.00E-30	-1	2473	192	49223	51123	46750	2838	gi|115456588|ref|NM_001058430.1| Oryza sativa (japonica cultivar-group) Os03g0848700 (Os03g0848700) mRNA, complete cds
Os03g0849100	3	3921	291310con856	58322	7.00E-21	-1	1861	1	49047	51092	47186	3310	gi|58530789|dbj|AP008209.1| Oryza sativa (japonica cultivar-group) genomic DNA, chromosome 3
Os03g0849500	3	2223	291310con856	58322	5.00E-30	-1	670	1	49542	51113	48872	4987	gi|115456592|ref|NM_001058432.1| Oryza sativa (japonica cultivar-group) Os03g0849500 (Os03g0849500) mRNA, complete cds
Os03g0850000	3	1200	251270con50	12993	4.00E-41	1	470	448	4994	5375	4524	6866	gi|115456602|ref|NM_001058437.1| Oryza sativa (japonica cultivar-group) Os03g0850000 (Os03g0850000) mRNA, complete cds
Os03g0850400	3	1914	251270con544	9318	1.00E-20	-1	368	339	1239	4869	871	2874	gi|115456610|ref|NM_001058441.1| Oryza sativa (japonica cultivar-group) Os03g0850400 (Os03g0850400) mRNA, partial cds
Os03g0851900	3	2104	2130A0110con2767	14809	1.00E-73	-1	250	258	3775	10181	3525	2782	gi|115456636|ref|NM_001058454.1| Oryza sativa (japonica cultivar-group) Os03g0851900 (Os03g0851900) mRNA, complete cds
Os03g0856200	3	3382	251270con50	12993	3.00E-23	1	289	3007	6044	6128	5755	6490	gi|115456692|ref|NM_001058482.1| Oryza sativa (japonica cultivar-group) Os03g0856200 (Os03g0856200) mRNA, partial cds
Os04g0113100	4	1146	0120con12028	21025	e-137	1	289	4	16209	17216	15920	2667	gi|116636340|emb|CT834672.1| Oryza sativa (indica cultivar-group) cDNA clone:OSIGCPI202E02, full insert sequence
Os04g0116800	4	1580	151170con3	10072	8.00E-31	-1	150	460	2540	3488	2390	5464	gi|115456895|ref|NM_001058583.1| Oryza sativa (japonica cultivar-group) Os04g0116800 (Os04g0116800) mRNA, partial cds
Os04g0117800	4	1305	271290con819	26633	1.00E-60	1	186	755	10146	19759	9960	6324	gi|116012835|dbj|AK243470.1| Oryza sativa Japonica Group cDNA, clone: J100072C12, full insert sequence
Os04g0118100	4	1515	271290con819	26633	4.00E-45	1	225	1016	10146	19548	9921	6586	gi|115456911|ref|NM_001058591.1| Oryza sativa (japonica cultivar-group) Os04g0118100 (Os04g0118100) mRNA, complete cds
Os04g0175600	4	1362	A7180con63	57221	4.00E-26	-1	446	493	25368	26124	24922	30228	gi|115457121|ref|NM_001058696.1| Oryza sativa (japonica cultivar-group) Os04g0175600 (Os04g0175600) mRNA, complete cds
Os04g0194400	4	1326	0120con412	9776	2.00E-22	1	80	124	3159	4240	3079	4334	gi|156765716|dbj|AK289101.1| Oryza sativa Japonica Group cDNA, clone: J090096F16, full insert sequence
Os04g0228400	4	1135	191210con43	24581	8.00E-24	1	150	402	18144	19207	17994	4641	gi|115457377|ref|NM_001058824.1| Oryza sativa (japonica cultivar-group) Os04g0228400 (Os04g0228400) mRNA, complete cds
Os04g0234750	4	1634	251270con336	14111	0	-1	1	1	622	2250	621	10228	gi|58530790|dbj|AP008210.1| Oryza sativa (japonica cultivar-group) genomic DNA, chromosome 4
Os04g0235600	4	1537	251270con521	42816	0	-1	1	1	8651	10200	8650	31080	gi|115457389|ref|NM_001058830.1| Oryza sativa (japonica cultivar-group) Os04g0235600 (Os04g0235600) mRNA, partial cds
Os04g0237800	4	2255	251270con336	14111	0	-1	1	1	629	2881	628	8976	gi|58530790|dbj|AP008210.1| Oryza sativa (japonica cultivar-group) genomic DNA, chromosome 4
Os04g0238700	4	499	251270con14	24201	0	1	1	1	14634	15127	14633	8576	gi|58530790|dbj|AP008210.1| Oryza sativa (japonica cultivar-group) genomic DNA, chromosome 4
Os04g0238800	4	261	251270con521	42816	1.00E-65	-1	1	10	31891	33401	31890	9164	gi|169666639|gb|EU492899.1| Triticum aestivum photosystem II protein D2 mRNA, complete cds; chloroplast
Os04g0240100	4	3835	251270con521	42816	0	-1	1	1	13120	16914	13119	22068	gi|58530790|dbj|AP008210.1| Oryza sativa (japonica cultivar-group) genomic DNA, chromosome 4
Os04g0271200	4	934	3150con768	11493	2.00E-36	1	26	487	2424	3931	2398	7115	gi|115457487|ref|NM_001058879.1| Oryza sativa (japonica cultivar-group) Os04g0271200 (Os04g0271200) mRNA, complete cds
Os04g0278200	4	3811	131150con739	16273	2.00E-36	1	2728	876	11253	11460	8525	1878	gi|115457517|ref|NM_001058894.1| Oryza sativa (japonica cultivar-group) Os04g0278200 (Os04g0278200) mRNA, complete cds
Os04g0295100	4	465	A6170con64	14814	4.00E-30	-1	149	22	8719	9127	8570	5244	gi|115457595|ref|NM_001058933.1| Oryza sativa (japonica cultivar-group) Os04g0295100 (Os04g0295100) mRNA, complete cds
Os04g0379900	4	1677	231250con794	9395	1.00E-51	1	330	676	2404	3387	2074	5007	gi|115457987|ref|NM_001059129.1| Oryza sativa (japonica cultivar-group) Os04g0379900 (Os04g0379900) mRNA, complete cds
Os04g0381000	4	2699	231250con1310	12713	6.00E-36	1	64	1431	5527	8654	5463	2791	gi|115457999|ref|NM_001059135.1| Oryza sativa (japonica cultivar-group) Os04g0381000 (Os04g0381000) mRNA, complete cds
Os04g0389600	4	2408	251270con521	42816	2.00E-60	1	1313	675	15911	16351	14598	24732	gi|115458071|ref|NM_001059171.1| Oryza sativa (japonica cultivar-group) Os04g0389600 (Os04g0389600) mRNA, complete cds
Os04g0391900	4	1289	231250con727	22400	7.00E-40	1	245	178	1659	5133	1414	16156	gi|157887889|emb|CT841622.1| Oryza rufipogon (W1943) cDNA clone: ORW1943C102I15, full insert sequence
Os04g0393900	4	2023	251270con69	13981	2.00E-29	1	901	401	6598	7709	5697	4650	gi|115458099|ref|NM_001059185.1| Oryza sativa (japonica cultivar-group) Os04g0393900 (Os04g0393900) mRNA, complete cds
Os04g0398600	4	2767	A6170con576	6842	2.00E-36	-1	1397	1032	1465	1802	68	3305	gi|115458145|ref|NM_001059208.1| Oryza sativa (japonica cultivar-group) Os04g0398600 (Os04g0398600) mRNA, complete cds
Os04g0415800	4	351	A8190con32	31611	1.00E-26	-1	20	76	19155	19408	19135	11928	gi|115458319|ref|NM_001059295.1| Oryza sativa (japonica cultivar-group) Os04g0415800 (Os04g0415800) mRNA, complete cds
Os04g0462500	4	1155	A1130con12	40235	e-123	1	99	329	25734	27039	25635	12370	gi|115458805|ref|NM_001059538.1| Oryza sativa (japonica cultivar-group) Os04g0462500 (Os04g0462500) mRNA, complete cds
Os04g0471700	4	3149	231250con433	8049	8.00E-45	-1	679	1571	2312	3109	1633	3362	gi|115458913|ref|NM_001059592.1| Oryza sativa (japonica cultivar-group) Os04g0471700 (Os04g0471700) mRNA, complete cds
Os04g0507700	4	1931	211230con48	9564	5.00E-42	-1	505	583	6837	7998	6332	218	gi|115459327|ref|NM_001059799.1| Oryza sativa (japonica cultivar-group) Os04g0507700 (Os04g0507700) mRNA, complete cds
Os04g0553300	4	1193	291310con647	6676	1.00E-32	1	243	594	2410	3028	2167	3049	gi|58530790|dbj|AP008210.1| Oryza sativa (japonica cultivar-group) genomic DNA, chromosome 4
Os04g0559100	4	1473	A8190con32	31611	5.00E-29	-1	215	280	20813	22964	20598	7454	gi|115459875|ref|NM_001060073.1| Oryza sativa (japonica cultivar-group) Os04g0559100 (Os04g0559100) mRNA, complete cds
Os04g0561600	4	1043	151170con373	15788	3.00E-26	1	358	540	9914	10060	9556	5225	gi|115459905|ref|NM_001060088.1| Oryza sativa (japonica cultivar-group) Os04g0561600 (Os04g0561600) mRNA, complete cds
Os04g0564700	4	3537	271290con819	26633	1.00E-59	1	1284	1737	20700	21291	19416	3542	gi|115459941|ref|NM_001060106.1| Oryza sativa (japonica cultivar-group) Os04g0564700 (Os04g0564700) mRNA, complete cds
Os04g0583600	4	594	151170con874	5444	3.00E-74	-1	201	202	1532	1725	1331	3327	gi|115460127|ref|NM_001060199.1| Oryza sativa (japonica cultivar-group) Os04g0583600 (Os04g0583600) mRNA, complete cds
Os04g0594100	4	1636	211230con331	19729	8.00E-28	-1	670	266	5306	10132	4636	8227	gi|115460251|ref|NM_001060261.1| Oryza sativa (japonica cultivar-group) Os04g0594100 (Os04g0594100) mRNA, complete cds
Os04g0605100	4	1141	231250con1449	5897	9.00E-27	1	233	573	2758	3111	2525	2218	gi|115460383|ref|NM_001060327.1| Oryza sativa (japonica cultivar-group) Os04g0605100 (Os04g0605100) mRNA, complete cds
Os04g0617050	4	726	A5160con413	21131	3.00E-53	-1	353	34	16470	16849	16117	3590	gi|116012194|dbj|AK242829.1| Oryza sativa Japonica Group cDNA, clone: J090067K01, full insert sequence
Os04g0617900	4	970	0120con9265	25046	3.00E-20	1	215	428	12817	16562	12602	7942	gi|115460575|ref|NM_001060423.1| Oryza sativa (japonica cultivar-group) Os04g0617900 (Os04g0617900) mRNA, partial cds
Os04g0628100	4	2495	A1130con61	7901	1.00E-52	1	1666	224	5047	5425	3381	205	gi|115460713|ref|NM_001060492.1| Oryza sativa (japonica cultivar-group) Os04g0628100 (Os04g0628100) mRNA, complete cds
Os04g0636500	4	2441	191210con824	16977	3.00E-71	1	546	568	11743	13213	11197	1891	gi|115460835|ref|NM_001060553.1| Oryza sativa (japonica cultivar-group) Os04g0636500 (Os04g0636500) mRNA, complete cds
Os04g0650700	4	1284	2130A0110con2436	2955	3.00E-70	1	71	871	860	1287	789	1255	gi|37991443|dbj|AK121820.1| Oryza sativa Japonica Group cDNA clone:J033099C17, full insert sequence
Os04g0654700	4	1536	291310con647	6676	e-162	-1	538	27	1823	3989	1285	1178	gi|115461023|ref|NM_001060647.1| Oryza sativa (japonica cultivar-group) Os04g0654700 (Os04g0654700) mRNA, complete cds
Os04g0663700	4	2180	3150con1229	19946	3.00E-40	1	753	608	15010	16772	14257	1602	gi|115461131|ref|NM_001060701.1| Oryza sativa (japonica cultivar-group) Os04g0663700 (Os04g0663700) mRNA, complete cds
Os04g0689900	4	1291	111130con427	5457	7.00E-40	1	154	490	3402	4075	3248	581	gi|115461495|ref|NM_001060883.1| Oryza sativa (japonica cultivar-group) Os04g0689900 (Os04g0689900) mRNA, complete cds
Os04g0690600	4	2037	171190con357	5405	4.00E-21	1	172	1108	2111	2853	1939	1623	gi|115461505|ref|NM_001060888.1| Oryza sativa (japonica cultivar-group) Os04g0690600 (Os04g0690600) mRNA, complete cds
Os04g0690800	4	1113	A5160con24	17068	1.00E-78	-1	210	325	13460	15523	13250	757	gi|115461507|ref|NM_001060889.1| Oryza sativa (japonica cultivar-group) Os04g0690800 (Os04g0690800) mRNA, complete cds
Os05g0105100	5	873	A8190con83	25397	4.00E-59	1	104	608	19077	19237	18973	5895	gi|115461616|ref|NM_001060943.1| Oryza sativa (japonica cultivar-group) Os05g0105100 (Os05g0105100) mRNA, complete cds
Os05g0108100	5	1934	291310con240	9836	1.00E-27	1	550	407	690	3265	140	5044	gi|115461658|ref|NM_001060964.1| Oryza sativa (japonica cultivar-group) Os05g0108100 (Os05g0108100) mRNA, complete cds
Os05g0108800	5	743	291310con529	20850	8.00E-51	1	154	189	2099	3762	1945	16534	gi|157887996|emb|CT841786.1| Oryza rufipogon (W1943) cDNA clone: ORW1943C102O09, full insert sequence
Os05g0110900	5	2036	291310con44	15450	6.00E-29	-1	516	914	4436	6387	3920	7941	gi|115461688|ref|NM_001060979.1| Oryza sativa (japonica cultivar-group) Os05g0110900 (Os05g0110900) mRNA, complete cds
Os05g0114000	5	1161	291310con70	5746	1.00E-22	-1	228	462	1627	2333	1399	2714	gi|115461718|ref|NM_001060994.1| Oryza sativa (japonica cultivar-group) Os05g0114000 (Os05g0114000) mRNA, complete cds
Os05g0120000	5	2043	2130A0110con39	27457	0	1	154	106	899	2661	745	22859	gi|58530791|dbj|AP008211.1| Oryza sativa (japonica cultivar-group) genomic DNA, chromosome 5
Os05g0120200	5	2238	2130A0110con39	27457	0	1	64	135	807	2767	743	22587	gi|115461780|ref|NM_001061025.1| Oryza sativa (japonica cultivar-group) Os05g0120200 (Os05g0120200) mRNA, complete cds
Os05g0152400	5	1269	0120con402	5014	4.00E-26	-1	158	675	3117	3552	2959	868	gi|115462148|ref|NM_001061209.1| Oryza sativa (japonica cultivar-group) Os05g0152400 (Os05g0152400) mRNA, complete cds
Os05g0154700	5	1904	91110con1149	11907	5.00E-51	1	1	762	2609	3978	2608	6787	gi|115462168|ref|NM_001061219.1| Oryza sativa (japonica cultivar-group) Os05g0154700 (Os05g0154700) mRNA, partial cds
Os05g0155000	5	2757	A1130con199	15553	2.00E-29	-1	477	256	6754	11387	6277	1665	gi|115462174|ref|NM_001061222.1| Oryza sativa (japonica cultivar-group) Os05g0155000 (Os05g0155000) mRNA, complete cds
Os05g0155500	5	2613	7190con52	15902	9.00E-32	-1	949	172	7102	10834	6153	2627	gi|115462184|ref|NM_001061227.1| Oryza sativa (japonica cultivar-group) Os05g0155500 (Os05g0155500) mRNA, complete cds
Os05g0160200	5	735	A1130con61	7901	3.00E-75	1	61	438	5037	5274	4976	2330	gi|156765390|dbj|AK288775.1| Oryza sativa Japonica Group cDNA, clone: J090068G05, full insert sequence
Os05g0168700	5	1712	5170con25	17523	7.00E-44	-1	621	212	9500	11649	8879	4374	gi|115462312|ref|NM_001061291.1| Oryza sativa (japonica cultivar-group) Os05g0168700 (Os05g0168700) mRNA, complete cds
Os05g0177000	5	1717	A7180con27	45778	3.00E-21	1	143	1238	12804	24403	12661	20896	gi|115462388|ref|NM_001061329.1| Oryza sativa (japonica cultivar-group) Os05g0177000 (Os05g0177000) mRNA, complete cds
Os05g0177400	5	1056	A7180con27	45778	2.00E-21	1	49	875	24077	24210	24028	21387	gi|40385890|gb|AC144738.2| Oryza sativa Japonica Group chromosome 5 clone OSJNBa0029B02, complete sequence
Os05g0177500	5	1837	7190con1093	13234	6.00E-32	-1	275	524	592	1640	317	10281	gi|116012364|dbj|AK242999.1| Oryza sativa Japonica Group cDNA, clone: J090095M22, full insert sequence
Os05g0219900	5	2110	0120con12014	6556	1.00E-30	1	712	488	2029	3800	1317	1134	gi|115462688|ref|NM_001061479.1| Oryza sativa (japonica cultivar-group) Os05g0219900 (Os05g0219900) mRNA, complete cds
Os05g0237400	5	2127	7190con1180	11730	1.00E-51	1	742	386	2325	3457	1583	6532	gi|115462784|ref|NM_001061527.1| Oryza sativa (japonica cultivar-group) Os05g0237400 (Os05g0237400) mRNA, complete cds
Os05g0238400	5	1291	91110con254	7515	5.00E-47	1	128	477	305	1064	177	5637	gi|115462790|ref|NM_001061530.1| Oryza sativa (japonica cultivar-group) Os05g0238400 (Os05g0238400) mRNA, complete cds
Os05g0241200	5	1464	91110con67	13944	1.00E-20	1	324	289	345	2788	21	9981	gi|115462802|ref|NM_001061536.1| Oryza sativa (japonica cultivar-group) Os05g0241200 (Os05g0241200) mRNA, complete cds
Os05g0242133	5	536	A1130con61	7901	4.00E-21	1	13	1	5107	5399	5094	1967	gi|115462810|ref|NM_001061540.1| Oryza sativa (japonica cultivar-group) Os05g0242100 (Os05g0242100) mRNA, complete cds
Os05g0249500	5	1436	2130A0110con3034	38075	4.00E-23	1	950	351	34318	34451	33368	2539	gi|115462850|ref|NM_001061560.1| Oryza sativa (japonica cultivar-group) Os05g0249500 (Os05g0249500) mRNA, complete cds
Os05g0268500	5	1743	5170con589	12314	1.00E-23	1	201	510	1435	3170	1234	7911	gi|115462900|ref|NM_001061585.1| Oryza sativa (japonica cultivar-group) Os05g0268500 (Os05g0268500) mRNA, complete cds
Os05g0270500	5	1355	A6170con64	14814	1.00E-26	-1	329	685	8734	9157	8405	4987	gi|51339045|gb|AC115634.2| Oryza sativa Japonica Group chromosome 5 clone OJ1653_D06, complete sequence
Os05g0276500	5	1101	A1130con33	13292	6.00E-31	1	202	419	3966	4447	3764	8163	gi|115462954|ref|NM_001061612.1| Oryza sativa (japonica cultivar-group) Os05g0276500 (Os05g0276500) mRNA, complete cds
Os05g0277500	5	840	A1130con5	16035	e-108	-1	186	102	4111	5528	3925	9769	gi|115462962|ref|NM_001061616.1| Oryza sativa (japonica cultivar-group) Os05g0277500 (Os05g0277500) mRNA, complete cds
Os05g0280200	5	822	A8190con83	25397	3.00E-38	1	83	372	19087	20784	19004	4163	gi|149390916|gb|EF575888.1| Oryza sativa (indica cultivar-group) clone OSE-289-384-B3 gtp-binding regulatory protein rgp2 mRNA, complete cds
Os05g0292700	5	792	251270con14	24201	0	-1	1	1	20773	21565	20772	1845	gi|115463006|ref|NM_001061638.1| Oryza sativa (japonica cultivar-group) Os05g0292600 (Os05g0292600) mRNA, complete cds
Os05g0310800	5	2008	211230con244	37936	3.00E-49	1	253	326	20580	24008	20327	12246	gi|115463118|ref|NM_001061694.1| Oryza sativa (japonica cultivar-group) Os05g0310800 (Os05g0310800) mRNA, complete cds
Os05g0311000	5	1971	211230con244	37936	8.00E-47	1	229	316	20580	24008	20351	12273	gi|115463120|ref|NM_001061695.1| Oryza sativa (japonica cultivar-group) Os05g0311000 (Os05g0311000) mRNA, complete cds
Os05g0315100	5	2625	5170con1189	25730	3.00E-68	1	17	59	2650	8051	2633	15113	gi|115463140|ref|NM_001061705.1| Oryza sativa (japonica cultivar-group) Os05g0315100 (Os05g0315100) mRNA, complete cds
Os05g0317700	5	3154	3150con1408	18668	4.00E-37	1	626	544	2475	4469	1849	11589	gi|115463158|ref|NM_001061714.1| Oryza sativa (japonica cultivar-group) Os05g0317700 (Os05g0317700) mRNA, complete cds
Os05g0317900	5	3037	3150con1408	18668	2.00E-29	1	468	222	2426	4753	1958	11100	gi|115463160|ref|NM_001061715.1| Oryza sativa (japonica cultivar-group) Os05g0317900 (Os05g0317900) mRNA, complete cds
Os05g0318100	5	4515	5170con701	28041	0	-1	513	3115	21814	22699	21301	3942	gi|47777430|gb|AC134344.2| Oryza sativa Japonica Group chromosome 5 clone OSJNBb0059K16, complete sequence
Os05g0318600	5	4386	3150con1408	18668	4.00E-29	1	2151	428	2802	4661	651	10049	gi|115463166|ref|NM_001061718.1| Oryza sativa (japonica cultivar-group) Os05g0318600 (Os05g0318600) mRNA, complete cds
Os05g0318700	5	2729	3150con1408	18668	1.00E-40	1	302	1123	2246	3569	1944	13493	gi|115463168|ref|NM_001061719.1| Oryza sativa (japonica cultivar-group) Os05g0318700 (Os05g0318700) mRNA, partial cds
Os05g0335500	5	1150	A5160con129	4660	7.00E-40	1	155	448	884	1327	729	2631	gi|58530791|dbj|AP008211.1| Oryza sativa (japonica cultivar-group) genomic DNA, chromosome 5
Os05g0343400	5	1961	231250con433	8049	3.00E-74	-1	608	310	2315	3944	1707	2454	gi|154936846|dbj|AB190436.1| Oryza sativa Japonica Group OsWRKY53 mRNA for transcription factor OsWRKY53, complete cds
Os05g0365300	5	4909	A3150con55	31392	2.00E-62	1	514	507	7667	11489	7153	15501	gi|115463450|ref|NM_001061860.1| Oryza sativa (japonica cultivar-group) Os05g0365300 (Os05g0365300) mRNA, complete cds
Os05g0367800	5	2010	A5160con151	37134	1.00E-24	-1	551	115	22819	24728	22268	10511	gi|115463478|ref|NM_001061874.1| Oryza sativa (japonica cultivar-group) Os05g0367800 (Os05g0367800) mRNA, complete cds
Os05g0372100	5	2298	251270con69	13981	1.00E-33	1	489	622	5869	7764	5380	4541	gi|115463518|ref|NM_001061894.1| Oryza sativa (japonica cultivar-group) Os05g0372100 (Os05g0372100) mRNA, complete cds
Os05g0373400	5	1738	251270con585	10839	1.00E-36	1	89	252	546	6175	457	3178	gi|115463534|ref|NM_001061902.1| Oryza sativa (japonica cultivar-group) Os05g0373400 (Os05g0373400) mRNA, partial cds
Os05g0375600	5	1224	211230con51	19620	1.00E-35	1	96	1	7113	9891	7017	8506	gi|156764408|dbj|AK287793.1| Oryza sativa Japonica Group cDNA, clone: J065174B09, full insert sequence
Os05g0376000	5	1038	211230con51	19620	2.00E-27	-1	61	659	12082	13011	12021	6230	gi|115463558|ref|NM_001061914.1| Oryza sativa (japonica cultivar-group) Os05g0376000 (Os05g0376000) mRNA, complete cds
Os05g0376175	5	405	211230con51	19620	1.00E-26	-1	21	55	14257	16051	14236	3219	gi|45238751|gb|AC120987.2| Oryza sativa Japonica Group chromosome 5 clone OSJNBa0007A06, complete sequence
Os05g0376600	5	2223	211230con317	21484	5.00E-36	1	207	279	1168	10177	961	9363	gi|115463566|ref|NM_001061918.1| Oryza sativa (japonica cultivar-group) Os05g0376600 (Os05g0376600) mRNA, complete cds
Os05g0388400	5	3461	271290con742	10127	3.00E-23	-1	387	232	4022	6796	3635	102	gi|50345119|gb|AC136219.2| Oryza sativa Japonica Group chromosome 5 clone OSJNBa0073E05, complete sequence
Os05g0390000	5	1437	A7180con117	11521	3.00E-27	-1	1	360	8214	9275	8213	1169	gi|156765872|dbj|AK289257.1| Oryza sativa Japonica Group cDNA, clone: J100083E20, full insert sequence
Os05g0410100	5	1488	A5160con377	13931	2.00E-74	1	57	937	12728	13207	12671	173	gi|115463864|ref|NM_001062067.1| Oryza sativa (japonica cultivar-group) Os05g0410100 (Os05g0410100) mRNA, complete cds
Os05g0413200	5	1611	191210con1611	7233	0	-1	1098	482	5125	5154	4027	950	gi|115463892|ref|NM_001062081.1| Oryza sativa (japonica cultivar-group) Os05g0413200 (Os05g0413200) mRNA, complete cds
Os05g0415600	5	5150	231250con882	55841	2.00E-40	-1	1123	327	14668	21332	13545	29686	gi|115463912|ref|NM_001062091.1| Oryza sativa (japonica cultivar-group) Os05g0415600 (Os05g0415600) mRNA, complete cds
Os05g0415700	5	2150	231250con882	55841	5.00E-36	1	563	236	14665	21332	14102	32595	gi|115463914|ref|NM_001062092.1| Oryza sativa (japonica cultivar-group) Os05g0415700 (Os05g0415700) mRNA, complete cds
Os05g0420200	5	1312	231250con401	6225	2.00E-25	1	570	346	1826	2220	1256	3039	gi|115463952|ref|NM_001062111.1| Oryza sativa (japonica cultivar-group) Os05g0420200 (Os05g0420200) mRNA, complete cds
Os05g0428600	5	2273	A5160con151	37134	2.00E-32	-1	603	199	22689	24728	22086	10332	gi|115464026|ref|NM_001062148.1| Oryza sativa (japonica cultivar-group) Os05g0428600 (Os05g0428600) mRNA, complete cds
Os05g0429900	5	1179	211230con331	19729	1.00E-96	-1	342	122	9389	10267	9047	8405	gi|115464042|ref|NM_001062156.1| Oryza sativa (japonica cultivar-group) Os05g0429900 (Os05g0429900) mRNA, partial cds
Os05g0430200	5	1744	211230con22	16372	e-101	-1	469	225	5644	10270	5175	4583	gi|115464044|ref|NM_001062157.1| Oryza sativa (japonica cultivar-group) Os05g0430200 (Os05g0430200) mRNA, complete cds
Os05g0430700	5	1914	191210con93	14280	2.00E-47	1	165	862	285	1886	120	11342	gi|115464050|ref|NM_001062160.1| Oryza sativa (japonica cultivar-group) Os05g0430700 (Os05g0430700) mRNA, complete cds
Os05g0430900	5	1815	211230con19	15156	1.00E-39	-1	258	259	3676	5308	3418	8292	gi|115464054|ref|NM_001062162.1| Oryza sativa (japonica cultivar-group) Os05g0430900 (Os05g0430900) mRNA, complete cds
Os05g0431700	5	1934	211230con19	15156	1.00E-64	-1	279	433	3670	4818	3391	8837	gi|38230108|gb|AC108502.3| Oryza sativa Japonica Group chromosome 5 clone OJ1378_A04, complete sequence
Os05g0437900	5	2027	A8190con240	21854	8.00E-50	1	342	345	15042	16898	14700	3274	gi|115464112|ref|NM_001062191.1| Oryza sativa (japonica cultivar-group) Os05g0437900 (Os05g0437900) mRNA, complete cds
Os05g0438500	5	1033	291310con70	5746	4.00E-53	-1	127	171	1377	2498	1250	2386	gi|115464116|ref|NM_001062193.1| Oryza sativa (japonica cultivar-group) Os05g0438500 (Os05g0438500) mRNA, complete cds
Os05g0449500	5	2304	211230con245	11414	e-115	1	1	329	3875	7202	3874	2237	gi|115464200|ref|NM_001062235.1| Oryza sativa (japonica cultivar-group) Os05g0449500 (Os05g0449500) mRNA, complete cds
Os05g0451900	5	2171	211230con1082	11381	2.00E-54	1	347	699	4583	6163	4236	3746	gi|115464216|ref|NM_001062243.1| Oryza sativa (japonica cultivar-group) Os05g0451900 (Os05g0451900) mRNA, complete cds
Os05g0454200	5	2217	A8190con32	31611	4.00E-52	-1	570	499	20602	26126	20032	3767	gi|115464236|ref|NM_001062253.1| Oryza sativa (japonica cultivar-group) Os05g0454200 (Os05g0454200) mRNA, complete cds
Os05g0455500	5	2765	211230con9	13161	5.00E-21	1	216	493	3353	8525	3137	2364	gi|115464246|ref|NM_001062258.1| Oryza sativa (japonica cultivar-group) Os05g0455500 (Os05g0455500) mRNA, complete cds
Os05g0456300	5	1361	0120con9294	12524	7.00E-25	-1	1210	48	4741	4844	3531	6367	gi|32978633|dbj|AK068616.1| Oryza sativa Japonica Group cDNA clone:J013156J23, full insert sequence
Os05g0457400	5	300	A1130con61	7901	3.00E-82	1	66	25	5045	5274	4979	2352	gi|115464278|ref|NM_001062274.1| Oryza sativa (japonica cultivar-group) Os05g0457400 (Os05g0457400) mRNA, complete cds
Os05g0458300	5	1542	211230con481	17072	1.00E-32	-1	1323	197	3960	3979	2637	11748	gi|115464288|ref|NM_001062279.1| Oryza sativa (japonica cultivar-group) Os05g0458300 (Os05g0458300) mRNA, complete cds
Os05g0458500	5	1650	211230con481	17072	2.00E-56	-1	1428	200	3960	3979	2532	11643	gi|115464292|ref|NM_001062281.1| Oryza sativa (japonica cultivar-group) Os05g0458500 (Os05g0458500) mRNA, complete cds
Os05g0458600	5	2161	211230con481	17072	6.00E-57	-1	417	169	897	3496	480	11584	gi|115464294|ref|NM_001062282.1| Oryza sativa (japonica cultivar-group) Os05g0458600 (Os05g0458600) mRNA, complete cds
Os05g0460000	5	2298	A5160con151	37134	0	-1	198	154	22223	24749	22025	10241	gi|116012369|dbj|AK243004.1| Oryza sativa Japonica Group cDNA, clone: J090096I11, full insert sequence
Os05g0460500	5	357	2130A0110con49	14561	1.00E-60	1	75	1	6885	7239	6810	6966	gi|115464312|ref|NM_001062291.1| Oryza sativa (japonica cultivar-group) Os05g0460500 (Os05g0460500) mRNA, complete cds
Os05g0462500	5	1746	211230con24	14852	2.00E-41	1	78	291	6189	7529	6111	5868	gi|115464334|ref|NM_001062302.1| Oryza sativa (japonica cultivar-group) Os05g0462500 (Os05g0462500) mRNA, complete cds
Os05g0462700	5	590	151170con874	5444	1.00E-76	-1	175	232	1541	1725	1366	3361	gi|115464338|ref|NM_001062304.1| Oryza sativa (japonica cultivar-group) Os05g0462700 (Os05g0462700) mRNA, complete cds
Os05g0466600	5	672	151170con874	5444	4.00E-74	-1	273	216	1541	1725	1268	3263	gi|115464372|ref|NM_001062321.1| Oryza sativa (japonica cultivar-group) Os05g0466600 (Os05g0466600) mRNA, complete cds
Os05g0469600	5	2205	5170con16	12553	5.00E-70	1	299	489	2995	6460	2696	4377	gi|115464406|ref|NM_001062338.1| Oryza sativa (japonica cultivar-group) Os05g0469600 (Os05g0469600) mRNA, complete cds
Os05g0474800	5	2239	231250con433	8049	3.00E-99	-1	504	248	2029	3922	1525	2136	gi|115464456|ref|NM_001062363.1| Oryza sativa (japonica cultivar-group) Os05g0474800 (Os05g0474800) mRNA, complete cds
Os05g0477300	5	946	191210con21	7911	3.00E-23	1	51	612	3471	4101	3420	3476	gi|115464480|ref|NM_001062375.1| Oryza sativa (japonica cultivar-group) Os05g0477300 (Os05g0477300) mRNA, complete cds
Os05g0477600	5	1309	191210con43	24581	6.00E-96	1	112	506	18115	19295	18003	4483	gi|115464484|ref|NM_001062377.1| Oryza sativa (japonica cultivar-group) Os05g0477600 (Os05g0477600) mRNA, complete cds
Os05g0486100	5	3177	A1130con726	22933	2.00E-26	-1	587	2128	2972	3644	2385	18240	gi|115464554|ref|NM_001062412.1| Oryza sativa (japonica cultivar-group) Os05g0486100 (Os05g0486100) mRNA, complete cds
Os05g0490600	5	1637	A8190con232	9649	1.00E-20	1	446	545	1155	2864	709	5693	gi|115464604|ref|NM_001062437.1| Oryza sativa (japonica cultivar-group) Os05g0490600 (Os05g0490600) mRNA, complete cds
Os05g0490700	5	2720	A8190con8	19669	3.00E-81	1	84	496	3391	6970	3307	10475	gi|115464606|ref|NM_001062438.1| Oryza sativa (japonica cultivar-group) Os05g0490700 (Os05g0490700) mRNA, complete cds
Os05g0491100	5	968	A8190con19	37613	e-111	1	96	417	24252	27005	24156	10057	gi|115464614|ref|NM_001062442.1| Oryza sativa (japonica cultivar-group) Os05g0491100 (Os05g0491100) mRNA, complete cds
Os05g0494900	5	1211	91110con1417	7299	2.00E-43	1	195	788	601	838	406	6038	gi|115464654|ref|NM_001062462.1| Oryza sativa (japonica cultivar-group) Os05g0494900 (Os05g0494900) mRNA, partial cds
Os05g0495200	5	1689	A3150con9	32006	9.00E-34	-1	637	887	16316	16482	15679	14722	gi|115464658|ref|NM_001062464.1| Oryza sativa (japonica cultivar-group) Os05g0495200 (Os05g0495200) mRNA, complete cds
Os05g0497650	5	1545	191210con890	6538	4.00E-20	1	216	740	4511	5314	4295	419	gi|116013002|dbj|AK243637.1| Oryza sativa Japonica Group cDNA, clone: J100087K11, full insert sequence
Os05g0501700	5	1117	191210con16	11960	5.00E-99	1	148	322	2321	2957	2173	8208	gi|115464744|ref|NM_001062507.1| Oryza sativa (japonica cultivar-group) Os05g0501700 (Os05g0501700) mRNA, complete cds
Os05g0504766	5	1445	A1130con61	7901	4.00E-54	1	802	426	5047	5265	4245	1617	gi|56111807|gb|AC152972.1| Oryza sativa Japonica Group chromosome 5 clone OSJNOa0048I04, complete sequence
Os05g0507200	5	210	271290con672	3690	2.00E-42	1	1	1	740	1568	739	1913	gi|115464780|ref|NM_001062525.1| Oryza sativa (japonica cultivar-group) Os05g0507200 (Os05g0507200) mRNA, complete cds
Os05g0508300	5	1353	2130A0110con6	18096	1.00E-32	-1	1	818	4565	5445	4564	12116	gi|115464788|ref|NM_001062529.1| Oryza sativa (japonica cultivar-group) Os05g0508300 (Os05g0508300) mRNA, complete cds
Os05g0510700	5	1506	171190con213	17270	2.00E-25	1	63	330	2123	6669	2060	9425	gi|115464822|ref|NM_001062546.1| Oryza sativa (japonica cultivar-group) Os05g0510700 (Os05g0510700) mRNA, complete cds
Os05g0516800	5	968	A8190con83	25397	2.00E-52	1	75	729	19075	19237	19000	5921	gi|115464896|ref|NM_001062583.1| Oryza sativa (japonica cultivar-group) Os05g0516800 (Os05g0516800) mRNA, complete cds
Os05g0517200	5	3494	151170con373	15788	e-135	1	154	867	3458	7294	3304	5867	gi|115464900|ref|NM_001062585.1| Oryza sativa (japonica cultivar-group) Os05g0517200 (Os05g0517200) mRNA, complete cds
Os05g0519900	5	2757	171190con236	22204	5.00E-61	1	85	320	7372	14219	7287	5548	gi|115464936|ref|NM_001062603.1| Oryza sativa (japonica cultivar-group) Os05g0519900 (Os05g0519900) mRNA, complete cds
Os05g0526800	5	1820	151170con710	4819	1.00E-36	-1	384	413	1901	2929	1517	483	gi|115465010|ref|NM_001062640.1| Oryza sativa (japonica cultivar-group) Os05g0526800 (Os05g0526800) mRNA, complete cds
Os05g0526900	5	1686	151170con710	4819	6.00E-35	-1	364	1000	1912	2235	1548	1898	gi|46409658|gb|AC108499.3| Oryza sativa Japonica Group chromosome 5 clone OJ1187_E11, complete sequence
Os05g0527900	5	1514	151170con532	3784	6.00E-50	1	311	244	1403	2336	1092	178	gi|115465028|ref|NM_001062649.1| Oryza sativa (japonica cultivar-group) Os05g0527900 (Os05g0527900) mRNA, complete cds
Os05g0533800	5	378	151170con367	13490	2.00E-37	-1	89	1	8373	10293	8284	2820	gi|115465088|ref|NM_001062679.1| Oryza sativa (japonica cultivar-group) Os05g0533800 (Os05g0533800) mRNA, complete cds
Os05g0536800	5	1876	251270con61	10631	5.00E-20	1	139	266	1761	3224	1622	5797	gi|115465128|ref|NM_001062699.1| Oryza sativa (japonica cultivar-group) Os05g0536800 (Os05g0536800) mRNA, complete cds
Os05g0537400	5	1164	A8190con151	32841	9.00E-30	-1	165	191	22838	25166	22673	6702	gi|115465138|ref|NM_001062704.1| Oryza sativa (japonica cultivar-group) Os05g0537400 (Os05g0537400) mRNA, complete cds
Os05g0539800	5	1091	131150con1572	16664	2.00E-21	1	286	280	12766	13980	12480	1873	gi|115465152|ref|NM_001062711.1| Oryza sativa (japonica cultivar-group) Os05g0539800 (Os05g0539800) mRNA, complete cds
Os05g0540900	5	1387	0120con10952	15555	3.00E-27	-1	179	426	291	740	112	13854	gi|115465168|ref|NM_001062719.1| Oryza sativa (japonica cultivar-group) Os05g0540900 (Os05g0540900) mRNA, complete cds
Os05g0541000	5	1774	0120con10952	15555	3.00E-27	1	98	894	291	740	193	13935	gi|115465170|ref|NM_001062720.1| Oryza sativa (japonica cultivar-group) Os05g0541000 (Os05g0541000) mRNA, complete cds
Os05g0543200	5	2065	A5160con25	37234	0	1	27	591	3691	17167	3664	18593	gi|116012020|dbj|AK242655.1| Oryza sativa Japonica Group cDNA, clone: J090026K18, full insert sequence
Os05g0548900	5	911	A3150con217	10797	2.00E-48	-1	145	1	2493	3990	2348	5897	gi|116012565|dbj|AK243200.1| Oryza sativa Japonica Group cDNA, clone: J100040M09, full insert sequence
Os05g0549800	5	1185	2130A0110con2351	16514	3.00E-23	1	194	132	7927	8704	7733	6757	gi|116012728|dbj|AK243363.1| Oryza sativa Japonica Group cDNA, clone: J100061M08, full insert sequence
Os05g0550800	5	736	2130A0110con7	8873	4.00E-31	-1	302	11	6435	6870	6133	1278	gi|116011152|dbj|AK241787.1| Oryza sativa Japonica Group cDNA, clone: J065207G21, full insert sequence
Os05g0553400	5	1262	91110con469	7135	2.00E-55	1	284	268	1875	2639	1591	3502	gi|115465326|ref|NM_001062798.1| Oryza sativa (japonica cultivar-group) Os05g0553400 (Os05g0553400) mRNA, complete cds
Os05g0555600	5	2257	131150con1931	16311	3.00E-65	-1	430	1	6614	9124	6184	4931	gi|115465348|ref|NM_001062809.1| Oryza sativa (japonica cultivar-group) Os05g0555600 (Os05g0555600) mRNA, partial cds
Os05g0560400	5	1050	131150con528	10478	1.00E-34	-1	53	79	2039	8692	1986	815	gi|115465416|ref|NM_001062843.1| Oryza sativa (japonica cultivar-group) Os05g0560400 (Os05g0560400) mRNA, complete cds
Os05g0560600	5	2034	131150con95	23546	2.00E-22	-1	1148	620	8528	8793	7380	13339	gi|115465420|ref|NM_001062845.1| Oryza sativa (japonica cultivar-group) Os05g0560600 (Os05g0560600) mRNA, complete cds
Os05g0562300	5	1453	91110con67	13944	6.00E-47	-1	549	201	5898	8649	5349	4043	gi|115465440|ref|NM_001062855.1| Oryza sativa (japonica cultivar-group) Os05g0562300 (Os05g0562300) mRNA, complete cds
Os05g0564400	5	1123	A8190con83	25397	3.00E-48	1	76	773	18808	19234	18732	5813	gi|115465466|ref|NM_001062868.1| Oryza sativa (japonica cultivar-group) Os05g0564400 (Os05g0564400) mRNA, complete cds
Os05g0565900	5	1293	111130con266	16696	2.00E-43	-1	70	81	7193	9327	7123	6157	gi|46394351|tpg|BK005052.1| TPA: TPA_inf: Oryza sativa (indica cultivar-group) WRKY transcription factor 49 (WRKY49) gene, complete cds
Os05g0574300	5	692	2130A0110con49	14561	e-123	1	115	179	6857	7238	6742	6810	gi|50838837|gb|AC104284.2| Oryza sativa Japonica Group chromosome 5 clone OJ1735_C10, complete sequence
Os05g0578600	5	1145	A8190con247	29806	3.00E-60	1	1	252	7604	9096	7603	19817	gi|115465628|ref|NM_001062949.1| Oryza sativa (japonica cultivar-group) Os05g0578600 (Os05g0578600) mRNA, partial cds
Os05g0583000	5	1776	111130con266	16696	1.00E-33	-1	1016	616	7661	7982	6645	7554	gi|33519201|gb|AY341857.1| Oryza sativa (japonica cultivar-group) WRKY17 mRNA, complete cds
Os05g0584000	5	930	91110con28	14053	3.00E-32	-1	165	394	607	9016	442	4501	gi|58530791|dbj|AP008211.1| Oryza sativa (japonica cultivar-group) genomic DNA, chromosome 5
Os05g0584900	5	2240	0120con12014	6556	e-157	1	425	453	1869	4021	1444	748	gi|115465706|ref|NM_001062988.1| Oryza sativa (japonica cultivar-group) Os05g0584900 (Os05g0584900) mRNA, complete cds
Os05g0588300	5	958	2130A0110con2449	6902	4.00E-22	-1	484	200	1249	2315	765	3829	gi|115465748|ref|NM_001063009.1| Oryza sativa (japonica cultivar-group) Os05g0588300 (Os05g0588300) mRNA, partial cds
Os05g0591300	5	1362	251270con521	42816	4.00E-29	-1	142	1130	21777	21864	21635	20720	gi|115465776|ref|NM_001063023.1| Oryza sativa (japonica cultivar-group) Os05g0591300 (Os05g0591300) mRNA, complete cds
Os05g0592500	5	3154	111130con60	24438	1.00E-34	-1	1107	203	13555	20102	12448	1385	gi|115465792|ref|NM_001063031.1| Oryza sativa (japonica cultivar-group) Os05g0592500 (Os05g0592500) mRNA, complete cds
Os06g0112700	6	1104	211230con331	19729	1.00E-25	-1	160	129	9718	10138	9558	8616	gi|115465991|ref|NM_001063130.1| Oryza sativa (japonica cultivar-group) Os06g0112700 (Os06g0112700) mRNA, complete cds
Os06g0133600	6	1379	2130A0110con2355	22013	e-133	1	781	214	7330	7712	6549	13136	gi|115466221|ref|NM_001063245.1| Oryza sativa (japonica cultivar-group) Os06g0133600 (Os06g0133600) mRNA, complete cds
Os06g0141000	6	1804	5170con1864	6414	9.00E-25	-1	214	135	2728	4250	2514	495	gi|58531193|dbj|AP008212.1| Oryza sativa (japonica cultivar-group) genomic DNA, chromosome 6
Os06g0152000	6	2749	231250con375	11381	6.00E-33	-1	2527	88	6812	6945	4285	1775	gi|58531193|dbj|AP008212.1| Oryza sativa (japonica cultivar-group) genomic DNA, chromosome 6
Os06g0156900	6	1543	271290con1628	4416	4.00E-20	-1	1061	169	1951	2884	890	158	gi|115466515|ref|NM_001063392.1| Oryza sativa (japonica cultivar-group) Os06g0156900 (Os06g0156900) mRNA, complete cds
Os06g0170250	6	2625	271290con43	14135	3.00E-22	1	1779	145	3697	4406	1918	7249	gi|115466661|ref|NM_001063465.1| Oryza sativa (japonica cultivar-group) Os06g0170100 (Os06g0170100) mRNA, complete cds
Os06g0198800	6	1840	91110con254	7515	7.00E-38	-1	235	210	1546	4348	1311	1537	gi|115466925|ref|NM_001063597.1| Oryza sativa (japonica cultivar-group) Os06g0198800 (Os06g0198800) mRNA, partial cds
Os06g0206200	6	760	151170con739	5030	6.00E-24	1	99	353	357	988	258	3635	gi|115466991|ref|NM_001063630.1| Oryza sativa (japonica cultivar-group) Os06g0206200 (Os06g0206200) mRNA, complete cds
Os06g0224400	6	1528	A1130con8	25622	2.00E-34	-1	1112	256	12768	12929	11656	11421	gi|116635636|emb|CT834236.1| Oryza sativa (indica cultivar-group) cDNA clone:OSIGCSN017B09, full insert sequence
Os06g0224700	6	1588	A1130con8	25622	7.00E-22	-1	1234	204	12778	12929	11544	11309	gi|58531193|dbj|AP008212.1| Oryza sativa (japonica cultivar-group) genomic DNA, chromosome 6
Os06g0225200	6	1430	A1130con8	25622	1.00E-20	-1	1113	164	12781	12938	11668	11418	gi|115467191|ref|NM_001063730.1| Oryza sativa (japonica cultivar-group) Os06g0225200 (Os06g0225200) mRNA, complete cds
Os06g0229200	6	3126	271290con661	9173	2.00E-27	1	1728	1257	6366	6505	4638	799	gi|115467227|ref|NM_001063748.1| Oryza sativa (japonica cultivar-group) Os06g0229200 (Os06g0229200) mRNA, complete cds
Os06g0257450	6	657	231250con1449	5897	8.00E-23	-1	311	251	2371	2467	2060	3024	gi|156764548|dbj|AK287933.1| Oryza sativa Japonica Group cDNA, clone: J075001C20, full insert sequence
Os06g0260500	6	1479	151170con3	10072	3.00E-52	-1	29	490	2490	3463	2461	5620	gi|115467455|ref|NM_001063862.1| Oryza sativa (japonica cultivar-group) Os06g0260500 (Os06g0260500) mRNA, complete cds
Os06g0262200	6	1476	151170con3	10072	6.00E-44	-1	49	909	2512	3035	2463	6470	gi|115467459|ref|NM_001063864.1| Oryza sativa (japonica cultivar-group) Os06g0262200 (Os06g0262200) mRNA, complete cds
Os06g0262800	6	1668	151170con3	10072	2.00E-37	-1	143	628	2504	3408	2361	5624	gi|115467461|ref|NM_001063865.1| Oryza sativa (japonica cultivar-group) Os06g0262800 (Os06g0262800) mRNA, complete cds
Os06g0263400	6	1515	151170con3	10072	2.00E-40	-1	46	1152	2504	2818	2458	6891	gi|58531193|dbj|AP008212.1| Oryza sativa (japonica cultivar-group) genomic DNA, chromosome 6
Os06g0343500	6	2055	151170con710	4819	3.00E-34	1	621	614	2009	2860	1388	518	gi|115467953|ref|NM_001064111.1| Oryza sativa (japonica cultivar-group) Os06g0343500 (Os06g0343500) mRNA, complete cds
Os06g0343600	6	1915	151170con710	4819	3.00E-34	-1	677	418	2009	2860	1332	462	gi|115467951|ref|NM_001064110.1| Oryza sativa (japonica cultivar-group) Os06g0343600 (Os06g0343600) mRNA, complete cds
Os06g0472700	6	1717	A3150con11	13743	5.00E-20	-1	628	921	10810	10973	10182	1974	gi|115468049|ref|NM_001064159.1| Oryza sativa (japonica cultivar-group) Os06g0472700 (Os06g0472700) mRNA, complete cds
Os06g0517450	6	7709	251270con336	14111	0	1	3553	3025	5193	6311	1640	3116	gi|58531193|dbj|AP008212.1| Oryza sativa (japonica cultivar-group) genomic DNA, chromosome 6
Os06g0531600	6	1432	A3150con56	7570	8.00E-37	1	22	306	1922	4099	1900	2345	gi|115468371|ref|NM_001064320.1| Oryza sativa (japonica cultivar-group) Os06g0531600 (Os06g0531600) mRNA, complete cds
Os06g0539400	6	2250	A5160con30	39702	2.00E-63	-1	1491	175	23191	23680	21700	13947	gi|115468405|ref|NM_001064337.1| Oryza sativa (japonica cultivar-group) Os06g0539400 (Os06g0539400) mRNA, complete cds
Os06g0551400	6	1005	A8190con83	25397	1.00E-59	1	103	637	19075	20670	18972	4359	gi|115468475|ref|NM_001064372.1| Oryza sativa (japonica cultivar-group) Os06g0551400 (Os06g0551400) mRNA, complete cds
Os06g0554800	6	4315	251270con22	9460	6.00E-37	1	2746	1412	3190	3348	444	3209	gi|115468501|ref|NM_001064385.1| Oryza sativa (japonica cultivar-group) Os06g0554800 (Os06g0554800) mRNA, complete cds
Os06g0576800	6	1077	231250con129	11830	4.00E-87	1	92	1	225	1643	133	9111	gi|115468663|ref|NM_001064466.1| Oryza sativa (japonica cultivar-group) Os06g0578200 (Os06g0578200) mRNA, complete cds
Os06g0598000	6	102	251270con14	24201	2.00E-22	1	1	1	1243	7720	1242	16380
Os06g0598100	6	981	251270con14	24201	0	1	1	1	13281	14250	13280	8971	gi|58531193|dbj|AP008212.1| Oryza sativa (japonica cultivar-group) genomic DNA, chromosome 6
Os06g0598200	6	348	251270con14	24201	0	-1	1	1	11318	11665	11317	12189	gi|115475562|ref|NM_001067913.1| Oryza sativa (japonica cultivar-group) Os08g0252200 (Os08g0252200) mRNA, complete cds
Os06g0598500	6	822	171190con19	2870	1.00E-25	1	646	99	1619	1697	973	450	gi|115468791|ref|NM_001064530.1| Oryza sativa (japonica cultivar-group) Os06g0598500 (Os06g0598500) mRNA, complete cds
Os06g0633900	6	1170	251270con967	12382	1.00E-25	-1	683	10	2003	4385	1320	6837	gi|115469067|ref|NM_001064668.1| Oryza sativa (japonica cultivar-group) Os06g0633900 (Os06g0633900) mRNA, complete cds
Os06g0650100	6	832	A1130con61	7901	7.00E-36	1	146	320	5047	5411	4901	1978	gi|115469243|ref|NM_001064756.1| Oryza sativa (japonica cultivar-group) Os06g0650100 (Os06g0650100) mRNA, complete cds
Os06g0661500	6	830	A6170con53	30795	1.00E-22	1	288	438	16590	16695	16302	13708	gi|115469351|ref|NM_001064810.1| Oryza sativa (japonica cultivar-group) Os06g0661500 (Os06g0661500) mRNA, complete cds
Os06g0666600	6	1563	3150con1462	9512	5.00E-26	1	232	1057	296	1087	64	7919	gi|115469419|ref|NM_001064844.1| Oryza sativa (japonica cultivar-group) Os06g0666600 (Os06g0666600) mRNA, complete cds
Os06g0671900	6	1576	191210con1611	7233	4.00E-88	-1	232	78	2884	4777	2652	958	gi|115469469|ref|NM_001064869.1| Oryza sativa (japonica cultivar-group) Os06g0671900 (Os06g0671900) mRNA, complete cds
Os06g0673500	6	725	A1130con61	7901	9.00E-26	1	56	446	5052	5258	4996	2364	gi|116012839|dbj|AK243474.1| Oryza sativa Japonica Group cDNA, clone: J100072F13, full insert sequence
Os06g0675700	6	2829	0120con11699	22490	1.00E-30	1	784	563	8838	11052	8054	9172	gi|115469495|ref|NM_001064882.1| Oryza sativa (japonica cultivar-group) Os06g0675700 (Os06g0675700) mRNA, complete cds
Os06g0676700	6	2873	0120con11699	22490	9.00E-26	1	765	561	8770	11052	8005	9126	gi|115469507|ref|NM_001064888.1| Oryza sativa (japonica cultivar-group) Os06g0676700 (Os06g0676700) mRNA, complete cds
Os06g0679400	6	1926	A8190con232	9649	1.00E-23	1	354	1329	1090	1334	736	7718	gi|115469537|ref|NM_001064903.1| Oryza sativa (japonica cultivar-group) Os06g0679400 (Os06g0679400) mRNA, complete cds
Os06g0681400	6	1660	A1130con61	7901	5.00E-60	1	734	548	5044	5421	4310	1368	gi|115469557|ref|NM_001064913.1| Oryza sativa (japonica cultivar-group) Os06g0681400 (Os06g0681400) mRNA, complete cds
Os06g0718100	6	1066	A1130con33	13292	8.00E-24	1	181	568	3432	4238	3251	8556	gi|115469999|ref|NM_001065134.1| Oryza sativa (japonica cultivar-group) Os06g0718100 (Os06g0718100) mRNA, complete cds
Os06g0724800	6	1430	251270con564	26140	3.00E-24	-1	733	588	4910	5019	4177	20279	gi|115470031|ref|NM_001065150.1| Oryza sativa (japonica cultivar-group) Os06g0724800 (Os06g0724800) mRNA, partial cds
Os07g0100600	7	1872	A1130con521	21974	7.00E-75	-1	188	129	9426	10973	9238	9258	gi|115470146|ref|NM_001065207.1| Oryza sativa (japonica cultivar-group) Os07g0100600 (Os07g0100600) mRNA, partial cds
Os07g0101000	7	1752	211230con759	10684	2.00E-25	1	356	252	3670	4957	3314	4227	gi|58531194|dbj|AP008213.1| Oryza sativa (japonica cultivar-group) genomic DNA, chromosome 7
Os07g0162500	7	1378	5170con1297	4668	4.00E-20	1	139	698	1334	1894	1195	2094	gi|115470698|ref|NM_001065483.1| Oryza sativa (japonica cultivar-group) Os07g0162500 (Os07g0162500) mRNA, complete cds
Os07g0192000	7	1738	291310con359	13302	2.00E-44	-1	177	817	6044	11892	5867	489	gi|115470998|ref|NM_001065633.1| Oryza sativa (japonica cultivar-group) Os07g0192000 (Os07g0192000) mRNA, complete cds
Os07g0192700	7	1855	291310con359	13302	9.00E-22	-1	557	907	11407	11856	10850	498	gi|115471004|ref|NM_001065636.1| Oryza sativa (japonica cultivar-group) Os07g0192700 (Os07g0192700) mRNA, complete cds
Os07g0192800	7	1977	291310con359	13302	2.00E-41	-1	1335	624	6053	6072	4718	5877	gi|115471006|ref|NM_001065637.1| Oryza sativa (japonica cultivar-group) Os07g0192800 (Os07g0192800) mRNA, complete cds
Os07g0203900	7	2166	291310con529	20850	e-152	-1	526	23	10528	12153	10002	6554	gi|58531194|dbj|AP008213.1| Oryza sativa (japonica cultivar-group) genomic DNA, chromosome 7
Os07g0206600	7	1751	A1130con12	40235	2.00E-25	1	929	730	11380	11469	10451	27745	gi|115471108|ref|NM_001065688.1| Oryza sativa (japonica cultivar-group) Os07g0206600 (Os07g0206600) mRNA, complete cds
Os07g0251900	7	4141	3150con101	4537	8.00E-27	-1	682	2819	2274	2893	1592	322	gi|115471404|ref|NM_001065836.1| Oryza sativa (japonica cultivar-group) Os07g0251900 (Os07g0251900) mRNA, complete cds
Os07g0272300	7	688	5170con576	16872	e-124	1	1	264	10176	10600	10175	5848	gi|115471496|ref|NM_001065882.1| Oryza sativa (japonica cultivar-group) Os07g0272300 (Os07g0272300) mRNA, partial cds
Os07g0272400	7	2121	5170con576	16872	e-134	-1	240	404	4619	6999	4379	8156	gi|115471498|ref|NM_001065883.1| Oryza sativa (japonica cultivar-group) Os07g0272400 (Os07g0272400) mRNA, complete cds
Os07g0286100	7	1023	131150con558	13077	1.00E-22	1	64	496	2438	11248	2374	1302	gi|115471570|ref|NM_001065919.1| Oryza sativa (japonica cultivar-group) Os07g0286100 (Os07g0286100) mRNA, complete cds
Os07g0408500	7	1740	291310con554	14060	1.00E-26	-1	1270	293	5234	5502	3964	7111	gi|115471676|ref|NM_001065972.1| Oryza sativa (japonica cultivar-group) Os07g0408500 (Os07g0408500) mRNA, complete cds
Os07g0432800	7	2142	251270con521	42816	e-112	1	1438	367	16015	16351	14577	24690	gi|115471792|ref|NM_001066030.1| Oryza sativa (japonica cultivar-group) Os07g0432800 (Os07g0432800) mRNA, partial cds
Os07g0458900	7	1623	231250con129	11830	2.00E-96	1	33	1	178	3374	145	6834	gi|58531194|dbj|AP008213.1| Oryza sativa (japonica cultivar-group) genomic DNA, chromosome 7
Os07g0484700	7	2326	251270con521	42816	e-114	1	1364	626	16015	16351	14651	24765	gi|115472106|ref|NM_001066187.1| Oryza sativa (japonica cultivar-group) Os07g0484700 (Os07g0484700) mRNA, complete cds
Os07g0489500	7	408	A1130con61	7901	e-100	1	1	174	5047	5280	5046	2387	gi|115472138|ref|NM_001066203.1| Oryza sativa (japonica cultivar-group) Os07g0489500 (Os07g0489500) mRNA, complete cds
Os07g0521000	7	595	3150con1353	12364	1.00E-49	1	284	81	8660	8889	8376	2961	gi|115472414|ref|NM_001066341.1| Oryza sativa (japonica cultivar-group) Os07g0521000 (Os07g0521000) mRNA, complete cds
Os07g0529600	7	1411	231250con882	55841	1.00E-66	-1	111	56	49402	50740	49291	3746	gi|115472484|ref|NM_001066376.1| Oryza sativa (japonica cultivar-group) Os07g0529600 (Os07g0529600) mRNA, complete cds
Os07g0543600	7	984	171190con253	11762	1.00E-31	1	166	113	331	1037	165	9854	gi|115472620|ref|NM_001066444.1| Oryza sativa (japonica cultivar-group) Os07g0543600 (Os07g0543600) mRNA, complete cds
Os07g0546700	7	498	271290con672	3690	1.00E-70	1	47	240	739	1570	692	1862	gi|116014166|dbj|AK241215.1| Oryza sativa Japonica Group cDNA, clone: J065123C18, full insert sequence
Os07g0549900	7	558	151170con874	5444	3.00E-74	-1	180	191	1537	1725	1357	3352	gi|156764275|dbj|AK287660.1| Oryza sativa Japonica Group cDNA, clone: J065112B21, full insert sequence
Os07g0551400	7	1351	191210con16	11960	3.00E-39	1	260	702	2421	2819	2161	8492	gi|115472688|ref|NM_001066478.1| Oryza sativa (japonica cultivar-group) Os07g0551400 (Os07g0551400) mRNA, complete cds
Os07g0586100	7	1438	A7180con100	6566	e-146	1	190	189	1558	2744	1368	2573	gi|115473058|ref|NM_001066663.1| Oryza sativa (japonica cultivar-group) Os07g0586100 (Os07g0586100) mRNA, complete cds
Os07g0586200	7	1754	A7180con100	6566	2.00E-41	1	498	193	1561	2751	1063	2254	gi|115473060|ref|NM_001066664.1| Oryza sativa (japonica cultivar-group) Os07g0586200 (Os07g0586200) mRNA, complete cds
Os07g0604400	7	2206	2130A0110con42	4872	6.00E-85	1	167	956	2530	3454	2363	168	gi|58531194|dbj|AP008213.1| Oryza sativa (japonica cultivar-group) genomic DNA, chromosome 7
Os07g0604500	7	1317	5170con578	8306	2.00E-21	1	218	799	6634	6864	6416	924	gi|115473244|ref|NM_001066756.1| Oryza sativa (japonica cultivar-group) Os07g0604500 (Os07g0604500) mRNA, complete cds
Os07g0604800	7	1407	171190con239	10554	e-129	1	88	305	4948	6181	4860	3271	gi|115473250|ref|NM_001066759.1| Oryza sativa (japonica cultivar-group) Os07g0604800 (Os07g0604800) mRNA, complete cds
Os07g0615000	7	1774	0120con9265	25046	1.00E-73	-1	1010	19	21614	22359	20604	932	gi|115473336|ref|NM_001066802.1| Oryza sativa (japonica cultivar-group) Os07g0615000 (Os07g0615000) mRNA, complete cds
Os07g0634100	7	1167	5170con891	21107	3.00E-39	1	1	6	4897	6715	4896	13231	gi|115473558|ref|NM_001066913.1| Oryza sativa (japonica cultivar-group) Os07g0634100 (Os07g0634100) mRNA, complete cds
Os07g0636100	7	1296	A3150con234	20455	2.00E-83	-1	334	59	15094	16072	14760	3146	gi|115473586|ref|NM_001066927.1| Oryza sativa (japonica cultivar-group) Os07g0636100 (Os07g0636100) mRNA, complete cds
Os07g0641200	7	1434	251270con106	26888	2.00E-46	-1	1117	1	2646	3068	1529	22387	gi|58531194|dbj|AP008213.1| Oryza sativa (japonica cultivar-group) genomic DNA, chromosome 7
Os07g0642200	7	1283	2130A0110con2783	7682	6.00E-25	1	182	627	3500	4557	3318	2469	gi|115473670|ref|NM_001066969.1| Oryza sativa (japonica cultivar-group) Os07g0642200 (Os07g0642200) mRNA, complete cds
Os07g0668900	7	2191	251270con69	13981	2.00E-35	1	741	928	6538	7331	5797	5387	gi|115473968|ref|NM_001067118.1| Oryza sativa (japonica cultivar-group) Os07g0668900 (Os07g0668900) mRNA, complete cds
Os07g0684900	7	1377	A1130con368	35681	3.00E-45	-1	124	1219	25610	25639	25486	9884	gi|115474146|ref|NM_001067207.1| Oryza sativa (japonica cultivar-group) Os07g0684900 (Os07g0684900) mRNA, complete cds
Os07g0685000	7	1847	91110con736	9811	5.00E-20	-1	1385	95	5811	7838	4426	221	gi|115474148|ref|NM_001067208.1| Oryza sativa (japonica cultivar-group) Os07g0685000 (Os07g0685000) mRNA, complete cds
Os07g0687200	7	798	A8190con19	37613	4.00E-62	1	90	268	24265	27003	24175	10080	gi|150171282|emb|CU405713.1| Oryza rufipogon (W1943) cDNA clone: ORW1943C003A06, full insert sequence
Os07g0693100	7	1969	5170con16	12553	2.00E-44	1	138	408	2969	6437	2831	4555	gi|115474256|ref|NM_001067262.1| Oryza sativa (japonica cultivar-group) Os07g0693100 (Os07g0693100) mRNA, complete cds
Os08g0103300	8	3118	A8190con240	21854	3.00E-29	1	1529	1293	16613	16881	15084	3148	gi|115474348|ref|NM_001067306.1| Oryza sativa (japonica cultivar-group) Os08g0103300 (Os08g0103300) mRNA, complete cds
Os08g0106300	8	1575	3150con1046	8360	7.00E-22	1	160	1165	1857	2102	1697	5848	gi|115474388|ref|NM_001067326.1| Oryza sativa (japonica cultivar-group) Os08g0106300 (Os08g0106300) mRNA, complete cds
Os08g0130600	8	3113	191210con824	16977	4.00E-22	1	2188	604	13044	13415	10856	1053	gi|115474654|ref|NM_001067459.1| Oryza sativa (japonica cultivar-group) Os08g0130600 (Os08g0130600) mRNA, complete cds
Os08g0130700	8	728	191210con824	16977	8.00E-23	-1	223	184	13045	13415	12822	3018	gi|116011597|dbj|AK242232.1| Oryza sativa Japonica Group cDNA, clone: J075177B07, full insert sequence
Os08g0150700	8	1133	A1130con274	15280	1.00E-35	-1	190	13	7209	10580	7019	3580	gi|115474794|ref|NM_001067529.1| Oryza sativa (japonica cultivar-group) Os08g0150700 (Os08g0150700) mRNA, complete cds
Os08g0160000	8	1369	A7180con110	16275	e-102	-1	427	594	2661	3008	2234	12492	gi|115474898|ref|NM_001067581.1| Oryza sativa (japonica cultivar-group) Os08g0160000 (Os08g0160000) mRNA, complete cds
Os08g0172200	8	1926	171190con30	10621	7.00E-38	-1	277	487	2506	6215	2229	2967	gi|115475006|ref|NM_001067635.1| Oryza sativa (japonica cultivar-group) Os08g0172200 (Os08g0172200) mRNA, complete cds
Os08g0188900	8	660	0120con9265	25046	1.00E-24	-1	73	17	12497	13200	12424	11203	gi|115475116|ref|NM_001067690.1| Oryza sativa (japonica cultivar-group) Os08g0188900 (Os08g0188900) mRNA, complete cds
Os08g0189100	8	855	0120con9265	25046	2.00E-39	1	94	353	12491	13035	12397	11509	gi|115475118|ref|NM_001067691.1| Oryza sativa (japonica cultivar-group) Os08g0189100 (Os08g0189100) mRNA, complete cds
Os08g0189200	8	915	3150con1854	17027	5.00E-31	1	71	68	12955	13978	12884	2202	gi|115475120|ref|NM_001067692.1| Oryza sativa (japonica cultivar-group) Os08g0189200 (Os08g0189200) mRNA, complete cds
Os08g0189300	8	893	3150con1854	17027	8.00E-39	1	272	1	13320	13982	13048	2153	gi|115475122|ref|NM_001067693.1| Oryza sativa (japonica cultivar-group) Os08g0189300 (Os08g0189300) mRNA, complete cds
Os08g0189400	8	615	0120con9265	25046	2.00E-57	1	271	182	16320	16486	16049	8127	gi|156764340|dbj|AK287725.1| Oryza sativa Japonica Group cDNA, clone: J065138D21, full insert sequence
Os08g0189500	8	965	0120con9265	25046	9.00E-45	1	89	344	12448	13119	12359	11306	gi|116012500|dbj|AK243135.1| Oryza sativa Japonica Group cDNA, clone: J100030N12, full insert sequence
Os08g0189600	8	982	0120con9265	25046	3.00E-54	1	372	301	12833	13143	12461	11222	gi|115475128|ref|NM_001067696.1| Oryza sativa (japonica cultivar-group) Os08g0189600 (Os08g0189600) mRNA, complete cds
Os08g0189700	8	977	0120con9265	25046	1.00E-53	1	27	352	12109	16491	12082	7930	gi|116013994|dbj|AK241043.1| Oryza sativa Japonica Group cDNA, clone: J065060M06, full insert sequence
Os08g0189850	8	675	0120con9265	25046	1.00E-36	-1	10	221	12438	16445	12428	8147	gi|58531195|dbj|AP008214.1| Oryza sativa (japonica cultivar-group) genomic DNA, chromosome 8
Os08g0189900	8	867	0120con9265	25046	5.00E-46	-1	47	341	12449	16491	12402	8029	gi|115475132|ref|NM_001067698.1| Oryza sativa (japonica cultivar-group) Os08g0189900 (Os08g0189900) mRNA, complete cds
Os08g0190100	8	934	0120con9265	25046	3.00E-63	1	388	306	12881	13122	12493	11296	gi|115475134|ref|NM_001067699.1| Oryza sativa (japonica cultivar-group) Os08g0190100 (Os08g0190100) mRNA, complete cds
Os08g0191900	8	2020	291310con529	20850	e-107	-1	38	1958	2429	2453	2391	18335	gi|115475154|ref|NM_001067709.1| Oryza sativa (japonica cultivar-group) Os08g0191900 (Os08g0191900) mRNA, complete cds
Os08g0197700	8	2031	A5160con151	37134	7.00E-35	-1	560	130	22819	24728	22259	10505	gi|115475194|ref|NM_001067729.1| Oryza sativa (japonica cultivar-group) Os08g0197700 (Os08g0197700) mRNA, complete cds
Os08g0200100	8	1490	231250con458	8447	3.00E-24	1	466	243	1071	1954	605	5246	gi|116013649|dbj|AK241294.1| Oryza sativa Japonica Group cDNA, clone: J065138H01, full insert sequence
Os08g0200400	8	2363	A7180con123	20355	2.00E-50	1	136	109	5194	9020	5058	9081	gi|115475228|ref|NM_001067746.1| Oryza sativa (japonica cultivar-group) Os08g0200400 (Os08g0200400) mRNA, complete cds
Os08g0206600	8	2104	251270con99	18330	2.00E-57	-1	229	281	5675	9783	5446	6724	gi|115475286|ref|NM_001067775.1| Oryza sativa (japonica cultivar-group) Os08g0206600 (Os08g0206600) mRNA, complete cds
Os08g0231400	8	995	3150con1854	17027	2.00E-73	1	116	230	12960	13781	12844	2481	gi|115475412|ref|NM_001067838.1| Oryza sativa (japonica cultivar-group) Os08g0231400 (Os08g0231400) mRNA, complete cds
Os08g0242400	8	1247	A1130con368	35681	4.00E-69	-1	37	290	1170	2348	1133	32376	gi|115475488|ref|NM_001067876.1| Oryza sativa (japonica cultivar-group) Os08g0242400 (Os08g0242400) mRNA, complete cds
Os08g0244400	8	1287	A6170con54	24817	6.00E-28	1	21	663	19623	20724	19602	3469	gi|32982689|dbj|AK072666.1| Oryza sativa Japonica Group cDNA clone:J023134A15, full insert sequence
Os08g0252100	8	981	251270con14	24201	0	1	1	1	13281	14250	13280	8971	gi|115475560|ref|NM_001067912.1| Oryza sativa (japonica cultivar-group) Os08g0252100 (Os08g0252100) mRNA, partial cds
Os08g0252200	8	4781	251270con14	24201	0	-1	4266	472	9805	9849	5539	10043	gi|58531195|dbj|AP008214.1| Oryza sativa (japonica cultivar-group) genomic DNA, chromosome 8
Os08g0270900	8	949	251270con521	42816	7.00E-27	1	872	8	10113	10184	9241	31691	gi|115475649|ref|NM_001067956.1| Oryza sativa (japonica cultivar-group) Os08g0270900 (Os08g0270900) mRNA, complete cds
Os08g0293900	8	724	A1130con41	12273	4.00E-28	1	558	13	9902	10056	9344	1506	gi|115475751|ref|NM_001068007.1| Oryza sativa (japonica cultivar-group) Os08g0293900 (Os08g0293900) mRNA, partial cds
Os08g0307300	8	4040	91110con254	7515	8.00E-64	-1	712	1730	1545	4334	833	871	gi|34015240|gb|AY360390.1| Oryza sativa (japonica cultivar-group) chromosome 8 BAC OSJNBa0074N12, complete sequence
Os08g0310100	8	1203	131150con665	12069	6.00E-68	1	204	329	4319	8103	4115	3092	gi|115475831|ref|NM_001068047.1| Oryza sativa (japonica cultivar-group) Os08g0310100 (Os08g0310100) mRNA, complete cds
Os08g0326400	8	1090	A1130con79	12344	4.00E-41	-1	746	229	2269	2385	1523	9098	gi|115475907|ref|NM_001068085.1| Oryza sativa (japonica cultivar-group) Os08g0326400 (Os08g0326400) mRNA, complete cds
Os08g0347400	8	390	0120con9265	25046	3.00E-55	-1	15	1	5811	7526	5796	17131	gi|116636111|emb|CT834444.1| Oryza sativa (indica cultivar-group) cDNA clone:OSIGCSA029L17, full insert sequence
Os08g0356500	8	2374	271290con820	20413	3.00E-22	1	785	1022	14209	14782	13424	4279	gi|115476049|ref|NM_001068156.1| Oryza sativa (japonica cultivar-group) Os08g0356500 (Os08g0356500) mRNA, complete cds
Os08g0368000	8	2579	211230con244	37936	7.00E-20	1	277	503	20580	23838	20303	12022	gi|115476111|ref|NM_001068187.1| Oryza sativa (japonica cultivar-group) Os08g0368000 (Os08g0368000) mRNA, complete cds
Os08g0374400	8	1035	291310con856	58322	7.00E-58	1	1	83	32406	33423	32405	23947	gi|115476139|ref|NM_001068201.1| Oryza sativa (japonica cultivar-group) Os08g0374400 (Os08g0374400) mRNA, complete cds
Os08g0421850	8	2081	A8190con19	37613	2.00E-32	1	551	521	9280	31330	8729	4723	gi|116013893|dbj|AK240942.1| Oryza sativa Japonica Group cDNA, clone: J065042F01, full insert sequence
Os08g0430500	8	1189	A1130con12	40235	1.00E-72	1	42	419	9504	27004	9462	12461	gi|115476519|ref|NM_001068391.1| Oryza sativa (japonica cultivar-group) Os08g0430500 (Os08g0430500) mRNA, complete cds
Os08g0442200	8	1283	131150con533	11732	2.00E-28	1	217	273	7717	8721	7500	2001	gi|115476637|ref|NM_001068450.1| Oryza sativa (japonica cultivar-group) Os08g0442200 (Os08g0442200) mRNA, complete cds
Os08g0480800	8	1151	A1130con12	40235	8.00E-21	1	122	342	25756	27013	25634	12413	gi|115476927|ref|NM_001068595.1| Oryza sativa (japonica cultivar-group) Os08g0480800 (Os08g0480800) mRNA, complete cds
Os08g0481100	8	1773	131150con52	12684	e-155	1	147	331	7611	9141	7464	2101	gi|116013684|dbj|AK240733.1| Oryza sativa Japonica Group cDNA, clone: J043031N12, full insert sequence
Os08g0490900	8	772	2130A0110con49	14561	e-119	1	160	235	6869	7233	6709	6791	gi|58531195|dbj|AP008214.1| Oryza sativa (japonica cultivar-group) genomic DNA, chromosome 8
Os08g0531900	8	255	A6170con66	55333	9.00E-39	-1	1	77	46076	46253	46075	8902	gi|116012345|dbj|AK242980.1| Oryza sativa Japonica Group cDNA, clone: J090094F15, full insert sequence
Os08g0539400	8	3868	291310con856	58322	8.00E-30	1	1863	1922	3753	3837	1890	52539	gi|115477562|ref|NM_001068912.1| Oryza sativa (japonica cultivar-group) Os08g0539400 (Os08g0539400) mRNA, complete cds
Os08g0544300	8	2841	291310con259	19200	1.00E-34	1	1276	512	11582	12636	10306	4235	gi|115477616|ref|NM_001068939.1| Oryza sativa (japonica cultivar-group) Os08g0544300 (Os08g0544300) mRNA, complete cds
Os08g0544400	8	1638	291310con949	14139	3.00E-86	1	1	283	10077	12490	10076	294	gi|115477618|ref|NM_001068940.1| Oryza sativa (japonica cultivar-group) Os08g0544400 (Os08g0544400) mRNA, partial cds
Os08g0547600	8	909	271290con839	6043	2.00E-42	1	261	194	319	1068	58	4260	gi|58531195|dbj|AP008214.1| Oryza sativa (japonica cultivar-group) genomic DNA, chromosome 8
Os08g0549000	8	1058	211230con331	19729	e-103	-1	610	1	9717	17668	9107	1004	gi|115477684|ref|NM_001068973.1| Oryza sativa (japonica cultivar-group) Os08g0549000 (Os08g0549000) mRNA, complete cds
Os08g0558000	8	935	211230con423	5675	8.00E-33	-1	320	159	1914	3426	1594	1473	gi|115477788|ref|NM_001069025.1| Oryza sativa (japonica cultivar-group) Os08g0558000 (Os08g0558000) mRNA, complete cds
Os08g0558800	8	932	211230con423	5675	3.00E-35	-1	324	62	1914	3514	1590	1291	gi|115477802|ref|NM_001069032.1| Oryza sativa (japonica cultivar-group) Os08g0558800 (Os08g0558800) mRNA, complete cds
Os08g0565900	8	1523	211230con48	9564	9.00E-40	-1	343	211	6710	7995	6367	257	gi|115477884|ref|NM_001069073.1| Oryza sativa (japonica cultivar-group) Os08g0565900 (Os08g0565900) mRNA, complete cds
Os09g0249400	9	757	251270con424	7054	1.00E-24	1	1	492	634	925	633	5864	gi|115478153|ref|NM_001069207.1| Oryza sativa (japonica cultivar-group) Os09g0249400 (Os09g0249400) mRNA, complete cds
Os09g0267800	9	4062	251270con521	42816	3.00E-48	-1	1981	1566	22911	23219	20930	17101	gi|58531196|dbj|AP008215.1| Oryza sativa (japonica cultivar-group) genomic DNA, chromosome 9
Os09g0268300	9	1792	5170con1864	6414	9.00E-31	-1	287	124	2728	4262	2441	484	gi|115478257|ref|NM_001069259.1| Oryza sativa (japonica cultivar-group) Os09g0268300 (Os09g0268300) mRNA, complete cds
Os09g0273800	9	804	251270con521	42816	1.00E-21	-1	64	619	20099	20217	20035	22414	gi|115478295|ref|NM_001069278.1| Oryza sativa (japonica cultivar-group) Os09g0273800 (Os09g0273800) mRNA, complete cds
Os09g0314900	9	843	5170con18	7000	2.00E-23	1	26	613	3683	3971	3657	2799	gi|115478493|ref|NM_001069377.1| Oryza sativa (japonica cultivar-group) Os09g0314900 (Os09g0314900) mRNA, complete cds
Os09g0317600	9	1641	291310con362	14318	5.00E-26	1	338	1	5481	7521	5143	5157	gi|115478509|ref|NM_001069385.1| Oryza sativa (japonica cultivar-group) Os09g0317600 (Os09g0317600) mRNA, complete cds
Os09g0327100	9	1199	A8190con83	25397	5.00E-53	1	132	909	19075	19234	18943	5873	gi|115478586|ref|NM_001069422.1| Oryza sativa (japonica cultivar-group) Os09g0327100 (Os09g0327100) mRNA, partial cds
Os09g0333500	9	2583	251270con22	9460	3.00E-62	1	96	161	2355	5157	2259	1881	gi|115478626|ref|NM_001069442.1| Oryza sativa (japonica cultivar-group) Os09g0333500 (Os09g0333500) mRNA, complete cds
Os09g0354501	9	681	271290con1351	2626	5.00E-24	-1	207	106	1302	1670	1095	381	gi|115478736|ref|NM_001069497.1| Oryza sativa (japonica cultivar-group) Os09g0354100 (Os09g0354100) mRNA, complete cds
Os09g0358000	9	12286	251270con521	42816	9.00E-97	-1	8188	3806	22930	23219	14742	11117	gi|58531196|dbj|AP008215.1| Oryza sativa (japonica cultivar-group) genomic DNA, chromosome 9
Os09g0361100	9	1399	A3150con48	24536	2.00E-34	-1	406	94	7282	9247	6876	13984	gi|115478772|ref|NM_001069515.1| Oryza sativa (japonica cultivar-group) Os09g0361100 (Os09g0361100) mRNA, partial cds
Os09g0386200	9	2238	A8190con19	37613	6.00E-88	1	913	455	30647	31518	29734	4312	gi|116013008|dbj|AK243643.1| Oryza sativa Japonica Group cDNA, clone: J100088B02, full insert sequence
Os09g0411650	9	2313	111130con286	20415	5.00E-33	1	890	1170	981	1234	91	18038	gi|58531196|dbj|AP008215.1| Oryza sativa (japonica cultivar-group) genomic DNA, chromosome 9
Os09g0420800	9	792	A1130con61	7901	2.00E-57	1	144	305	5041	5383	4897	2031	gi|115479210|ref|NM_001069734.1| Oryza sativa (japonica cultivar-group) Os09g0420800 (Os09g0420800) mRNA, complete cds
Os09g0433600	9	469	151170con874	5444	2.00E-71	-1	103	176	1536	1725	1433	3426	gi|115479302|ref|NM_001069780.1| Oryza sativa (japonica cultivar-group) Os09g0433600 (Os09g0433600) mRNA, complete cds
Os09g0447100	9	1253	A5160con413	21131	9.00E-21	-1	34	359	6465	7287	6431	12950	gi|115479436|ref|NM_001069847.1| Oryza sativa (japonica cultivar-group) Os09g0447100 (Os09g0447100) mRNA, partial cds
Os09g0452700	9	423	A1130con61	7901	3.00E-86	1	1	196	5047	5274	5046	2400	gi|116631370|emb|CT837725.1| Oryza sativa (indica cultivar-group) cDNA clone:OSIGCSN066B19, full insert sequence
Os09g0455300	9	1262	151170con59	5670	1.00E-22	-1	478	597	4807	4998	4329	7	gi|115479526|ref|NM_001069892.1| Oryza sativa (japonica cultivar-group) Os09g0455300 (Os09g0455300) mRNA, complete cds
Os09g0471800	9	2453	271290con43	14135	3.00E-22	1	549	290	2547	4438	1998	7534	gi|115479700|ref|NM_001069979.1| Oryza sativa (japonica cultivar-group) Os09g0471800 (Os09g0471800) mRNA, complete cds
Os09g0473900	9	1956	171190con325	5238	0	1	511	205	584	1843	73	1644	gi|115479718|ref|NM_001069988.1| Oryza sativa (japonica cultivar-group) Os09g0473900 (Os09g0473900) mRNA, complete cds
Os09g0483200	9	420	A1130con61	7901	8.00E-96	1	1	193	5047	5274	5046	2400	gi|115479826|ref|NM_001070042.1| Oryza sativa (japonica cultivar-group) Os09g0483200 (Os09g0483200) mRNA, complete cds
Os09g0483400	9	781	A1130con61	7901	e-104	1	69	476	5037	5274	4968	2322	gi|115479830|ref|NM_001070044.1| Oryza sativa (japonica cultivar-group) Os09g0483400 (Os09g0483400) mRNA, complete cds
Os09g0507800	9	1055	A1130con79	12344	6.00E-34	-1	725	215	2269	2385	1544	9119	gi|115480048|ref|NM_001070153.1| Oryza sativa (japonica cultivar-group) Os09g0507800 (Os09g0507800) mRNA, complete cds
Os09g0513600	9	2531	231250con371	12337	2.00E-38	-1	243	1012	8550	10278	8307	540	gi|50345123|gb|AC108755.2| Oryza sativa (japonica cultivar-group) chromosome 9 BAC clone OSJNBa0028C22, complete sequence
Os09g0516900	9	2142	7190con1585	31237	2.00E-26	-1	1662	139	7868	8431	6206	20803	gi|115480164|ref|NM_001070211.1| Oryza sativa (japonica cultivar-group) Os09g0516900 (Os09g0516900) mRNA, complete cds
Os09g0526300	9	393	271290con35	10466	2.00E-40	-1	23	172	6496	6696	6473	3549	gi|115480262|ref|NM_001070260.1| Oryza sativa (japonica cultivar-group) Os09g0526300 (Os09g0526300) mRNA, partial cds
Os09g0532900	9	1446	211230con331	19729	2.00E-25	-1	908	305	9775	10146	8867	8442	gi|115480342|ref|NM_001070300.1| Oryza sativa (japonica cultivar-group) Os09g0532900 (Os09g0532900) mRNA, complete cds
Os09g0544400	9	12969	2130A0110con2163	14876	2.00E-30	1	13	12364	6870	8590	6857	5681	gi|115480474|ref|NM_001070366.1| Oryza sativa (japonica cultivar-group) Os09g0544400 (Os09g0544400) mRNA, complete cds
Os09g0544800	9	2365	A8190con32	31611	6.00E-42	-1	1733	429	22660	22964	20927	6711	gi|115480476|ref|NM_001070367.1| Oryza sativa (japonica cultivar-group) Os09g0544800 (Os09g0544800) mRNA, complete cds
Os09g0553100	9	587	151170con874	5444	1.00E-76	-1	191	203	1533	1725	1342	3335	gi|50428588|gb|AC137596.2| Oryza sativa Japonica Group chromosome 9 clone OSJNBb0031H05, complete sequence
Os09g0555800	9	1734	A6170con276	6614	3.00E-21	1	403	87	655	978	252	3989	gi|115480602|ref|NM_001070430.1| Oryza sativa (japonica cultivar-group) Os09g0555800 (Os09g0555800) mRNA, complete cds
Os09g0559000	9	1578	0120con9298	8925	2.00E-22	-1	170	618	1976	2763	1806	5202	gi|115480642|ref|NM_001070450.1| Oryza sativa (japonica cultivar-group) Os09g0559000 (Os09g0559000) mRNA, complete cds
Os10g0145700	10	930	A1130con726	22933	1.00E-22	-1	417	33	6266	7510	5849	14526	gi|115487825|ref|NM_001072932.1| Oryza sativa (japonica cultivar-group) Os12g0210400 (Os12g0210400) mRNA, complete cds
Os10g0165000	10	1801	2130A0110con2355	22013	5.00E-54	1	429	501	5564	6525	5135	14188	gi|115481245|ref|NM_001070751.1| Oryza sativa (japonica cultivar-group) Os10g0165000 (Os10g0165000) mRNA, complete cds
Os10g0178500	10	1716	7190con1093	13234	e-173	-1	197	45	450	1943	253	9620	gi|115481307|ref|NM_001070782.1| Oryza sativa (japonica cultivar-group) Os10g0178500 (Os10g0178500) mRNA, complete cds
Os10g0182000	10	3212	A5160con22	19528	9.00E-20	1	2207	648	15069	15737	12862	1227	gi|115481321|ref|NM_001070789.1| Oryza sativa (japonica cultivar-group) Os10g0182000 (Os10g0182000) mRNA, complete cds
Os10g0194200	10	1441	251270con25	20160	8.00E-74	1	131	230	4634	9354	4503	9595	gi|115481379|ref|NM_001070818.1| Oryza sativa (japonica cultivar-group) Os10g0194200 (Os10g0194200) mRNA, complete cds
Os10g0195100	10	3900	291310con391	21086	1.00E-28	1	718	1853	12837	14731	12119	4308	gi|115481387|ref|NM_001070822.1| Oryza sativa (japonica cultivar-group) Os10g0195100 (Os10g0195100) mRNA, complete cds
Os10g0196100	10	951	A3150con658	10251	8.00E-67	-1	83	253	7816	8584	7733	969	gi|62543364|gb|AC093612.18| Oryza sativa Japonica Group chromosome 10 clone OSJNBa0003P07, complete sequence
Os10g0196900	10	816	191210con1180	6605	9.00E-54	-1	23	1	3950	4857	3927	933	gi|115481395|ref|NM_001070826.1| Oryza sativa (japonica cultivar-group) Os10g0196900 (Os10g0196900) mRNA, complete cds
Os10g0355100	10	3256	251270con521	42816	0	-1	19	1	9258	12239	9239	27322	gi|21104881|gb|AC122148.1| Oryza sativa Japonica Group chromosome 10 clone OSJNAb0075K12, complete sequence
Os10g0356000	10	596	171190con19	2870	7.00E-26	1	509	10	1619	1697	1110	587	gi|42795473|gb|AY522329.1| Oryza sativa (indica cultivar-group) isolate 93-11 chloroplast, complete genome
Os10g0356500	10	1026	251270con14	24201	0	1	1	1	12587	14005	12586	9171	gi|115481657|ref|NM_001070957.1| Oryza sativa (japonica cultivar-group) Os10g0356500 (Os10g0356500) mRNA, complete cds
Os10g0357350	10	1332	251270con336	14111	3.00E-82	1	30	1123	11476	11656	11446	2246	gi|21104881|gb|AC122148.1| Oryza sativa Japonica Group chromosome 10 clone OSJNAb0075K12, complete sequence
Os10g0377400	10	1203	A8190con83	25397	4.00E-26	1	235	843	19104	19230	18869	5807	gi|115481765|ref|NM_001071011.1| Oryza sativa (japonica cultivar-group) Os10g0377400 (Os10g0377400) mRNA, complete cds
Os10g0387000	10	1898	211230con268	11003	e-116	-1	71	158	4225	7405	4154	1858	gi|115481799|ref|NM_001071028.1| Oryza sativa (japonica cultivar-group) Os10g0387000 (Os10g0387000) mRNA, complete cds
Os10g0405300	10	859	271290con1146	10224	3.00E-60	1	206	475	2687	2862	2481	6978	gi|115481929|ref|NM_001071093.1| Oryza sativa (japonica cultivar-group) Os10g0405300 (Os10g0405300) mRNA, complete cds
Os10g0414950	10	2370	5170con16	12553	3.00E-22	1	1742	351	8368	8645	6626	1889	gi|115482011|ref|NM_001071134.1| Oryza sativa (japonica cultivar-group) Os10g0415200 (Os10g0415200) mRNA, complete cds
Os10g0415200	10	2972	5170con16	12553	3.00E-22	1	2018	677	8368	8645	6350	1613	gi|115482011|ref|NM_001071134.1| Oryza sativa (japonica cultivar-group) Os10g0415200 (Os10g0415200) mRNA, complete cds
Os10g0439200	10	768	A1130con33	13292	5.00E-21	1	182	341	4015	4258	3833	8607	gi|115482183|ref|NM_001071220.1| Oryza sativa (japonica cultivar-group) Os10g0439200 (Os10g0439200) mRNA, complete cds
Os10g0443800	10	3997	251270con14	24201	3.00E-20	1	1090	2794	3654	3798	2564	19200	gi|21263266|gb|AC073391.3| Oryza sativa (japonica cultivar-group) chromosome 10 clone nbeb0015F09b, complete sequence
Os10g0452800	10	1806	A8190con151	32841	3.00E-46	-1	713	95	16250	19948	15537	11182	gi|115482287|ref|NM_001071272.1| Oryza sativa (japonica cultivar-group) Os10g0452800 (Os10g0452800) mRNA, complete cds
Os10g0458900	10	1521	2130A0110con2166	25194	4.00E-51	-1	271	392	8076	8940	7805	15125	gi|115482349|ref|NM_001071303.1| Oryza sativa (japonica cultivar-group) Os10g0458900 (Os10g0458900) mRNA, complete cds
Os10g0460900	10	1538	0120con9265	25046	3.00E-36	-1	290	926	5378	5985	5088	18449	gi|21955018|gb|AC068951.18| Oryza sativa chromosome 10 BAC OSJNBa0042E19 genomic sequence, complete sequence
Os10g0461100	10	1984	0120con9265	25046	5.00E-51	-1	1038	593	5833	7527	4795	16128	gi|115482365|ref|NM_001071311.1| Oryza sativa (japonica cultivar-group) Os10g0461100 (Os10g0461100) mRNA, complete cds
Os10g0463200	10	1374	211230con48	9564	1.00E-78	-1	250	105	6675	8010	6425	285	gi|115482385|ref|NM_001071321.1| Oryza sativa (japonica cultivar-group) Os10g0463200 (Os10g0463200) mRNA, complete cds
Os10g0463300	10	947	211230con303	4711	1.00E-59	-1	209	47	1810	2633	1601	1178	gi|115482387|ref|NM_001071322.1| Oryza sativa (japonica cultivar-group) Os10g0463300 (Os10g0463300) mRNA, complete cds
Os10g0469900	10	2061	A1130con521	21974	1.00E-21	-1	477	289	9620	10895	9143	9307	gi|115482455|ref|NM_001071356.1| Oryza sativa (japonica cultivar-group) Os10g0469900 (Os10g0469900) mRNA, complete cds
Os10g0527100	10	3220	251270con521	42816	0	-1	19	1	9258	12238	9239	27359	gi|115483047|ref|NM_001071652.1| Oryza sativa (japonica cultivar-group) Os10g0527100 (Os10g0527100) mRNA, complete cds
Os10g0536100	10	1275	A6170con66	55333	2.00E-28	-1	849	290	46107	46244	45258	8104	gi|115483149|ref|NM_001071703.1| Oryza sativa (japonica cultivar-group) Os10g0536100 (Os10g0536100) mRNA, complete cds
Os10g0539500	10	546	151170con874	5444	3.00E-74	-1	158	199	1536	1725	1378	3372	gi|115483171|ref|NM_001071714.1| Oryza sativa (japonica cultivar-group) Os10g0539500 (Os10g0539500) mRNA, complete cds
Os10g0541200	10	2396	271290con1691	10041	7.00E-23	1	1303	996	5523	5619	4220	3022	gi|115483193|ref|NM_001071725.1| Oryza sativa (japonica cultivar-group) Os10g0541200 (Os10g0541200) mRNA, partial cds
Os10g0544200	10	1471	251270con564	26140	2.00E-22	-1	408	593	3233	5017	2825	20245	gi|115483213|ref|NM_001071735.1| Oryza sativa (japonica cultivar-group) Os10g0544200 (Os10g0544200) mRNA, complete cds
Os10g0550300	10	1440	A8190con32	31611	2.00E-28	-1	614	326	21408	22960	20794	7537	gi|115483293|ref|NM_001071849.1| Oryza sativa (japonica cultivar-group) Os10g0550300 (Os10g0550300) mRNA, complete cds
Os10g0562500	10	1455	7190con1180	11730	2.00E-37	1	118	371	2340	3449	2222	7197	gi|115483447|ref|NM_001071926.1| Oryza sativa (japonica cultivar-group) Os10g0562500 (Os10g0562500) mRNA, partial cds
Os10g0566500	10	195	251270con521	42816	2.00E-63	-1	1	10	32287	33401	32286	9230	gi|58531197|dbj|AP008216.1| Oryza sativa (japonica cultivar-group) genomic DNA, chromosome 10
Os10g0568200	10	3155	231250con727	22400	6.00E-21	1	174	2883	19178	19279	19004	2849	gi|115483539|ref|NM_001071972.1| Oryza sativa (japonica cultivar-group) Os10g0568200 (Os10g0568200) mRNA, partial cds
Os11g0113700	11	2043	91110con62	11629	4.00E-21	-1	1053	669	4048	4367	2995	5888	gi|115483824|ref|NM_001072106.1| Oryza sativa (japonica cultivar-group) Os11g0113700 (Os11g0113700) mRNA, complete cds
Os11g0115400	11	2879	2130A0110con2414	16498	8.00E-20	-1	438	2246	13523	13710	13085	2155	gi|115483842|ref|NM_001072115.1| Oryza sativa (japonica cultivar-group) Os11g0115400 (Os11g0115400) mRNA, complete cds
Os11g0118200	11	1495	5170con13	16717	6.00E-50	1	394	141	12009	12801	11615	2562	gi|115483866|ref|NM_001072127.1| Oryza sativa (japonica cultivar-group) Os11g0118200 (Os11g0118200) mRNA, complete cds
Os11g0118400	11	1401	171190con236	22204	3.00E-61	-1	1188	1	14918	15130	13730	5674	gi|115483872|ref|NM_001072130.1| Oryza sativa (japonica cultivar-group) Os11g0118400 (Os11g0118400) mRNA, complete cds
Os11g0131900	11	2284	291310con29	12615	8.00E-35	1	331	525	3548	7052	3217	3804	gi|115483996|ref|NM_001072192.1| Oryza sativa (japonica cultivar-group) Os11g0131900 (Os11g0131900) mRNA, complete cds
Os11g0132000	11	2361	291310con29	12615	2.00E-35	1	481	334	3774	7473	3293	3115	gi|115483998|ref|NM_001072193.1| Oryza sativa (japonica cultivar-group) Os11g0132000 (Os11g0132000) mRNA, complete cds
Os11g0132600	11	2408	291310con29	12615	8.00E-29	1	387	449	3548	7408	3161	3248	gi|115484004|ref|NM_001072196.1| Oryza sativa (japonica cultivar-group) Os11g0132600 (Os11g0132600) mRNA, complete cds
Os11g0141400	11	741	A7180con27	45778	9.00E-23	1	370	185	44382	44577	44012	645	gi|115484106|ref|NM_001072247.1| Oryza sativa (japonica cultivar-group) Os11g0141400 (Os11g0141400) mRNA, complete cds
Os11g0158600	11	2037	211230con1211	14589	9.00E-22	-1	91	1910	8206	8241	8115	6221	gi|115484292|ref|NM_001072340.1| Oryza sativa (japonica cultivar-group) Os11g0158600 (Os11g0158600) mRNA, complete cds
Os11g0163600	11	2072	A8190con240	21854	4.00E-21	1	994	367	16136	16857	15142	3292	gi|115484340|ref|NM_001072364.1| Oryza sativa (japonica cultivar-group) Os11g0163600 (Os11g0163600) mRNA, partial cds
Os11g0171300	11	1621	2130A0110con2341	24750	2.00E-28	-1	379	327	18264	20151	17885	3305	gi|115484400|ref|NM_001072394.1| Oryza sativa (japonica cultivar-group) Os11g0171300 (Os11g0171300) mRNA, complete cds
Os11g0171800	11	3775	3150con101	4537	2.00E-24	-1	659	2888	2569	2899	1910	751	gi|115484408|ref|NM_001072398.1| Oryza sativa (japonica cultivar-group) Os11g0171800 (Os11g0171800) mRNA, complete cds
Os11g0172166	11	3613	3150con101	4537	4.00E-22	-1	321	2642	2263	2899	1942	667	gi|50198871|gb|AC128643.3| Oryza sativa Japonica Group chromosome 11 clone OSJNBb0007B15 map S10318, complete sequence
Os11g0172400	11	2001	3150con101	4537	4.00E-30	-1	10	1442	2262	2901	2252	1077	gi|42716052|gb|AC123897.3| Oryza sativa Japonica Group chromosome 11 clone OSJNBa0055G24 map S20116S, complete sequence
Os11g0172700	11	3012	3150con101	4537	9.00E-23	-1	469	2429	2787	2901	2318	1053	gi|115484414|ref|NM_001072401.1| Oryza sativa (japonica cultivar-group) Os11g0172700 (Os11g0172700) mRNA, complete cds
Os11g0172800	11	3045	3150con101	4537	6.00E-30	-1	440	2489	2784	2901	2344	1080	gi|115484416|ref|NM_001072402.1| Oryza sativa (japonica cultivar-group) Os11g0172800 (Os11g0172800) mRNA, complete cds
Os11g0173500	11	3547	3150con101	4537	2.00E-21	-1	56	3384	2795	2902	2739	1472	gi|115484420|ref|NM_001072404.1| Oryza sativa (japonica cultivar-group) Os11g0173500 (Os11g0173500) mRNA, partial cds
Os11g0173600	11	3876	3150con1016	11724	1.00E-25	1	1356	2340	4563	4744	3207	5444	gi|32986513|dbj|AK101304.1| Oryza sativa Japonica Group cDNA clone:J033033M01, full insert sequence
Os11g0173700	11	3126	3150con1016	11724	1.00E-25	-1	767	2179	4563	4744	3796	6033	gi|115484422|ref|NM_001072405.1| Oryza sativa (japonica cultivar-group) Os11g0173700 (Os11g0173700) mRNA, complete cds
Os11g0173800	11	4739	3150con1016	11724	9.00E-21	-1	876	1464	4447	7080	3571	1369	gi|37591196|gb|AC120539.4| Oryza sativa Japonica Group chromosome 11 clone OSJNBb0063D09 map S1559, complete sequence
Os11g0174000	11	3362	91110con421	14681	0	-1	358	159	4046	9563	3688	1915	gi|115484426|ref|NM_001072407.1| Oryza sativa (japonica cultivar-group) Os11g0174000 (Os11g0174000) mRNA, partial cds
Os11g0180900	11	786	211230con331	19729	2.00E-48	-1	544	218	5304	5329	4760	13832	gi|115484468|ref|NM_001072428.1| Oryza sativa (japonica cultivar-group) Os11g0180900 (Os11g0180900) mRNA, complete cds
Os11g0187500	11	1988	A5160con151	37134	4.00E-27	-1	418	78	22744	24737	22326	10487	gi|115484528|ref|NM_001073940.1| Oryza sativa (japonica cultivar-group) Os11g0187500 (Os11g0187500) mRNA, complete cds
Os11g0187600	11	1764	A5160con151	37134	7.00E-41	-1	462	224	22786	23838	22324	11756	gi|115484530|ref|NM_001073941.1| Oryza sativa (japonica cultivar-group) Os11g0187600 (Os11g0187600) mRNA, complete cds
Os11g0187800	11	1404	A5160con151	37134	8.00E-40	-1	241	145	22764	23696	22523	12179	gi|45860991|gb|AC128644.4| Oryza sativa Japonica Group chromosome 11 clone OSJNBb0009F15, complete sequence
Os11g0199800	11	2619	111130con253	2685	0	-1	654	1931	1512	1547	858	450	gi|106520567|gb|AC139173.4| Oryza sativa Japonica Group chromosome 11 clone OSJNBb0058H17, complete sequence
Os11g0202600	11	1913	0120con312	18170	6.00E-69	-1	279	658	15156	16117	14877	798	gi|115484608|ref|NM_001073980.1| Oryza sativa (japonica cultivar-group) Os11g0202600 (Os11g0202600) mRNA, complete cds
Os11g0206200	11	1534	A1130con8	25622	1.00E-32	-1	1116	172	12749	19070	11633	5190	gi|115484626|ref|NM_001073989.1| Oryza sativa (japonica cultivar-group) Os11g0206200 (Os11g0206200) mRNA, complete cds
Os11g0206300	11	1769	A1130con8	25622	9.00E-31	-1	1414	173	12751	12934	11337	11092	gi|115484630|ref|NM_001073991.1| Oryza sativa (japonica cultivar-group) Os11g0206300 (Os11g0206300) mRNA, complete cds
Os11g0206600	11	1610	A1130con8	25622	1.00E-26	-1	1559	23	10553	10578	8994	13457	gi|115484632|ref|NM_001073992.1| Oryza sativa (japonica cultivar-group) Os11g0206600 (Os11g0206600) mRNA, complete cds
Os11g0226800	11	3101	A6170con9	27157	1.00E-55	-1	323	26	7543	11493	7220	12589	gi|115484796|ref|NM_001074074.1| Oryza sativa (japonica cultivar-group) Os11g0226800 (Os11g0226800) mRNA, partial cds
Os11g0226933	11	2031	A6170con9	27157	1.00E-36	-1	177	429	7545	8974	7368	16581	gi|116012111|dbj|AK242746.1| Oryza sativa Japonica Group cDNA, clone: J090050D06, full insert sequence
Os11g0227100	11	4416	A6170con9	27157	1.00E-93	-1	1919	85	7534	10103	5615	12723	gi|115484800|ref|NM_001074076.1| Oryza sativa (japonica cultivar-group) Os11g0227100 (Os11g0227100) mRNA, complete cds
Os11g0227800	11	3373	A6170con9	27157	8.00E-82	-1	436	1683	7534	8798	7098	16669	gi|115484810|ref|NM_001074081.1| Oryza sativa (japonica cultivar-group) Os11g0227800 (Os11g0227800) mRNA, complete cds
Os11g0228600	11	1149	A6170con9	27157	4.00E-81	-1	124	138	9358	10203	9234	15943	gi|156765839|dbj|AK289224.1| Oryza sativa Japonica Group cDNA, clone: J100067O11, full insert sequence
Os11g0229400	11	3286	A6170con9	27157	4.00E-25	-1	421	1023	7538	9392	7117	15502	gi|116014060|dbj|AK241109.1| Oryza sativa Japonica Group cDNA, clone: J065090F12, full insert sequence
Os11g0241900	11	2135	5170con615	20615	e-121	1	362	407	16976	18738	16614	149	gi|115484886|ref|NM_001074119.1| Oryza sativa (japonica cultivar-group) Os11g0241900 (Os11g0241900) mRNA, complete cds
Os11g0245200	11	5362	A1130con726	22933	2.00E-28	-1	389	1998	2784	5648	2395	13921	gi|41058295|gb|AC135459.3| Oryza sativa Japonica Group chromosome 11 clone OSJNBa0004P24, complete sequence
Os11g0251200	11	1716	291310con362	14318	6.00E-35	1	41	110	5388	7720	5347	4992	gi|115484964|ref|NM_001074158.1| Oryza sativa (japonica cultivar-group) Os11g0251200 (Os11g0251200) mRNA, complete cds
Os11g0251400	11	2585	291310con362	14318	3.00E-62	1	1872	399	7336	7651	5464	4481	gi|115484966|ref|NM_001074159.1| Oryza sativa (japonica cultivar-group) Os11g0251400 (Os11g0251400) mRNA, complete cds
Os11g0252400	11	2365	291310con362	14318	3.00E-65	1	896	151	5708	7771	4812	4333	gi|115484970|ref|NM_001074161.1| Oryza sativa (japonica cultivar-group) Os11g0252400 (Os11g0252400) mRNA, complete cds
Os11g0427800	11	846	2130A0110con2414	16498	6.00E-24	-1	78	371	5174	13608	5096	2415	gi|115485276|ref|NM_001074314.1| Oryza sativa (japonica cultivar-group) Os11g0427800 (Os11g0427800) mRNA, complete cds
Os11g0433600	11	1711	7190con4	7047	0	1	1	257	138	1601	137	3992	gi|115485310|ref|NM_001074331.1| Oryza sativa (japonica cultivar-group) Os11g0433600 (Os11g0433600) mRNA, complete cds
Os11g0433900	11	486	271290con672	3690	1.00E-73	1	19	190	596	1570	577	1824	gi|115485314|ref|NM_001074333.1| Oryza sativa (japonica cultivar-group) Os11g0433900 (Os11g0433900) mRNA, complete cds
Os11g0463700	11	825	231250con317	18619	2.00E-20	1	311	391	10854	10978	10543	7207	gi|115485446|ref|NM_001074399.1| Oryza sativa (japonica cultivar-group) Os11g0463700 (Os11g0463700) mRNA, complete cds
Os11g0488500	11	1433	0120con83	14056	3.00E-42	-1	11	1398	7214	7238	7203	6783	gi|115485552|ref|NM_001074452.1| Oryza sativa (japonica cultivar-group) Os11g0488500 (Os11g0488500) mRNA, partial cds
Os11g0488600	11	759	0120con83	14056	2.00E-23	1	83	130	1324	3500	1241	9927	gi|115485554|ref|NM_001074453.1| Oryza sativa (japonica cultivar-group) Os11g0488600 (Os11g0488600) mRNA, complete cds
Os11g0492700	11	582	251270con38	10414	7.00E-23	1	65	187	6902	7232	6837	2787	gi|115485574|ref|NM_001074463.1| Oryza sativa (japonica cultivar-group) Os11g0492700 (Os11g0492700) mRNA, complete cds
Os11g0492800	11	354	251270con38	10414	2.00E-28	1	35	35	7437	7725	7402	2370	gi|115485576|ref|NM_001074464.1| Oryza sativa (japonica cultivar-group) Os11g0492800 (Os11g0492800) mRNA, complete cds
Os11g0498400	11	1344	5170con96	13324	5.00E-47	-1	622	164	9515	11890	8893	254	gi|32970720|dbj|AK060702.1| Oryza sativa Japonica Group cDNA clone:001-030-G02, full insert sequence
Os11g0523700	11	1961	251270con564	26140	5.00E-45	-1	367	1019	2991	5046	2624	20152	gi|115485686|ref|NM_001074519.1| Oryza sativa (japonica cultivar-group) Os11g0523700 (Os11g0523700) mRNA, partial cds
Os11g0526200	11	1418	271290con846	15342	1.00E-41	1	38	65	11759	13720	11721	269	gi|50540646|gb|AC135568.3| Oryza sativa Japonica Group chromosome 11 clone OSJNBa0078F08, complete sequence
Os11g0528300	11	835	291310con509	2533	9.00E-20	1	111	493	168	624	57	1567	gi|115485716|ref|NM_001074534.1| Oryza sativa (japonica cultivar-group) Os11g0528300 (Os11g0528300) mRNA, complete cds
Os11g0532750	11	532	171190con19	2870	1.00E-20	1	281	175	1620	1697	1339	816	gi|51172659|gb|AC133248.4| Oryza sativa Japonica Group chromosome 11 clone OSJNBa0080I08, complete sequence
Os11g0537300	11	669	2130A0110con2534	3914	8.00E-60	1	1	41	1789	2417	1788	869	gi|51172659|gb|AC133248.4| Oryza sativa Japonica Group chromosome 11 clone OSJNBa0080I08, complete sequence
Os11g0555300	11	3075	A3150con55	31392	3.00E-53	1	88	260	7738	11243	7650	17334	gi|51092325|gb|AC137753.4| Oryza sativa Japonica Group chromosome 11 clone OSJNBb0084M23, complete sequence
Os11g0594000	11	1945	5170con1864	6414	2.00E-56	-1	593	1324	4549	4579	3956	1214	gi|38194233|gb|AC137744.2| Oryza sativa (japonica cultivar-group) chromosome 11 BAC clone OSJNBa0074L11, complete sequence
Os11g0601500	11	1887	271290con666	17762	3.00E-21	-1	284	1370	7510	7819	7226	9426	gi|115486164|ref|NM_001074758.1| Oryza sativa (japonica cultivar-group) Os11g0601500 (Os11g0601500) mRNA, complete cds
Os11g0622800	11	1032	251270con25	20160	3.00E-69	1	34	1	4677	9347	4643	9782	gi|115486318|ref|NM_001074835.1| Oryza sativa (japonica cultivar-group) Os11g0622800 (Os11g0622800) mRNA, complete cds
Os11g0638000	11	1275	2130A0110con2390	11151	1.00E-50	1	62	394	6094	7810	6032	2460	gi|115486386|ref|NM_001074869.1| Oryza sativa (japonica cultivar-group) Os11g0638000 (Os11g0638000) mRNA, complete cds
Os11g0652900	11	795	251270con359	8816	3.00E-41	1	30	1	788	1677	758	6345	gi|115486474|ref|NM_001074913.1| Oryza sativa (japonica cultivar-group) Os11g0652900 (Os11g0652900) mRNA, complete cds
Os11g0654400	11	807	251270con359	8816	2.00E-24	1	34	1	792	1677	758	6333	gi|115486480|ref|NM_001074916.1| Oryza sativa (japonica cultivar-group) Os11g0654400 (Os11g0654400) mRNA, complete cds
Os11g0673600	11	3327	3150con1353	12364	2.00E-21	-1	143	721	929	3339	786	6419	gi|51510943|gb|AC134922.2| Oryza sativa (japonica cultivar-group) chromosome 11 BAC clone OSJNBa0004D06, complete sequence
Os11g0673900	11	2946	3150con1353	12364	6.00E-24	-1	465	377	1327	3428	862	6367	gi|51510943|gb|AC134922.2| Oryza sativa (japonica cultivar-group) chromosome 11 BAC clone OSJNBa0004D06, complete sequence
Os11g0675200	11	2814	3150con1353	12364	1.00E-30	-1	12	366	1142	3538	1130	6378	gi|51510943|gb|AC134922.2| Oryza sativa (japonica cultivar-group) chromosome 11 BAC clone OSJNBa0004D06, complete sequence
Os11g0676100	11	1419	3150con1441	13880	2.00E-31	-1	101	624	1558	2248	1457	10837	gi|51510943|gb|AC134922.2| Oryza sativa (japonica cultivar-group) chromosome 11 BAC clone OSJNBa0004D06, complete sequence
Os11g0676200	11	1638	3150con1827	6011	8.00E-28	1	9	48	428	2004	419	2417	gi|51510943|gb|AC134922.2| Oryza sativa (japonica cultivar-group) chromosome 11 BAC clone OSJNBa0004D06, complete sequence
Os11g0676960	11	2190	3150con1353	12364	4.00E-24	-1	403	1	2120	3903	1717	6272	gi|31791169|gb|AC135643.2| Oryza sativa (japonica cultivar-group) chromosome 11 BAC clone OSJNBa0023F01, complete sequence
Os11g0681400	11	2148	251270con49	14534	3.00E-65	-1	794	472	3190	4579	2396	8279	gi|115486626|ref|NM_001074989.1| Oryza sativa (japonica cultivar-group) Os11g0681400 (Os11g0681400) mRNA, complete cds
Os11g0681600	11	1878	271290con666	17762	3.00E-21	-1	554	942	7558	8800	7004	8026	gi|50950282|gb|AC135190.2| Oryza sativa (japonica cultivar-group) chromosome 11 BAC clone OSJNBa0064H09, complete sequence
Os11g0703900	11	2379	A5160con151	37134	0	-1	352	84	22220	24734	21868	10105	gi|115486792|ref|NM_001075072.1| Oryza sativa (japonica cultivar-group) Os11g0703900 (Os11g0703900) mRNA, complete cds
Os12g0115100	12	765	2130A0110con2414	16498	9.00E-23	-1	378	192	13523	13710	13145	2215	gi|115486999|ref|NM_001072519.1| Oryza sativa (japonica cultivar-group) Os12g0115100 (Os12g0115100) mRNA, complete cds
Os12g0117250	12	1083	5170con13	16717	3.00E-45	1	314	618	12046	12198	11732	4054	gi|115483866|ref|NM_001072127.1| Oryza sativa (japonica cultivar-group) Os11g0118200 (Os11g0118200) mRNA, complete cds
Os12g0121200	12	1835	171190con28	10287	1.00E-33	1	565	694	1251	1828	686	7318	gi|115487071|ref|NM_001072555.1| Oryza sativa (japonica cultivar-group) Os12g0121200 (Os12g0121200) mRNA, partial cds
Os12g0128700	12	2272	291310con29	12615	2.00E-32	1	326	504	3548	7066	3222	3781	gi|115487149|ref|NM_001072594.1| Oryza sativa (japonica cultivar-group) Os12g0128700 (Os12g0128700) mRNA, complete cds
Os12g0128800	12	2780	291310con29	12615	9.00E-32	1	551	645	3771	7473	3220	3007	gi|115487151|ref|NM_001072595.1| Oryza sativa (japonica cultivar-group) Os12g0128800 (Os12g0128800) mRNA, partial cds
Os12g0138000	12	745	A7180con27	45778	9.00E-23	1	374	182	44382	44580	44008	635	gi|58531199|dbj|AP008218.1| Oryza sativa (japonica cultivar-group) genomic DNA, chromosome 12
Os12g0145900	12	2615	2130A0110con2449	6902	5.00E-27	-1	343	767	1258	2877	915	2177	gi|115487323|ref|NM_001072681.1| Oryza sativa (japonica cultivar-group) Os12g0145900 (Os12g0145900) mRNA, complete cds
Os12g0152200	12	1260	A7180con63	57221	2.00E-31	1	88	848	51134	51444	51046	5365	gi|115487373|ref|NM_001072706.1| Oryza sativa (japonica cultivar-group) Os12g0152200 (Os12g0152200) mRNA, complete cds
Os12g0154700	12	948	0120con9265	25046	2.00E-36	-1	333	191	12824	13240	12491	11049	gi|115487401|ref|NM_001072720.1| Oryza sativa (japonica cultivar-group) Os12g0154700 (Os12g0154700) mRNA, complete cds
Os12g0154800	12	905	0120con9265	25046	1.00E-31	-1	510	263	16417	16550	15907	7854	gi|116013811|dbj|AK240860.1| Oryza sativa Japonica Group cDNA, clone: J065022M19, full insert sequence
Os12g0154900	12	630	0120con9265	25046	2.00E-23	1	1	8	12490	13233	12489	11191	gi|115487405|ref|NM_001072722.1| Oryza sativa (japonica cultivar-group) Os12g0154900 (Os12g0154900) mRNA, complete cds
Os12g0160500	12	2489	211230con1211	14589	1.00E-24	-1	752	1710	8214	8242	7462	5568	gi|115487457|ref|NM_001072748.1| Oryza sativa (japonica cultivar-group) Os12g0160500 (Os12g0160500) mRNA, complete cds
Os12g0163400	12	1940	A8190con240	21854	6.00E-20	1	1204	429	16599	16900	15395	3443	gi|115487485|ref|NM_001072762.1| Oryza sativa (japonica cultivar-group) Os12g0163400 (Os12g0163400) mRNA, complete cds
Os12g0175400	12	1071	211230con331	19729	2.00E-86	-1	563	95	9726	10272	9163	8481	gi|115487605|ref|NM_001072822.1| Oryza sativa (japonica cultivar-group) Os12g0175400 (Os12g0175400) mRNA, partial cds
Os12g0181900	12	4160	171190con359	24438	0	-1	2367	77	5359	7076	2992	13279	gi|115487661|ref|NM_001072850.1| Oryza sativa (japonica cultivar-group) Os12g0181900 (Os12g0181900) mRNA, complete cds
Os12g0207500	12	1011	271290con690	6757	1.00E-22	-1	891	1	1477	1594	586	4153	gi|115487801|ref|NM_001072920.1| Oryza sativa (japonica cultivar-group) Os12g0207500 (Os12g0207500) mRNA, complete cds
Os12g0210400	12	3195	A1130con726	22933	3.00E-63	-1	166	248	2583	7465	2417	12521	gi|115487825|ref|NM_001072932.1| Oryza sativa (japonica cultivar-group) Os12g0210400 (Os12g0210400) mRNA, complete cds
Os12g0258700	12	1740	211230con759	10684	8.00E-25	1	163	249	3422	4954	3259	4239	gi|116012395|dbj|AK243030.1| Oryza sativa Japonica Group cDNA, clone: J100004A16, full insert sequence
Os12g0259800	12	1734	211230con759	10684	1.00E-26	1	183	874	3445	4393	3262	5431	gi|115488061|ref|NM_001073050.1| Oryza sativa (japonica cultivar-group) Os12g0259800 (Os12g0259800) mRNA, complete cds
Os12g0283900	12	2329	231250con324	8235	3.00E-59	1	93	364	3388	5234	3295	1036	gi|115488187|ref|NM_001073113.1| Oryza sativa (japonica cultivar-group) Os12g0283900 (Os12g0283900) mRNA, complete cds
Os12g0438900	12	705	211230con460	10690	8.00E-94	1	130	280	8242	8541	8112	1724	gi|116011120|dbj|AK241755.1| Oryza sativa Japonica Group cDNA, clone: J065204C04, full insert sequence
Os12g0472300	12	987	291310con359	13302	1.00E-43	-1	109	199	11687	12290	11578	224	gi|58531199|dbj|AP008218.1| Oryza sativa (japonica cultivar-group) genomic DNA, chromosome 12
Os12g0502300	12	1877	291310con405	15176	1.00E-33	-1	179	134	7672	11260	7493	2173	gi|115488681|ref|NM_001073360.1| Oryza sativa (japonica cultivar-group) Os12g0502300 (Os12g0502300) mRNA, complete cds
Os12g0515300	12	1230	211230con331	19729	9.00E-21	-1	574	633	10031	10054	9457	9078	gi|58531199|dbj|AP008218.1| Oryza sativa (japonica cultivar-group) genomic DNA, chromosome 12
Os12g0559200	12	3078	A3150con17	26765	2.00E-73	-1	817	1388	14472	15452	13655	9623	gi|115489047|ref|NM_001073543.1| Oryza sativa (japonica cultivar-group) Os12g0559200 (Os12g0559200) mRNA, complete cds
Os12g0559400	12	2367	291310con856	58322	3.00E-34	1	432	1425	3766	4424	3334	52956	gi|115489049|ref|NM_001073544.1| Oryza sativa (japonica cultivar-group) Os12g0559400 (Os12g0559400) mRNA, complete cds
Os12g0560200	12	1353	A3150con17	26765	1.00E-66	-1	907	7	14810	15261	13903	10158	gi|115489055|ref|NM_001073547.1| Oryza sativa (japonica cultivar-group) Os12g0560200 (Os12g0560200) mRNA, complete cds
Os12g0569700	12	3649	A5160con151	37134	1.00E-50	-1	560	2318	22841	23726	22281	12077	gi|115489175|ref|NM_001073607.1| Oryza sativa (japonica cultivar-group) Os12g0569700 (Os12g0569700) mRNA, complete cds
Os12g0603800	12	886	A8190con19	37613	8.00E-39	1	265	307	26714	26993	26449	10041	gi|115489455|ref|NM_001073747.1| Oryza sativa (japonica cultivar-group) Os12g0603800 (Os12g0603800) mRNA, complete cds
Os12g0604600	12	3085	A6170con54	24817	2.00E-36	1	210	2751	14987	15112	14777	9371	gi|115489461|ref|NM_001073750.1| Oryza sativa (japonica cultivar-group) Os12g0604600 (Os12g0604600) mRNA, complete cds
Os12g0608500	12	2771	A6170con28	20701	4.00E-43	-1	1142	1107	9059	9658	7917	9379	gi|115489497|ref|NM_001073768.1| Oryza sativa (japonica cultivar-group) Os12g0608500 (Os12g0608500) mRNA, complete cds
Os12g0608700	12	2520	A6170con28	20701	9.00E-38	-1	458	1535	9059	9666	8601	10050	gi|115489501|ref|NM_001073770.1| Oryza sativa (japonica cultivar-group) Os12g0608700 (Os12g0608700) mRNA, complete cds
Os12g0608900	12	2049	A6170con28	20701	3.00E-31	-1	464	1055	9059	9666	8595	10041	gi|115489503|ref|NM_001073771.1| Oryza sativa (japonica cultivar-group) Os12g0608900 (Os12g0608900) mRNA, complete cds
Os12g0610300	12	1110	A6170con66	55333	3.00E-20	1	499	83	44650	46314	44151	7992	gi|58531199|dbj|AP008218.1| Oryza sativa (japonica cultivar-group) genomic DNA, chromosome 12
Os12g0613250	12	3152	191210con824	16977	5.00E-52	1	2237	787	13040	13168	10803	1444	gi|58531199|dbj|AP008218.1| Oryza sativa (japonica cultivar-group) genomic DNA, chromosome 12
Os12g0631100	12	1066	A1130con27	24729	2.00E-33	1	150	440	9357	13089	9207	11014	gi|115489705|ref|NM_001073872.1| Oryza sativa (japonica cultivar-group) Os12g0631100 (Os12g0631100) mRNA, complete cds
Os12g0633600	12	3053	A7180con63	57221	2.00E-30	-1	890	2064	42248	42348	41358	13884	gi|115489729|ref|NM_001073884.1| Oryza sativa (japonica cultivar-group) Os12g0633600 (Os12g0633600) mRNA, complete cds
Os12g0639500	12	1329	291310con24	12426	4.00E-60	1	514	344	10803	11279	10289	162	gi|156764121|dbj|AK287506.1| Oryza sativa Japonica Group cDNA, clone: J043035D13, full insert sequence
AF030166		1240	251270con770	6636	2.00E-34	1	120	258	3880	4754	3760	900	gi|2623782|gb|AF030166.1|AF030166 Oryza sativa glucanase (glu1) mRNA, complete cds
AF139989		257	251270con693	9409	2.00E-46	-1	88	8	7457	7620	7369	1540	gi|13171102|gb|AF139989.1|AF139989 Oryza sativa rRNA intron-encoded homing endonuclease mRNA, partial cds
AF141965		1406	A6170con66	55333	2.00E-28	-1	1124	146	46107	46244	44983	7829	gi|5051932|gb|AF141965.1|AF141965 Oryza sativa MADS-box protein FDRMADS8 mRNA, complete cds
AF216530		456	A1130con61	7901	3.00E-40	1	46	244	5106	5273	5060	2416	gi|7141143|gb|AF216530.1|AF216530 Oryza sativa ubiquitin RiP-20 mRNA, partial cds
AF327517		1406	A8190con83	25397	2.00E-59	1	493	648	19075	20670	18582	3969	gi|13195451|gb|AF327517.1|AF327517 Oryza sativa GTP-binding protein mRNA, complete cds
AF467734		600	211230con331	19729	e-117	-1	161	60	9757	10278	9596	8911	gi|18698673|gb|AF467734.1| Oryza sativa putative myb protein mRNA, partial cds
AK058323		1462	251270con14	24201	e-144	1	1	1147	12505	12818	12504	11068	gi|32968341|dbj|AK058323.1| Oryza sativa Japonica Group cDNA clone:001-014-B07, full insert sequence
AK058436		1449	151170con874	5444	2.00E-71	-1	285	972	1534	1725	1249	3242	gi|32968454|dbj|AK058436.1| Oryza sativa Japonica Group cDNA clone:001-015-F07, full insert sequence
AK058625		425	251270con336	14111	e-155	1	1	129	9401	9694	9400	4121	gi|32968643|dbj|AK058625.1| Oryza sativa Japonica Group cDNA clone:001-018-C02, full insert sequence
AK058658		1383	251270con336	14111	0	1	1	674	8978	9687	8977	3715	gi|32968676|dbj|AK058658.1| Oryza sativa Japonica Group cDNA clone:001-018-F10, full insert sequence
AK058774		591	251270con336	14111	4.00E-58	1	1	352	4679	5443	4678	8429	gi|32968792|dbj|AK058774.1| Oryza sativa Japonica Group cDNA clone:001-002-A07, full insert sequence
AK058805		551	251270con336	14111	1.00E-58	1	1	430	4087	4208	4086	9782	gi|32968823|dbj|AK058805.1| Oryza sativa Japonica Group cDNA clone:001-003-B09, full insert sequence
AK058973		1175	251270con336	14111	0	1	1	793	7163	7545	7162	6184	gi|32968991|dbj|AK058973.1| Oryza sativa Japonica Group cDNA clone:001-020-D03, full insert sequence
AK059024		1462	251270con336	14111	0	1	1	514	8064	9012	8063	4151	gi|32969042|dbj|AK059024.1| Oryza sativa Japonica Group cDNA clone:001-021-B07, full insert sequence
AK059143		556	251270con14	24201	0	-1	83	1	5454	5927	5371	17719	gi|32969161|dbj|AK059143.1| Oryza sativa Japonica Group cDNA clone:001-023-A09, full insert sequence
AK059158		1502	251270con336	14111	0	1	1	684	10120	10937	10119	2356	gi|32969176|dbj|AK059158.1| Oryza sativa Japonica Group cDNA clone:001-023-D02, full insert sequence
AK059208		1896	251270con336	14111	0	1	1	267	8066	9693	8065	2789	gi|32969226|dbj|AK059208.1| Oryza sativa Japonica Group cDNA clone:001-024-B06, full insert sequence
AK059219		1634	251270con336	14111	0	1	1	766	8245	9112	8244	4131	gi|32969237|dbj|AK059219.1| Oryza sativa Japonica Group cDNA clone:001-024-C12, full insert sequence
AK059242		1517	A1130con61	7901	4.00E-82	1	92	1188	5037	5274	4945	2298	gi|32969260|dbj|AK059242.1| Oryza sativa Japonica Group cDNA clone:001-024-F10, full insert sequence
AK059310		1098	251270con336	14111	0	1	1	530	4408	4974	4407	8569	gi|32969328|dbj|AK059310.1| Oryza sativa Japonica Group cDNA clone:001-025-G07, full insert sequence
AK059311		2105	251270con336	14111	0	1	1	1134	9973	10944	9972	2196	gi|32969329|dbj|AK059311.1| Oryza sativa Japonica Group cDNA clone:001-025-G08, full insert sequence
AK059370		1741	251270con336	14111	0	1	1	790	9985	10935	9984	2225	gi|32969388|dbj|AK059370.1| Oryza sativa Japonica Group cDNA clone:001-026-E12, full insert sequence
AK059549		1367	251270con22	9460	2.00E-37	1	467	482	2767	3348	2300	5227	gi|32969567|dbj|AK059549.1| Oryza sativa Japonica Group cDNA clone:001-029-F10, full insert sequence
AK059639		1569	251270con336	14111	0	1	1	831	4138	4877	4137	8496	gi|32969657|dbj|AK059639.1| Oryza sativa Japonica Group cDNA clone:001-031-B03, full insert sequence
AK059717		1555	251270con336	14111	0	1	1	772	9971	10753	9970	2575	gi|32969735|dbj|AK059717.1| Oryza sativa Japonica Group cDNA clone:001-032-G05, full insert sequence
AK059808		995	2130A0110con2414	16498	1.00E-22	-1	326	474	13523	13710	13197	2267	gi|32969826|dbj|AK059808.1| Oryza sativa Japonica Group cDNA clone:006-205-A04, full insert sequence
AK059819		1003	251270con336	14111	e-119	1	1	776	4084	4311	4083	9573	gi|32969837|dbj|AK059819.1| Oryza sativa Japonica Group cDNA clone:006-205-C07, full insert sequence
AK059835		1395	251270con336	14111	0	1	1	761	7864	8494	7863	4983	gi|32969853|dbj|AK059835.1| Oryza sativa Japonica Group cDNA clone:006-206-C02, full insert sequence
AK059990		1192	251270con336	14111	e-121	1	1	958	4183	4417	4182	9460	gi|32970008|dbj|AK059990.1| Oryza sativa Japonica Group cDNA clone:006-301-A12, full insert sequence
AK060089		1044	251270con336	14111	2.00E-86	1	1	875	10587	10758	10586	3184	gi|32970107|dbj|AK060089.1| Oryza sativa Japonica Group cDNA clone:006-306-H12, full insert sequence
AK060204		1872	251270con336	14111	0	1	1	1378	7991	8484	7990	5133	gi|32970222|dbj|AK060204.1| Oryza sativa Japonica Group cDNA clone:001-001-H12, full insert sequence
AK060245		1707	251270con336	14111	0	1	1	1275	7946	8377	7945	5302	gi|32970263|dbj|AK060245.1| Oryza sativa Japonica Group cDNA clone:001-003-G06, full insert sequence
AK060246		1344	A8190con83	25397	2.00E-52	1	66	1114	19075	19237	19009	5930	gi|32970264|dbj|AK060246.1| Oryza sativa Japonica Group cDNA clone:001-003-H10, full insert sequence
AK060344		1200	251270con336	14111	0	1	1	154	9695	10740	9694	2325	gi|32970362|dbj|AK060344.1| Oryza sativa Japonica Group cDNA clone:001-008-E03, full insert sequence
AK060578		1278	251270con336	14111	e-154	1	1	979	7389	7688	7388	6124	gi|115447640|ref|NM_001054135.1| Oryza sativa (japonica cultivar-group) Os02g0652600 (Os02g0652600) mRNA, partial cds
AK060583		1094	251270con336	14111	0	1	1	528	10529	11093	10528	2452	gi|32970601|dbj|AK060583.1| Oryza sativa Japonica Group cDNA clone:001-023-H06, full insert sequence
AK060734		1950	251270con336	14111	0	1	1	1609	5230	5571	5229	8199	gi|32970752|dbj|AK060734.1| Oryza sativa Japonica Group cDNA clone:001-032-A10, full insert sequence
AK060792		2067	251270con14	24201	0	1	1	1016	12692	13743	12691	9407	gi|32970810|dbj|AK060792.1| Oryza sativa Japonica Group cDNA clone:001-033-E03, full insert sequence
AK060799		1769	251270con336	14111	e-107	1	1	1570	4671	4870	4670	9042	gi|32970817|dbj|AK060799.1| Oryza sativa Japonica Group cDNA clone:001-033-F03, full insert sequence
AK060845		1463	251270con336	14111	0	1	1	279	8067	9251	8066	3676	gi|32970863|dbj|AK060845.1| Oryza sativa Japonica Group cDNA clone:001-034-D12, full insert sequence
AK060870		1091	251270con336	14111	e-160	1	1	799	7861	8153	7860	5666	gi|32989693|dbj|AK104484.1| Oryza sativa Japonica Group cDNA clone:006-301-H11, full insert sequence
AK061547		1390	251270con336	14111	7.00E-31	1	101	964	10306	10628	10205	3057	gi|32971565|dbj|AK061547.1| Oryza sativa Japonica Group cDNA clone:006-311-A06, full insert sequence
AK062117		729	251270con14	24201	3.00E-59	1	1	575	13182	13336	13181	10711	gi|32972135|dbj|AK062117.1| Oryza sativa Japonica Group cDNA clone:001-045-C06, full insert sequence
AK062299		1453	251270con521	42816	0	1	1	217	2948	4184	2947	37396	gi|32972317|dbj|AK062299.1| Oryza sativa Japonica Group cDNA clone:001-100-G11, full insert sequence
AK062496		740	A8190con19	37613	1.00E-71	1	36	253	24251	27000	24215	10126	gi|32972514|dbj|AK062496.1| Oryza sativa Japonica Group cDNA clone:001-104-A02, full insert sequence
AK062710		614	251270con693	9409	1.00E-70	-1	392	1	8434	8654	8042	142	gi|32972728|dbj|AK062710.1| Oryza sativa Japonica Group cDNA clone:001-106-C01, full insert sequence
AK062930		756	251270con693	9409	1.00E-37	-1	627	1	7454	7587	6827	1067	gi|32972948|dbj|AK062930.1| Oryza sativa Japonica Group cDNA clone:001-109-A06, full insert sequence
AK063037		498	251270con693	9409	1.00E-30	-1	384	1	8298	8411	7914	501	gi|32973055|dbj|AK063037.1| Oryza sativa Japonica Group cDNA clone:001-110-D01, full insert sequence
AK063570		1023	251270con336	14111	0	1	1	548	10122	10595	10121	3041	gi|32973588|dbj|AK063570.1| Oryza sativa Japonica Group cDNA clone:001-117-G05, full insert sequence
AK063769		2589	251270con336	14111	0	1	1	1109	8195	9675	8194	2956	gi|32973787|dbj|AK063769.1| Oryza sativa Japonica Group cDNA clone:001-121-B10, full insert sequence
AK064064		708	251270con693	9409	e-154	-1	216	1	8136	8626	7920	76	gi|32974082|dbj|AK064064.1| Oryza sativa Japonica Group cDNA clone:001-125-G02, full insert sequence
AK064581		1475	251270con693	9409	4.00E-54	-1	1291	1	7457	7643	6166	292	gi|32974599|dbj|AK064581.1| Oryza sativa Japonica Group cDNA clone:002-112-F02, full insert sequence
AK066155		2118	A1130con726	22933	3.00E-31	-1	1138	178	5475	7465	4337	13528	gi|32976173|dbj|AK066155.1| Oryza sativa Japonica Group cDNA clone:J013055D11, full insert sequence
AK066191		2598	111130con50	11776	1.00E-49	1	31	2013	3614	5007	3583	6184	gi|32976209|dbj|AK066191.1| Oryza sativa Japonica Group cDNA clone:J013051C07, full insert sequence
AK067024		1189	A1130con61	7901	9.00E-58	1	311	652	5047	5274	4736	2090	gi|32977042|dbj|AK067024.1| Oryza sativa Japonica Group cDNA clone:J013091J24, full insert sequence
AK067132		1178	7190con65	4693	1.00E-32	-1	35	889	3229	3484	3194	920	gi|32977150|dbj|AK067132.1| Oryza sativa Japonica Group cDNA clone:J013096M08, full insert sequence
AK068007		1477	231250con317	18619	4.00E-20	1	52	411	2104	10978	2052	6575	gi|32978025|dbj|AK068007.1| Oryza sativa Japonica Group cDNA clone:J013130G06, full insert sequence
AK068197		4012	A6170con26	23738	e-136	-1	1970	24	8401	11142	6431	8608	gi|32978215|dbj|AK068197.1| Oryza sativa Japonica Group cDNA clone:J013140N02, full insert sequence
AK069137		2069	A3150con217	10797	3.00E-83	-1	276	319	2735	6338	2459	2709	gi|32979161|dbj|AK069137.1| Oryza sativa Japonica Group cDNA clone:J023008P07, full insert sequence
AK071131		1733	0120con502	30926	e-101	1	404	335	925	1779	521	27749	gi|32981154|dbj|AK071131.1| Oryza sativa Japonica Group cDNA clone:J023078K24, full insert sequence
AK071923		1663	251270con336	14111	0	1	1	1213	8851	9301	8850	4360	gi|32981946|dbj|AK071923.1| Oryza sativa Japonica Group cDNA clone:J013072N03, full insert sequence
AK099762		2282	191210con1154	18240	1.00E-45	1	84	1346	4117	14729	4033	2575	gi|32984971|dbj|AK099762.1| Oryza sativa Japonica Group cDNA clone:J013094H24, full insert sequence
AK100133		2275	7190con52	15902	7.00E-26	-1	623	547	7102	9640	6479	4534	gi|32985342|dbj|AK100133.1| Oryza sativa Japonica Group cDNA clone:J023010D07, full insert sequence
AK100501		3062	5170con16	12553	3.00E-72	1	1035	610	2995	6460	1960	3641	gi|32985710|dbj|AK100501.1| Oryza sativa Japonica Group cDNA clone:J023099J05, full insert sequence
AK100827		2702	251270con69	13981	2.00E-88	1	802	599	5869	7764	5067	4114	gi|32986036|dbj|AK100827.1| Oryza sativa Japonica Group cDNA clone:J023123A11, full insert sequence
AK102455		3876	151170con373	15788	0	1	228	1004	3463	7432	3235	5484	gi|32987664|dbj|AK102455.1| Oryza sativa Japonica Group cDNA clone:J033094A19, full insert sequence
AK102755		2522	111130con1111	12516	2.00E-35	1	1872	183	2809	4481	937	5696	gi|32987964|dbj|AK102755.1| Oryza sativa Japonica Group cDNA clone:J033107A02, full insert sequence
AK104167		1223	251270con336	14111	0	1	1	240	7954	8937	7953	4191	gi|32989376|dbj|AK104167.1| Oryza sativa Japonica Group cDNA clone:006-212-D12, full insert sequence
AK105027		1247	251270con336	14111	0	1	1	823	4519	4943	4518	8744	gi|42821642|dbj|AK105027.2| Oryza sativa Japonica Group cDNA clone:001-012-A03, full insert sequence
AK105328		1055	251270con336	14111	0	1	1	537	7860	8378	7859	5215	gi|32990537|dbj|AK105328.1| Oryza sativa Japonica Group cDNA clone:001-118-A07, full insert sequence
AK105341		1448	251270con336	14111	0	1	1	189	4508	7943	4507	4909	gi|32990550|dbj|AK105341.1| Oryza sativa Japonica Group cDNA clone:001-118-G10, full insert sequence
AK105692		2509	251270con336	14111	0	1	1	1744	8922	9687	8921	3659	gi|32990901|dbj|AK105692.1| Oryza sativa Japonica Group cDNA clone:001-201-C06, full insert sequence
AK105837		1822	251270con336	14111	0	1	1	1195	7958	8585	7957	4899	gi|32991046|dbj|AK105837.1| Oryza sativa Japonica Group cDNA clone:001-203-F02, full insert sequence
AK105927		2135	2130A0110con2341	24750	1.00E-21	-1	302	323	15188	20151	14886	2787	gi|32991136|dbj|AK105927.1| Oryza sativa Japonica Group cDNA clone:001-205-A10, full insert sequence
AK106979		1684	251270con336	14111	0	1	1	637	7861	8908	7860	4156	gi|32992188|dbj|AK106979.1| Oryza sativa Japonica Group cDNA clone:002-119-H06, full insert sequence
AK107087		1935	251270con336	14111	0	1	1	763	8261	9433	8260	3506	gi|32992296|dbj|AK107087.1| Oryza sativa Japonica Group cDNA clone:002-121-G07, full insert sequence
AK107214		1411	171190con236	22204	2.00E-62	-1	1253	1	14972	15130	13719	5664	gi|32992423|dbj|AK107214.1| Oryza sativa Japonica Group cDNA clone:002-125-C06, full insert sequence
AK107338		2330	A5160con151	37134	8.00E-32	-1	860	134	22765	24670	21905	10268	gi|32992547|dbj|AK107338.1| Oryza sativa Japonica Group cDNA clone:002-126-F12, full insert sequence
AK107702		863	251270con693	9409	3.00E-75	-1	668	1	7730	7921	7062	626	gi|32992911|dbj|AK107702.1| Oryza sativa Japonica Group cDNA clone:002-132-C12, full insert sequence
AK107856		998	251270con336	14111	0	1	1	630	7955	8323	7954	5420	gi|32993065|dbj|AK107856.1| Oryza sativa Japonica Group cDNA clone:002-134-B02, full insert sequence
AK108061		1350	131150con640	3421	4.00E-20	1	2	800	1007	1937	1005	934	gi|32993270|dbj|AK108061.1| Oryza sativa Japonica Group cDNA clone:002-138-B02, full insert sequence
AK108207		686	A1130con61	7901	3.00E-62	1	38	404	5032	5275	4994	2344	gi|32993416|dbj|AK108207.1| Oryza sativa Japonica Group cDNA clone:002-140-D06, full insert sequence
AK108271		977	251270con693	9409	e-110	-1	871	93	7124	7138	6253	1387	gi|32993480|dbj|AK108271.1| Oryza sativa Japonica Group cDNA clone:002-141-C03, full insert sequence
AK108459		1449	251270con336	14111	0	1	1	668	9972	10750	9971	2580	gi|32993668|dbj|AK108459.1| Oryza sativa Japonica Group cDNA clone:002-143-D06, full insert sequence
AK108725		1602	251270con336	14111	0	1	1	463	4422	5561	4421	7411	gi|32993934|dbj|AK108725.1| Oryza sativa Japonica Group cDNA clone:002-150-C09, full insert sequence
AK109002		1223	251270con693	9409	3.00E-73	-1	1003	26	7729	7922	6726	290	gi|32994211|dbj|AK109002.1| Oryza sativa Japonica Group cDNA clone:002-153-G12, full insert sequence
AK109086		2022	251270con336	14111	2.00E-32	1	425	855	8238	9008	7813	3936	gi|32994295|dbj|AK109086.1| Oryza sativa Japonica Group cDNA clone:002-154-H10, full insert sequence
AK109162		1944	191210con1611	7233	6.00E-57	-1	1114	799	5125	5154	4011	934	gi|32994371|dbj|AK109162.1| Oryza sativa Japonica Group cDNA clone:002-155-G09, full insert sequence
AK109207		777	251270con336	14111	2.00E-36	1	1	697	7868	7948	7867	6083	gi|32994416|dbj|AK109207.1| Oryza sativa Japonica Group cDNA clone:002-156-C10, full insert sequence
AK109461		3605	2130A0110con2449	6902	7.00E-27	-1	458	2307	1258	2172	800	3432	gi|32994670|dbj|AK109461.1| Oryza sativa Japonica Group cDNA clone:001-127-C09, full insert sequence
AK109999		3162	251270con693	9409	e-101	-1	424	2690	2620	2666	2196	6271	gi|32995208|dbj|AK109999.1| Oryza sativa Japonica Group cDNA clone:002-159-F05, full insert sequence
AK110143		3350	191210con1760	11087	2.00E-39	1	1	2772	7841	9300	7840	1209	gi|32995352|dbj|AK110143.1| Oryza sativa Japonica Group cDNA clone:002-161-D09, full insert sequence
AK110204		1569	191210con1611	7233	3.00E-49	-1	1101	439	5132	5159	4031	944	gi|32995413|dbj|AK110204.1| Oryza sativa Japonica Group cDNA clone:002-162-B10, full insert sequence
AK110258		869	251270con693	9409	7.00E-67	-1	695	1	7758	7931	7063	610	gi|32995467|dbj|AK110258.1| Oryza sativa Japonica Group cDNA clone:002-163-A11, full insert sequence
AK110285		2833	251270con693	9409	e-108	-1	1164	1643	3381	3408	2217	4811	gi|32995494|dbj|AK110285.1| Oryza sativa Japonica Group cDNA clone:002-163-E12, full insert sequence
AK110429		2519	A5160con151	37134	8.00E-26	-1	779	368	22758	24707	21979	10276	gi|32995638|dbj|AK110429.1| Oryza sativa Japonica Group cDNA clone:002-166-B05, full insert sequence
AK110560		922	251270con693	9409	1.00E-90	-1	704	1	7714	7931	7010	557	gi|32995769|dbj|AK110560.1| Oryza sativa Japonica Group cDNA clone:002-168-C11, full insert sequence
AK110640		1012	251270con693	9409	e-118	-1	673	1	8048	8387	7375	11	gi|32995849|dbj|AK110640.1| Oryza sativa Japonica Group cDNA clone:002-169-C10, full insert sequence
AK110657		917	251270con693	9409	2.00E-92	-1	691	1	7710	7935	7019	558	gi|32995866|dbj|AK110657.1| Oryza sativa Japonica Group cDNA clone:002-169-E09, full insert sequence
AK110704		694	251270con336	14111	e-128	1	1	465	4722	4951	4721	8931	gi|32995913|dbj|AK110704.1| Oryza sativa Japonica Group cDNA clone:002-170-C05, full insert sequence
AK110726		891	271290con689	32164	3.00E-44	1	218	266	12208	12625	11990	18914	gi|58530787|dbj|AP008207.1| Oryza sativa (japonica cultivar-group) genomic DNA, chromosome 1
AK111158		3614	251270con336	14111	0	1	1	3026	7904	8492	7903	5031	gi|32996367|dbj|AK111158.1| Oryza sativa Japonica Group cDNA clone:002-176-H09, full insert sequence
AK119175		967	251270con693	9409	4.00E-50	-1	623	1	7869	8195	7246	248	gi|37988798|dbj|AK119175.1| Oryza sativa Japonica Group cDNA clone:001-037-F05, full insert sequence
AK119504		1517	251270con336	14111	0	1	1	662	8069	8921	8068	4335	gi|37989127|dbj|AK119504.1| Oryza sativa Japonica Group cDNA clone:001-134-E12, full insert sequence
AK119812		2780	251270con693	9409	1.00E-49	-1	600	1979	7499	7771	6899	837	gi|37989435|dbj|AK119812.1| Oryza sativa Japonica Group cDNA clone:002-177-A02, full insert sequence
AK122175		2982	291310con424	19196	6.00E-70	-1	278	629	8175	13253	7897	3590	gi|37991821|dbj|AK122175.1| Oryza sativa Japonica Group cDNA clone:J033148L03, full insert sequence
AY043283		3842	3150con1353	12364	2.00E-21	-1	695	1117	1326	3339	631	6300	gi|15292618|gb|AY043283.1| Oryza sativa subsp. japonica NBS-LRR-like protein (YR9) mRNA, complete cds
AY846391		771	0120con10005	10896	6.00E-24	-1	241	267	2687	5496	2446	4896	gi|58618108|gb|AY846391.1| Oryza sativa (indica cultivar-group) NPR1 interactor mRNA, complete cds
D10957		411	5170con47	14963	6.00E-38	1	1	62	687	1318	686	13296	gi|218120|dbj|D10957.1|RIC388OAL Oryza sativa mRNA for ortho-acetylserine (thiol)-lyase
D10968		483	171190con744	11296	1.00E-39	-1	203	1	2290	3087	2087	7727	gi|218229|dbj|D10968.1|RICSS3AAT Oryza sativa mRNA for aspartate aminotransferase
D17779		312	A8190con83	25397	4.00E-41	1	76	1	19082	20644	19006	4442	gi|455506|dbj|D17779.1|RICSS23015 Oryza sativa SS230 mRNA for ras-related GTP-binding protein, partial sequence
D17782		485	91110con793	10065	2.00E-29	-1	106	1	2858	4318	2752	5263	gi|455498|dbj|D17782.1|RICKN3218 Oryza sativa KN32 mRNA for T complex polypeptide, partial sequence
D17784		519	191210con1611	7233	9.00E-22	-1	182	92	2835	3066	2653	3740	gi|455508|dbj|D17784.1|RICSS8320 Oryza sativa SS83 mRNA for beta tubulin, partial sequence
D21312		262	A1130con61	7901	2.00E-24	1	1	142	5140	5260	5139	2521	gi|425810|dbj|D21312.1|RICAD95 Oryza sativa AD95 mRNA for ubiquitin, partial sequence
D29724		304	271290con672	3690	8.00E-52	1	54	39	739	1570	685	1855	gi|474001|dbj|D29724.1|RICYK37 Oryza sativa mRNA, partial homologous to ribosomal protein L38 gene
