# Supplementary material for: 454 sequencing of pooled BAC clones on chromosome 3H of barley
Source: BMC Genomics. 2011 May 19;12:246. doi: 10.1186/1471-2164-12-246 (PMC3224129; doi:10.1186/1471-2164-12-246)
Supplement: Additional file 4 — Rice genes (rap2 nucleotide sequences in each locus) showing blastn homology to barley conting sequences. Excel file [file 1471-2164-12-246-S4.XLS]

## Sheet: Additional file 4
Additional file 4
Rice genes (rap2 nucleotide sequences in each locus) showing blastn homology to barley conting sequences
Rice gene name	Chromosome	Rice gene length (bp)	Best barley hit	Contig length (bp)	Blastn e value	Strand	Blast hit start position in rice gene	Blast hit start position in contig	No. of blast hits	Definition of rice gene
Os01g0100100	1	4025	A1130con64	9044	e-123	-1	802	7888	3	gi|84095186|dbj|AP008219.1| Oryza sativa Japonica Group genomic DNA, chromosome 1, fosmid clone:OSJNOa264G09
Os01g0101200	1	3114	A1130con16	12222	9e-57	1	2465	11399	3	gi|115433965|ref|NM_001048276.1| Oryza sativa (japonica cultivar-group) Os01g0101200 (Os01g0101200) mRNA, partial cds
Os01g0101300	1	1224	A1130con16	12222	2e-46	-1	506	11665	4	gi|156764061|dbj|AK287446.1| Oryza sativa Japonica Group cDNA, clone: J043016L21, full insert sequence
Os01g0102700	1	930	5170con950	6834	7e-30	-1	148	4412	1	gi|115433985|ref|NM_001048286.1| Oryza sativa (japonica cultivar-group) Os01g0102700 (Os01g0102700) mRNA, complete cds
Os01g0103600	1	957	A1130con274	15280	9e-39	1	436	2401	2	gi|115433997|ref|NM_001048292.1| Oryza sativa (japonica cultivar-group) Os01g0103600 (Os01g0103600) mRNA, complete cds
Os01g0104100	1	1642	A1130con597	10785	1e-35	-1	685	7599	2	gi|115434007|ref|NM_001048297.1| Oryza sativa (japonica cultivar-group) Os01g0104100 (Os01g0104100) mRNA, partial cds
Os01g0104200	1	1532	A1130con22	11811	5e-66	1	150	10923	4	gi|58530787|dbj|AP008207.1| Oryza sativa (japonica cultivar-group) genomic DNA, chromosome 1
Os01g0104400	1	1390	A1130con71	4581	2e-37	-1	893	3443	2	gi|115434011|ref|NM_001048299.1| Oryza sativa (japonica cultivar-group) Os01g0104400 (Os01g0104400) mRNA, complete cds
Os01g0104500	1	1491	A1130con90	19690	2e-22	-1	402	14504	4	gi|116011633|dbj|AK242268.1| Oryza sativa Japonica Group cDNA, clone: J075186C19, full insert sequence
Os01g0107000	1	1545	0120con8731	7513	7e-25	1	167	2214	1	gi|32976987|dbj|AK066969.1| Oryza sativa Japonica Group cDNA clone:J013088I21, full insert sequence
Os01g0109100	1	3755	0120con248	8635	1e-25	1	2214	6298	2	gi|58530787|dbj|AP008207.1| Oryza sativa (japonica cultivar-group) genomic DNA, chromosome 1
Os01g0109700	1	4570	0120con222	10281	2e-74	-1	1736	6800	1	gi|115434073|ref|NM_001048330.1| Oryza sativa (japonica cultivar-group) Os01g0109700 (Os01g0109700) mRNA, partial cds
Os01g0110800	1	1955	3150con1575	3061	1e-57	-1	544	726	1	gi|115434083|ref|NM_001048335.1| Oryza sativa (japonica cultivar-group) Os01g0110800 (Os01g0110800) mRNA, complete cds
Os01g0111200	1	2355	0120con502	30926	1e-45	-1	1465	24330	1	gi|115434087|ref|NM_001048337.1| Oryza sativa (japonica cultivar-group) Os01g0111200 (Os01g0111200) mRNA, complete cds
Os01g0111250	1	540	0120con502	30926	9e-56	-1	85	16951	1	gi|58530787|dbj|AP008207.1| Oryza sativa (japonica cultivar-group) genomic DNA, chromosome 1
Os01g0111400	1	2559	0120con502	30926	e-180	-1	1406	12201	1	gi|115434091|ref|NM_001048339.1| Oryza sativa (japonica cultivar-group) Os01g0111400 (Os01g0111400) mRNA, complete cds
Os01g0111500	1	1475	0120con502	30926	4e-20	1	855	6723	1	gi|115434093|ref|NM_001048340.1| Oryza sativa (japonica cultivar-group) Os01g0111500 (Os01g0111500) mRNA, complete cds
Os01g0113200	1	2069	3150con1854	17027	1e-64	1	1312	5708	4	gi|115434119|ref|NM_001048353.1| Oryza sativa (japonica cultivar-group) Os01g0113200 (Os01g0113200) mRNA, complete cds
Os01g0113300	1	2245	3150con1229	19946	3e-59	-1	1065	8159	5	gi|115434121|ref|NM_001048354.1| Oryza sativa (japonica cultivar-group) Os01g0113300 (Os01g0113300) mRNA, complete cds
Os01g0113350	1	1641	3150con42	4700	8e-59	1	949	2545	4	gi|58530787|dbj|AP008207.1| Oryza sativa (japonica cultivar-group) genomic DNA, chromosome 1
Os01g0113400	1	2662	3150con1854	17027	3e-78	-1	1444	1772	4	gi|115434123|ref|NM_001048355.1| Oryza sativa (japonica cultivar-group) Os01g0113400 (Os01g0113400) mRNA, complete cds
Os01g0113500	1	3486	3150con1854	17027	e-107	1	2435	5672	4	gi|58530787|dbj|AP008207.1| Oryza sativa (japonica cultivar-group) genomic DNA, chromosome 1
Os01g0113650	1	2025	2130A0110con2178	56218	4e-98	1	1332	17493	4	gi|58530787|dbj|AP008207.1| Oryza sativa (japonica cultivar-group) genomic DNA, chromosome 1
Os01g0113800	1	2399	3150con1229	19946	e-164	1	950	12100	5	gi|115434131|ref|NM_001048359.1| Oryza sativa (japonica cultivar-group) Os01g0113800 (Os01g0113800) mRNA, complete cds
Os01g0113900	1	2192	3150con1616	13835	7e-63	-1	1166	4966	4	gi|115434133|ref|NM_001048360.1| Oryza sativa (japonica cultivar-group) Os01g0113900 (Os01g0113900) mRNA, complete cds
Os01g0114100	1	2239	3150con1616	13835	e-104	-1	1197	4878	5	gi|115434135|ref|NM_001048361.1| Oryza sativa (japonica cultivar-group) Os01g0114100 (Os01g0114100) mRNA, complete cds
Os01g0114200	1	846	3150con1616	13835	7e-27	-1	436	7020	2	gi|115434137|ref|NM_001048362.1| Oryza sativa (japonica cultivar-group) Os01g0114200 (Os01g0114200) mRNA, complete cds
Os01g0114300	1	3176	3150con1229	19946	e-158	1	1835	12119	5	gi|115434139|ref|NM_001048363.1| Oryza sativa (japonica cultivar-group) Os01g0114300 (Os01g0114300) mRNA, partial cds
Os01g0114400	1	1887	3150con1616	13835	3e-71	-1	1171	4966	4	gi|115434141|ref|NM_001048364.1| Oryza sativa (japonica cultivar-group) Os01g0114400 (Os01g0114400) mRNA, complete cds
Os01g0114500	1	1743	3150con1229	19946	e-132	1	899	12167	4	gi|115434143|ref|NM_001048365.1| Oryza sativa (japonica cultivar-group) Os01g0114500 (Os01g0114500) mRNA, complete cds
Os01g0114550	1	2165	3150con1229	19946	e-132	-1	546	12970	4	gi|116011989|dbj|AK242624.1| Oryza sativa Japonica Group cDNA, clone: J090020C13, full insert sequence
Os01g0114600	1	1893	3150con1229	19946	e-123	-1	775	8278	5	gi|115434145|ref|NM_001048366.1| Oryza sativa (japonica cultivar-group) Os01g0114600 (Os01g0114600) mRNA, complete cds
Os01g0114700	1	1686	3150con1049	5516	e-108	1	697	1084	4	gi|115434147|ref|NM_001048367.1| Oryza sativa (japonica cultivar-group) Os01g0114700 (Os01g0114700) mRNA, complete cds
Os01g0114900	1	915	3150con1854	17027	1e-96	1	350	5700	4	gi|115434151|ref|NM_001048369.1| Oryza sativa (japonica cultivar-group) Os01g0114900 (Os01g0114900) mRNA, complete cds
Os01g0115600	1	2004	3150con1854	17027	e-165	1	887	5273	5	gi|115434155|ref|NM_001048371.1| Oryza sativa (japonica cultivar-group) Os01g0115600 (Os01g0115600) mRNA, complete cds
Os01g0115700	1	2181	3150con1616	13835	7e-63	-1	1250	4872	4	gi|115434157|ref|NM_001048372.1| Oryza sativa (japonica cultivar-group) Os01g0115700 (Os01g0115700) mRNA, complete cds
Os01g0115750	1	2055	3150con1229	19946	2e-78	-1	994	8230	4	gi|115434157|ref|NM_001048372.1| Oryza sativa (japonica cultivar-group) Os01g0115700 (Os01g0115700) mRNA, complete cds
Os01g0115800	1	2483	3150con1616	13835	e-132	-1	926	5143	5	gi|115434159|ref|NM_001048373.1| Oryza sativa (japonica cultivar-group) Os01g0115800 (Os01g0115800) mRNA, partial cds
Os01g0115900	1	1593	3150con1229	19946	e-161	1	539	12119	5	gi|58530787|dbj|AP008207.1| Oryza sativa (japonica cultivar-group) genomic DNA, chromosome 1
Os01g0116000	1	2049	3150con1616	13835	e-119	-1	937	5125	6	gi|58530787|dbj|AP008207.1| Oryza sativa (japonica cultivar-group) genomic DNA, chromosome 1
Os01g0116100	1	598	3150con1616	13835	8e-32	-1	166	7020	3	gi|58530787|dbj|AP008207.1| Oryza sativa (japonica cultivar-group) genomic DNA, chromosome 1
Os01g0116166	1	2337	0120con9246	4630	e-113	1	1294	1904	2	gi|58530787|dbj|AP008207.1| Oryza sativa (japonica cultivar-group) genomic DNA, chromosome 1
Os01g0116200	1	2282	3150con1229	19946	e-107	-1	1015	8284	4	gi|115434167|ref|NM_001048377.1| Oryza sativa (japonica cultivar-group) Os01g0116200 (Os01g0116200) mRNA, complete cds
Os01g0116400	1	2275	3150con1229	19946	e-104	-1	1094	8151	4	gi|115434169|ref|NM_001048378.1| Oryza sativa (japonica cultivar-group) Os01g0116400 (Os01g0116400) mRNA, complete cds
Os01g0116500	1	531	3150con1616	13835	1e-20	1	305	7084	3	gi|115434171|ref|NM_001048379.1| Oryza sativa (japonica cultivar-group) Os01g0116500 (Os01g0116500) mRNA, complete cds
Os01g0116900	1	1212	3150con1854	17027	0	1	205	5258	4	gi|115434175|ref|NM_001048381.1| Oryza sativa (japonica cultivar-group) Os01g0116900 (Os01g0116900) mRNA, complete cds
Os01g0117000	1	2139	3150con1616	13835	6e-97	-1	956	5115	4	gi|115434177|ref|NM_001048382.1| Oryza sativa (japonica cultivar-group) Os01g0117000 (Os01g0117000) mRNA, complete cds
Os01g0117100	1	1992	3150con1854	17027	0	1	985	5258	4	gi|115434179|ref|NM_001048383.1| Oryza sativa (japonica cultivar-group) Os01g0117100 (Os01g0117100) mRNA, complete cds
Os01g0117200	1	2341	3150con1616	13835	e-100	-1	1076	5089	4	gi|115434181|ref|NM_001048384.1| Oryza sativa (japonica cultivar-group) Os01g0117200 (Os01g0117200) mRNA, complete cds
Os01g0117300	1	1464	3150con1854	17027	0	1	461	5262	4	gi|115434183|ref|NM_001048385.1| Oryza sativa (japonica cultivar-group) Os01g0117300 (Os01g0117300) mRNA, complete cds
Os01g0117400	1	2058	3150con1229	19946	e-109	-1	947	8259	4	gi|115434185|ref|NM_001048386.1| Oryza sativa (japonica cultivar-group) Os01g0117400 (Os01g0117400) mRNA, complete cds
Os01g0117500	1	1926	3150con1229	19946	e-174	1	857	12104	4	gi|115434187|ref|NM_001048387.1| Oryza sativa (japonica cultivar-group) Os01g0117500 (Os01g0117500) mRNA, complete cds
Os01g0117600	1	2358	3150con1229	19946	e-109	-1	1049	8259	4	gi|115434189|ref|NM_001048388.1| Oryza sativa (japonica cultivar-group) Os01g0117600 (Os01g0117600) mRNA, complete cds
Os01g0117700	1	1911	3150con1229	19946	e-174	1	815	12104	4	gi|115434191|ref|NM_001048389.1| Oryza sativa (japonica cultivar-group) Os01g0117700 (Os01g0117700) mRNA, complete cds
Os01g0118000	1	1476	2130A0110con2341	24750	2e-93	-1	679	18929	1	gi|115434197|ref|NM_001048392.1| Oryza sativa (japonica cultivar-group) Os01g0118000 (Os01g0118000) mRNA, complete cds
Os01g0118700	1	2087	2130A0110con2791	19350	6e-23	-1	1414	9023	3	gi|115434207|ref|NM_001048397.1| Oryza sativa (japonica cultivar-group) Os01g0118700 (Os01g0118700) mRNA, complete cds
Os01g0119000	1	1791	2130A0110con73	6398	5e-91	-1	1166	4653	3	gi|115434209|ref|NM_001048398.1| Oryza sativa (japonica cultivar-group) Os01g0119000 (Os01g0119000) mRNA, complete cds
Os01g0120300	1	604	2130A0110con3034	38075	2e-57	-1	210	33912	1	gi|115434215|ref|NM_001048401.1| Oryza sativa (japonica cultivar-group) Os01g0120300 (Os01g0120300) mRNA, complete cds
Os01g0120800	1	3417	A7180con329	14815	e-137	1	225	109	1	gi|115434225|ref|NM_001048406.1| Oryza sativa (japonica cultivar-group) Os01g0120800 (Os01g0120800) mRNA, complete cds
Os01g0121100	1	1051	0120con257	5719	8e-30	-1	276	5083	2	gi|115434229|ref|NM_001048408.1| Oryza sativa (japonica cultivar-group) Os01g0121100 (Os01g0121100) mRNA, partial cds
Os01g0121200	1	1401	0120con257	5719	3e-21	1	735	2368	1	gi|115434231|ref|NM_001048409.1| Oryza sativa (japonica cultivar-group) Os01g0121200 (Os01g0121200) mRNA, complete cds
Os01g0121300	1	2052	0120con259	7405	1e-36	1	690	6037	2	gi|115434233|ref|NM_001048410.1| Oryza sativa (japonica cultivar-group) Os01g0121300 (Os01g0121300) mRNA, complete cds
Os01g0121600	1	754	0120con23	5921	3e-41	1	229	2573	3	gi|116013022|dbj|AK243657.1| Oryza sativa Japonica Group cDNA, clone: J100088N03, full insert sequence
Os01g0121700	1	2470	0120con11223	4659	8e-63	-1	812	3328	1	gi|115434239|ref|NM_001048413.1| Oryza sativa (japonica cultivar-group) Os01g0121700 (Os01g0121700) mRNA, complete cds
Os01g0121800	1	1796	0120con402	5014	e-115	-1	887	3542	2	gi|32990641|dbj|AK105432.1| Oryza sativa Japonica Group cDNA clone:001-124-F04, full insert sequence
Os01g0125600	1	1614	0120con11674	11160	1e-26	1	1218	3214	1	gi|115434265|ref|NM_001048426.1| Oryza sativa (japonica cultivar-group) Os01g0125600 (Os01g0125600) mRNA, complete cds
Os01g0125700	1	1258	0120con11674	11160	e-154	-1	651	8358	1	gi|115434267|ref|NM_001048427.1| Oryza sativa (japonica cultivar-group) Os01g0125700 (Os01g0125700) mRNA, complete cds
Os01g0125800	1	2240	A7180con42	15360	e-163	-1	75	8993	2	gi|115434269|ref|NM_001048428.1| Oryza sativa (japonica cultivar-group) Os01g0125800 (Os01g0125800) mRNA, complete cds
Os01g0125900	1	3561	A7180con31	12939	0	-1	232	7865	2	gi|115434271|ref|NM_001048429.1| Oryza sativa (japonica cultivar-group) Os01g0125900 (Os01g0125900) mRNA, complete cds
Os01g0127300	1	1695	2130A0110con2317	11580	7e-53	-1	459	11458	2	gi|115434287|ref|NM_001048437.1| Oryza sativa (japonica cultivar-group) Os01g0127300 (Os01g0127300) mRNA, complete cds
Os01g0127400	1	1194	2130A0110con2182	13655	4e-41	-1	102	10465	2	gi|115434289|ref|NM_001048438.1| Oryza sativa (japonica cultivar-group) Os01g0127400 (Os01g0127400) mRNA, complete cds
Os01g0127500	1	1209	2130A0110con2432	16962	2e-46	-1	45	2950	2	gi|115434291|ref|NM_001048439.1| Oryza sativa (japonica cultivar-group) Os01g0127500 (Os01g0127500) mRNA, complete cds
Os01g0128300	1	693	A3150con155	12705	3e-25	1	343	9229	2	gi|157888205|emb|CT841996.1| Oryza rufipogon (W1943) cDNA clone: ORW1943C106A20, full insert sequence
Os01g0130400	1	3485	0120con11699	22490	e-161	1	2074	10597	3	gi|115434327|ref|NM_001048457.1| Oryza sativa (japonica cultivar-group) Os01g0130400 (Os01g0130400) mRNA, complete cds
Os01g0130500	1	1990	0120con11699	22490	e-161	-1	110	11327	3	gi|115434329|ref|NM_001048458.1| Oryza sativa (japonica cultivar-group) Os01g0130500 (Os01g0130500) mRNA, complete cds
Os01g0130900	1	811	0120con11162	21063	2e-30	-1	446	7085	1	gi|115434331|ref|NM_001048459.1| Oryza sativa (japonica cultivar-group) Os01g0130900 (Os01g0130900) mRNA, complete cds
Os01g0131600	1	1871	2130A0110con2813	11054	2e-31	-1	836	6045	1	gi|115434335|ref|NM_001048461.1| Oryza sativa (japonica cultivar-group) Os01g0131600 (Os01g0131600) mRNA, complete cds
Os01g0131800	1	736	2130A0110con3034	38075	6e-30	-1	52	28937	2	gi|116012823|dbj|AK243458.1| Oryza sativa Japonica Group cDNA, clone: J100071A04, full insert sequence
Os01g0133400	1	1980	2130A0110con39	27457	1e-45	1	1332	11839	1	gi|115434359|ref|NM_001048473.1| Oryza sativa (japonica cultivar-group) Os01g0133400 (Os01g0133400) mRNA, partial cds
Os01g0133500	1	1897	2130A0110con39	27457	2e-32	1	1207	20322	1	gi|115434361|ref|NM_001048474.1| Oryza sativa (japonica cultivar-group) Os01g0133500 (Os01g0133500) mRNA, complete cds
Os01g0133700	1	1215	2130A0110con2355	22013	2e-27	1	586	5935	3	gi|115434363|ref|NM_001048475.1| Oryza sativa (japonica cultivar-group) Os01g0133700 (Os01g0133700) mRNA, complete cds
Os01g0133900	1	2118	2130A0110con2449	6902	e-140	-1	850	2418	1	gi|115434365|ref|NM_001048476.1| Oryza sativa (japonica cultivar-group) Os01g0133900 (Os01g0133900) mRNA, complete cds
Os01g0135700	1	889	0120con9294	12524	e-120	1	162	8750	2	gi|115434383|ref|NM_001048485.1| Oryza sativa (japonica cultivar-group) Os01g0135700 (Os01g0135700) mRNA, partial cds
Os01g0136000	1	787	0120con9282	23783	5e-46	1	336	2	6	gi|58530787|dbj|AP008207.1| Oryza sativa (japonica cultivar-group) genomic DNA, chromosome 1
Os01g0136100	1	805	0120con9282	23783	6e-55	1	343	2	3	gi|115434391|ref|NM_001048489.1| Oryza sativa (japonica cultivar-group) Os01g0136100 (Os01g0136100) mRNA, complete cds
Os01g0136200	1	752	0120con9282	23783	8e-54	1	343	2	4	gi|115434393|ref|NM_001048490.1| Oryza sativa (japonica cultivar-group) Os01g0136200 (Os01g0136200) mRNA, complete cds
Os01g0136300	1	734	0120con208	15081	2e-26	-1	422	8098	1	gi|115434395|ref|NM_001048491.1| Oryza sativa (japonica cultivar-group) Os01g0136300 (Os01g0136300) mRNA, complete cds
Os01g0136400	1	2390	0120con12028	21025	e-156	1	1194	16485	3	gi|115434397|ref|NM_001048492.1| Oryza sativa (japonica cultivar-group) Os01g0136400 (Os01g0136400) mRNA, complete cds
Os01g0136750	1	1232	0120con10397	20392	e-116	1	322	16251	1	gi|58530787|dbj|AP008207.1| Oryza sativa (japonica cultivar-group) genomic DNA, chromosome 1
Os01g0136800	1	2362	2130A0110con7	8873	2e-94	-1	1472	6927	11	gi|115434403|ref|NM_001048495.1| Oryza sativa (japonica cultivar-group) Os01g0136800 (Os01g0136800) mRNA, partial cds
Os01g0137100	1	765	0120con9282	23783	5e-21	-1	250	10738	2	gi|115434407|ref|NM_001048497.1| Oryza sativa (japonica cultivar-group) Os01g0137100 (Os01g0137100) mRNA, complete cds
Os01g0137200	1	1770	2130A0110con2392	12040	2e-47	1	1054	7527	5	gi|115434409|ref|NM_001048498.1| Oryza sativa (japonica cultivar-group) Os01g0137200 (Os01g0137200) mRNA, complete cds
Os01g0137300	1	3190	2130A0110con2581	885	e-150	1	1057	122	4	gi|115434411|ref|NM_001048499.1| Oryza sativa (japonica cultivar-group) Os01g0137300 (Os01g0137300) mRNA, complete cds
Os01g0137400	1	1060	2130A0110con2581	885	e-135	-1	9	813	2	gi|115434411|ref|NM_001048499.1| Oryza sativa (japonica cultivar-group) Os01g0137300 (Os01g0137300) mRNA, complete cds
Os01g0137500	1	3458	2130A0110con2392	12040	6e-49	1	2801	2837	4	gi|115434415|ref|NM_001048501.1| Oryza sativa (japonica cultivar-group) Os01g0137500 (Os01g0137500) mRNA, partial cds
Os01g0138300	1	2175	2130A0110con2581	885	e-132	-1	1171	876	6	gi|32985121|dbj|AK099912.1| Oryza sativa Japonica Group cDNA clone:J013116E02, full insert sequence
Os01g0141000	1	1510	2130A0110con2469	11283	e-102	-1	328	8741	2	gi|116638128|emb|CT828886.1| Oryza sativa (indica cultivar-group) cDNA clone:OSIGCEA058B11, full insert sequence
Os01g0141100	1	1753	2130A0110con2312	12376	e-113	1	219	1237	1	gi|115434449|ref|NM_001048518.1| Oryza sativa (japonica cultivar-group) Os01g0141100 (Os01g0141100) mRNA, partial cds
Os01g0142300	1	1633	A1130con12	40235	5e-60	-1	794	28780	3	gi|115434465|ref|NM_001048526.1| Oryza sativa (japonica cultivar-group) Os01g0142300 (Os01g0142300) mRNA, complete cds
Os01g0142800	1	2306	A1130con521	21974	0	-1	1030	10264	3	gi|115434471|ref|NM_001048529.1| Oryza sativa (japonica cultivar-group) Os01g0142800 (Os01g0142800) mRNA, complete cds
Os01g0143300	1	1075	3150con100	1230	6e-34	1	702	76	1	gi|115434475|ref|NM_001048531.1| Oryza sativa (japonica cultivar-group) Os01g0143300 (Os01g0143300) mRNA, complete cds
Os01g0143800	1	1168	3150con1819	3476	2e-37	1	331	2309	2	gi|115434483|ref|NM_001048535.1| Oryza sativa (japonica cultivar-group) Os01g0143800 (Os01g0143800) mRNA, complete cds
Os01g0144000	1	1398	3150con1370	11203	e-123	1	442	4537	1	gi|115434485|ref|NM_001048536.1| Oryza sativa (japonica cultivar-group) Os01g0144000 (Os01g0144000) mRNA, complete cds
Os01g0144100	1	929	A1130con66	2956	2e-36	1	234	1030	2	gi|115434487|ref|NM_001048537.1| Oryza sativa (japonica cultivar-group) Os01g0144100 (Os01g0144100) mRNA, complete cds
Os01g0144200	1	1056	3150con1242	9364	2e-43	1	541	3722	2	gi|115434489|ref|NM_001048538.1| Oryza sativa (japonica cultivar-group) Os01g0144200 (Os01g0144200) mRNA, complete cds
Os01g0144300	1	1430	3150con1242	9364	8e-40	-1	471	5348	3	gi|115434491|ref|NM_001048539.1| Oryza sativa (japonica cultivar-group) Os01g0144300 (Os01g0144300) mRNA, complete cds
Os01g0147200	1	2130	2130A0110con2983	11494	4e-52	1	797	4865	1	gi|115434505|ref|NM_001048546.1| Oryza sativa (japonica cultivar-group) Os01g0147200 (Os01g0147200) mRNA, complete cds
Os01g0147300	1	1895	2130A0110con2655	8417	1e-45	-1	112	7647	1	gi|58530787|dbj|AP008207.1| Oryza sativa (japonica cultivar-group) genomic DNA, chromosome 1
Os01g0148000	1	4546	A1130con368	35681	3e-76	-1	1044	18486	3	gi|58530787|dbj|AP008207.1| Oryza sativa (japonica cultivar-group) genomic DNA, chromosome 1
Os01g0149200	1	3031	A7180con233	22275	2e-23	-1	118	6620	2	gi|115434529|ref|NM_001048558.1| Oryza sativa (japonica cultivar-group) Os01g0149200 (Os01g0149200) mRNA, complete cds
Os01g0149350	1	2973	A1130con8	25622	0	-1	1	17556	2	gi|58530787|dbj|AP008207.1| Oryza sativa (japonica cultivar-group) genomic DNA, chromosome 1
Os01g0149500	1	3143	A1130con8	25622	e-178	-1	1942	16994	2	gi|115434533|ref|NM_001048560.1| Oryza sativa (japonica cultivar-group) Os01g0149500 (Os01g0149500) mRNA, partial cds
Os01g0149600	1	728	2130A0110con49	14561	e-119	1	241	6945	1	gi|58530787|dbj|AP008207.1| Oryza sativa (japonica cultivar-group) genomic DNA, chromosome 1
Os01g0149800	1	264	A7180con233	22275	2e-21	-1	11	6620	3	gi|150171597|emb|CU406034.1| Oryza rufipogon (W1943) cDNA clone: ORW1943C003E21, full insert sequence
Os01g0149900	1	2793	A7180con26	10908	4e-28	-1	658	9046	2	gi|115434541|ref|NM_001048564.1| Oryza sativa (japonica cultivar-group) Os01g0149900 (Os01g0149900) mRNA, complete cds
Os01g0150000	1	1204	3150con1024	7503	0	1	174	5386	1	gi|115434543|ref|NM_001048565.1| Oryza sativa (japonica cultivar-group) Os01g0150000 (Os01g0150000) mRNA, complete cds
Os01g0150100	1	2020	3150con1717	12612	6e-29	-1	411	6201	1	gi|115434545|ref|NM_001048566.1| Oryza sativa (japonica cultivar-group) Os01g0150100 (Os01g0150100) mRNA, partial cds
Os01g0150200	1	1162	3150con768	11493	3e-36	1	339	2597	3	gi|115434547|ref|NM_001048567.1| Oryza sativa (japonica cultivar-group) Os01g0150200 (Os01g0150200) mRNA, complete cds
Os01g0151100	1	2505	2130A0110con9	16245	0	1	732	11891	2	gi|115434557|ref|NM_001048572.1| Oryza sativa (japonica cultivar-group) Os01g0151100 (Os01g0151100) mRNA, complete cds
Os01g0151200	1	1990	2130A0110con49	14561	1e-39	1	848	1446	1	gi|115434559|ref|NM_001048573.1| Oryza sativa (japonica cultivar-group) Os01g0151200 (Os01g0151200) mRNA, complete cds
Os01g0152300	1	665	2130A0110con49	14561	e-124	1	238	6945	1	gi|58530787|dbj|AP008207.1| Oryza sativa (japonica cultivar-group) genomic DNA, chromosome 1
Os01g0152700	1	280	2130A0110con49	14561	3e-48	1	1	7114	1	gi|115434577|ref|NM_001048582.1| Oryza sativa (japonica cultivar-group) Os01g0152700 (Os01g0152700) mRNA, partial cds
Os01g0152900	1	543	2130A0110con49	14561	e-116	1	191	6961	1	gi|116630998|emb|CT837552.1| Oryza sativa (indica cultivar-group) cDNA clone:OSIGCSN072B05, full insert sequence
Os01g0153100	1	809	2130A0110con49	14561	e-116	1	257	6960	1	gi|58530787|dbj|AP008207.1| Oryza sativa (japonica cultivar-group) genomic DNA, chromosome 1
Os01g0153300	1	755	2130A0110con49	14561	e-117	1	252	6945	1	gi|58530787|dbj|AP008207.1| Oryza sativa (japonica cultivar-group) genomic DNA, chromosome 1
Os01g0153500	1	732	A1130con631	22159	1e-89	-1	11	9075	4	gi|115434593|ref|NM_001048590.1| Oryza sativa (japonica cultivar-group) Os01g0153500 (Os01g0153500) mRNA, complete cds
Os01g0153800	1	1068	5170con1297	4668	4e-47	1	283	1511	1	gi|115434597|ref|NM_001048592.1| Oryza sativa (japonica cultivar-group) Os01g0153800 (Os01g0153800) mRNA, complete cds
Os01g0154900	1	945	5170con1297	4668	2e-48	1	214	1511	1	gi|115434607|ref|NM_001048597.1| Oryza sativa (japonica cultivar-group) Os01g0154900 (Os01g0154900) mRNA, complete cds
Os01g0158200	1	1749	5170con589	12314	2e-65	1	185	1407	1	gi|115434635|ref|NM_001048611.1| Oryza sativa (japonica cultivar-group) Os01g0158200 (Os01g0158200) mRNA, complete cds
Os01g0158400	1	942	5170con589	12314	1e-37	-1	505	4803	1	gi|115434637|ref|NM_001048612.1| Oryza sativa (japonica cultivar-group) Os01g0158400 (Os01g0158400) mRNA, complete cds
Os01g0159800	1	1080	5170con1851	5683	8e-24	-1	214	2805	1	gi|115434657|ref|NM_001048622.1| Oryza sativa (japonica cultivar-group) Os01g0159800 (Os01g0159800) mRNA, complete cds
Os01g0160100	1	2095	5170con16	12553	0	1	789	5077	3	gi|115434659|ref|NM_001048623.1| Oryza sativa (japonica cultivar-group) Os01g0160100 (Os01g0160100) mRNA, complete cds
Os01g0161000	1	2028	A1130con43	13336	4e-24	1	1514	7914	1	gi|115434667|ref|NM_001048627.1| Oryza sativa (japonica cultivar-group) Os01g0161000 (Os01g0161000) mRNA, complete cds
Os01g0164600	1	1359	A1130con302	15279	7e-34	-1	656	1134	1	gi|115434689|ref|NM_001048638.1| Oryza sativa (japonica cultivar-group) Os01g0164600 (Os01g0164600) mRNA, complete cds
Os01g0166500	1	1078	5170con708	2032	2e-40	-1	156	1113	3	gi|115434715|ref|NM_001048651.1| Oryza sativa (japonica cultivar-group) Os01g0166500 (Os01g0166500) mRNA, complete cds
Os01g0166800	1	2028	5170con25	17523	6e-57	-1	1136	5104	1	gi|115434719|ref|NM_001048653.1| Oryza sativa (japonica cultivar-group) Os01g0166800 (Os01g0166800) mRNA, complete cds
Os01g0167500	1	1692	5170con25	17523	5e-60	-1	942	9698	1	gi|115434725|ref|NM_001048656.1| Oryza sativa (japonica cultivar-group) Os01g0167500 (Os01g0167500) mRNA, complete cds
Os01g0171800	1	1576	A3150con234	20455	1e-23	-1	371	12540	1	gi|115434779|ref|NM_001048683.1| Oryza sativa (japonica cultivar-group) Os01g0171800 (Os01g0171800) mRNA, partial cds
Os01g0174700	1	1974	7190con1180	11730	2e-28	1	1058	3091	1	gi|115434815|ref|NM_001048701.1| Oryza sativa (japonica cultivar-group) Os01g0174700 (Os01g0174700) mRNA, complete cds
Os01g0175700	1	1350	7190con1093	13234	8e-80	-1	753	1078	1	gi|115434835|ref|NM_001048711.1| Oryza sativa (japonica cultivar-group) Os01g0175900 (Os01g0175900) mRNA, complete cds
Os01g0176700	1	1947	5170con600	14434	1e-45	-1	858	7675	1	gi|115434849|ref|NM_001048718.1| Oryza sativa (japonica cultivar-group) Os01g0176700 (Os01g0176700) mRNA, partial cds
Os01g0178000	1	1732	5170con701	28041	4e-70	-1	938	9098	1	gi|115434859|ref|NM_001048723.1| Oryza sativa (japonica cultivar-group) Os01g0178000 (Os01g0178000) mRNA, complete cds
Os01g0179700	1	1042	2130A0110con2181	11907	3e-26	1	368	5432	3	gi|115434887|ref|NM_001048737.1| Oryza sativa (japonica cultivar-group) Os01g0179700 (Os01g0179700) mRNA, complete cds
Os01g0182300	1	742	5170con891	21107	5e-52	1	437	11452	1	gi|115434917|ref|NM_001048752.1| Oryza sativa (japonica cultivar-group) Os01g0182300 (Os01g0182300) mRNA, partial cds
Os01g0182400	1	2034	5170con891	21107	1e-45	1	699	5121	1	gi|115434919|ref|NM_001048753.1| Oryza sativa (japonica cultivar-group) Os01g0182400 (Os01g0182400) mRNA, partial cds
Os01g0183800	1	1603	A1130con48	16694	4e-36	1	400	14944	1	gi|115434941|ref|NM_001048764.1| Oryza sativa (japonica cultivar-group) Os01g0183800 (Os01g0183800) mRNA, complete cds
Os01g0184200	1	807	5170con76	4124	9e-54	1	410	3401	1	gi|115434945|ref|NM_001048766.1| Oryza sativa (japonica cultivar-group) Os01g0184100 (Os01g0184100) mRNA, complete cds
Os01g0184500	1	2147	5170con578	8306	6e-51	1	665	5044	2	gi|115434951|ref|NM_001048769.1| Oryza sativa (japonica cultivar-group) Os01g0184500 (Os01g0184500) mRNA, complete cds
Os01g0188100	1	2891	5170con761	16059	2e-63	1	241	4331	1	gi|58530787|dbj|AP008207.1| Oryza sativa (japonica cultivar-group) genomic DNA, chromosome 1
Os01g0188400	1	2351	5170con17	5322	2e-32	-1	1891	4013	1	gi|115434997|ref|NM_001048792.1| Oryza sativa (japonica cultivar-group) Os01g0188400 (Os01g0188400) mRNA, complete cds
Os01g0189160	1	810	171190con325	5238	e-159	1	1	4115	6	gi|115475536|ref|NM_001067900.1| Oryza sativa (japonica cultivar-group) Os08g0248500 (Os08g0248500) mRNA, complete cds
Os01g0189700	1	2669	7190con902	14522	5e-21	-1	464	7156	1	gi|32985871|dbj|AK100662.1| Oryza sativa Japonica Group cDNA clone:J023111N08, full insert sequence
Os01g0205100	1	1647	5170con123	13344	4e-42	-1	638	8038	1	gi|115435155|ref|NM_001048871.1| Oryza sativa (japonica cultivar-group) Os01g0205100 (Os01g0205100) mRNA, complete cds
Os01g0205200	1	2008	5170con123	13344	0	1	40	4504	1	gi|115435157|ref|NM_001048872.1| Oryza sativa (japonica cultivar-group) Os01g0205200 (Os01g0205200) mRNA, partial cds
Os01g0206700	1	1922	91110con62	11629	0	-1	327	4596	1	gi|115435173|ref|NM_001048880.1| Oryza sativa (japonica cultivar-group) Os01g0206700 (Os01g0206700) mRNA, complete cds
Os01g0206800	1	2786	91110con62	11629	1e-34	-1	1598	8130	1	gi|115435175|ref|NM_001048881.1| Oryza sativa (japonica cultivar-group) Os01g0206800 (Os01g0206800) mRNA, complete cds
Os01g0207200	1	2273	7190con1354	14287	6e-20	-1	443	7048	1	gi|115435179|ref|NM_001048883.1| Oryza sativa (japonica cultivar-group) Os01g0207200 (Os01g0207200) mRNA, complete cds
Os01g0207400	1	980	7190con1354	14287	3e-75	-1	208	6211	1	gi|115435183|ref|NM_001048885.1| Oryza sativa (japonica cultivar-group) Os01g0207400 (Os01g0207400) mRNA, partial cds
Os01g0207500	1	2040	7190con1354	14287	3e-71	1	775	6291	1	gi|115435187|ref|NM_001048887.1| Oryza sativa (japonica cultivar-group) Os01g0207500 (Os01g0207500) mRNA, complete cds
Os01g0207600	1	1839	7190con1354	14287	3e-71	-1	610	6754	1	gi|115435187|ref|NM_001048887.1| Oryza sativa (japonica cultivar-group) Os01g0207500 (Os01g0207500) mRNA, complete cds
Os01g0207700	1	1119	191210con808	2112	6e-34	-1	34	1883	1	gi|115435189|ref|NM_001048888.1| Oryza sativa (japonica cultivar-group) Os01g0207700 (Os01g0207700) mRNA, complete cds
Os01g0207900	1	1155	191210con808	2112	4e-26	-1	10	1907	1	gi|115435191|ref|NM_001048889.1| Oryza sativa (japonica cultivar-group) Os01g0207900 (Os01g0207900) mRNA, complete cds
Os01g0208400	1	2056	7190con1354	14287	9e-53	-1	905	6553	1	gi|115435195|ref|NM_001048891.1| Oryza sativa (japonica cultivar-group) Os01g0208400 (Os01g0208400) mRNA, complete cds
Os01g0212100	1	2579	91110con404	18351	3e-56	1	2030	8480	3	gi|115435237|ref|NM_001048912.1| Oryza sativa (japonica cultivar-group) Os01g0212100 (Os01g0212100) mRNA, complete cds
Os01g0214800	1	1581	A3150con56	7570	1e-20	1	244	1999	2	gi|115435265|ref|NM_001048926.1| Oryza sativa (japonica cultivar-group) Os01g0214800 (Os01g0214800) mRNA, complete cds
Os01g0217800	1	1723	91110con1574	10737	5e-57	-1	998	6154	1	gi|115435297|ref|NM_001048942.1| Oryza sativa (japonica cultivar-group) Os01g0217800 (Os01g0217800) mRNA, partial cds
Os01g0218100	1	2088	91110con1574	10737	1e-36	-1	1134	1167	3	gi|115435301|ref|NM_001048944.1| Oryza sativa (japonica cultivar-group) Os01g0218100 (Os01g0218100) mRNA, complete cds
Os01g0219200	1	1397	91110con68	6979	3e-24	1	104	6637	2	gi|115435319|ref|NM_001048953.1| Oryza sativa (japonica cultivar-group) Os01g0219200 (Os01g0219200) mRNA, complete cds
Os01g0225100	1	3420	91110con836	8698	3e-44	-1	265	7023	1	gi|115435397|ref|NM_001048992.1| Oryza sativa (japonica cultivar-group) Os01g0225100 (Os01g0225100) mRNA, complete cds
Os01g0226600	1	2776	0120con12014	6556	9e-29	1	1332	3321	1	gi|115435415|ref|NM_001049001.1| Oryza sativa (japonica cultivar-group) Os01g0226600 (Os01g0226600) mRNA, partial cds
Os01g0228800	1	2644	91110con293	11214	5e-21	1	1608	8362	1	gi|115435445|ref|NM_001049016.1| Oryza sativa (japonica cultivar-group) Os01g0228800 (Os01g0228800) mRNA, partial cds
Os01g0229900	1	1923	7190con1180	11730	2e-35	-1	782	6014	1	gi|115435465|ref|NM_001049026.1| Oryza sativa (japonica cultivar-group) Os01g0229900 (Os01g0229900) mRNA, complete cds
Os01g0231900	1	1819	A3150con16	36169	6e-26	1	930	6579	1	gi|115435481|ref|NM_001049034.1| Oryza sativa (japonica cultivar-group) Os01g0231900 (Os01g0231900) mRNA, complete cds
Os01g0233800	1	2064	7190con1180	11730	2e-84	1	515	2142	1	gi|115435509|ref|NM_001049048.1| Oryza sativa (japonica cultivar-group) Os01g0233800 (Os01g0233800) mRNA, complete cds
Os01g0233900	1	1696	7190con1180	11730	4e-73	-1	814	5774	2	gi|115435511|ref|NM_001049049.1| Oryza sativa (japonica cultivar-group) Os01g0233900 (Os01g0233900) mRNA, complete cds
Os01g0234700	1	1020	91110con254	7515	1e-84	1	236	547	1	gi|115435515|ref|NM_001049051.1| Oryza sativa (japonica cultivar-group) Os01g0234700 (Os01g0234700) mRNA, partial cds
Os01g0234800	1	1300	91110con254	7515	6e-53	-1	221	4334	1	gi|115435517|ref|NM_001049052.1| Oryza sativa (japonica cultivar-group) Os01g0234800 (Os01g0234800) mRNA, complete cds
Os01g0235900	1	1176	A3150con276	17243	1e-44	1	615	6911	1	gi|115435535|ref|NM_001049061.1| Oryza sativa (japonica cultivar-group) Os01g0235900 (Os01g0235900) mRNA, complete cds
Os01g0236400	1	1442	7190con434	14172	2e-25	1	609	3562	1	gi|115435541|ref|NM_001049064.1| Oryza sativa (japonica cultivar-group) Os01g0236400 (Os01g0236400) mRNA, partial cds
Os01g0236700	1	3335	7190con1036	15083	e-161	1	633	11580	1	gi|115435543|ref|NM_001049065.1| Oryza sativa (japonica cultivar-group) Os01g0236700 (Os01g0236700) mRNA, complete cds
Os01g0236800	1	1764	7190con91	11374	e-118	-1	976	1977	1	gi|156764483|dbj|AK287868.1| Oryza sativa Japonica Group cDNA, clone: J065202D17, full insert sequence
Os01g0239100	1	1050	91110con67	13944	5e-62	-1	1	8688	2	gi|156764687|dbj|AK288072.1| Oryza sativa Japonica Group cDNA, clone: J075161I05, full insert sequence
Os01g0239200	1	1602	91110con67	13944	1e-32	1	1167	2712	1	gi|115435571|ref|NM_001049079.1| Oryza sativa (japonica cultivar-group) Os01g0239200 (Os01g0239200) mRNA, complete cds
Os01g0248900	1	893	A1130con33	13292	1e-40	1	145	3975	2	gi|115435657|ref|NM_001049122.1| Oryza sativa (japonica cultivar-group) Os01g0248900 (Os01g0248900) mRNA, complete cds
Os01g0249100	1	765	A1130con33	13292	5e-55	1	133	3966	2	gi|115435659|ref|NM_001049123.1| Oryza sativa (japonica cultivar-group) Os01g0249100 (Os01g0249100) mRNA, complete cds
Os01g0249200	1	1039	A1130con5	16035	e-178	-1	243	4609	3	gi|115435661|ref|NM_001049124.1| Oryza sativa (japonica cultivar-group) Os01g0249200 (Os01g0249200) mRNA, complete cds
Os01g0249900	1	1209	A3150con234	20455	6e-22	-1	46	15857	1	gi|115435665|ref|NM_001049126.1| Oryza sativa (japonica cultivar-group) Os01g0249900 (Os01g0249900) mRNA, complete cds
Os01g0253300	1	2142	7190con52	15902	7e-72	-1	161	10867	1	gi|115435705|ref|NM_001049146.1| Oryza sativa (japonica cultivar-group) Os01g0253300 (Os01g0253300) mRNA, complete cds
Os01g0253400	1	1186	7190con52	15902	5e-47	1	305	5425	1	gi|115435707|ref|NM_001049147.1| Oryza sativa (japonica cultivar-group) Os01g0253400 (Os01g0253400) mRNA, complete cds
Os01g0256600	1	721	111130con450	22228	6e-76	-1	163	7092	1	gi|115435737|ref|NM_001049162.1| Oryza sativa (japonica cultivar-group) Os01g0256600 (Os01g0256600) mRNA, complete cds
Os01g0263500	1	936	91110con736	9811	e-116	1	226	2158	1	gi|115435799|ref|NM_001049193.1| Oryza sativa (japonica cultivar-group) Os01g0263500 (Os01g0263500) mRNA, complete cds
Os01g0263900	1	1721	91110con736	9811	e-100	-1	178	6029	2	gi|115435805|ref|NM_001049196.1| Oryza sativa (japonica cultivar-group) Os01g0263900 (Os01g0263900) mRNA, complete cds
Os01g0266800	1	1826	91110con276	16829	2e-34	1	1023	5742	1	gi|115435845|ref|NM_001049216.1| Oryza sativa (japonica cultivar-group) Os01g0266800 (Os01g0266800) mRNA, complete cds
Os01g0267900	1	817	A8190con19	37613	8e-79	1	191	26632	1	gi|116011711|dbj|AK242346.1| Oryza sativa Japonica Group cDNA, clone: J080012M07, full insert sequence
Os01g0269100	1	2263	7190con977	9917	7e-63	-1	411	8883	1	gi|115435877|ref|NM_001049232.1| Oryza sativa (japonica cultivar-group) Os01g0269100 (Os01g0269100) mRNA, complete cds
Os01g0270100	1	1095	7190con33	8670	1e-78	-1	331	6324	2	gi|115435887|ref|NM_001049237.1| Oryza sativa (japonica cultivar-group) Os01g0270100 (Os01g0270100) mRNA, complete cds
Os01g0272600	1	1611	A5160con246	13898	2e-34	1	580	3751	1	gi|115435903|ref|NM_001049245.1| Oryza sativa (japonica cultivar-group) Os01g0272600 (Os01g0272600) mRNA, complete cds
Os01g0274500	1	756	191210con43	24581	2e-42	1	482	19020	2	gi|115435921|ref|NM_001049254.1| Oryza sativa (japonica cultivar-group) Os01g0274500 (Os01g0274500) mRNA, complete cds
Os01g0276600	1	1327	7190con366	5686	3e-30	-1	747	2454	1	gi|115435943|ref|NM_001049265.1| Oryza sativa (japonica cultivar-group) Os01g0276600 (Os01g0276600) mRNA, complete cds
Os01g0276700	1	2346	7190con366	5686	0	1	830	575	1	gi|115435945|ref|NM_001049266.1| Oryza sativa (japonica cultivar-group) Os01g0276700 (Os01g0276700) mRNA, complete cds
Os01g0277500	1	2254	111130con614	11103	2e-51	-1	497	8536	2	gi|115435953|ref|NM_001049270.1| Oryza sativa (japonica cultivar-group) Os01g0277500 (Os01g0277500) mRNA, complete cds
Os01g0277600	1	3489	111130con614	11103	0	1	280	807	1	gi|156764116|dbj|AK287501.1| Oryza sativa Japonica Group cDNA, clone: J043034H01, full insert sequence
Os01g0279300	1	686	A8190con19	37613	4e-49	1	167	26643	1	gi|115435977|ref|NM_001049282.1| Oryza sativa (japonica cultivar-group) Os01g0279300 (Os01g0279300) mRNA, complete cds
Os01g0279800	1	993	A8190con68	7395	8e-33	1	184	2777	2	gi|115435983|ref|NM_001049285.1| Oryza sativa (japonica cultivar-group) Os01g0279800 (Os01g0279800) mRNA, complete cds
Os01g0281400	1	4637	91110con421	14681	0	-1	114	9586	1	gi|58530787|dbj|AP008207.1| Oryza sativa (japonica cultivar-group) genomic DNA, chromosome 1
Os01g0282800	1	1770	191210con1611	7233	0	-1	785	3494	1	gi|115436005|ref|NM_001049296.1| Oryza sativa (japonica cultivar-group) Os01g0282800 (Os01g0282800) mRNA, complete cds
Os01g0283000	1	2513	7190con1585	31237	e-165	1	774	17065	1	gi|156764917|dbj|AK288302.1| Oryza sativa Japonica Group cDNA, clone: J090020E11, full insert sequence
Os01g0284500	1	925	A1130con5	16035	6e-43	-1	387	4418	3	gi|115436023|ref|NM_001049305.1| Oryza sativa (japonica cultivar-group) Os01g0284500 (Os01g0284500) mRNA, complete cds
Os01g0290100	1	2050	111130con108	3587	0	-1	450	3177	1	gi|115436055|ref|NM_001049321.1| Oryza sativa (japonica cultivar-group) Os01g0290100 (Os01g0290100) mRNA, complete cds
Os01g0290600	1	1440	111130con108	3587	1e-72	-1	141	3154	1	gi|58530787|dbj|AP008207.1| Oryza sativa (japonica cultivar-group) genomic DNA, chromosome 1
Os01g0297200	1	1801	291310con24	12426	4e-30	1	865	11048	2	gi|115436099|ref|NM_001049343.1| Oryza sativa (japonica cultivar-group) Os01g0297200 (Os01g0297200) mRNA, complete cds
Os01g0300600	1	1629	91110con35	20101	1e-75	-1	712	7172	1	gi|115436119|ref|NM_001049353.1| Oryza sativa (japonica cultivar-group) Os01g0300600 (Os01g0300600) mRNA, partial cds
Os01g0314800	1	536	A5160con279	13106	4e-27	-1	210	7656	2	gi|116012478|dbj|AK243113.1| Oryza sativa Japonica Group cDNA, clone: J100027C20, full insert sequence
Os01g0328400	1	794	A1130con61	7901	2e-82	1	101	5045	2	gi|115436313|ref|NM_001049450.1| Oryza sativa (japonica cultivar-group) Os01g0328400 (Os01g0328400) mRNA, complete cds
Os01g0342700	1	4554	151170con435	17489	e-101	1	1048	12886	3	gi|115436393|ref|NM_001049490.1| Oryza sativa (japonica cultivar-group) Os01g0342700 (Os01g0342700) mRNA, complete cds
Os01g0342800	1	634	151170con435	17489	1e-33	-1	331	13862	1	gi|58530787|dbj|AP008207.1| Oryza sativa (japonica cultivar-group) genomic DNA, chromosome 1
Os01g0342900	1	2024	A6170con276	6614	4e-27	1	1445	747	1	gi|115436397|ref|NM_001049492.1| Oryza sativa (japonica cultivar-group) Os01g0342900 (Os01g0342900) mRNA, complete cds
Os01g0348600	1	2674	A1130con199	15553	e-103	-1	723	9158	2	gi|115436429|ref|NM_001049508.1| Oryza sativa (japonica cultivar-group) Os01g0348600 (Os01g0348600) mRNA, complete cds
Os01g0358700	1	1718	291310con856	58322	1e-20	-1	108	51077	1	gi|58530787|dbj|AP008207.1| Oryza sativa (japonica cultivar-group) genomic DNA, chromosome 1
Os01g0359400	1	3902	291310con856	58322	8e-30	-1	272	50888	1	gi|115436517|ref|NM_001049552.1| Oryza sativa (japonica cultivar-group) Os01g0359400 (Os01g0359400) mRNA, complete cds
Os01g0360600	1	1081	0120con371	13299	6e-34	-1	377	11274	1	gi|115436525|ref|NM_001049556.1| Oryza sativa (japonica cultivar-group) Os01g0360600 (Os01g0360600) mRNA, complete cds
Os01g0363600	1	974	251270con977	7799	5e-65	1	160	4495	1	gi|58530787|dbj|AP008207.1| Oryza sativa (japonica cultivar-group) genomic DNA, chromosome 1
Os01g0366300	1	2602	271290con666	17762	1e-55	-1	1442	7652	4	gi|115436561|ref|NM_001049574.1| Oryza sativa (japonica cultivar-group) Os01g0366300 (Os01g0366300) mRNA, complete cds
Os01g0367900	1	3749	3150con116	9765	3e-97	1	1401	8381	2	gi|115436571|ref|NM_001049579.1| Oryza sativa (japonica cultivar-group) Os01g0367900 (Os01g0367900) mRNA, complete cds
Os01g0370200	1	657	291310con265	6208	7e-20	-1	290	1688	1	gi|115436595|ref|NM_001049591.1| Oryza sativa (japonica cultivar-group) Os01g0370200 (Os01g0370200) mRNA, complete cds
Os01g0377000	1	1869	A1130con582	7118	5e-20	1	1279	6343	2	gi|58530787|dbj|AP008207.1| Oryza sativa (japonica cultivar-group) genomic DNA, chromosome 1
Os01g0385400	1	2301	0120con12014	6556	4e-24	1	1317	3357	1	gi|115436681|ref|NM_001049634.1| Oryza sativa (japonica cultivar-group) Os01g0385400 (Os01g0385400) mRNA, complete cds
Os01g0390900	1	899	7190con269	9319	2e-24	1	263	2831	1	gi|115436707|ref|NM_001049647.1| Oryza sativa (japonica cultivar-group) Os01g0390900 (Os01g0390900) mRNA, complete cds
Os01g0393100	1	1583	A1130con90	19690	2e-22	-1	463	14504	4	gi|115436721|ref|NM_001049654.1| Oryza sativa (japonica cultivar-group) Os01g0393100 (Os01g0393100) mRNA, complete cds
Os01g0502400	1	1642	91110con1607	2835	4e-51	-1	705	971	3	gi|115436783|ref|NM_001049670.1| Oryza sativa (japonica cultivar-group) Os01g0502400 (Os01g0502400) mRNA, complete cds
Os01g0503400	1	2295	111130con19	9758	1e-24	-1	1641	1577	2	gi|115436797|ref|NM_001049674.1| Oryza sativa (japonica cultivar-group) Os01g0503400 (Os01g0503400) mRNA, complete cds
Os01g0513500	1	1515	91110con1252	11201	2e-22	1	378	4668	11	gi|115436985|ref|NM_001049718.1| Oryza sativa (japonica cultivar-group) Os01g0513500 (Os01g0513500) mRNA, partial cds
Os01g0516800	1	8286	251270con22	9460	3e-25	1	3727	3142	3	gi|115437047|ref|NM_001049733.1| Oryza sativa (japonica cultivar-group) Os01g0517000 (Os01g0517000) mRNA, complete cds
Os01g0526100	1	3737	A1130con64	9044	4e-41	-1	748	2607	2	gi|58530787|dbj|AP008207.1| Oryza sativa (japonica cultivar-group) genomic DNA, chromosome 1
Os01g0526200	1	1661	A1130con199	15553	5e-29	1	793	4030	2	gi|115437163|ref|NM_001049762.1| Oryza sativa (japonica cultivar-group) Os01g0526200 (Os01g0526200) mRNA, complete cds
Os01g0529800	1	1932	151170con3	10072	e-140	-1	567	3404	1	gi|115437197|ref|NM_001049770.1| Oryza sativa (japonica cultivar-group) Os01g0529800 (Os01g0529800) mRNA, partial cds
Os01g0531300	1	1308	191210con119	14147	6e-25	-1	955	3979	1	gi|115437225|ref|NM_001049777.1| Oryza sativa (japonica cultivar-group) Os01g0531300 (Os01g0531300) mRNA, complete cds
Os01g0531400	1	1638	171190con83	14080	e-131	-1	916	4092	1	gi|115437229|ref|NM_001049778.1| Oryza sativa (japonica cultivar-group) Os01g0531400 (Os01g0531400) mRNA, complete cds
Os01g0531500	1	1086	A1130con631	22159	2e-70	1	483	6585	1	gi|150171463|emb|CU405899.1| Oryza rufipogon (W1943) cDNA clone: ORW1943C112H01, full insert sequence
Os01g0533900	1	2638	211230con93	11219	5e-55	1	209	10958	2	gi|115437271|ref|NM_001049789.1| Oryza sativa (japonica cultivar-group) Os01g0533900 (Os01g0533900) mRNA, partial cds
Os01g0534700	1	3762	211230con93	11219	8e-33	1	13	10960	1	gi|115437271|ref|NM_001049789.1| Oryza sativa (japonica cultivar-group) Os01g0533900 (Os01g0533900) mRNA, partial cds
Os01g0535400	1	3490	A7180con38	33816	3e-29	1	2430	5919	3	gi|115437283|ref|NM_001049792.1| Oryza sativa (japonica cultivar-group) Os01g0535400 (Os01g0535400) mRNA, complete cds
Os01g0545500	1	4556	A7180con38	33816	5e-22	1	3496	5928	4	gi|58530787|dbj|AP008207.1| Oryza sativa (japonica cultivar-group) genomic DNA, chromosome 1
Os01g0546900	1	1305	111130con5	6718	8e-49	-1	123	1796	2	gi|115437393|ref|NM_001049820.1| Oryza sativa (japonica cultivar-group) Os01g0546900 (Os01g0546900) mRNA, partial cds
Os01g0547000	1	4930	0120con10938	5812	8e-52	1	1408	305	2	gi|115437397|ref|NM_001049821.1| Oryza sativa (japonica cultivar-group) Os01g0547000 (Os01g0547000) mRNA, complete cds
Os01g0549700	1	1863	111130con76	10831	2e-69	1	591	5665	1	gi|115437443|ref|NM_001049832.1| Oryza sativa (japonica cultivar-group) Os01g0549700 (Os01g0549700) mRNA, partial cds
Os01g0550000	1	1729	111130con76	10831	9e-65	1	487	5665	1	gi|115437447|ref|NM_001049833.1| Oryza sativa (japonica cultivar-group) Os01g0550000 (Os01g0550000) mRNA, complete cds
Os01g0557500	1	1961	91110con42	9153	2e-72	1	885	7094	1	gi|115437587|ref|NM_001049866.1| Oryza sativa (japonica cultivar-group) Os01g0557500 (Os01g0557500) mRNA, complete cds
Os01g0558300	1	1185	91110con1	9522	2e-30	1	637	6822	1	gi|115437597|ref|NM_001049869.1| Oryza sativa (japonica cultivar-group) Os01g0558300 (Os01g0558300) mRNA, complete cds
Os01g0558600	1	947	A8190con226	53239	3e-54	-1	365	13440	5	gi|115437603|ref|NM_001049871.1| Oryza sativa (japonica cultivar-group) Os01g0558600 (Os01g0558600) mRNA, complete cds
Os01g0559200	1	1262	111130con222	16989	1e-41	1	616	3442	1	gi|115437623|ref|NM_001049876.1| Oryza sativa (japonica cultivar-group) Os01g0559200 (Os01g0559200) mRNA, complete cds
Os01g0559600	1	1935	291310con397	13111	5e-48	1	353	7138	2	gi|115437635|ref|NM_001049879.1| Oryza sativa (japonica cultivar-group) Os01g0559600 (Os01g0559600) mRNA, complete cds
Os01g0565600	1	1058	A8190con273	34119	6e-43	-1	377	31027	1	gi|115437689|ref|NM_001049892.1| Oryza sativa (japonica cultivar-group) Os01g0565600 (Os01g0565600) mRNA, partial cds
Os01g0565800	1	513	A8190con273	34119	4e-70	1	141	25650	1	gi|115437693|ref|NM_001049893.1| Oryza sativa (japonica cultivar-group) Os01g0565800 (Os01g0565800) mRNA, complete cds
Os01g0566800	1	2150	151170con59	5670	1e-36	-1	1446	4988	1	gi|58530787|dbj|AP008207.1| Oryza sativa (japonica cultivar-group) genomic DNA, chromosome 1
Os01g0575000	1	2990	91110con589	11159	9e-60	1	1540	7466	1	gi|115437815|ref|NM_001049923.1| Oryza sativa (japonica cultivar-group) Os01g0575000 (Os01g0575000) mRNA, complete cds
Os01g0575200	1	1990	7190con1349	9501	8e-50	-1	1214	3653	1	gi|115437819|ref|NM_001049924.1| Oryza sativa (japonica cultivar-group) Os01g0575200 (Os01g0575200) mRNA, partial cds
Os01g0575500	1	3747	111130con216	21639	4e-81	1	1353	10644	3	gi|115437823|ref|NM_001049925.1| Oryza sativa (japonica cultivar-group) Os01g0575500 (Os01g0575500) mRNA, complete cds
Os01g0585700	1	1824	111130con60	24438	8e-56	-1	158	15105	1	gi|115437975|ref|NM_001049962.1| Oryza sativa (japonica cultivar-group) Os01g0585700 (Os01g0585700) mRNA, partial cds
Os01g0587400	1	2923	231250con882	55841	e-160	1	1681	39133	1	gi|115437991|ref|NM_001049966.1| Oryza sativa (japonica cultivar-group) Os01g0587400 (Os01g0587400) mRNA, partial cds
Os01g0588500	1	2498	A3150con48	24536	e-136	-1	1158	7629	2	gi|115438007|ref|NM_001049970.1| Oryza sativa (japonica cultivar-group) Os01g0588500 (Os01g0588500) mRNA, complete cds
Os01g0589000	1	1823	A1130con635	14796	1e-26	1	1131	12544	1	gi|115438027|ref|NM_001049975.1| Oryza sativa (japonica cultivar-group) Os01g0589000 (Os01g0589000) mRNA, complete cds
Os01g0589300	1	1717	111130con58	17710	3e-52	1	985	14607	1	gi|115438035|ref|NM_001049977.1| Oryza sativa (japonica cultivar-group) Os01g0589300 (Os01g0589300) mRNA, complete cds
Os01g0589500	1	1095	111130con50	11776	5e-50	1	135	3703	1	gi|115438043|ref|NM_001049979.1| Oryza sativa (japonica cultivar-group) Os01g0589500 (Os01g0589500) mRNA, complete cds
Os01g0589800	1	682	111130con719	9753	1e-58	1	473	3728	1	gi|116637665|emb|CT834997.1| Oryza sativa (indica cultivar-group) cDNA clone:OSIGCSN049C08, full insert sequence
Os01g0591000	1	1854	231250con122	12181	0	-1	369	3433	1	gi|115438081|ref|NM_001049988.1| Oryza sativa (japonica cultivar-group) Os01g0591000 (Os01g0591000) mRNA, complete cds
Os01g0591300	1	1960	231250con122	12181	3e-46	-1	634	3229	1	gi|115438085|ref|NM_001049989.1| Oryza sativa (japonica cultivar-group) Os01g0591300 (Os01g0591300) mRNA, complete cds
Os01g0593000	1	7458	111130con725	19219	e-107	-1	4916	7687	5	gi|115438099|ref|NM_001049992.1| Oryza sativa (japonica cultivar-group) Os01g0593000 (Os01g0593000) mRNA, complete cds
Os01g0609066	1	4419	151170con435	17489	2e-52	1	2984	15600	3	gi|115438431|ref|NM_001050073.1| Oryza sativa (japonica cultivar-group) Os01g0609200 (Os01g0609200) mRNA, complete cds
Os01g0609200	1	4335	151170con435	17489	5e-50	1	2972	15600	4	gi|115438431|ref|NM_001050073.1| Oryza sativa (japonica cultivar-group) Os01g0609200 (Os01g0609200) mRNA, complete cds
Os01g0609300	1	4651	151170con435	17489	2e-40	1	2970	15600	4	gi|115438435|ref|NM_001050074.1| Oryza sativa (japonica cultivar-group) Os01g0609300 (Os01g0609300) mRNA, complete cds
Os01g0609900	1	4445	151170con435	17489	8e-92	1	834	12886	3	gi|115438443|ref|NM_001050076.1| Oryza sativa (japonica cultivar-group) Os01g0609900 (Os01g0609900) mRNA, partial cds
Os01g0610500	1	1212	A1130con9	10394	e-111	-1	516	2581	1	gi|115438459|ref|NM_001050080.1| Oryza sativa (japonica cultivar-group) Os01g0610500 (Os01g0610500) mRNA, complete cds
Os01g0612200	1	943	7190con644	10477	1e-37	1	522	7274	1	gi|115438501|ref|NM_001050090.1| Oryza sativa (japonica cultivar-group) Os01g0612200 (Os01g0612200) mRNA, complete cds
Os01g0616400	1	1768	91110con1254	4280	2e-62	-1	284	1542	2	gi|115438593|ref|NM_001050112.1| Oryza sativa (japonica cultivar-group) Os01g0616400 (Os01g0616400) mRNA, complete cds
Os01g0618000	1	1134	91110con1035	5550	1e-38	-1	465	2071	1	gi|115438613|ref|NM_001050122.1| Oryza sativa (japonica cultivar-group) Os01g0618000 (Os01g0618000) mRNA, complete cds
Os01g0618100	1	1325	111130con818	8420	3e-70	1	332	5758	1	gi|115438616|ref|NM_001050123.1| Oryza sativa (japonica cultivar-group) Os01g0618100 (Os01g0618100) mRNA, complete cds
Os01g0619800	1	1679	A3150con447	2556	2e-84	-1	904	1225	2	gi|115438632|ref|NM_001050131.1| Oryza sativa (japonica cultivar-group) Os01g0619800 (Os01g0619800) mRNA, complete cds
Os01g0619900	1	1261	A3150con817	5075	2e-24	-1	994	269	1	gi|58530787|dbj|AP008207.1| Oryza sativa (japonica cultivar-group) genomic DNA, chromosome 1
Os01g0622300	1	1541	111130con34	11718	e-107	-1	213	7685	1	gi|115438660|ref|NM_001050145.1| Oryza sativa (japonica cultivar-group) Os01g0622300 (Os01g0622300) mRNA, complete cds
Os01g0622600	1	3893	251270con31	4973	1e-56	1	1310	3998	3	gi|58530787|dbj|AP008207.1| Oryza sativa (japonica cultivar-group) genomic DNA, chromosome 1
Os01g0623200	1	2595	0120con12014	6556	6e-79	1	1339	3157	1	gi|58530787|dbj|AP008207.1| Oryza sativa (japonica cultivar-group) genomic DNA, chromosome 1
Os01g0624500	1	1217	91110con28	14053	2e-55	1	61	613	1	gi|115438680|ref|NM_001050155.1| Oryza sativa (japonica cultivar-group) Os01g0624500 (Os01g0624500) mRNA, complete cds
Os01g0624700	1	1387	91110con28	14053	4e-63	-1	612	8436	1	gi|115438682|ref|NM_001050156.1| Oryza sativa (japonica cultivar-group) Os01g0624700 (Os01g0624700) mRNA, complete cds
Os01g0626400	1	1492	111130con266	16696	5e-29	-1	585	7998	1	gi|115438696|ref|NM_001050163.1| Oryza sativa (japonica cultivar-group) Os01g0626400 (Os01g0626400) mRNA, complete cds
Os01g0629900	1	2751	7190con1499	11797	6e-36	1	552	7392	1	gi|115438724|ref|NM_001050177.1| Oryza sativa (japonica cultivar-group) Os01g0629900 (Os01g0629900) mRNA, complete cds
Os01g0636400	1	842	91110con55	10474	4e-25	-1	95	6001	1	gi|116013807|dbj|AK240856.1| Oryza sativa Japonica Group cDNA, clone: J065021L21, full insert sequence
Os01g0636500	1	1873	A8190con247	29806	e-110	1	1302	8743	1	gi|115438772|ref|NM_001050201.1| Oryza sativa (japonica cultivar-group) Os01g0636500 (Os01g0636500) mRNA, complete cds
Os01g0636600	1	6469	A8190con247	29806	e-119	-1	4679	9245	2	gi|58530787|dbj|AP008207.1| Oryza sativa (japonica cultivar-group) genomic DNA, chromosome 1
Os01g0637600	1	1042	A8190con180	14834	1e-41	1	399	7013	2	gi|115438778|ref|NM_001050204.1| Oryza sativa (japonica cultivar-group) Os01g0637600 (Os01g0637600) mRNA, complete cds
Os01g0639900	1	1165	111130con295	21175	2e-37	1	369	17087	1	gi|115438792|ref|NM_001050211.1| Oryza sativa (japonica cultivar-group) Os01g0639900 (Os01g0639900) mRNA, partial cds
Os01g0641200	1	465	A1130con61	7901	e-152	1	1	5047	2	gi|115438808|ref|NM_001050219.1| Oryza sativa (japonica cultivar-group) Os01g0641200 (Os01g0641200) mRNA, complete cds
Os01g0642000	1	1517	A3150con154	10059	4e-42	1	954	8166	1	gi|115438816|ref|NM_001050223.1| Oryza sativa (japonica cultivar-group) Os01g0642000 (Os01g0642000) mRNA, complete cds
Os01g0656600	1	2320	131150con82	6867	2e-35	-1	1931	2246	1	gi|115438952|ref|NM_001050291.1| Oryza sativa (japonica cultivar-group) Os01g0656600 (Os01g0656600) mRNA, partial cds
Os01g0665200	1	3083	7190con1499	11797	e-125	1	818	7278	1	gi|115439028|ref|NM_001050329.1| Oryza sativa (japonica cultivar-group) Os01g0665200 (Os01g0665200) mRNA, complete cds
Os01g0665400	1	1483	111130con286	20415	1e-69	1	220	2139	1	gi|115439032|ref|NM_001050331.1| Oryza sativa (japonica cultivar-group) Os01g0665400 (Os01g0665400) mRNA, complete cds
Os01g0665500	1	1940	111130con266	16696	5e-54	-1	1058	8030	2	gi|115439034|ref|NM_001050332.1| Oryza sativa (japonica cultivar-group) Os01g0665500 (Os01g0665500) mRNA, complete cds
Os01g0668300	1	3212	131150con593	20201	e-120	-1	1189	12790	1	gi|115439070|ref|NM_001050350.1| Oryza sativa (japonica cultivar-group) Os01g0668300 (Os01g0668300) mRNA, complete cds
Os01g0668500	1	1447	131150con1086	18263	e-140	1	13	8598	1	gi|115439072|ref|NM_001050351.1| Oryza sativa (japonica cultivar-group) Os01g0668500 (Os01g0668500) mRNA, complete cds
Os01g0668600	1	2394	131150con1086	18263	e-100	-1	1431	8328	1	gi|58530787|dbj|AP008207.1| Oryza sativa (japonica cultivar-group) genomic DNA, chromosome 1
Os01g0670600	1	2681	131150con1086	18263	2e-29	-1	1754	7937	1	gi|115439088|ref|NM_001050359.1| Oryza sativa (japonica cultivar-group) Os01g0670600 (Os01g0670600) mRNA, partial cds
Os01g0672700	1	2100	131150con670	15782	8e-41	1	1346	4127	2	gi|115439100|ref|NM_001050365.1| Oryza sativa (japonica cultivar-group) Os01g0672700 (Os01g0672700) mRNA, partial cds
Os01g0672800	1	1675	A3150con230	1662	5e-91	-1	539	884	2	gi|115439102|ref|NM_001050366.1| Oryza sativa (japonica cultivar-group) Os01g0672800 (Os01g0672800) mRNA, partial cds
Os01g0673500	1	1627	A3150con618	9763	8e-68	1	710	1348	2	gi|115439106|ref|NM_001050368.1| Oryza sativa (japonica cultivar-group) Os01g0673500 (Os01g0673500) mRNA, complete cds
Os01g0673800	1	1727	131150con58	5041	7e-81	1	192	598	1	gi|115439110|ref|NM_001050370.1| Oryza sativa (japonica cultivar-group) Os01g0673800 (Os01g0673800) mRNA, complete cds
Os01g0674000	1	1372	131150con95	23546	1e-47	-1	136	8799	1	gi|115439114|ref|NM_001050372.1| Oryza sativa (japonica cultivar-group) Os01g0674000 (Os01g0674000) mRNA, complete cds
Os01g0674100	1	3441	131150con746	11216	e-102	1	2651	2272	1	gi|115439116|ref|NM_001050373.1| Oryza sativa (japonica cultivar-group) Os01g0674100 (Os01g0674100) mRNA, complete cds
Os01g0674400	1	592	131150con528	10478	2e-20	1	305	1167	1	gi|116010916|dbj|AK241551.1| Oryza sativa Japonica Group cDNA, clone: J065177A11, full insert sequence
Os01g0674500	1	1471	131150con528	10478	e-155	-1	623	2538	1	gi|115439120|ref|NM_001050375.1| Oryza sativa (japonica cultivar-group) Os01g0674500 (Os01g0674500) mRNA, partial cds
Os01g0675000	1	2241	131150con541	9358	8e-41	1	1386	3709	4	gi|115439128|ref|NM_001050379.1| Oryza sativa (japonica cultivar-group) Os01g0675000 (Os01g0675000) mRNA, complete cds
Os01g0675100	1	770	131150con541	9358	4e-71	-1	332	5384	1	gi|115439130|ref|NM_001050380.1| Oryza sativa (japonica cultivar-group) Os01g0675100 (Os01g0675100) mRNA, complete cds
Os01g0678600	1	911	131150con148	8345	5e-65	-1	385	5005	1	gi|115439158|ref|NM_001050394.1| Oryza sativa (japonica cultivar-group) Os01g0678600 (Os01g0678600) mRNA, complete cds
Os01g0678800	1	653	131150con29	6834	2e-20	-1	165	3712	1	gi|115439162|ref|NM_001050396.1| Oryza sativa (japonica cultivar-group) Os01g0678800 (Os01g0678800) mRNA, complete cds
Os01g0679000	1	1808	131150con665	12069	4e-33	-1	130	4138	2	gi|115439166|ref|NM_001050398.1| Oryza sativa (japonica cultivar-group) Os01g0679000 (Os01g0679000) mRNA, complete cds
Os01g0679600	1	780	A1130con79	12344	4e-31	-1	86	3267	1	gi|115439174|ref|NM_001050402.1| Oryza sativa (japonica cultivar-group) Os01g0679600 (Os01g0679600) mRNA, partial cds
Os01g0681900	1	7040	131150con1931	16311	0	-1	3653	10348	1	gi|115439208|ref|NM_001050419.1| Oryza sativa (japonica cultivar-group) Os01g0681900 (Os01g0681900) mRNA, complete cds
Os01g0685400	1	1504	91110con469	7135	3e-27	1	597	2016	2	gi|58530787|dbj|AP008207.1| Oryza sativa (japonica cultivar-group) genomic DNA, chromosome 1
Os01g0687700	1	1233	131150con568	8291	7e-43	1	362	7043	2	gi|115439270|ref|NM_001050450.1| Oryza sativa (japonica cultivar-group) Os01g0687700 (Os01g0687700) mRNA, complete cds
Os01g0688200	1	1296	131150con568	8291	8e-49	1	952	2901	1	gi|115439276|ref|NM_001050453.1| Oryza sativa (japonica cultivar-group) Os01g0688200 (Os01g0688200) mRNA, partial cds
Os01g0689300	1	10977	A8190con84	50397	0	1	4752	43518	3	gi|58530787|dbj|AP008207.1| Oryza sativa (japonica cultivar-group) genomic DNA, chromosome 1
Os01g0689600	1	785	A8190con84	50397	6e-27	1	46	16510	2	gi|116010858|dbj|AK241493.1| Oryza sativa Japonica Group cDNA, clone: J065167D05, full insert sequence
Os01g0689900	1	2350	0120con9282	23783	8e-35	-1	1511	7198	4	gi|32987373|dbj|AK102164.1| Oryza sativa Japonica Group cDNA clone:J033086H03, full insert sequence
Os01g0691700	1	1430	A3150con42	9480	1e-50	1	746	3343	1	gi|115439314|ref|NM_001050472.1| Oryza sativa (japonica cultivar-group) Os01g0691700 (Os01g0691700) mRNA, complete cds
Os01g0693400	1	1575	2130A0110con2351	16514	8e-25	1	931	8433	2	gi|58530787|dbj|AP008207.1| Oryza sativa (japonica cultivar-group) genomic DNA, chromosome 1
Os01g0693600	1	2953	291310con456	11258	2e-60	1	2039	1498	4	gi|58530787|dbj|AP008207.1| Oryza sativa (japonica cultivar-group) genomic DNA, chromosome 1
Os01g0695100	1	1986	A3150con217	10797	3e-83	-1	1033	4027	2	gi|115439354|ref|NM_001050492.1| Oryza sativa (japonica cultivar-group) Os01g0695100 (Os01g0695100) mRNA, complete cds
Os01g0695700	1	3822	A3150con140	11071	3e-60	1	3184	1306	1	gi|115439364|ref|NM_001050497.1| Oryza sativa (japonica cultivar-group) Os01g0695700 (Os01g0695700) mRNA, complete cds
Os01g0695800	1	889	A3150con140	11071	0	1	145	1298	1	gi|115439366|ref|NM_001050498.1| Oryza sativa (japonica cultivar-group) Os01g0695800 (Os01g0695800) mRNA, partial cds
Os01g0695900	1	1031	211230con331	19729	5e-22	-1	198	10132	4	gi|115439368|ref|NM_001050499.1| Oryza sativa (japonica cultivar-group) Os01g0695900 (Os01g0695900) mRNA, complete cds
Os01g0697100	1	1725	271290con6	9818	7e-44	-1	784	846	6	gi|115439380|ref|NM_001050505.1| Oryza sativa (japonica cultivar-group) Os01g0697100 (Os01g0697100) mRNA, complete cds
Os01g0698000	1	1440	131150con24	11418	7e-31	-1	541	6832	2	gi|115439384|ref|NM_001050507.1| Oryza sativa (japonica cultivar-group) Os01g0698000 (Os01g0698000) mRNA, complete cds
Os01g0698100	1	2802	131150con558	13077	4e-74	1	101	4959	1	gi|115439386|ref|NM_001050508.1| Oryza sativa (japonica cultivar-group) Os01g0698100 (Os01g0698100) mRNA, partial cds
Os01g0698200	1	1002	131150con533	11732	3e-57	1	539	8346	1	gi|58530787|dbj|AP008207.1| Oryza sativa (japonica cultivar-group) genomic DNA, chromosome 1
Os01g0698300	1	2597	131150con533	11732	0	-1	227	6403	1	gi|115439388|ref|NM_001050509.1| Oryza sativa (japonica cultivar-group) Os01g0698300 (Os01g0698300) mRNA, complete cds
Os01g0700000	1	1396	131150con640	3421	4e-20	1	105	1081	1	gi|115439404|ref|NM_001050517.1| Oryza sativa (japonica cultivar-group) Os01g0700000 (Os01g0700000) mRNA, complete cds
Os01g0700100	1	1160	131150con583	4800	7e-49	-1	145	2366	1	gi|115439406|ref|NM_001050518.1| Oryza sativa (japonica cultivar-group) Os01g0700100 (Os01g0700100) mRNA, complete cds
Os01g0701700	1	1433	131150con544	9615	e-176	-1	121	2706	2	gi|115439420|ref|NM_001050525.1| Oryza sativa (japonica cultivar-group) Os01g0701700 (Os01g0701700) mRNA, complete cds
Os01g0706400	1	3862	7190con1871	3177	4e-38	-1	1930	2451	1	gi|115439472|ref|NM_001050551.1| Oryza sativa (japonica cultivar-group) Os01g0706400 (Os01g0706400) mRNA, partial cds
Os01g0707300	1	1092	151170con547	4010	7e-52	1	560	1972	2	gi|115439482|ref|NM_001050556.1| Oryza sativa (japonica cultivar-group) Os01g0707300 (Os01g0707300) mRNA, complete cds
Os01g0707500	1	2094	151170con59	5670	5e-76	-1	1355	5004	1	gi|115439484|ref|NM_001050557.1| Oryza sativa (japonica cultivar-group) Os01g0707500 (Os01g0707500) mRNA, complete cds
Os01g0709400	1	2002	131150con5	8720	1e-42	1	912	3596	1	gi|115439506|ref|NM_001050568.1| Oryza sativa (japonica cultivar-group) Os01g0709400 (Os01g0709400) mRNA, complete cds
Os01g0709500	1	3968	131150con53	10893	5e-96	1	1700	5773	1	gi|115439508|ref|NM_001050569.1| Oryza sativa (japonica cultivar-group) Os01g0709500 (Os01g0709500) mRNA, complete cds
Os01g0710000	1	1839	151170con620	5379	5e-45	1	182	1386	2	gi|115439512|ref|NM_001050571.1| Oryza sativa (japonica cultivar-group) Os01g0710000 (Os01g0710000) mRNA, complete cds
Os01g0710100	1	804	151170con397	7042	3e-41	1	34	6615	4	gi|115439514|ref|NM_001050572.1| Oryza sativa (japonica cultivar-group) Os01g0710100 (Os01g0710100) mRNA, complete cds
Os01g0711600	1	1102	131150con1572	16664	9e-67	1	407	12717	1	gi|115439536|ref|NM_001050583.1| Oryza sativa (japonica cultivar-group) Os01g0711600 (Os01g0711600) mRNA, complete cds
Os01g0713200	1	1182	251270con770	6636	2e-24	1	640	272	4	gi|115439544|ref|NM_001050587.1| Oryza sativa (japonica cultivar-group) Os01g0713200 (Os01g0713200) mRNA, complete cds
Os01g0713700	1	1386	A8190con151	32841	3e-42	-1	64	19873	1	gi|115482287|ref|NM_001071272.1| Oryza sativa (japonica cultivar-group) Os10g0452800 (Os10g0452800) mRNA, complete cds
Os01g0715000	1	1812	131150con28	3543	4e-67	1	1282	2130	1	gi|115439562|ref|NM_001050596.1| Oryza sativa (japonica cultivar-group) Os01g0715000 (Os01g0715000) mRNA, partial cds
Os01g0715800	1	1247	A7180con63	57221	1e-53	1	207	41283	2	gi|115439572|ref|NM_001050601.1| Oryza sativa (japonica cultivar-group) Os01g0715800 (Os01g0715800) mRNA, complete cds
Os01g0716400	1	1869	151170con381	7826	0	-1	322	3142	2	gi|115439580|ref|NM_001050605.1| Oryza sativa (japonica cultivar-group) Os01g0716400 (Os01g0716400) mRNA, complete cds
Os01g0716500	1	1046	151170con98	2588	e-177	-1	218	1715	2	gi|115439582|ref|NM_001050606.1| Oryza sativa (japonica cultivar-group) Os01g0716500 (Os01g0716500) mRNA, complete cds
Os01g0719000	1	1419	151170con559	10669	6e-47	1	402	4906	1	gi|115439600|ref|NM_001050615.1| Oryza sativa (japonica cultivar-group) Os01g0719000 (Os01g0719000) mRNA, partial cds
Os01g0719100	1	1692	151170con898	13483	3e-27	1	596	5783	1	gi|115439602|ref|NM_001050616.1| Oryza sativa (japonica cultivar-group) Os01g0719100 (Os01g0719100) mRNA, complete cds
Os01g0720400	1	1100	151170con363	4505	e-153	-1	83	3681	1	gi|115439618|ref|NM_001050624.1| Oryza sativa (japonica cultivar-group) Os01g0720400 (Os01g0720400) mRNA, complete cds
Os01g0722300	1	1111	91110con469	7135	5e-25	1	383	2025	4	gi|116010735|dbj|AK241370.1| Oryza sativa Japonica Group cDNA, clone: J065154C10, full insert sequence
Os01g0724500	1	3306	151170con435	17489	6e-21	1	1856	15677	3	gi|115439662|ref|NM_001050646.1| Oryza sativa (japonica cultivar-group) Os01g0724500 (Os01g0724500) mRNA, partial cds
Os01g0730300	1	3121	151170con373	15788	3e-53	1	703	4075	1	gi|115439722|ref|NM_001050676.1| Oryza sativa (japonica cultivar-group) Os01g0730300 (Os01g0730300) mRNA, complete cds
Os01g0734200	1	2775	151170con93	19609	7e-79	1	791	2913	2	gi|115439770|ref|NM_001050700.1| Oryza sativa (japonica cultivar-group) Os01g0734200 (Os01g0734200) mRNA, partial cds
Os01g0734600	1	1831	151170con532	3784	2e-78	1	1072	2013	6	gi|115439772|ref|NM_001050701.1| Oryza sativa (japonica cultivar-group) Os01g0734600 (Os01g0734600) mRNA, complete cds
Os01g0734800	1	1778	151170con532	3784	7e-50	1	1090	2028	6	gi|115439774|ref|NM_001050702.1| Oryza sativa (japonica cultivar-group) Os01g0734800 (Os01g0734800) mRNA, complete cds
Os01g0735900	1	1603	151170con710	4819	e-129	-1	817	2425	8	gi|115439780|ref|NM_001050705.1| Oryza sativa (japonica cultivar-group) Os01g0735900 (Os01g0735900) mRNA, complete cds
Os01g0736000	1	1463	151170con710	4819	e-115	1	4	1934	8	gi|115439782|ref|NM_001050706.1| Oryza sativa (japonica cultivar-group) Os01g0736000 (Os01g0736000) mRNA, complete cds
Os01g0736100	1	1717	151170con390	1604	9e-71	-1	969	1171	5	gi|115439784|ref|NM_001050707.1| Oryza sativa (japonica cultivar-group) Os01g0736100 (Os01g0736100) mRNA, complete cds
Os01g0737800	1	1594	151170con29	9419	2e-53	1	1210	753	2	gi|115439806|ref|NM_001050718.1| Oryza sativa (japonica cultivar-group) Os01g0737800 (Os01g0737800) mRNA, complete cds
Os01g0737900	1	2853	151170con796	10098	0	-1	1353	3785	1	gi|115439808|ref|NM_001050719.1| Oryza sativa (japonica cultivar-group) Os01g0737900 (Os01g0737900) mRNA, complete cds
Os01g0739200	1	1469	0120con9324	2314	4e-23	1	514	905	1	gi|115439828|ref|NM_001050729.1| Oryza sativa (japonica cultivar-group) Os01g0739200 (Os01g0739200) mRNA, complete cds
Os01g0739400	1	2464	151170con927	12634	3e-59	-1	494	7561	1	gi|58530787|dbj|AP008207.1| Oryza sativa (japonica cultivar-group) genomic DNA, chromosome 1
Os01g0741900	1	2211	151170con1578	8943	5e-36	1	1364	2286	1	gi|115439856|ref|NM_001050743.1| Oryza sativa (japonica cultivar-group) Os01g0741900 (Os01g0741900) mRNA, complete cds
Os01g0742000	1	625	151170con1457	2752	e-100	1	1	669	1	gi|115439858|ref|NM_001050744.1| Oryza sativa (japonica cultivar-group) Os01g0742000 (Os01g0742000) mRNA, partial cds
Os01g0742100	1	1418	151170con1457	2752	2e-52	-1	31	411	2	gi|115439860|ref|NM_001050745.1| Oryza sativa (japonica cultivar-group) Os01g0742100 (Os01g0742100) mRNA, complete cds
Os01g0744000	1	3312	151170con1476	1602	1e-43	1	2498	117	3	gi|115439884|ref|NM_001050757.1| Oryza sativa (japonica cultivar-group) Os01g0744000 (Os01g0744000) mRNA, complete cds
Os01g0744200	1	1276	151170con383	13807	2e-31	1	299	2514	1	gi|115439886|ref|NM_001050758.1| Oryza sativa (japonica cultivar-group) Os01g0744200 (Os01g0744200) mRNA, complete cds
Os01g0744300	1	2398	151170con383	13807	2e-60	-1	1041	6052	1	gi|115439888|ref|NM_001050759.1| Oryza sativa (japonica cultivar-group) Os01g0744300 (Os01g0744300) mRNA, partial cds
Os01g0746200	1	2624	171190con376	12565	3e-62	-1	1103	4664	2	gi|115439896|ref|NM_001050763.1| Oryza sativa (japonica cultivar-group) Os01g0746200 (Os01g0746200) mRNA, complete cds
Os01g0748600	1	1751	151170con1733	9814	8e-53	-1	286	5854	2	gi|115439922|ref|NM_001050776.1| Oryza sativa (japonica cultivar-group) Os01g0748600 (Os01g0748600) mRNA, partial cds
Os01g0749400	1	3431	151170con373	15788	0	1	864	4076	1	gi|115439936|ref|NM_001050783.1| Oryza sativa (japonica cultivar-group) Os01g0749400 (Os01g0749400) mRNA, complete cds
Os01g0750000	1	1005	A8190con83	25397	4e-38	1	110	19087	2	gi|115439940|ref|NM_001050785.1| Oryza sativa (japonica cultivar-group) Os01g0750000 (Os01g0750000) mRNA, complete cds
Os01g0753100	1	1409	151170con52	10262	5e-72	1	331	4580	1	gi|115439982|ref|NM_001050806.1| Oryza sativa (japonica cultivar-group) Os01g0753100 (Os01g0753100) mRNA, complete cds
Os01g0753150	1	597	151170con52	10262	5e-30	-1	127	9407	2	gi|156764919|dbj|AK288304.1| Oryza sativa Japonica Group cDNA, clone: J090020F08, full insert sequence
Os01g0753200	1	1061	151170con747	10498	2e-95	1	239	5644	1	gi|115439984|ref|NM_001050807.1| Oryza sativa (japonica cultivar-group) Os01g0753200 (Os01g0753200) mRNA, partial cds
Os01g0756600	1	1629	171190con83	14080	e-131	-1	766	4092	1	gi|115440018|ref|NM_001050824.1| Oryza sativa (japonica cultivar-group) Os01g0756600 (Os01g0756600) mRNA, complete cds
Os01g0757400	1	2096	A3150con618	9763	3e-28	1	652	1357	2	gi|115440026|ref|NM_001050828.1| Oryza sativa (japonica cultivar-group) Os01g0757400 (Os01g0757400) mRNA, complete cds
Os01g0757900	1	1840	A3150con30	29962	1e-33	1	849	8229	1	gi|115440036|ref|NM_001050833.1| Oryza sativa (japonica cultivar-group) Os01g0757900 (Os01g0757900) mRNA, partial cds
Os01g0758000	1	477	A3150con1125	12522	1e-26	1	94	9691	1	gi|115440038|ref|NM_001050834.1| Oryza sativa (japonica cultivar-group) Os01g0758000 (Os01g0758000) mRNA, complete cds
Os01g0760000	1	844	171190con19	2870	2e-33	1	389	122	2	gi|115440068|ref|NM_001050849.1| Oryza sativa (japonica cultivar-group) Os01g0760000 (Os01g0760000) mRNA, partial cds
Os01g0760300	1	1995	171190con311	12950	e-140	-1	1074	8316	4	gi|115440070|ref|NM_001050850.1| Oryza sativa (japonica cultivar-group) Os01g0760300 (Os01g0760300) mRNA, complete cds
Os01g0760600	1	1888	171190con744	11296	1e-60	-1	947	3477	1	gi|115440074|ref|NM_001050852.1| Oryza sativa (japonica cultivar-group) Os01g0760600 (Os01g0760600) mRNA, complete cds
Os01g0761300	1	1221	171190con359	24438	3e-45	1	760	23025	1	gi|115440084|ref|NM_001050857.1| Oryza sativa (japonica cultivar-group) Os01g0761300 (Os01g0761300) mRNA, partial cds
Os01g0761400	1	1834	171190con60	1075	e-140	-1	318	1044	3	gi|115440086|ref|NM_001050858.1| Oryza sativa (japonica cultivar-group) Os01g0761400 (Os01g0761400) mRNA, complete cds
Os01g0763600	1	1616	171190con501	14728	5e-60	-1	769	12896	2	gi|115440110|ref|NM_001050870.1| Oryza sativa (japonica cultivar-group) Os01g0763600 (Os01g0763600) mRNA, complete cds
Os01g0763700	1	3943	171190con501	14728	0	-1	2056	7407	1	gi|115440112|ref|NM_001050871.1| Oryza sativa (japonica cultivar-group) Os01g0763700 (Os01g0763700) mRNA, complete cds
Os01g0764000	1	1070	171190con626	2848	3e-63	-1	381	1646	3	gi|115440118|ref|NM_001050874.1| Oryza sativa (japonica cultivar-group) Os01g0764000 (Os01g0764000) mRNA, complete cds
Os01g0764400	1	1249	171190con1359	8368	3e-51	1	254	2361	1	gi|115440122|ref|NM_001050876.1| Oryza sativa (japonica cultivar-group) Os01g0764400 (Os01g0764400) mRNA, complete cds
Os01g0764500	1	1549	171190con30	10621	6e-47	-1	112	4600	1	gi|115440124|ref|NM_001050877.1| Oryza sativa (japonica cultivar-group) Os01g0764500 (Os01g0764500) mRNA, complete cds
Os01g0764600	1	1273	171190con30	10621	1e-35	-1	871	7862	2	gi|115440126|ref|NM_001050878.1| Oryza sativa (japonica cultivar-group) Os01g0764600 (Os01g0764600) mRNA, complete cds
Os01g0764700	1	1237	171190con357	5405	9e-24	1	530	337	1	gi|115440128|ref|NM_001050879.1| Oryza sativa (japonica cultivar-group) Os01g0764700 (Os01g0764700) mRNA, complete cds
Os01g0766600	1	1620	171190con213	17270	2e-59	1	654	4339	1	gi|115440154|ref|NM_001050892.1| Oryza sativa (japonica cultivar-group) Os01g0766600 (Os01g0766600) mRNA, partial cds
Os01g0767100	1	1885	171190con350	14891	2e-62	-1	295	9346	1	gi|115440160|ref|NM_001050895.1| Oryza sativa (japonica cultivar-group) Os01g0767100 (Os01g0767100) mRNA, complete cds
Os01g0767600	1	1526	171190con316	8002	e-106	-1	214	4962	2	gi|115440162|ref|NM_001050896.1| Oryza sativa (japonica cultivar-group) Os01g0767600 (Os01g0767600) mRNA, complete cds
Os01g0767700	1	4469	171190con500	30764	0	-1	1479	22775	1	gi|115440164|ref|NM_001050897.1| Oryza sativa (japonica cultivar-group) Os01g0767700 (Os01g0767700) mRNA, complete cds
Os01g0768700	1	2185	171190con233	16707	1e-33	1	731	8670	1	gi|115440176|ref|NM_001050903.1| Oryza sativa (japonica cultivar-group) Os01g0768700 (Os01g0768700) mRNA, partial cds
Os01g0769000	1	3371	171190con253	11762	0	-1	518	5550	1	gi|32985648|dbj|AK100439.1| Oryza sativa Japonica Group cDNA clone:J023089F03, full insert sequence
Os01g0769700	1	3153	3150con1408	18668	6e-27	1	2036	3988	1	gi|115440184|ref|NM_001050907.1| Oryza sativa (japonica cultivar-group) Os01g0769700 (Os01g0769700) mRNA, complete cds
Os01g0771900	1	2669	171190con248	6845	e-111	1	1731	5552	1	gi|115440214|ref|NM_001050922.1| Oryza sativa (japonica cultivar-group) Os01g0771900 (Os01g0771900) mRNA, complete cds
Os01g0772700	1	3804	171190con18	30209	4e-87	-1	3052	9074	2	gi|115440228|ref|NM_001050929.1| Oryza sativa (japonica cultivar-group) Os01g0772700 (Os01g0772700) mRNA, complete cds
Os01g0772900	1	1347	171190con51	16911	6e-56	-1	260	4785	1	gi|115440232|ref|NM_001050931.1| Oryza sativa (japonica cultivar-group) Os01g0772900 (Os01g0772900) mRNA, complete cds
Os01g0773000	1	1576	171190con396	14361	5e-23	1	1346	1832	1	gi|116012000|dbj|AK242635.1| Oryza sativa Japonica Group cDNA, clone: J090023E01, full insert sequence
Os01g0773800	1	822	211230con78	9543	4e-22	-1	387	8526	1	gi|58530787|dbj|AP008207.1| Oryza sativa (japonica cultivar-group) genomic DNA, chromosome 1
Os01g0774500	1	2092	211230con78	9543	3e-74	1	901	4034	1	gi|115440250|ref|NM_001050940.1| Oryza sativa (japonica cultivar-group) Os01g0774500 (Os01g0774500) mRNA, complete cds
Os01g0775100	1	3120	211230con21	12596	2e-42	1	823	7622	1	gi|115440252|ref|NM_001050941.1| Oryza sativa (japonica cultivar-group) Os01g0775100 (Os01g0775100) mRNA, partial cds
Os01g0777500	1	1044	191210con7	34061	1e-41	-1	493	7317	1	gi|115440286|ref|NM_001050958.1| Oryza sativa (japonica cultivar-group) Os01g0777500 (Os01g0777500) mRNA, complete cds
Os01g0777700	1	10957	191210con7	34061	9e-69	-1	10234	10288	1	gi|58530787|dbj|AP008207.1| Oryza sativa (japonica cultivar-group) genomic DNA, chromosome 1
Os01g0777800	1	2664	191210con7	34061	1e-55	-1	1552	32653	2	gi|58530787|dbj|AP008207.1| Oryza sativa (japonica cultivar-group) genomic DNA, chromosome 1
Os01g0777900	1	584	191210con964	10368	6e-20	1	210	5396	1	gi|115440292|ref|NM_001050961.1| Oryza sativa (japonica cultivar-group) Os01g0777900 (Os01g0777900) mRNA, partial cds
Os01g0779300	1	2415	A8190con120	25380	1e-89	1	1448	11104	4	gi|115440304|ref|NM_001050967.1| Oryza sativa (japonica cultivar-group) Os01g0779300 (Os01g0779300) mRNA, complete cds
Os01g0779400	1	4259	A8190con120	25380	1e-84	-1	1925	17381	2	gi|115440306|ref|NM_001050968.1| Oryza sativa (japonica cultivar-group) Os01g0779400 (Os01g0779400) mRNA, complete cds
Os01g0780400	1	2989	191210con119	14147	e-119	-1	456	9005	1	gi|115440312|ref|NM_001050971.1| Oryza sativa (japonica cultivar-group) Os01g0780400 (Os01g0780400) mRNA, complete cds
Os01g0780500	1	1352	191210con824	16977	3e-39	-1	418	16546	2	gi|115440314|ref|NM_001050972.1| Oryza sativa (japonica cultivar-group) Os01g0780500 (Os01g0780500) mRNA, complete cds
Os01g0780600	1	2306	191210con824	16977	0	1	819	12159	1	gi|115440316|ref|NM_001050973.1| Oryza sativa (japonica cultivar-group) Os01g0780600 (Os01g0780600) mRNA, complete cds
Os01g0781000	1	970	A3150con55	31392	0	1	177	4051	1	gi|115440322|ref|NM_001050976.1| Oryza sativa (japonica cultivar-group) Os01g0781000 (Os01g0781000) mRNA, complete cds
Os01g0781100	1	4529	A3150con55	31392	6e-65	1	1610	8899	1	gi|115440324|ref|NM_001050977.1| Oryza sativa (japonica cultivar-group) Os01g0781100 (Os01g0781100) mRNA, partial cds
Os01g0781200	1	4411	A3150con55	31392	1e-75	1	1838	9078	1	gi|115440326|ref|NM_001050978.1| Oryza sativa (japonica cultivar-group) Os01g0781200 (Os01g0781200) mRNA, complete cds
Os01g0782100	1	4636	A3150con55	31392	9e-58	1	1588	8885	1	gi|58530787|dbj|AP008207.1| Oryza sativa (japonica cultivar-group) genomic DNA, chromosome 1
Os01g0783100	1	2600	191210con35	18852	0	1	267	3755	1	gi|115440342|ref|NM_001050986.1| Oryza sativa (japonica cultivar-group) Os01g0783100 (Os01g0783100) mRNA, complete cds
Os01g0783200	1	3014	191210con35	18852	5e-46	-1	504	11866	1	gi|115440344|ref|NM_001050987.1| Oryza sativa (japonica cultivar-group) Os01g0783200 (Os01g0783200) mRNA, complete cds
Os01g0783400	1	929	191210con16	11960	1e-71	1	83	9621	1	gi|156764418|dbj|AK287803.1| Oryza sativa Japonica Group cDNA, clone: J065177N24, full insert sequence
Os01g0783500	1	1335	191210con16	11960	e-151	1	624	2647	1	gi|150171948|emb|CU406376.1| Oryza rufipogon (W1943) cDNA clone: ORW1943C106J16, full insert sequence
Os01g0783800	1	3447	191210con114	15548	2e-30	1	2685	4558	2	gi|115440354|ref|NM_001050992.1| Oryza sativa (japonica cultivar-group) Os01g0783800 (Os01g0783800) mRNA, complete cds
Os01g0790900	1	606	251270con14	24201	0	1	1	19020	1	gi|116011280|dbj|AK241915.1| Oryza sativa Japonica Group cDNA, clone: J075067F19, full insert sequence
Os01g0790950	1	1238	251270con521	42816	0	1	1	2948	5	gi|58530787|dbj|AP008207.1| Oryza sativa (japonica cultivar-group) genomic DNA, chromosome 1
Os01g0791033	1	789	171190con19	2870	9e-26	1	544	1619	2	gi|42795473|gb|AY522329.1| Oryza sativa (indica cultivar-group) isolate 93-11 chloroplast, complete genome
Os01g0791200	1	678	251270con31	4973	0	1	1	132	2	gi|156765581|dbj|AK288966.1| Oryza sativa Japonica Group cDNA, clone: J090084K16, full insert sequence
Os01g0791600	1	1140	251270con521	42816	7e-83	-1	758	33439	2	gi|476751|gb|L24073.1|RICCHRBCLA Oryza sativa chloroplast rubisco large subunit (rbcL) mRNA, complete cds
Os01g0792400	1	707	251270con14	24201	e-135	1	1	1766	1	gi|156765539|dbj|AK288924.1| Oryza sativa Japonica Group cDNA, clone: J090082A07, full insert sequence
Os01g0796400	1	1334	191210con1204	12450	5e-75	1	649	3192	1	gi|115440470|ref|NM_001051050.1| Oryza sativa (japonica cultivar-group) Os01g0796400 (Os01g0796400) mRNA, complete cds
Os01g0796500	1	627	191210con1204	12450	4e-89	-1	1	8163	1	gi|115440472|ref|NM_001051051.1| Oryza sativa (japonica cultivar-group) Os01g0796500 (Os01g0796500) mRNA, complete cds
Os01g0796700	1	1997	191210con890	6538	1e-42	1	798	4884	1	gi|115440474|ref|NM_001051052.1| Oryza sativa (japonica cultivar-group) Os01g0796700 (Os01g0796700) mRNA, partial cds
Os01g0800300	1	1628	191210con1174	11179	1e-69	1	938	2725	1	gi|116637301|emb|CT828457.1| Oryza sativa (indica cultivar-group) cDNA clone:OSIGCRA109H20, full insert sequence
Os01g0801700	1	1530	A3150con9	32006	e-150	1	159	28147	2	gi|115440524|ref|NM_001051077.1| Oryza sativa (japonica cultivar-group) Os01g0801700 (Os01g0801700) mRNA, complete cds
Os01g0802000	1	1498	A3150con643	11821	6e-44	1	245	5321	1	gi|115440526|ref|NM_001051078.1| Oryza sativa (japonica cultivar-group) Os01g0802000 (Os01g0802000) mRNA, partial cds
Os01g0802100	1	1611	A3150con643	11821	2e-65	1	606	8559	1	gi|115440528|ref|NM_001051079.1| Oryza sativa (japonica cultivar-group) Os01g0802100 (Os01g0802100) mRNA, complete cds
Os01g0805400	1	1695	191210con1180	6605	2e-44	-1	91	4905	1	gi|115440560|ref|NM_001051095.1| Oryza sativa (japonica cultivar-group) Os01g0805400 (Os01g0805400) mRNA, complete cds
Os01g0805500	1	1449	191210con133	1817	4e-60	1	877	503	2	gi|115440562|ref|NM_001051096.1| Oryza sativa (japonica cultivar-group) Os01g0805500 (Os01g0805500) mRNA, complete cds
Os01g0805700	1	2292	191210con20	12771	1e-79	-1	564	9453	1	gi|115440566|ref|NM_001051098.1| Oryza sativa (japonica cultivar-group) Os01g0805700 (Os01g0805700) mRNA, complete cds
Os01g0805800	1	984	191210con72	7937	2e-58	-1	133	5058	1	gi|115440568|ref|NM_001051099.1| Oryza sativa (japonica cultivar-group) Os01g0805800 (Os01g0805800) mRNA, complete cds
Os01g0805900	1	1799	191210con1611	7233	0	-1	740	3519	1	gi|115440570|ref|NM_001051100.1| Oryza sativa (japonica cultivar-group) Os01g0805900 (Os01g0805900) mRNA, complete cds
Os01g0806000	1	2456	191210con1611	7233	1e-42	1	1344	1	2	gi|156764887|dbj|AK288272.1| Oryza sativa Japonica Group cDNA, clone: J090017B03, full insert sequence
Os01g0806200	1	2452	191210con60	4440	2e-48	1	1642	544	3	gi|115440574|ref|NM_001051102.1| Oryza sativa (japonica cultivar-group) Os01g0806200 (Os01g0806200) mRNA, complete cds
Os01g0809300	1	1093	A8190con68	7395	8e-64	1	190	2722	2	gi|115440596|ref|NM_001051113.1| Oryza sativa (japonica cultivar-group) Os01g0809300 (Os01g0809300) mRNA, complete cds
Os01g0809900	1	1585	A8190con325	12599	3e-98	1	279	673	2	gi|115440598|ref|NM_001051114.1| Oryza sativa (japonica cultivar-group) Os01g0809900 (Os01g0809900) mRNA, complete cds
Os01g0810100	1	2102	A8190con19	37613	0	-1	235	18167	1	gi|115440602|ref|NM_001051116.1| Oryza sativa (japonica cultivar-group) Os01g0810100 (Os01g0810100) mRNA, complete cds
Os01g0810200	1	1381	A8190con19	37613	3e-58	1	579	21941	1	gi|115440604|ref|NM_001051117.1| Oryza sativa (japonica cultivar-group) Os01g0810200 (Os01g0810200) mRNA, complete cds
Os01g0810300	1	923	A8190con19	37613	1e-77	1	180	26634	1	gi|115440606|ref|NM_001051118.1| Oryza sativa (japonica cultivar-group) Os01g0810300 (Os01g0810300) mRNA, complete cds
Os01g0810600	1	2307	A8190con19	37613	9e-47	-1	1644	32895	2	gi|115440610|ref|NM_001051120.1| Oryza sativa (japonica cultivar-group) Os01g0810600 (Os01g0810600) mRNA, complete cds
Os01g0810750	1	8267	A8190con19	37613	e-100	-1	7311	32871	2	gi|58530787|dbj|AP008207.1| Oryza sativa (japonica cultivar-group) genomic DNA, chromosome 1
Os01g0810800	1	2641	191210con962	13535	1e-61	-1	348	10330	2	gi|115440612|ref|NM_001051121.1| Oryza sativa (japonica cultivar-group) Os01g0810800 (Os01g0810800) mRNA, complete cds
Os01g0810900	1	2748	A8190con19	37613	3e-96	-1	2058	32895	2	gi|115440614|ref|NM_001051122.1| Oryza sativa (japonica cultivar-group) Os01g0810900 (Os01g0810900) mRNA, complete cds
Os01g0811300	1	2923	A8190con8	19669	0	1	928	5453	1	gi|115440620|ref|NM_001051125.1| Oryza sativa (japonica cultivar-group) Os01g0811300 (Os01g0811300) mRNA, complete cds
Os01g0811400	1	1494	A8190con8	19669	2e-74	-1	952	10548	1	gi|115440622|ref|NM_001051126.1| Oryza sativa (japonica cultivar-group) Os01g0811400 (Os01g0811400) mRNA, complete cds
Os01g0812000	1	2214	A8190con232	9649	0	1	669	2251	2	gi|115440624|ref|NM_001051127.1| Oryza sativa (japonica cultivar-group) Os01g0812000 (Os01g0812000) mRNA, complete cds
Os01g0813700	1	10534	291310con54	5301	8e-94	1	5121	1192	68	gi|58530787|dbj|AP008207.1| Oryza sativa (japonica cultivar-group) genomic DNA, chromosome 1
Os01g0813800	1	2509	A6170con9	27157	7e-23	-1	561	17361	4	gi|115440642|ref|NM_001051136.1| Oryza sativa (japonica cultivar-group) Os01g0813800 (Os01g0813800) mRNA, partial cds
Os01g0814300	1	2472	191210con55	14380	0	-1	1178	5324	1	gi|115440652|ref|NM_001051141.1| Oryza sativa (japonica cultivar-group) Os01g0814300 (Os01g0814300) mRNA, complete cds
Os01g0814400	1	2160	191210con55	14380	6e-54	1	1186	1956	1	gi|115440654|ref|NM_001051142.1| Oryza sativa (japonica cultivar-group) Os01g0814400 (Os01g0814400) mRNA, complete cds
Os01g0814700	1	1235	191210con980	11683	7e-40	-1	370	4818	1	gi|115440660|ref|NM_001051145.1| Oryza sativa (japonica cultivar-group) Os01g0814700 (Os01g0814700) mRNA, complete cds
Os01g0814800	1	1672	191210con980	11683	3e-58	-1	548	8775	1	gi|115440662|ref|NM_001051146.1| Oryza sativa (japonica cultivar-group) Os01g0814800 (Os01g0814800) mRNA, complete cds
Os01g0817700	1	2026	191210con1760	11087	e-118	1	735	7546	1	gi|115440690|ref|NM_001051160.1| Oryza sativa (japonica cultivar-group) Os01g0817700 (Os01g0817700) mRNA, complete cds
Os01g0819400	1	447	A3150con707	14349	2e-50	1	69	6813	1	gi|171704156|dbj|AK224579.1| Oryza officinalis cDNA, clone: CCP20H04, expressed in panicle of CC genome
Os01g0819500	1	354	A3150con707	14349	4e-51	1	7	7979	1	gi|160220980|gb|EU230463.1| Oryza rufipogon isolate H08 putative ubiquitin-conjugating enzyme E2-17 kDa (Os01g60410) gene, complete sequence
Os01g0823100	1	1339	191210con43	24581	e-100	1	546	18989	2	gi|115440752|ref|NM_001051191.1| Oryza sativa (japonica cultivar-group) Os01g0823100 (Os01g0823100) mRNA, complete cds
Os01g0823300	1	553	191210con21	7911	1e-30	1	54	3473	1	gi|115440756|ref|NM_001051193.1| Oryza sativa (japonica cultivar-group) Os01g0823300 (Os01g0823300) mRNA, complete cds
Os01g0826400	1	2058	231250con433	8049	e-132	-1	1186	2604	2	gi|115440790|ref|NM_001051210.1| Oryza sativa (japonica cultivar-group) Os01g0826400 (Os01g0826400) mRNA, complete cds
Os01g0826800	1	894	231250con98	1710	e-108	-1	93	1080	1	gi|116638163|emb|CT828921.1| Oryza sativa (indica cultivar-group) cDNA clone:OSIGCEA013N11, full insert sequence
Os01g0826900	1	2551	231250con546	3640	e-141	1	775	3176	3	gi|115440794|ref|NM_001051212.1| Oryza sativa (japonica cultivar-group) Os01g0826900 (Os01g0826900) mRNA, complete cds
Os01g0827200	1	2016	231250con67	1962	7e-69	1	355	1671	3	gi|115440796|ref|NM_001051213.1| Oryza sativa (japonica cultivar-group) Os01g0827200 (Os01g0827200) mRNA, partial cds
Os01g0833600	1	519	211230con244	37936	7e-41	1	325	26542	1	gi|115440868|ref|NM_001051249.1| Oryza sativa (japonica cultivar-group) Os01g0833600 (Os01g0833600) mRNA, complete cds
Os01g0833700	1	1932	211230con244	37936	6e-69	1	801	22132	1	gi|115440870|ref|NM_001051250.1| Oryza sativa (japonica cultivar-group) Os01g0833700 (Os01g0833700) mRNA, complete cds
Os01g0833800	1	1909	211230con244	37936	e-115	1	1201	9588	1	gi|115440872|ref|NM_001051251.1| Oryza sativa (japonica cultivar-group) Os01g0833800 (Os01g0833800) mRNA, complete cds
Os01g0834100	1	1701	211230con678	10645	0	1	2	7160	1	gi|115440874|ref|NM_001051252.1| Oryza sativa (japonica cultivar-group) Os01g0834100 (Os01g0834100) mRNA, partial cds
Os01g0835500	1	2899	211230con30	22703	0	1	850	18419	1	gi|115440890|ref|NM_001051260.1| Oryza sativa (japonica cultivar-group) Os01g0835500 (Os01g0835500) mRNA, complete cds
Os01g0835600	1	2189	211230con30	22703	4e-58	-1	1258	21254	1	gi|115440892|ref|NM_001051261.1| Oryza sativa (japonica cultivar-group) Os01g0835600 (Os01g0835600) mRNA, partial cds
Os01g0835700	1	1363	211230con27	20817	4e-29	1	973	12092	1	gi|115440894|ref|NM_001051262.1| Oryza sativa (japonica cultivar-group) Os01g0835700 (Os01g0835700) mRNA, complete cds
Os01g0835900	1	618	151170con874	5444	8e-72	-1	213	1720	3	gi|58530787|dbj|AP008207.1| Oryza sativa (japonica cultivar-group) genomic DNA, chromosome 1
Os01g0836600	1	2622	2130A0110con39	27457	6e-42	1	1534	1976	1	gi|115440904|ref|NM_001051267.1| Oryza sativa (japonica cultivar-group) Os01g0836600 (Os01g0836600) mRNA, complete cds
Os01g0836800	1	1744	211230con24	14852	0	1	138	6252	1	gi|115440906|ref|NM_001051268.1| Oryza sativa (japonica cultivar-group) Os01g0836800 (Os01g0836800) mRNA, complete cds
Os01g0839500	1	836	2130A0110con49	14561	e-103	1	127	6847	1	gi|58530787|dbj|AP008207.1| Oryza sativa (japonica cultivar-group) genomic DNA, chromosome 1
Os01g0840100	1	2387	A5160con151	37134	0	-1	350	23972	1	gi|116012642|dbj|AK243277.1| Oryza sativa Japonica Group cDNA, clone: J100050G20, full insert sequence
Os01g0840200	1	2339	A5160con15	13825	e-166	-1	795	8100	2	gi|115440956|ref|NM_001051293.1| Oryza sativa (japonica cultivar-group) Os01g0840200 (Os01g0840200) mRNA, complete cds
Os01g0842200	1	3035	211230con298	7202	0	1	1229	3268	1	gi|115440982|ref|NM_001051306.1| Oryza sativa (japonica cultivar-group) Os01g0842200 (Os01g0842200) mRNA, complete cds
Os01g0842400	1	2064	211230con481	17072	0	-1	742	2093	3	gi|115440984|ref|NM_001051307.1| Oryza sativa (japonica cultivar-group) Os01g0842400 (Os01g0842400) mRNA, complete cds
Os01g0842500	1	2210	211230con481	17072	1e-76	-1	1091	1712	3	gi|115440986|ref|NM_001051308.1| Oryza sativa (japonica cultivar-group) Os01g0842500 (Os01g0842500) mRNA, complete cds
Os01g0844050	1	1644	211230con481	17072	8e-62	-1	1285	1348	2	gi|115440992|ref|NM_001051311.1| Oryza sativa (japonica cultivar-group) Os01g0843800 (Os01g0843800) mRNA, complete cds
Os01g0844800	1	3956	A5160con30	39702	e-175	-1	1693	31761	1	gi|115441004|ref|NM_001051317.1| Oryza sativa (japonica cultivar-group) Os01g0844800 (Os01g0844800) mRNA, complete cds
Os01g0844900	1	2360	A5160con30	39702	9e-81	-1	379	9681	2	gi|115441006|ref|NM_001051318.1| Oryza sativa (japonica cultivar-group) Os01g0844900 (Os01g0844900) mRNA, complete cds
Os01g0847600	1	2870	0120con9294	12524	3e-41	-1	193	4859	1	gi|58530787|dbj|AP008207.1| Oryza sativa (japonica cultivar-group) genomic DNA, chromosome 1
Os01g0847700	1	1413	0120con9294	12524	1e-41	-1	255	4870	1	gi|115441038|ref|NM_001051334.1| Oryza sativa (japonica cultivar-group) Os01g0847700 (Os01g0847700) mRNA, partial cds
Os01g0848200	1	3385	211230con9	13161	1e-59	1	690	4448	1	gi|115441044|ref|NM_001051337.1| Oryza sativa (japonica cultivar-group) Os01g0848200 (Os01g0848200) mRNA, complete cds
Os01g0848250	1	2523	211230con9	13161	1e-64	-1	1215	4732	1	gi|58530787|dbj|AP008207.1| Oryza sativa (japonica cultivar-group) genomic DNA, chromosome 1
Os01g0848300	1	3710	211230con9	13161	0	-1	351	11425	1	gi|115441046|ref|NM_001051338.1| Oryza sativa (japonica cultivar-group) Os01g0848300 (Os01g0848300) mRNA, complete cds
Os01g0848400	1	2442	211230con1211	14589	1e-36	-1	1255	8465	1	gi|115441048|ref|NM_001051339.1| Oryza sativa (japonica cultivar-group) Os01g0848400 (Os01g0848400) mRNA, complete cds
Os01g0848700	1	1130	A8190con83	25397	e-132	1	343	20558	2	gi|115441050|ref|NM_001051340.1| Oryza sativa (japonica cultivar-group) Os01g0848700 (Os01g0848700) mRNA, complete cds
Os01g0849000	1	702	A8190con32	31611	2e-69	-1	152	19416	2	gi|115441054|ref|NM_001051342.1| Oryza sativa (japonica cultivar-group) Os01g0849000 (Os01g0849000) mRNA, complete cds
Os01g0849100	1	1641	A8190con32	31611	2e-65	-1	337	22747	4	gi|115441056|ref|NM_001051343.1| Oryza sativa (japonica cultivar-group) Os01g0849100 (Os01g0849100) mRNA, complete cds
Os01g0850700	1	2033	211230con236	13807	e-115	1	1129	10507	2	gi|115441070|ref|NM_001051350.1| Oryza sativa (japonica cultivar-group) Os01g0850700 (Os01g0850700) mRNA, complete cds
Os01g0850800	1	1665	211230con759	10684	5e-57	1	620	4157	3	gi|115441072|ref|NM_001051351.1| Oryza sativa (japonica cultivar-group) Os01g0850800 (Os01g0850800) mRNA, complete cds
Os01g0850900	1	927	211230con1147	2221	6e-83	1	369	1356	1	gi|115441074|ref|NM_001051352.1| Oryza sativa (japonica cultivar-group) Os01g0850900 (Os01g0850900) mRNA, complete cds
Os01g0851000	1	1844	211230con1082	11381	0	-1	961	7827	1	gi|115441076|ref|NM_001051353.1| Oryza sativa (japonica cultivar-group) Os01g0851000 (Os01g0851000) mRNA, complete cds
Os01g0851100	1	2692	211230con1082	11381	e-144	1	1479	5444	1	gi|115441078|ref|NM_001051354.1| Oryza sativa (japonica cultivar-group) Os01g0851100 (Os01g0851100) mRNA, complete cds
Os01g0852000	1	840	211230con279	7648	5e-80	-1	472	5742	1	gi|115441088|ref|NM_001051359.1| Oryza sativa (japonica cultivar-group) Os01g0852000 (Os01g0852000) mRNA, complete cds
Os01g0852100	1	3444	211230con279	7648	2e-79	1	2447	5434	1	gi|58530787|dbj|AP008207.1| Oryza sativa (japonica cultivar-group) genomic DNA, chromosome 1
Os01g0852200	1	1849	211230con246	1964	1e-94	1	371	372	2	gi|115441092|ref|NM_001051361.1| Oryza sativa (japonica cultivar-group) Os01g0852200 (Os01g0852200) mRNA, partial cds
Os01g0852400	1	1956	211230con87	1012	e-113	1	801	1	2	gi|115441094|ref|NM_001051362.1| Oryza sativa (japonica cultivar-group) Os01g0852400 (Os01g0852400) mRNA, complete cds
Os01g0852500	1	1738	211230con31	3283	5e-57	1	653	416	2	gi|115441096|ref|NM_001051363.1| Oryza sativa (japonica cultivar-group) Os01g0852500 (Os01g0852500) mRNA, complete cds
Os01g0852900	1	3097	211230con504	22277	e-143	-1	260	20459	1	gi|115441098|ref|NM_001051364.1| Oryza sativa (japonica cultivar-group) Os01g0852900 (Os01g0852900) mRNA, complete cds
Os01g0853000	1	999	211230con504	22277	7e-52	1	642	9072	1	gi|115441100|ref|NM_001051365.1| Oryza sativa (japonica cultivar-group) Os01g0853000 (Os01g0853000) mRNA, complete cds
Os01g0853400	1	1893	211230con245	11414	e-156	1	1085	6425	1	gi|64175188|gb|DQ028826.1| Oryza sativa (japonica cultivar-group) coronatine-insensitive 1 mRNA, complete cds
Os01g0853800	1	1319	211230con1314	4727	0	1	73	461	1	gi|115441108|ref|NM_001051369.1| Oryza sativa (japonica cultivar-group) Os01g0853800 (Os01g0853800) mRNA, complete cds
Os01g0856900	1	1472	211230con103	12487	5e-29	1	433	210	1	gi|115441138|ref|NM_001051384.1| Oryza sativa (japonica cultivar-group) Os01g0856900 (Os01g0856900) mRNA, complete cds
Os01g0857000	1	2673	211230con103	12487	e-118	-1	365	11944	1	gi|115441140|ref|NM_001051385.1| Oryza sativa (japonica cultivar-group) Os01g0857000 (Os01g0857000) mRNA, complete cds
Os01g0857200	1	888	0120con9289	21591	2e-36	-1	692	5444	1	gi|115441142|ref|NM_001051386.1| Oryza sativa (japonica cultivar-group) Os01g0857200 (Os01g0857200) mRNA, complete cds
Os01g0860300	1	893	211230con423	5675	4e-65	-1	322	2975	1	gi|116012239|dbj|AK242874.1| Oryza sativa Japonica Group cDNA, clone: J090077G21, full insert sequence
Os01g0860400	1	1346	211230con257	9360	e-132	-1	118	5223	2	gi|115441182|ref|NM_001051406.1| Oryza sativa (japonica cultivar-group) Os01g0860400 (Os01g0860400) mRNA, complete cds
Os01g0860450	1	3418	211230con423	5675	4e-22	1	2256	683	2	gi|115441184|ref|NM_001051407.1| Oryza sativa (japonica cultivar-group) Os01g0860500 (Os01g0860500) mRNA, complete cds
Os01g0860500	1	1193	211230con423	5675	1e-22	-1	311	875	2	gi|115441184|ref|NM_001051407.1| Oryza sativa (japonica cultivar-group) Os01g0860500 (Os01g0860500) mRNA, complete cds
Os01g0866400	1	1544	A5160con208	7526	2e-71	-1	79	3904	1	gi|115441252|ref|NM_001051441.1| Oryza sativa (japonica cultivar-group) Os01g0866400 (Os01g0866400) mRNA, complete cds
Os01g0866500	1	1079	291310con70	5746	9e-33	-1	241	2384	1	gi|115441254|ref|NM_001051442.1| Oryza sativa (japonica cultivar-group) Os01g0866500 (Os01g0866500) mRNA, complete cds
Os01g0866600	1	589	A8190con119	14878	3e-56	-1	186	10108	1	gi|58530787|dbj|AP008207.1| Oryza sativa (japonica cultivar-group) genomic DNA, chromosome 1
Os01g0866700	1	579	A8190con119	14878	2e-51	-1	85	13932	1	gi|115441258|ref|NM_001051444.1| Oryza sativa (japonica cultivar-group) Os01g0866700 (Os01g0866700) mRNA, complete cds
Os01g0866800	1	1992	A8190con240	21854	3e-77	1	333	15012	1	gi|115441260|ref|NM_001051445.1| Oryza sativa (japonica cultivar-group) Os01g0866800 (Os01g0866800) mRNA, complete cds
Os01g0867600	1	2291	A5160con20	3903	4e-58	1	616	3542	4	gi|115441268|ref|NM_001051449.1| Oryza sativa (japonica cultivar-group) Os01g0867600 (Os01g0867600) mRNA, complete cds
Os01g0868300	1	4073	211230con487	6319	7e-55	-1	939	3410	2	gi|115441280|ref|NM_001051455.1| Oryza sativa (japonica cultivar-group) Os01g0868300 (Os01g0868300) mRNA, partial cds
Os01g0869000	1	2730	211230con62	15102	e-143	-1	1290	11531	2	gi|115441286|ref|NM_001051458.1| Oryza sativa (japonica cultivar-group) Os01g0869000 (Os01g0869000) mRNA, complete cds
Os01g0869400	1	1418	151170con390	1604	1e-26	-1	693	1101	7	gi|115441292|ref|NM_001051461.1| Oryza sativa (japonica cultivar-group) Os01g0869400 (Os01g0869400) mRNA, partial cds
Os01g0869600	1	1127	A5160con304	1366	4e-66	1	618	415	1	gi|115441296|ref|NM_001051463.1| Oryza sativa (japonica cultivar-group) Os01g0869600 (Os01g0869600) mRNA, partial cds
Os01g0869800	1	1064	A5160con24	17068	7e-86	-1	650	13699	1	gi|115441298|ref|NM_001051464.1| Oryza sativa (japonica cultivar-group) Os01g0869800 (Os01g0869800) mRNA, complete cds
Os01g0870500	1	2630	231250con882	55841	2e-72	1	1737	39466	1	gi|115441306|ref|NM_001051468.1| Oryza sativa (japonica cultivar-group) Os01g0870500 (Os01g0870500) mRNA, partial cds
Os01g0871200	1	2099	211230con359	12875	0	-1	803	11543	1	gi|115441310|ref|NM_001051470.1| Oryza sativa (japonica cultivar-group) Os01g0871200 (Os01g0871200) mRNA, complete cds
Os01g0871350	1	807	211230con359	12875	4e-28	1	174	8459	1	gi|116637474|emb|CT834806.1| Oryza sativa (indica cultivar-group) cDNA clone:OSIGCFA008J11, full insert sequence
Os01g0871400	1	887	211230con19	15156	1e-68	1	22	5203	2	gi|115441314|ref|NM_001051472.1| Oryza sativa (japonica cultivar-group) Os01g0871400 (Os01g0871400) mRNA, complete cds
Os01g0871500	1	1791	211230con19	15156	0	-1	910	4350	3	gi|115441316|ref|NM_001051473.1| Oryza sativa (japonica cultivar-group) Os01g0871500 (Os01g0871500) mRNA, partial cds
Os01g0871600	1	1875	211230con19	15156	2e-69	-1	412	4850	1	gi|115441318|ref|NM_001051474.1| Oryza sativa (japonica cultivar-group) Os01g0871600 (Os01g0871600) mRNA, partial cds
Os01g0872000	1	1795	211230con19	15156	2e-22	-1	1499	3741	1	gi|115441324|ref|NM_001051477.1| Oryza sativa (japonica cultivar-group) Os01g0872000 (Os01g0872000) mRNA, partial cds
Os01g0872100	1	1695	211230con19	15156	2e-25	-1	1288	3959	2	gi|115441326|ref|NM_001051478.1| Oryza sativa (japonica cultivar-group) Os01g0872100 (Os01g0872100) mRNA, partial cds
Os01g0872500	1	1906	191210con1154	18240	1e-45	1	155	4173	3	gi|115441330|ref|NM_001051480.1| Oryza sativa (japonica cultivar-group) Os01g0872500 (Os01g0872500) mRNA, complete cds
Os01g0872800	1	2235	191210con1154	18240	8e-78	-1	594	9871	1	gi|115441336|ref|NM_001051483.1| Oryza sativa (japonica cultivar-group) Os01g0872800 (Os01g0872800) mRNA, complete cds
Os01g0873700	1	1680	191210con93	14280	4e-45	1	216	357	1	gi|115441346|ref|NM_001051488.1| Oryza sativa (japonica cultivar-group) Os01g0873700 (Os01g0873700) mRNA, complete cds
Os01g0873800	1	4471	191210con93	14280	0	-1	2976	5193	1	gi|115441348|ref|NM_001051489.1| Oryza sativa (japonica cultivar-group) Os01g0873800 (Os01g0873800) mRNA, complete cds
Os01g0873900	1	7785	211230con275	5537	e-116	-1	6918	3268	5	gi|58530787|dbj|AP008207.1| Oryza sativa (japonica cultivar-group) genomic DNA, chromosome 1
Os01g0874100	1	3102	211230con22	16372	e-142	-1	563	7725	1	gi|115441352|ref|NM_001051491.1| Oryza sativa (japonica cultivar-group) Os01g0874100 (Os01g0874100) mRNA, complete cds
Os01g0874300	1	1033	211230con331	19729	e-117	-1	90	10267	3	gi|115441354|ref|NM_001051492.1| Oryza sativa (japonica cultivar-group) Os01g0874300 (Os01g0874300) mRNA, complete cds
Os01g0875500	1	3439	191210con8	37202	3e-63	1	2148	18250	1	gi|115441368|ref|NM_001051499.1| Oryza sativa (japonica cultivar-group) Os01g0875500 (Os01g0875500) mRNA, complete cds
Os01g0875700	1	1329	2130A0110con2446	2917	5e-75	1	442	270	1	gi|115441370|ref|NM_001051500.1| Oryza sativa (japonica cultivar-group) Os01g0875700 (Os01g0875700) mRNA, complete cds
Os01g0877500	1	2380	A3150con800	33681	e-165	-1	1619	27683	1	gi|115441390|ref|NM_001051510.1| Oryza sativa (japonica cultivar-group) Os01g0877500 (Os01g0877500) mRNA, complete cds
Os01g0877600	1	3513	A3150con800	33681	e-164	1	960	27032	1	gi|115441392|ref|NM_001051511.1| Oryza sativa (japonica cultivar-group) Os01g0877600 (Os01g0877600) mRNA, complete cds
Os01g0881550	1	255	251270con14	24201	6e-83	1	10	3566	1	gi|156765539|dbj|AK288924.1| Oryza sativa Japonica Group cDNA, clone: J090082A07, full insert sequence
Os01g0881600	1	485	251270con14	24201	0	-1	1	5685	1	gi|115441442|ref|NM_001051536.1| Oryza sativa (japonica cultivar-group) Os01g0881600 (Os01g0881600) mRNA, complete cds
Os01g0881700	1	1341	251270con14	24201	0	1	1	4068	1	gi|115441444|ref|NM_001051537.1| Oryza sativa (japonica cultivar-group) Os01g0881700 (Os01g0881700) mRNA, partial cds
Os01g0885600	1	1515	231250con315	3410	5e-38	1	997	3231	1	gi|115441490|ref|NM_001051560.1| Oryza sativa (japonicacultivar-group) Os01g0885600 (Os01g0885600) mRNA,complete cds
Os01g0886000	1	1346	231250con401	6225	2e-77	1	453	1731	1	gi|115441494|ref|NM_001051562.1| Oryza sativa (japonica cultivar-group) Os01g0886000 (Os01g0886000) mRNA, complete cds
Os01g0887000	1	716	231250con5	8766	5e-21	1	271	4264	1	gi|116013885|dbj|AK240934.1| Oryza sativa Japonica Group cDNA, clone: J065041G17, full insert sequence
Os01g0887400	1	11406	231250con5	8766	1e-46	-1	256	7407	1	gi|58530787|dbj|AP008207.1| Oryza sativa (japonica cultivar-group) genomicDNA, chromosome 1
Os01g0887700	1	1297	231250con135	8010	3e-88	-1	408	3625	1	gi|115441512|ref|NM_001051571.1| Oryza sativa (japonicacultivar-group) Os01g0887700 (Os01g0887700) mRNA,complete cds
Os01g0889900	1	2794	231250con882	55841	e-144	1	1923	39450	2	gi|115441536|ref|NM_001051583.1| Oryza sativa (japonica cultivar-group) Os01g0889900 (Os01g0889900) mRNA, complete cds
Os01g0890800	1	1539	231250con882	55841	e-100	-1	311	25010	1	gi|115441542|ref|NM_001051586.1| Oryza sativa (japonica cultivar-group) Os01g0890800 (Os01g0890800) mRNA, complete cds
Os01g0890900	1	1278	231250con882	55841	5e-78	-1	589	22615	1	gi|58530787|dbj|AP008207.1| Oryza sativa (japonica cultivar-group) genomic DNA, chromosome 1
Os01g0891000	1	1991	231250con882	55841	5e-79	1	1394	20287	1	gi|115441544|ref|NM_001051587.1| Oryza sativa (japonica cultivar-group) Os01g0891000 (Os01g0891000) mRNA, complete cds
Os01g0891300	1	1232	A5160con22	19528	4e-57	1	93	3398	3	gi|115441548|ref|NM_001051589.1| Oryza sativa (japonica cultivar-group) Os01g0891300 (Os01g0891300) mRNA, complete cds
Os01g0892300	1	1763	A5160con22	19528	6e-29	1	409	11181	1	gi|116011114|dbj|AK241749.1| Oryza sativa Japonica Group cDNA, clone: J065203A13, full insert sequence
Os01g0892800	1	1832	A5160con9	25657	e-100	-1	295	19924	2	gi|115441566|ref|NM_001051598.1| Oryza sativa (japonica cultivar-group) Os01g0892800 (Os01g0892800) mRNA, complete cds
Os01g0893400	1	1505	A5160con9	25657	6e-50	-1	935	6035	1	gi|115441568|ref|NM_001051599.1| Oryza sativa (japonica cultivar-group) Os01g0893400 (Os01g0893400) mRNA, complete cds
Os01g0894000	1	2530	A5160con25	37234	e-131	1	968	12032	1	gi|115441572|ref|NM_001051601.1| Oryza sativa (japonica cultivar-group) Os01g0894000 (Os01g0894000) mRNA, complete cds
Os01g0894300	1	1379	A5160con25	37234	e-133	-1	235	35725	1	gi|32970518|dbj|AK060500.1| Oryza sativa Japonica Group cDNAclone:001-017-F08, full insert sequence
Os01g0895600	1	1783	A7180con40	3910	3e-46	-1	295	2372	1	gi|115441594|ref|NM_001051612.1| Oryza sativa (japonicacultivar-group) Os01g0895600 (Os01g0895600) mRNA,complete cds
Os01g0899000	1	1691	231250con371	12337	2e-77	-1	634	10287	1	gi|115441636|ref|NM_001051633.1| Oryza sativa (japonicacultivar-group) Os01g0899000 (Os01g0899000) mRNA,complete cds
Os01g0900900	1	753	231250con1022	2034	9e-29	-1	402	549	1	gi|115441654|ref|NM_001051642.1| Oryza sativa (japonicacultivar-group) Os01g0900900 (Os01g0900900) mRNA,complete cds
Os01g0901000	1	2924	231250con94	4960	0	-1	637	2914	1	gi|115441656|ref|NM_001051643.1| Oryza sativa (japonicacultivar-group) Os01g0901000 (Os01g0901000) mRNA,complete cds
Os01g0902700	1	2939	A1130con521	21974	4e-25	-1	2549	9517	3	gi|58530787|dbj|AP008207.1| Oryza sativa (japonica cultivar-group) genomic DNA, chromosome 1
Os01g0902800	1	1614	A1130con521	21974	8e-28	-1	1480	9517	3	gi|115441678|ref|NM_001051654.1| Oryza sativa (japonica cultivar-group) Os01g0902800 (Os01g0902800) mRNA, complete cds
Os01g0905700	1	1296	A5160con151	37134	1e-69	-1	742	28798	1	gi|115441698|ref|NM_001051664.1| Oryza sativa (japonica cultivar-group) Os01g0905700 (Os01g0905700) mRNA, complete cds
Os01g0906200	1	1449	231250con528	17433	3e-42	-1	1071	6003	1	gi|115441704|ref|NM_001051667.1| Oryza sativa (japonica cultivar-group) Os01g0906200 (Os01g0906200) mRNA, partial cds
Os01g0906600	1	2477	231250con528	17433	2e-69	-1	1169	17128	2	gi|115441708|ref|NM_001051669.1| Oryza sativa (japonicacultivar-group) Os01g0906600 (Os01g0906600) mRNA,complete cds
Os01g0908800	1	2928	231250con512	8509	0	-1	511	8225	2	gi|115441734|ref|NM_001051682.1| Oryza sativa (japonicacultivar-group) Os01g0908800 (Os01g0908800) mRNA,complete cds
Os01g0911100	1	3412	A6170con26	23738	e-136	-1	1319	10491	1	gi|115441756|ref|NM_001051693.1| Oryza sativa (japonica cultivar-group) Os01g0911100 (Os01g0911100) mRNA, complete cds
Os01g0911800	1	2575	231250con342	11000	5e-33	-1	901	5309	2	gi|115441766|ref|NM_001051698.1| Oryza sativa (japonicacultivar-group) Os01g0911800 (Os01g0911800) mRNA,complete cds
Os01g0911900	1	2622	231250con347	15149	2e-38	1	1972	12062	2	gi|58530787|dbj|AP008207.1| Oryza sativa (japonica cultivar-group) genomic DNA, chromosome 1
Os01g0912600	1	820	231250con756	5059	1e-62	-1	520	1057	1	gi|115441770|ref|NM_001051700.1| Oryza sativa (japonica cultivar-group) Os01g0912600 (Os01g0912600) mRNA, partial cds
Os01g0913600	1	1084	231250con343	9104	6e-77	1	318	4628	1	gi|115441784|ref|NM_001051707.1| Oryza sativa (japonica cultivar-group) Os01g0913600 (Os01g0913600) mRNA, complete cds
Os01g0913700	1	1675	231250con343	9104	e-110	1	413	2417	1	gi|115441788|ref|NM_001051709.1| Oryza sativa (japonica cultivar-group) Os01g0913700 (Os01g0913700) mRNA, complete cds
Os01g0913800	1	1782	231250con343	9104	e-110	-1	525	3201	1	gi|58530787|dbj|AP008207.1| Oryza sativa (japonica cultivar-group) genomic DNA, chromosome 1
Os01g0914800	1	2100	5170con703	21059	3e-83	-1	959	1165	2	gi|115441806|ref|NM_001051718.1| Oryza sativa (japonica cultivar-group) Os01g0914800 (Os01g0914800) mRNA, complete cds
Os01g0916200	1	3564	A6170con289	28053	0	1	213	14730	1	gi|115441824|ref|NM_001051727.1| Oryza sativa (japonica cultivar-group) Os01g0916200 (Os01g0916200) mRNA, complete cds
Os01g0916300	1	2257	A6170con289	28053	2e-32	1	1206	11452	1	gi|115441826|ref|NM_001051728.1| Oryza sativa (japonica cultivar-group) Os01g0916300 (Os01g0916300) mRNA, complete cds
Os01g0916400	1	1791	A6170con48	6550	2e-78	1	660	1777	1	gi|115441828|ref|NM_001051729.1| Oryza sativa (japonicacultivar-group) Os01g0916400 (Os01g0916400) mRNA,complete cds
Os01g0917200	1	3129	231250con317	18619	e-170	-1	1355	17415	1	gi|58530787|dbj|AP008207.1| Oryza sativa (japonica cultivar-group) genomic DNA, chromosome 1
Os01g0917300	1	853	231250con317	18619	3e-41	1	445	10906	1	gi|58530787|dbj|AP008207.1| Oryza sativa (japonica cultivar-group) genomic DNA, chromosome 1
Os01g0917400	1	1651	231250con317	18619	5e-94	1	667	6778	1	gi|32984157|dbj|AK098948.1| Oryza sativa Japonica Group cDNA clone:J013050D10, full insert sequence
Os01g0919900	1	1626	231250con794	9395	0	1	239	2279	1	gi|115441870|ref|NM_001051750.1| Oryza sativa (japonica cultivar-group) Os01g0919900 (Os01g0919900) mRNA, complete cds
Os01g0920400	1	3101	231250con1310	12713	e-105	1	259	5569	1	gi|115441880|ref|NM_001051755.1| Oryza sativa (japonicacultivar-group) Os01g0920400 (Os01g0920400) mRNA,complete cds
Os01g0920500	1	729	231250con533	1542	3e-25	-1	22	1445	1	gi|115441882|ref|NM_001051756.1| Oryza sativa (japonicacultivar-group) Os01g0920500 (Os01g0920500) mRNA,partial cds
Os01g0922800	1	1051	A6170con66	55333	6e-40	-1	159	46243	3	gi|115441910|ref|NM_001051770.1| Oryza sativa (japonica cultivar-group) Os01g0922800 (Os01g0922800) mRNA, complete cds
Os01g0923900	1	1945	A6170con219	22797	0	-1	244	16757	1	gi|116010912|dbj|AK241547.1| Oryza sativa Japonica Group cDNA, clone: J065176G22, full insert sequence
Os01g0924000	1	744	A6170con15	23308	3e-59	1	196	11538	1	gi|116640754|emb|CT830118.1| Oryza sativa (indica cultivar-group) cDNA clone:OSIGCSN039B08, full insert sequence
Os01g0924200	1	1478	A6170con15	23308	6e-44	1	298	17922	1	gi|115441930|ref|NM_001051780.1| Oryza sativa (japonica cultivar-group) Os01g0924200 (Os01g0924200) mRNA, complete cds
Os01g0924800	1	732	A1130con79	12344	5e-24	-1	142	2383	1	gi|115441940|ref|NM_001051785.1| Oryza sativa (japonica cultivar-group) Os01g0924800 (Os01g0924800) mRNA, complete cds
Os01g0926400	1	1852	251270con52	16489	e-109	1	1111	14453	3	gi|115441964|ref|NM_001051797.1| Oryza sativa (japonicacultivar-group) Os01g0926400 (Os01g0926400) mRNA,complete cds
Os01g0926450	1	1249	251270con52	16489	e-109	-1	72	14872	3	gi|116011055|dbj|AK241690.1| Oryza sativa Japonica Group cDNA, clone: J065195B04, full insert sequence
Os01g0926600	1	1736	251270con52	16489	e-142	1	870	14438	4	gi|115441966|ref|NM_001051798.1| Oryza sativa (japonicacultivar-group) Os01g0926600 (Os01g0926600) mRNA,complete cds
Os01g0926700	1	2316	A6170con576	6842	e-150	-1	1502	1899	6	gi|58530787|dbj|AP008207.1| Oryza sativa (japonica cultivar-group) genomic DNA, chromosome 1
Os01g0927600	1	3148	251270con756	5286	2e-45	-1	2291	1626	2	gi|115441980|ref|NM_001051805.1| Oryza sativa (japonicacultivar-group) Os01g0927600 (Os01g0927600) mRNA,complete cds
Os01g0927900	1	2037	251270con544	9318	6e-54	-1	344	4968	2	gi|115441982|ref|NM_001051806.1| Oryza sativa (japonica cultivar-group) Os01g0927900 (Os01g0927900) mRNA, complete cds
Os01g0928000	1	1455	251270con564	26140	3e-55	-1	558	5033	1	gi|115441984|ref|NM_001051807.1| Oryza sativa (japonica cultivar-group) Os01g0928000 (Os01g0928000) mRNA, complete cds
Os01g0928100	1	2213	251270con564	26140	3e-40	-1	109	18527	2	gi|115441986|ref|NM_001051808.1| Oryza sativa (japonica cultivar-group) Os01g0928100 (Os01g0928100) mRNA, complete cds
Os01g0929000	1	1888	231250con556	8588	2e-22	-1	1421	8507	1	gi|115442000|ref|NM_001051815.1| Oryza sativa (japonicacultivar-group) Os01g0929000 (Os01g0929000) mRNA,complete cds
Os01g0929100	1	967	231250con556	8588	3e-66	-1	410	6557	1	gi|115442002|ref|NM_001051816.1| Oryza sativa (japonica cultivar-group) Os01g0929100 (Os01g0929100) mRNA, partial cds
Os01g0929200	1	1576	231250con556	8588	8e-31	1	7	4177	1	gi|58530787|dbj|AP008207.1| Oryza sativa (japonica cultivar-group) genomic DNA, chromosome 1
Os01g0929500	1	2005	231250con751	6424	e-100	1	506	5831	1	gi|115442006|ref|NM_001051818.1| Oryza sativa (japonicacultivar-group) Os01g0929500 (Os01g0929500) mRNA, partialcds
Os01g0930800	1	1900	A6170con9	27157	6e-29	-1	495	524	6	gi|115442022|ref|NM_001051826.1| Oryza sativa (japonica cultivar-group) Os01g0930800 (Os01g0930800) mRNA, partial cds
Os01g0930900	1	846	251270con359	8816	6e-58	1	317	1159	2	gi|115442024|ref|NM_001051827.1| Oryza sativa (japonica cultivar-group) Os01g0930900 (Os01g0930900) mRNA, complete cds
Os01g0931000	1	834	251270con359	8816	5e-40	1	226	1089	2	gi|58530787|dbj|AP008207.1| Oryza sativa (japonica cultivar-group) genomic DNA, chromosome 1
Os01g0931100	1	1945	251270con693	9409	9e-56	1	359	3574	1	gi|115442028|ref|NM_001051829.1| Oryza sativa (japonica cultivar-group) Os01g0931100 (Os01g0931100) mRNA, complete cds
Os01g0931200	1	1392	251270con693	9409	2e-77	1	429	1859	1	gi|115442030|ref|NM_001051830.1| Oryza sativa (japonica cultivar-group) Os01g0931200 (Os01g0931200) mRNA, complete cds
Os01g0931300	1	1920	251270con347	4771	8e-50	1	606	4132	2	gi|32978214|dbj|AK068196.1| Oryza sativa Japonica Group cDNAclone:J013136M02, full insert sequence
Os01g0931400	1	1275	251270con742	7984	7e-37	-1	712	646	1	gi|115442034|ref|NM_001051832.1| Oryza sativa (japonicacultivar-group) Os01g0931400 (Os01g0931400) mRNA,complete cds
Os01g0934300	1	3884	251270con321	12255	7e-89	1	1948	8046	1	gi|115442060|ref|NM_001051845.1| Oryza sativa (japonicacultivar-group) Os01g0934300 (Os01g0934300) mRNA,complete cds
Os01g0934400	1	719	251270con38	10414	5e-49	-1	233	8498	1	gi|115442062|ref|NM_001051846.1| Oryza sativa (japonica cultivar-group) Os01g0934400 (Os01g0934400) mRNA, partial cds
Os01g0934800	1	930	251270con38	10414	1e-25	1	137	5209	1	gi|115442070|ref|NM_001051850.1| Oryza sativa (japonica cultivar-group) Os01g0934800 (Os01g0934800) mRNA, partial cds
Os01g0934900	1	978	251270con38	10414	3e-20	1	303	5257	1	gi|115442072|ref|NM_001051851.1| Oryza sativa (japonica cultivar-group) Os01g0934900 (Os01g0934900) mRNA, complete cds
Os01g0936000	1	378	251270con56	7170	3e-21	1	202	2	2	gi|58530787|dbj|AP008207.1| Oryza sativa (japonica cultivar-group) genomicDNA, chromosome 1
Os01g0936100	1	2568	251270con69	13981	e-139	1	843	6536	1	gi|115442092|ref|NM_001051861.1| Oryza sativa (japonica cultivar-group) Os01g0936100 (Os01g0936100) mRNA, complete cds
Os01g0936200	1	2751	251270con69	13981	8e-60	-1	684	10057	1	gi|115442094|ref|NM_001051862.1| Oryza sativa (japonicacultivar-group) Os01g0936200 (Os01g0936200) mRNA,complete cds
Os01g0938200	1	1836	251270con585	10839	9e-62	1	944	5089	1	gi|115442120|ref|NM_001051875.1| Oryza sativa (japonica cultivar-group) Os01g0938200 (Os01g0938200) mRNA, complete cds
Os01g0939400	1	868	271290con834	6684	3e-38	1	204	1114	1	gi|115442136|ref|NM_001051883.1| Oryza sativa (japonica cultivar-group) Os01g0939400 (Os01g0939400) mRNA, complete cds
Os01g0939500	1	1311	271290con1267	9206	0	1	494	1	4	gi|115442138|ref|NM_001051884.1| Oryza sativa (japonicacultivar-group) Os01g0939500 (Os01g0939500) mRNA,complete cds
Os01g0939700	1	1168	271290con689	32164	9e-61	1	426	14851	1	gi|157888124|emb|CT841914.1| Oryza rufipogon (W1943) cDNA clone: ORW1943C104K05, full insert sequence
Os01g0940700	1	1103	251270con770	6636	e-118	1	443	4346	4	gi|115442152|ref|NM_001051891.1| Oryza sativa (japonica cultivar-group) Os01g0940700 (Os01g0940700) mRNA, complete cds
Os01g0940800	1	1244	251270con770	6636	4e-38	1	565	202	4	gi|115442154|ref|NM_001051892.1| Oryza sativa (japonica cultivar-group) Os01g0940800 (Os01g0940800) mRNA, complete cds
Os01g0941200	1	1258	251270con770	6636	7e-37	1	817	422	3	gi|116012925|dbj|AK243560.1| Oryza sativa Japonica Group cDNA, clone: J100080E04, full insert sequence
Os01g0941400	1	1014	251270con770	6636	2e-86	1	532	4345	4	gi|115442158|ref|NM_001051894.1| Oryza sativa (japonica cultivar-group) Os01g0941400 (Os01g0941400) mRNA, complete cds
Os01g0941500	1	957	251270con770	6636	1e-47	1	707	417	4	gi|58530787|dbj|AP008207.1| Oryza sativa (japonica cultivar-group) genomicDNA, chromosome 1
Os01g0944500	1	711	251270con770	6636	2e-76	1	295	4345	2	gi|115442182|ref|NM_001051906.1| Oryza sativa (japonica cultivar-group) Os01g0944500 (Os01g0944500) mRNA, complete cds
Os01g0944700	1	1289	251270con770	6636	1e-29	1	604	202	3	gi|115442184|ref|NM_001051907.1| Oryza sativa (japonicacultivar-group) Os01g0944700 (Os01g0944700) mRNA,complete cds
Os01g0944800	1	1014	251270con770	6636	5e-25	1	554	201	3	gi|115442186|ref|NM_001051908.1| Oryza sativa (japonicacultivar-group) Os01g0944800 (Os01g0944800) mRNA,complete cds
Os01g0944900	1	1060	251270con770	6636	5e-22	1	629	417	2	gi|115442188|ref|NM_001051909.1| Oryza sativa (japonicacultivar-group) Os01g0944900 (Os01g0944900) mRNA, partialcds
Os01g0946500	1	1211	251270con770	6636	4e-29	1	613	219	2	gi|116638637|emb|CT829193.1| Oryza sativa (indica cultivar-group)cDNA clone:OSIGCSA012I05, full insert sequence
Os01g0946600	1	1212	251270con770	6636	7e-37	1	609	219	2	gi|115442210|ref|NM_001051920.1| Oryza sativa (japonicacultivar-group) Os01g0946600 (Os01g0946600) mRNA,complete cds
Os01g0946700	1	1170	251270con770	6636	5e-22	1	574	219	2	gi|115442212|ref|NM_001051921.1| Oryza sativa (japonicacultivar-group) Os01g0946700 (Os01g0946700) mRNA,complete cds
Os01g0947000	1	2157	251270con770	6636	2e-53	1	1538	202	2	gi|115442216|ref|NM_001051923.1| Oryza sativa (japonicacultivar-group) Os01g0947000 (Os01g0947000) mRNA,complete cds
Os01g0947400	1	5631	251270con770	6636	3e-21	1	5283	202	2	gi|115479960|ref|NM_001070109.1| Oryza sativa (japonicacultivar-group) Os09g0499700 (Os09g0499700) mRNA,complete cds
Os01g0949300	1	1005	A7180con27	45778	e-129	1	261	44237	1	gi|157887888|emb|CT841621.1| Oryza rufipogon (W1943) cDNA clone: ORW1943C102E10, full insert sequence
Os01g0949700	1	2240	271290con1628	4416	9e-47	1	95	2442	2	gi|115442242|ref|NM_001051936.1| Oryza sativa (japonicacultivar-group) Os01g0949700 (Os01g0949700) mRNA,complete cds
Os01g0949800	1	857	271290con1628	4416	3e-32	1	82	2442	2	gi|115442244|ref|NM_001051937.1| Oryza sativa (japonica cultivar-group) Os01g0949800 (Os01g0949800) mRNA, complete cds
Os01g0950000	1	899	271290con1628	4416	6e-21	1	131	2521	2	gi|115442248|ref|NM_001051939.1| Oryza sativa (japonica cultivar-group) Os01g0950000 (Os01g0950000) mRNA, complete cds
Os01g0950200	1	982	251270con652	6685	2e-33	1	522	2487	2	gi|115442252|ref|NM_001051941.1| Oryza sativa (japonica cultivar-group) Os01g0950300 (Os01g0950300) mRNA, complete cds
Os01g0950300	1	861	251270con652	6685	2e-33	-1	103	2680	2	gi|115442252|ref|NM_001051941.1| Oryza sativa (japonica cultivar-group) Os01g0950300 (Os01g0950300) mRNA, complete cds
Os01g0950700	1	1920	271290con845	11369	3e-52	1	1353	5465	1	gi|115442254|ref|NM_001051942.1| Oryza sativa (japonica cultivar-group) Os01g0950700 (Os01g0950700) mRNA, complete cds
Os01g0952000	1	1118	271290con1609	9840	4e-66	-1	372	6354	3	gi|115442272|ref|NM_001051951.1| Oryza sativa (japonica cultivar-group) Os01g0952000 (Os01g0952000) mRNA, complete cds
Os01g0952100	1	708	271290con1034	2123	2e-23	-1	59	732	3	gi|115442274|ref|NM_001051952.1| Oryza sativa (japonica cultivar-group) Os01g0952100 (Os01g0952100) mRNA, complete cds
Os01g0952200	1	4215	271290con1735	7346	e-110	1	2716	7	2	gi|115442276|ref|NM_001051953.1| Oryza sativa (japonicacultivar-group) Os01g0952200 (Os01g0952200) mRNA,complete cds
Os01g0952300	1	3402	271290con667	5990	0	1	538	2167	1	gi|115442278|ref|NM_001051954.1| Oryza sativa (japonicacultivar-group) Os01g0952300 (Os01g0952300) mRNA,complete cds
Os01g0953600	1	3014	A1130con678	5665	3e-35	1	197	3937	1	gi|115442298|ref|NM_001051964.1| Oryza sativa (japonica cultivar-group) Os01g0953600 (Os01g0953600) mRNA, complete cds
Os01g0954000	1	765	A1130con678	5665	4e-28	1	221	4032	1	gi|115442300|ref|NM_001051965.1| Oryza sativa (japonica cultivar-group) Os01g0954000 (Os01g0954000) mRNA, complete cds
Os01g0954400	1	1373	271290con859	29109	2e-55	1	424	12129	1	gi|115442304|ref|NM_001051967.1| Oryza sativa (japonica cultivar-group) Os01g0954400 (Os01g0954400) mRNA, complete cds
Os01g0954500	1	1780	271290con839	6043	7e-78	1	777	338	2	gi|115442306|ref|NM_001051968.1| Oryza sativa (japonicacultivar-group) Os01g0954500 (Os01g0954500) mRNA,complete cds
Os01g0957000	1	2212	271290con742	10127	3e-62	-1	562	7684	1	gi|115442328|ref|NM_001051979.1| Oryza sativa (japonicacultivar-group) Os01g0957000 (Os01g0957000) mRNA, partialcds
Os01g0957100	1	3030	271290con742	10127	e-161	-1	444	2034	2	gi|115442330|ref|NM_001051980.1| Oryza sativa (japonicacultivar-group) Os01g0957100 (Os01g0957100) mRNA, partialcds
Os01g0957900	1	4073	271290con21	13311	1e-47	-1	903	9176	1	gi|115442338|ref|NM_001051984.1| Oryza sativa (japonicacultivar-group) Os01g0957900 (Os01g0957900) mRNA,complete cds
Os01g0958000	1	1865	271290con1419	6586	2e-41	-1	75	6222	1	gi|115442340|ref|NM_001051985.1| Oryza sativa (japonicacultivar-group) Os01g0958000 (Os01g0958000) mRNA,complete cds
Os01g0958100	1	1220	271290con1419	6586	7e-71	1	78	180	1	gi|115442342|ref|NM_001051986.1| Oryza sativa (japonica cultivar-group) Os01g0958100 (Os01g0958100) mRNA, partial cds
Os01g0958200	1	1610	A7180con2	17212	e-111	-1	125	8653	1	gi|115442344|ref|NM_001051987.1| Oryza sativa (japonica cultivar-group) Os01g0958200 (Os01g0958200) mRNA, complete cds
Os01g0958400	1	2049	A7180con96	24983	1e-95	-1	795	18857	1	gi|115442346|ref|NM_001051988.1| Oryza sativa (japonica cultivar-group) Os01g0958400 (Os01g0958400) mRNA, complete cds
Os01g0958500	1	2246	A7180con96	24983	5e-36	-1	355	10270	1	gi|115442348|ref|NM_001051989.1| Oryza sativa (japonica cultivar-group) Os01g0958500 (Os01g0958500) mRNA, complete cds
Os01g0958700	1	2699	271290con1029	4575	7e-82	1	1836	2611	1	gi|115442350|ref|NM_001051990.1| Oryza sativa (japonicacultivar-group) Os01g0958700 (Os01g0958700) mRNA,complete cds
Os01g0958900	1	2601	271290con632	5702	5e-67	-1	730	1376	2	gi|115442354|ref|NM_001051992.1| Oryza sativa (japonicacultivar-group) Os01g0958900 (Os01g0958900) mRNA,complete cds
Os01g0959100	1	569	271290con1588	657	2e-32	-1	251	546	4	gi|115442358|ref|NM_001051994.1| Oryza sativa (japonicacultivar-group) Os01g0959100 (Os01g0959100) mRNA,complete cds
Os01g0959200	1	658	271290con1588	657	1e-24	-1	275	528	4	gi|58530787|dbj|AP008207.1| Oryza sativa (japonica cultivar-group) genomicDNA, chromosome 1
Os01g0959800	1	4341	271290con25	7665	8e-55	-1	280	5003	2	gi|58530787|dbj|AP008207.1| Oryza sativa (japonica cultivar-group) genomicDNA, chromosome 1
Os01g0960200	1	2505	A7180con21	10858	3e-22	1	174	1	1	gi|115442368|ref|NM_001051999.1| Oryza sativa (japonicacultivar-group) Os01g0960200 (Os01g0960200) mRNA,complete cds
Os01g0960300	1	2673	A7180con21	10858	e-135	-1	576	7733	1	gi|115442370|ref|NM_001052000.1| Oryza sativa (japonicacultivar-group) Os01g0960300 (Os01g0960300) mRNA,complete cds
Os01g0960500	1	2062	271290con1133	6001	5e-42	1	490	1282	2	gi|115442374|ref|NM_001052002.1| Oryza sativa (japonica cultivar-group) Os01g0960500 (Os01g0960500) mRNA, complete cds
Os01g0960800	1	846	271290con1086	12187	4e-34	-1	377	7733	1	gi|115442376|ref|NM_001052003.1| Oryza sativa (japonica cultivar-group) Os01g0960800 (Os01g0960800) mRNA, partial cds
Os01g0962700	1	1397	271290con819	26633	3e-36	1	650	10268	3	gi|115442402|ref|NM_001052016.1| Oryza sativa (japonica cultivar-group) Os01g0962700 (Os01g0962700) mRNA, complete cds
Os01g0962900	1	972	271290con819	26633	7e-21	1	523	10321	2	gi|115442404|ref|NM_001052017.1| Oryza sativa (japonica cultivar-group) Os01g0962900 (Os01g0962900) mRNA, complete cds
Os01g0963000	1	1294	271290con819	26633	3e-33	1	642	10333	3	gi|115442406|ref|NM_001052018.1| Oryza sativa (japonica cultivar-group) Os01g0963000 (Os01g0963000) mRNA, complete cds
Os01g0963200	1	1011	271290con70	2890	1e-50	1	526	1789	2	gi|115442408|ref|NM_001052019.1| Oryza sativa (japonicacultivar-group) Os01g0963200 (Os01g0963200) mRNA,complete cds
Os01g0966100	1	1367	291310con56	13357	3e-39	-1	586	2143	2	gi|115442438|ref|NM_001052034.1| Oryza sativa (japonica cultivar-group) Os01g0966100 (Os01g0966100) mRNA, partial cds
Os01g0966200	1	741	291310con56	13357	1e-86	1	295	321	2	gi|115442440|ref|NM_001052035.1| Oryza sativa (japonica cultivar-group) Os01g0966200 (Os01g0966200) mRNA, complete cds
Os01g0966300	1	1745	291310con358	10860	3e-55	1	310	204	2	gi|115442442|ref|NM_001052036.1| Oryza sativa (japonicacultivar-group) Os01g0966300 (Os01g0966300) mRNA,complete cds
Os01g0966400	1	1783	291310con358	10860	8e-22	-1	724	4903	2	gi|115442444|ref|NM_001052037.1| Oryza sativa (japonica cultivar-group) Os01g0966400 (Os01g0966400) mRNA, complete cds
Os01g0966500	1	907	291310con358	10860	2e-30	1	507	9705	2	gi|115442446|ref|NM_001052038.1| Oryza sativa (japonica cultivar-group) Os01g0966500 (Os01g0966500) mRNA, partial cds
Os01g0966700	1	2099	291310con238	19410	0	-1	342	12650	3	gi|115442448|ref|NM_001052039.1| Oryza sativa (japonica cultivar-group) Os01g0966700 (Os01g0966700) mRNA, complete cds
Os01g0967100	1	4052	291310con424	19196	e-157	-1	1306	13663	1	gi|115442454|ref|NM_001052042.1| Oryza sativa (japonicacultivar-group) Os01g0967100 (Os01g0967100) mRNA,complete cds
Os01g0967200	1	1136	291310con554	14060	7e-43	-1	347	5284	1	gi|115442456|ref|NM_001052043.1| Oryza sativa (japonica cultivar-group) Os01g0967200 (Os01g0967200) mRNA, complete cds
Os01g0967400	1	8685	251270con521	42816	e-175	1	2504	3219	3	gi|58530787|dbj|AP008207.1| Oryza sativa (japonica cultivar-group) genomic DNA, chromosome 1
Os01g0968600	1	1923	291310con856	58322	5e-48	1	1215	18377	1	gi|115442478|ref|NM_001052054.1| Oryza sativa (japonica cultivar-group) Os01g0968600 (Os01g0968600) mRNA, complete cds
Os01g0970600	1	608	A7180con39	22212	9e-44	1	147	16620	1	gi|156765608|dbj|AK288993.1| Oryza sativa Japonica Group cDNA, clone: J090087O04, full insert sequence
Os01g0970700	1	1249	A1130con16	12222	1e-26	1	760	7245	3	gi|115442496|ref|NM_001052063.1| Oryza sativa (japonica cultivar-group) Os01g0970700 (Os01g0970700) mRNA, complete cds
Os01g0970900	1	2274	A7180con39	22212	e-144	1	543	9282	1	gi|115442500|ref|NM_001052065.1| Oryza sativa (japonica cultivar-group) Os01g0970900 (Os01g0970900) mRNA, complete cds
Os01g0971100	1	895	291310con240	9836	4e-28	-1	219	5305	1	gi|115442502|ref|NM_001052066.1| Oryza sativa (japonica cultivar-group) Os01g0971100 (Os01g0971100) mRNA, complete cds
Os01g0971200	1	1798	291310con240	9836	6e-38	1	1114	2499	1	gi|115442504|ref|NM_001052067.1| Oryza sativa (japonica cultivar-group) Os01g0971200 (Os01g0971200) mRNA, complete cds
Os01g0971500	1	762	291310con529	20850	4e-65	1	340	3499	1	gi|116637180|emb|CT828337.1| Oryza sativa (indica cultivar-group) cDNA clone:OSIGCPI027I03, full insert sequence
Os01g0971600	1	1756	291310con529	20850	2e-72	-1	615	7911	1	gi|115442510|ref|NM_001052070.1| Oryza sativa (japonica cultivar-group) Os01g0971600 (Os01g0971600) mRNA, complete cds
Os01g0971900	1	3602	A5160con30	39702	7e-21	-1	2336	28833	1	gi|115442516|ref|NM_001052073.1| Oryza sativa (japonica cultivar-group) Os01g0971900 (Os01g0971900) mRNA, complete cds
Os01g0973300	1	2914	291310con315	11230	4e-68	-1	2195	5287	1	gi|115442532|ref|NM_001052081.1| Oryza sativa (japonicacultivar-group) Os01g0973300 (Os01g0973300) mRNA, partialcds
Os01g0973400	1	1467	291310con268	2557	9e-43	-1	761	1100	1	gi|32978904|dbj|AK068879.1| Oryza sativa Japonica Group cDNAclone:J013170C09, full insert sequence
Os01g0973500	1	1838	291310con44	15450	4e-64	-1	495	6762	3	gi|115442536|ref|NM_001052083.1| Oryza sativa (japonica cultivar-group) Os01g0973500 (Os01g0973500) mRNA, complete cds
Os01g0974200	1	518	291310con250	4925	6e-20	1	248	3790	3	gi|115442544|ref|NM_001052087.1| Oryza sativa (japonica cultivar-group) Os01g0974200 (Os01g0974200) mRNA, complete cds
Os01g0976200	1	1478	291310con1048	3556	2e-87	1	673	1287	1	gi|115442570|ref|NM_001052100.1| Oryza sativa (japonicacultivar-group) Os01g0976200 (Os01g0976200) mRNA,complete cds
Os01g0976700	1	2452	291310con77	36481	2e-54	1	907	23933	1	gi|115442578|ref|NM_001052104.1| Oryza sativa (japonica cultivar-group) Os01g0976700 (Os01g0976700) mRNA, complete cds
Os01g0976900	1	2415	291310con359	13302	1e-24	1	1723	4824	2	gi|115442582|ref|NM_001052106.1| Oryza sativa (japonica cultivar-group) Os01g0976900 (Os01g0976900) mRNA, complete cds
Os01g0978100	1	2102	5170con47	14963	8e-84	1	1000	544	2	gi|115442594|ref|NM_001052112.1| Oryza sativa (japonicacultivar-group) Os01g0978100 (Os01g0978100) mRNA,complete cds
Os02g0106100	2	2442	231250con1062	669	3e-68	-1	524	450	5	gi|115443692|ref|NM_001052161.1| Oryza sativa (japonicacultivar-group) Os02g0106100 (Os02g0106100) mRNA,complete cds
Os02g0106300	2	2993	231250con545	1721	2e-57	-1	2037	596	1	gi|115443694|ref|NM_001052162.1| Oryza sativa (japonicacultivar-group) Os02g0106300 (Os02g0106300) mRNA,complete cds
Os02g0119200	2	1966	A6170con276	6614	4e-36	1	1452	748	1	gi|115443838|ref|NM_001052234.1| Oryza sativa (japonicacultivar-group) Os02g0119200 (Os02g0119200) mRNA,complete cds
Os02g0121800	2	743	3150con1353	12364	2e-54	1	326	8648	1	gi|115443882|ref|NM_001052256.1| Oryza sativa (japonica cultivar-group) Os02g0121800 (Os02g0121800) mRNA, complete cds
Os02g0124400	2	1068	251270con55	2257	4e-35	-1	516	534	1	gi|116631173|emb|CT831355.1| Oryza sativa (indica cultivar-group)cDNA clone:OSIGCEA031K17, full insert sequence
Os02g0124600	2	1800	251270con55	2257	2e-22	-1	1435	534	1	gi|115443918|ref|NM_001052274.1| Oryza sativa (japonicacultivar-group) Os02g0124600 (Os02g0124600) mRNA,complete cds
Os02g0153100	2	3428	A5160con371	6344	3e-35	-1	1487	1195	1	gi|51873291|gb|AY714497.1| Oryza sativa (japonica cultivar-group)clone OsJalk8 putative leucine-rich repeat receptor-likekinase mRNA, complete cds
Os02g0153200	2	3586	A5160con371	6344	6e-55	-1	463	2323	1	gi|58530788|dbj|AP008208.1| Oryza sativa (japonica cultivar-group) genomicDNA, chromosome 2
Os02g0153300	2	3722	A5160con371	6344	3e-35	1	2697	1953	1	gi|115444294|ref|NM_001052462.1| Oryza sativa (japonicacultivar-group) Os02g0153300 (Os02g0153300) mRNA,complete cds
Os02g0153400	2	3463	A5160con371	6344	3e-35	-1	274	2439	1	gi|58530788|dbj|AP008208.1| Oryza sativa (japonica cultivar-group) genomicDNA, chromosome 2
Os02g0153900	2	3373	A5160con371	6344	4e-22	-1	523	2061	1	gi|115444300|ref|NM_001052465.1| Oryza sativa (japonicacultivar-group) Os02g0153900 (Os02g0153900) mRNA,complete cds
Os02g0156400	2	2534	A5160con371	6344	3e-47	-1	450	2172	1	gi|115444324|ref|NM_001052477.1| Oryza sativa (japonica cultivar-group) Os02g0156400 (Os02g0156400) mRNA, complete cds
Os02g0156500	2	1258	A5160con371	6344	1e-47	1	389	1801	1	gi|115444326|ref|NM_001052478.1| Oryza sativa (japonica cultivar-group) Os02g0156500 (Os02g0156500) mRNA, complete cds
Os02g0161900	2	1641	A1130con61	7901	8e-65	1	994	5047	3	gi|156765558|dbj|AK288943.1| Oryza sativa Japonica Group cDNA, clone: J090083E14, full insert sequence
Os02g0163901	2	2172	91110con43	4503	0	1	1255	1707	7	gi|115444416|ref|NM_001052523.1| Oryza sativa (japonica cultivar-group) Os02g0163800 (Os02g0163800) mRNA, complete cds
Os02g0167300	2	1808	191210con1611	7233	e-164	-1	746	3510	1	gi|115444452|ref|NM_001052541.1| Oryza sativa (japonica cultivar-group) Os02g0167300 (Os02g0167300) mRNA, complete cds
Os02g0167500	2	4178	A5160con38	8807	4e-69	1	2396	5786	1	gi|115444454|ref|NM_001052542.1| Oryza sativa (japonicacultivar-group) Os02g0167500 (Os02g0167500) mRNA,complete cds
Os02g0171100	2	1668	3150con1462	9512	1e-23	1	365	980	1	gi|115444502|ref|NM_001052566.1| Oryza sativa (japonica cultivar-group) Os02g0171100 (Os02g0171100) mRNA, complete cds
Os02g0176300	2	1979	5170con78	5759	6e-23	1	251	5653	1	gi|115444564|ref|NM_001052597.1| Oryza sativa (japonicacultivar-group) Os02g0176300 (Os02g0176300) mRNA,complete cds
Os02g0186800	2	1530	A1130con582	7118	9e-40	1	109	4494	1	gi|115444686|ref|NM_001052658.1| Oryza sativa (japonicacultivar-group) Os02g0186800 (Os02g0186800) mRNA,complete cds
Os02g0186900	2	1802	A1130con582	7118	2e-28	1	376	4740	1	gi|58530788|dbj|AP008208.1| Oryza sativa (japonica cultivar-group) genomicDNA, chromosome 2
Os02g0187000	2	1572	A1130con582	7118	1e-20	1	109	4494	2	gi|115444690|ref|NM_001052660.1| Oryza sativa (japonicacultivar-group) Os02g0187000 (Os02g0187000) mRNA,complete cds
Os02g0188000	2	1615	251270con769	689	9e-40	1	439	197	4	gi|115444706|ref|NM_001052668.1| Oryza sativa (japonicacultivar-group) Os02g0188000 (Os02g0188000) mRNA,complete cds
Os02g0194200	2	2806	171190con236	22204	9e-63	-1	1	15130	6	gi|116638454|emb|CT835387.1| Oryza sativa (indica cultivar-group) cDNA clone:OSIGCRA107J24, full insert sequence
Os02g0194700	2	3158	A3150con17	26765	2e-30	-1	1797	15000	1	gi|115444800|ref|NM_001052715.1| Oryza sativa (japonica cultivar-group) Os02g0194700 (Os02g0194700) mRNA, complete cds
Os02g0208400	2	4884	151170con435	17489	4e-29	-1	2199	15460	3	gi|32987064|dbj|AK101855.1| Oryza sativa Japonica Group cDNAclone:J033069N21, full insert sequence
Os02g0226200	2	891	151170con363	4505	7e-27	-1	25	3673	1	gi|156765757|dbj|AK289142.1| Oryza sativa Japonica Group cDNA,clone: J090099H22, full insert sequence
Os02g0236000	2	1763	251270con366	3144	2e-34	-1	236	1713	2	gi|115445216|ref|NM_001052923.1| Oryza sativa (japonicacultivar-group) Os02g0236000 (Os02g0236000) mRNA,complete cds
Os02g0236500	2	2757	131150con647	3977	e-127	1	1261	1868	8	gi|58530788|dbj|AP008208.1| Oryza sativa (japonica cultivar-group) genomicDNA, chromosome 2
Os02g0245000	2	2578	271290con756	13890	0	-1	799	2090	1	gi|115445276|ref|NM_001052953.1| Oryza sativa (japonica cultivar-group) Os02g0245000 (Os02g0245000) mRNA, complete cds
Os02g0250400	2	1796	A3150con56	7570	2e-68	1	654	2284	2	gi|115445328|ref|NM_001052979.1| Oryza sativa (japonica cultivar-group) Os02g0250400 (Os02g0250400) mRNA, complete cds
Os02g0250700	2	3470	A5160con24	17068	7e-24	-1	2615	16868	3	gi|32975091|dbj|AK065073.1| Oryza sativa Japonica Group cDNAclone:J013001K10, full insert sequence
Os02g0251200	2	1173	A5160con24	17068	3e-20	-1	555	16853	3	gi|58530788|dbj|AP008208.1| Oryza sativa (japonica cultivar-group) genomicDNA, chromosome 2
Os02g0267200	2	989	A1130con33	13292	3e-23	1	424	4137	2	gi|116631671|emb|CT837828.1| Oryza sativa (indica cultivar-group) cDNA clone:OSIGCRA130D15, full insert sequence
Os02g0267700	2	789	A1130con33	13292	6e-21	1	328	4137	2	gi|115445462|ref|NM_001053046.1| Oryza sativa (japonica cultivar-group) Os02g0267700 (Os02g0267700) mRNA, complete cds
Os02g0272600	2	1107	271290con1086	12187	2e-37	1	518	4746	1	gi|115445494|ref|NM_001053062.1| Oryza sativa (japonica cultivar-group) Os02g0272600 (Os02g0272600) mRNA, complete cds
Os02g0280100	2	1308	251270con52	16489	e-108	1	481	1166	1	gi|115445546|ref|NM_001053088.1| Oryza sativa (japonica cultivar-group) Os02g0280100 (Os02g0280100) mRNA, complete cds
Os02g0287900	2	1427	251270con858	10441	1e-41	1	55	4884	2	gi|115445598|ref|NM_001053114.1| Oryza sativa (japonica cultivar-group) Os02g0287900 (Os02g0287900) mRNA, complete cds
Os02g0288000	2	1441	251270con352	8125	5e-41	-1	82	5582	3	gi|115445600|ref|NM_001053115.1| Oryza sativa (japonica cultivar-group) Os02g0288000 (Os02g0288000) mRNA, complete cds
Os02g0296300	2	1371	251270con858	10441	6e-22	1	125	4906	2	gi|58530788|dbj|AP008208.1| Oryza sativa (japonica cultivar-group) genomic DNA, chromosome 2
Os02g0305200	2	1722	171190con325	5238	e-127	1	1006	4208	7	gi|58530790|dbj|AP008210.1| Oryza sativa (japonica cultivar-group) genomicDNA, chromosome 4
Os02g0306900	2	1518	91110con67	13944	3e-33	-1	165	8649	2	gi|115445720|ref|NM_001053175.1| Oryza sativa (japonica cultivar-group) Os02g0306900 (Os02g0306900) mRNA, complete cds
Os02g0318500	2	3948	251270con22	9460	7e-21	1	2596	3139	3	gi|115445796|ref|NM_001053213.1| Oryza sativa (japonica cultivar-group) Os02g0318500 (Os02g0318500) mRNA, complete cds
Os02g0321900	2	915	211230con423	5675	1e-59	-1	296	2975	1	gi|115445820|ref|NM_001053225.1| Oryza sativa (japonica cultivar-group) Os02g0321900 (Os02g0321900) mRNA, complete cds
Os02g0331200	2	2750	211230con22	16372	2e-82	1	1175	143	5	gi|115445888|ref|NM_001053259.1| Oryza sativa (japonicacultivar-group) Os02g0331200 (Os02g0331200) mRNA,complete cds
Os02g0443000	2	675	251270con31	4973	6e-39	-1	595	211	2	gi|42795537|gb|AY522330.1| Oryza sativa (japonica cultivar-group) cultivar Nipponbare chloroplast, complete genome
Os02g0461000	2	1021	0120con290	10628	5e-25	-1	317	6779	1	gi|115446016|ref|NM_001053323.1| Oryza sativa (japonica cultivar-group) Os02g0461000 (Os02g0461000) mRNA, complete cds
Os02g0461800	2	2436	91110con43	4503	e-159	1	1347	1979	7	gi|115446028|ref|NM_001053329.1| Oryza sativa (japonicacultivar-group) Os02g0461800 (Os02g0461800) mRNA,complete cds
Os02g0465400	2	1912	A7180con6	46264	9e-59	1	288	10644	1	gi|115446058|ref|NM_001053344.1| Oryza sativa (japonica cultivar-group) Os02g0465400 (Os02g0465400) mRNA, complete cds
Os02g0470000	2	3108	191210con35	18852	9e-23	1	591	3974	1	gi|115446100|ref|NM_001053365.1| Oryza sativa (japonica cultivar-group) Os02g0470000 (Os02g0470000) mRNA, complete cds
Os02g0472700	2	2082	271290con665	8508	1e-45	-1	1382	2483	1	gi|58530788|dbj|AP008208.1| Oryza sativa (japonica cultivar-group) genomic DNA, chromosome 2
Os02g0513000	2	2119	251270con69	13981	6e-20	1	961	6562	1	gi|115446326|ref|NM_001053478.1| Oryza sativa (japonica cultivar-group) Os02g0513000 (Os02g0513000) mRNA, complete cds
Os02g0517300	2	3458	171190con253	11762	0	-1	523	5550	1	gi|115446360|ref|NM_001053495.1| Oryza sativa (japonicacultivar-group) Os02g0517300 (Os02g0517300) mRNA,complete cds
Os02g0520750	2	3450	A6170con576	6842	7e-30	-1	2740	1877	3	gi|58530788|dbj|AP008208.1| Oryza sativa (japonica cultivar-group) genomic DNA, chromosome 2
Os02g0522300	2	3323	251270con524	6993	2e-36	1	1955	4892	9	gi|115446402|ref|NM_001053516.1| Oryza sativa (japonicacultivar-group) Os02g0522300 (Os02g0522300) mRNA,complete cds
Os02g0524800	2	1424	A8190con120	25380	7e-25	-1	1086	10443	2	gi|115446420|ref|NM_001053525.1| Oryza sativa (japonica cultivar-group) Os02g0524800 (Os02g0524800) mRNA, complete cds
Os02g0535000	2	1358	291310con597	3859	5e-35	1	1264	7	9	gi|115446516|ref|NM_001053573.1| Oryza sativa (japonicacultivar-group) Os02g0535000 (Os02g0535000) mRNA,complete cds
Os02g0552600	2	5024	3150con1039	9732	e-126	1	286	1678	1	gi|58530788|dbj|AP008208.1| Oryza sativa (japonica cultivar-group) genomic DNA, chromosome 2
Os02g0555000	2	1211	131150con10	8861	1e-56	1	518	5066	2	gi|115446680|ref|NM_001053655.1| Oryza sativa (japonica cultivar-group) Os02g0555000 (Os02g0555000) mRNA, complete cds
Os02g0557600	2	2331	5170con89	12906	6e-88	-1	1426	9528	2	gi|115446720|ref|NM_001053675.1| Oryza sativa (japonicacultivar-group) Os02g0557600 (Os02g0557600) mRNA,complete cds
Os02g0564100	2	1212	231250con135	8010	6e-25	-1	270	3619	1	gi|115446754|ref|NM_001053692.1| Oryza sativa (japonicacultivar-group) Os02g0564100 (Os02g0564100) mRNA,complete cds
Os02g0568100	2	1801	191210con824	16977	4e-33	-1	595	13162	1	gi|115446804|ref|NM_001053717.1| Oryza sativa (japonica cultivar-group) Os02g0568100 (Os02g0568100) mRNA, complete cds
Os02g0568200	2	2867	191210con824	16977	6e-33	1	2107	13051	1	gi|115446802|ref|NM_001053716.1| Oryza sativa (japonica cultivar-group) Os02g0568200 (Os02g0568200) mRNA, complete cds
Os02g0580300	2	2360	A1130con12	40235	e-141	1	1286	25724	2	gi|115446908|ref|NM_001053769.1| Oryza sativa (japonica cultivar-group) Os02g0580300 (Os02g0580300) mRNA, complete cds
Os02g0594700	2	911	191210con824	16977	1e-25	1	106	13051	1	gi|115447054|ref|NM_001053842.1| Oryza sativa (japonica cultivar-group) Os02g0594700 (Os02g0594700) mRNA, complete cds
Os02g0617400	2	1344	211230con48	9564	9e-49	-1	184	7990	1	gi|115447322|ref|NM_001053976.1| Oryza sativa (japonica cultivar-group) Os02g0617400 (Os02g0617400) mRNA, complete cds
Os02g0623600	2	2514	271290con43	14135	7e-23	1	1503	3686	7	gi|115447386|ref|NM_001054008.1| Oryza sativa (japonica cultivar-group) Os02g0623600 (Os02g0623600) mRNA, partial cds
Os02g0624300	2	1038	211230con331	19729	1e-28	-1	252	10135	4	gi|115447388|ref|NM_001054009.1| Oryza sativa (japonica cultivar-group) Os02g0624300 (Os02g0624300) mRNA, complete cds
Os02g0639700	2	2159	A5160con7	37505	2e-47	1	316	7941	1	gi|115447522|ref|NM_001054076.1| Oryza sativa (japonica cultivar-group) Os02g0639700 (Os02g0639700) mRNA, complete cds
Os02g0653800	2	1012	2130A0110con2181	11907	8e-27	1	408	5435	3	gi|116012694|dbj|AK243329.1| Oryza sativa Japonica Group cDNA, clone: J100058B03, full insert sequence
Os02g0654300	2	2601	7190con1180	11730	1e-52	1	1919	3091	1	gi|115447660|ref|NM_001054145.1| Oryza sativa (japonica cultivar-group) Os02g0654300 (Os02g0654300) mRNA, complete cds
Os02g0658900	2	1531	A7180con110	16275	8e-68	-1	596	6722	2	gi|115447718|ref|NM_001054174.1| Oryza sativa (japonica cultivar-group) Os02g0658900 (Os02g0658900) mRNA, complete cds
Os02g0684500	2	638	151170con874	5444	4e-74	-1	225	1720	3	gi|58530788|dbj|AP008208.1| Oryza sativa (japonica cultivar-group) genomic DNA, chromosome 2
Os02g0695200	2	1662	211230con331	19729	1e-26	-1	318	10120	4	gi|115448058|ref|NM_001054344.1| Oryza sativa (japonica cultivar-group) Os02g0695200 (Os02g0695200) mRNA, complete cds
Os02g0702400	2	1676	5170con1600	15603	3e-21	-1	715	11218	1	gi|115448140|ref|NM_001054385.1| Oryza sativa (japonica cultivar-group) Os02g0702400 (Os02g0702400) mRNA, complete cds
Os02g0709000	2	990	3150con2003	3469	5e-34	1	43	2731	1	gi|115448212|ref|NM_001054421.1| Oryza sativa (japonicacultivar-group) Os02g0709000 (Os02g0709000) mRNA,complete cds
Os02g0731900	2	2051	151170con3	10072	9e-50	-1	1212	2812	1	gi|116014233|dbj|AK241282.1| Oryza sativa Japonica Group cDNA, clone: J065136G23, full insert sequence
Os02g0732200	2	2337	A3150con217	10797	1e-21	1	925	1411	2	gi|115448488|ref|NM_001054559.1| Oryza sativa (japonicacultivar-group) Os02g0732200 (Os02g0732200) mRNA,complete cds
Os02g0744200	2	1415	191210con43	24581	1e-29	1	657	19003	2	gi|115448642|ref|NM_001054636.1| Oryza sativa (japonica cultivar-group) Os02g0744200 (Os02g0744200) mRNA, complete cds
Os02g0764100	2	799	2130A0110con2351	16514	7e-42	1	346	8392	2	gi|115448866|ref|NM_001054748.1| Oryza sativa (japonica cultivar-group) Os02g0764100 (Os02g0764100) mRNA, partial cds
Os02g0767900	2	613	2130A0110con49	14561	9e-41	-1	166	13925	1	gi|150172030|emb|CU406458.1| Oryza rufipogon (W1943) cDNA clone: ORW1943C003K24, full insert sequence
Os02g0774300	2	2394	171190con362	5122	e-162	-1	870	1083	2	gi|115448988|ref|NM_001054809.1| Oryza sativa (japonicacultivar-group) Os02g0774300 (Os02g0774300) mRNA,complete cds
Os02g0775200	2	1500	A6170con234	2108	2e-28	-1	847	2035	3	gi|115449000|ref|NM_001054815.1| Oryza sativa (japonicacultivar-group) Os02g0775200 (Os02g0775200) mRNA,complete cds
Os02g0777800	2	2957	291310con44	15450	6e-30	-1	2139	4634	5	gi|115449024|ref|NM_001054827.1| Oryza sativa (japonica cultivar-group) Os02g0777800 (Os02g0777800) mRNA, complete cds
Os02g0795300	2	1606	A1130con597	10785	2e-44	-1	651	7606	2	gi|115449208|ref|NM_001054919.1| Oryza sativa (japonica cultivar-group) Os02g0795300 (Os02g0795300) mRNA, complete cds
Os02g0796600	2	1367	251270con967	12382	1e-66	-1	109	4291	1	gi|115449220|ref|NM_001054925.1| Oryza sativa (japonica cultivar-group) Os02g0796600 (Os02g0796600) mRNA, complete cds
Os02g0796700	2	1762	251270con9	20498	e-179	1	306	14783	2	gi|115449222|ref|NM_001054926.1| Oryza sativa (japonica cultivar-group) Os02g0796700 (Os02g0796700) mRNA, partial cds
Os02g0800100	2	777	5170con18	7000	4e-22	1	196	3871	1	gi|115449266|ref|NM_001054948.1| Oryza sativa (japonica cultivar-group) Os02g0800100 (Os02g0800100) mRNA, complete cds
Os02g0800500	2	3230	5170con18	7000	1e-22	1	171	3865	1	gi|115449272|ref|NM_001054951.1| Oryza sativa (japonica cultivar-group) Os02g0800500 (Os02g0800500) mRNA, partial cds
Os02g0813600	2	1708	A3150con151	7434	5e-20	-1	827	5658	2	gi|115449520|ref|NM_001055021.1| Oryza sativa (japonica cultivar-group) Os02g0813600 (Os02g0813600) mRNA, complete cds
Os02g0816200	2	1558	211230con48	9564	2e-22	-1	160	7993	1	gi|115449616|ref|NM_001055045.1| Oryza sativa (japonica cultivar-group) Os02g0816200 (Os02g0816200) mRNA, complete cds
Os02g0822100	2	2587	271290con17	1228	9e-35	-1	1579	678	1	gi|115449802|ref|NM_001055091.1| Oryza sativa (japonicacultivar-group) Os02g0822100 (Os02g0822100) mRNA,complete cds
Os02g0829800	2	1587	251270con577	13458	2e-28	1	403	2771	1	gi|116011800|dbj|AK242435.1| Oryza sativa Japonica Group cDNA, clone: J080093E15, full insert sequence
Os03g0102700	3	1195	251270con460	800	3e-76	-1	529	606	2	gi|115450128|ref|NM_001055200.1| Oryza sativa (japonicacultivar-group) Os03g0102700 (Os03g0102700) mRNA,complete cds
Os03g0104800	3	5112	231250con727	22400	2e-22	1	4877	3082	1	gi|24080637|gb|AC107224.2| Oryza sativa Japonica Group chromosome 3clone OSJNBa0009C08, complete sequence
Os03g0105600	3	1811	191210con1611	7233	e-173	-1	853	3508	1	gi|24080637|gb|AC107224.2| Oryza sativa Japonica Group chromosome 3 clone OSJNBa0009C08, complete sequence
Os03g0113700	3	2484	171190con362	5122	0	-1	909	1083	2	gi|115450272|ref|NM_001055272.1| Oryza sativa (japonicacultivar-group) Os03g0113700 (Os03g0113700) mRNA,complete cds
Os03g0119900	3	526	151170con874	5444	7e-72	-1	198	1720	3	gi|115450364|ref|NM_001055318.1| Oryza sativa (japonica cultivar-group) Os03g0119900 (Os03g0119900) mRNA, complete cds
Os03g0122600	3	1114	A6170con47	9789	8e-21	-1	242	2518	2	gi|115450400|ref|NM_001055336.1| Oryza sativa (japonica cultivar-group) Os03g0122600 (Os03g0122600) mRNA, complete cds
Os03g0133500	3	1946	A6170con276	6614	e-116	1	1196	556	1	gi|115450550|ref|NM_001055411.1| Oryza sativa (japonicacultivar-group) Os03g0133500 (Os03g0133500) mRNA,complete cds
Os03g0133600	3	5090	A6170con276	6614	1e-75	1	4367	574	1	gi|57164408|gb|AC140005.2| Oryza sativa Japonica Group chromosome 3clone OJA1004C08, complete sequence
Os03g0140100	3	1658	251270con797	3741	e-142	1	1074	1442	2	gi|115450632|ref|NM_001055452.1| Oryza sativa (japonica cultivar-group) Os03g0140100 (Os03g0140100) mRNA, complete cds
Os03g0140200	3	1120	251270con797	3741	8e-61	1	264	1482	2	gi|115450634|ref|NM_001055453.1| Oryza sativa (japonica cultivar-group) Os03g0140200 (Os03g0140200) mRNA, complete cds
Os03g0140300	3	1935	251270con797	3741	3e-49	-1	95	1891	2	gi|115450638|ref|NM_001055455.1| Oryza sativa (japonicacultivar-group) Os03g0140300 (Os03g0140300) mRNA, partialcds
Os03g0140400	3	1894	251270con797	3741	3e-49	1	1375	1629	2	gi|116013693|dbj|AK240742.1| Oryza sativa Japonica Group cDNA, clone: J043036O19, full insert sequence
Os03g0155300	3	966	191210con43	24581	8e-30	1	175	18339	2	gi|115450808|ref|NM_001055540.1| Oryza sativa (japonica cultivar-group) Os03g0155300 (Os03g0155300) mRNA, complete cds
Os03g0169900	3	596	271290con1146	10224	2e-63	1	37	2704	1	gi|115451006|ref|NM_001055639.1| Oryza sativa (japonica cultivar-group) Os03g0169900 (Os03g0169900) mRNA, partial cds
Os03g0179400	3	1820	291310con44	15450	4e-45	-1	1073	4636	4	gi|115451110|ref|NM_001055691.1| Oryza sativa (japonica cultivar-group) Os03g0179400 (Os03g0179400) mRNA, complete cds
Os03g0199000	3	2030	111130con400	10393	2e-29	1	735	2487	1	gi|115451362|ref|NM_001055817.1| Oryza sativa (japonica cultivar-group) Os03g0199000 (Os03g0199000) mRNA, partial cds
Os03g0201700	3	1554	271290con1372	8518	5e-23	-1	1111	6330	1	gi|115451396|ref|NM_001055834.1| Oryza sativa (japonica cultivar-group) Os03g0201700 (Os03g0201700) mRNA, complete cds
Os03g0214400	3	1824	271290con1146	10224	5e-23	-1	704	6878	2	gi|115451540|ref|NM_001055906.1| Oryza sativa (japonica cultivar-group) Os03g0214400 (Os03g0214400) mRNA, complete cds
Os03g0221600	3	2725	231250con882	55841	1e-37	-1	256	39756	1	gi|115451628|ref|NM_001055950.1| Oryza sativa (japonica cultivar-group) Os03g0221600 (Os03g0221600) mRNA, complete cds
Os03g0221700	3	2830	231250con882	55841	1e-37	1	1941	39509	1	gi|115451626|ref|NM_001055949.1| Oryza sativa (japonica cultivar-group) Os03g0221700 (Os03g0221700) mRNA, complete cds
Os03g0224300	3	2623	151170con373	15788	3e-31	1	272	4145	1	gi|115451654|ref|NM_001055963.1| Oryza sativa (japonica cultivar-group) Os03g0224300 (Os03g0224300) mRNA, partial cds
Os03g0234200	3	611	A1130con61	7901	3e-77	1	26	5045	2	gi|115451756|ref|NM_001056014.1| Oryza sativa (japonica cultivar-group) Os03g0234200 (Os03g0234200) mRNA, complete cds
Os03g0235100	3	1211	2130A0110con2791	19350	5e-50	-1	279	4340	1	gi|115451766|ref|NM_001056019.1| Oryza sativa (japonica cultivar-group) Os03g0235100 (Os03g0235100) mRNA, complete cds
Os03g0236200	3	2017	271290con54	2278	5e-85	-1	281	711	2	gi|115451778|ref|NM_001056025.1| Oryza sativa (japonicacultivar-group) Os03g0236200 (Os03g0236200) mRNA,complete cds
Os03g0239200	3	2629	A3150con61	4672	2e-45	-1	574	400	1	gi|115451806|ref|NM_001056039.1| Oryza sativa (japonicacultivar-group) Os03g0239200 (Os03g0239200) mRNA,complete cds
Os03g0259500	3	786	A1130con61	7901	8e-85	1	115	5046	2	gi|115452024|ref|NM_001056148.1| Oryza sativa (japonica cultivar-group) Os03g0259500 (Os03g0259500) mRNA, complete cds
Os03g0273200	3	2205	211230con481	17072	8e-35	-1	361	3167	1	gi|115452196|ref|NM_001056234.1| Oryza sativa (japonica cultivar-group) Os03g0273200 (Os03g0273200) mRNA, complete cds
Os03g0274800	3	1608	291310con44	15450	1e-23	-1	994	4636	3	gi|115452206|ref|NM_001056239.1| Oryza sativa (japonica cultivar-group) Os03g0274800 (Os03g0274800) mRNA, complete cds
Os03g0276500	3	2253	A5160con151	37134	0	-1	343	23950	1	gi|115452222|ref|NM_001056247.1| Oryza sativa (japonica cultivar-group) Os03g0276500 (Os03g0276500) mRNA, complete cds
Os03g0276800	3	1853	A5160con151	37134	6e-69	-1	914	23348	1	gi|115452228|ref|NM_001056250.1| Oryza sativa (japonica cultivar-group) Os03g0276800 (Os03g0276800) mRNA, complete cds
Os03g0277300	3	1644	A5160con151	37134	0	-1	207	23348	1	gi|58530789|dbj|AP008209.1| Oryza sativa (japonica cultivar-group) genomic DNA, chromosome 3
Os03g0279000	3	227	2130A0110con49	14561	6e-21	1	1	7177	1	gi|58530789|dbj|AP008209.1| Oryza sativa (japonica cultivar-group) genomic DNA, chromosome 3
Os03g0281900	3	2692	2130A0110con39	27457	3e-50	1	1897	2257	1	gi|115452290|ref|NM_001056281.1| Oryza sativa (japonica cultivar-group) Os03g0281900 (Os03g0281900) mRNA, complete cds
Os03g0285066	3	1839	171190con325	5238	e-145	1	1	4115	20	gi|115452332|ref|NM_001056302.1| Oryza sativa (japonicacultivar-group) Os03g0285000 (Os03g0285000) mRNA,complete cds
Os03g0286500	3	1378	A7180con96	24983	7e-31	-1	238	10256	1	gi|115452346|ref|NM_001056309.1| Oryza sativa (japonica cultivar-group) Os03g0286500 (Os03g0286500) mRNA, complete cds
Os03g0293500	3	2158	5170con16	12553	1e-70	1	403	3070	2	gi|115452420|ref|NM_001056346.1| Oryza sativa (japonica cultivar-group) Os03g0293500 (Os03g0293500) mRNA, complete cds
Os03g0298100	3	537	231250con98	1710	4e-27	-1	1	1079	1	gi|32306548|gb|AC137931.3| Oryza sativa Japonica Group chromosome 3 clone OSJNBa0039F10, complete sequence
Os03g0307200	3	1335	2130A0110con2185	2785	2e-77	-1	350	1337	1	gi|115452586|ref|NM_001056429.1| Oryza sativa (japonica cultivar-group) Os03g0307200 (Os03g0307200) mRNA, complete cds
Os03g0307300	3	1389	2130A0110con2185	2785	4e-63	-1	359	1337	1	gi|115452588|ref|NM_001056430.1| Oryza sativa (japonica cultivar-group) Os03g0307300 (Os03g0307300) mRNA, complete cds
Os03g0309400	3	1434	291310con17	3568	e-133	-1	496	1821	1	gi|115452622|ref|NM_001056447.1| Oryza sativa (japonicacultivar-group) Os03g0309400 (Os03g0309400) mRNA,complete cds
Os03g0316400	3	3981	0120con312	18170	5e-28	-1	3195	15614	1	gi|32964869|gb|AC145491.1| Genomic sequence for Oryza sativa, Nipponbarestrain, clone OSJNAb0085H08, from chromosome 3, completesequence
Os03g0319300	3	948	A8190con19	37613	e-127	1	211	26632	1	gi|115452694|ref|NM_001056483.1| Oryza sativa (japonica cultivar-group) Os03g0319300 (Os03g0319300) mRNA, complete cds
Os03g0320100	3	1212	3150con1041	2694	9e-27	1	1059	2014	3	gi|115452700|ref|NM_001056486.1| Oryza sativa (japonicacultivar-group) Os03g0320100 (Os03g0320100) mRNA, partialcds
Os03g0325000	3	1299	7190con366	5686	7e-34	1	400	273	1	gi|58530789|dbj|AP008209.1| Oryza sativa (japonica cultivar-group) genomicDNA, chromosome 3
Os03g0325600	3	1602	A1130con368	35681	1e-42	-1	172	2338	2	gi|115452768|ref|NM_001056520.1| Oryza sativa (japonica cultivar-group) Os03g0325600 (Os03g0325600) mRNA, complete cds
Os03g0327600	3	1763	A1130con71	4581	3e-24	-1	923	3442	2	gi|115452788|ref|NM_001056530.1| Oryza sativa (japonicacultivar-group) Os03g0327600 (Os03g0327600) mRNA,complete cds
Os03g0327700	3	867	7190con65	4693	6e-58	-1	554	3490	27	gi|115452790|ref|NM_001056531.1| Oryza sativa (japonicacultivar-group) Os03g0327700 (Os03g0327700) mRNA,complete cds
Os03g0327800	3	2323	A1130con22	11811	2e-50	1	369	11097	5	gi|58530789|dbj|AP008209.1| Oryza sativa (japonica cultivar-group) genomicDNA, chromosome 3
Os03g0329700	3	4257	A1130con726	22933	5e-25	-1	3567	3063	5	gi|58530789|dbj|AP008209.1| Oryza sativa (japonica cultivar-group) genomic DNA, chromosome 3
Os03g0331900	3	510	231250con342	11000	1e-45	1	194	9878	1	gi|115452824|ref|NM_001056548.1| Oryza sativa (japonica cultivar-group) Os03g0331900 (Os03g0331900) mRNA, partial cds
Os03g0335100	3	1555	191210con779	4099	5e-32	1	759	2782	1	gi|115452862|ref|NM_001056567.1| Oryza sativa (japonicacultivar-group) Os03g0335100 (Os03g0335100) mRNA,complete cds
Os03g0336400	3	1170	191210con43	24581	6e-25	1	142	18342	2	gi|115452880|ref|NM_001056576.1| Oryza sativa (japonica cultivar-group) Os03g0336400 (Os03g0336400) mRNA, complete cds
Os03g0339100	3	2175	111130con450	22228	2e-29	1	810	12518	1	gi|115452914|ref|NM_001056593.1| Oryza sativa (japonica cultivar-group) Os03g0339100 (Os03g0339100) mRNA, partial cds
Os03g0356700	3	3340	271290con1355	21762	2e-45	1	400	1935	1	gi|115453078|ref|NM_001056675.1| Oryza sativa (japonica cultivar-group) Os03g0356700 (Os03g0356700) mRNA, complete cds
Os03g0366200	3	2739	251270con106	26888	1e-55	-1	1342	3155	1	gi|115453156|ref|NM_001056714.1| Oryza sativa (japonicacultivar-group) Os03g0366200 (Os03g0366200) mRNA,complete cds
Os03g0366900	3	1019	3150con42	4700	4e-41	-1	489	4680	1	gi|115453160|ref|NM_001056716.1| Oryza sativa (japonicacultivar-group) Os03g0366900 (Os03g0366900) mRNA,complete cds
Os03g0370250	3	1473	A3150con234	20455	2e-90	-1	347	15925	1	gi|116012573|dbj|AK243208.1| Oryza sativa Japonica Group cDNA, clone: J100042A05, full insert sequence
Os03g0371000	3	1750	2130A0110con2357	5935	2e-31	1	1293	3355	2	gi|115453202|ref|NM_001056737.1| Oryza sativa (japonica cultivar-group) Os03g0371000 (Os03g0371000) mRNA, partial cds
Os03g0374525	3	2871	A1130con15	7114	1e-30	1	573	4408	2	gi|28316619|gb|AC084765.9| Oryza sativa chromosome 3 BAC OSJNBa0090L05genomic sequence, complete sequence
Os03g0377100	3	795	191210con43	24581	2e-30	1	495	19006	2	gi|156764066|dbj|AK287451.1| Oryza sativa Japonica Group cDNA, clone: J043017M15, full insert sequence
Os03g0381100	3	918	5170con576	16872	3e-23	1	356	15876	1	gi|115453276|ref|NM_001056774.1| Oryza sativa (japonica cultivar-group) Os03g0381100 (Os03g0381100) mRNA, complete cds
Os03g0406900	3	3375	251270con338	11628	2e-64	-1	2018	5125	1	gi|52318694|gb|AC134886.5| Oryza sativa chromosome 3 BAC OSJNBa0002D18 genomic sequence, complete sequence
Os03g0416200	3	1830	2130A0110con42	4872	0	1	158	2477	1	gi|115453530|ref|NM_001056901.1| Oryza sativa (japonicacultivar-group) Os03g0416200 (Os03g0416200) mRNA,complete cds
Os03g0423300	3	1505	231250con458	8447	e-157	1	710	1472	1	gi|115453584|ref|NM_001056928.1| Oryza sativa (japonica cultivar-group) Os03g0423300 (Os03g0423300) mRNA, complete cds
Os03g0425000	3	2762	5170con83	11735	e-164	1	438	4850	1	gi|115453598|ref|NM_001056935.1| Oryza sativa (japonica cultivar-group) Os03g0425000 (Os03g0425000) mRNA, partial cds
Os03g0425033	3	3316	5170con83	11735	e-164	-1	2174	5552	1	gi|57164474|gb|AC114983.6| Oryza sativa Japonica Group chromosome 3 clone OSJNBa0032H19 map E30331S, complete sequence
Os03g0425200	3	1354	5170con83	11735	1e-47	-1	866	7983	1	gi|115453602|ref|NM_001056937.1| Oryza sativa (japonica cultivar-group) Os03g0425200 (Os03g0425200) mRNA, complete cds
Os03g0428700	3	1012	A1130con33	13292	5e-28	1	370	4128	2	gi|115453632|ref|NM_001056952.1| Oryza sativa (japonica cultivar-group) Os03g0428700 (Os03g0428700) mRNA, partial cds
Os03g0436400	3	1562	A3150con500	6841	3e-21	-1	790	219	1	gi|115453678|ref|NM_001056975.1| Oryza sativa (japonicacultivar-group) Os03g0436400 (Os03g0436400) mRNA,complete cds
Os03g0439500	3	2434	271290con1351	2626	3e-31	-1	1690	1514	1	gi|115453704|ref|NM_001056988.1| Oryza sativa (japonicacultivar-group) Os03g0439500 (Os03g0439500) mRNA, partialcds
Os03g0439700	3	1196	7190con470	16484	2e-37	-1	875	1433	1	gi|115453706|ref|NM_001056989.1| Oryza sativa (japonica cultivar-group) Os03g0439700 (Os03g0439700) mRNA, complete cds
Os03g0440900	3	1085	A8190con68	7395	5e-28	1	211	2786	4	gi|115453714|ref|NM_001056993.1| Oryza sativa (japonica cultivar-group) Os03g0440900 (Os03g0440900) mRNA, complete cds
Os03g0570300	3	1824	A1130con274	15280	1e-91	-1	269	4008	2	gi|115453836|ref|NM_001057054.1| Oryza sativa (japonica cultivar-group) Os03g0570300 (Os03g0570300) mRNA, complete cds
Os03g0578900	3	1467	A8190con232	9649	6e-44	1	151	1089	2	gi|115453890|ref|NM_001057081.1| Oryza sativa (japonica cultivar-group) Os03g0578900 (Os03g0578900) mRNA, complete cds
Os03g0583700	3	492	5170con18	7000	1e-23	1	125	3865	1	gi|115453922|ref|NM_001057097.1| Oryza sativa (japonica cultivar-group) Os03g0583700 (Os03g0583700) mRNA, complete cds
Os03g0595600	3	729	271290con1628	4416	2e-20	1	117	2523	2	gi|115453992|ref|NM_001057132.1| Oryza sativa (japonica cultivar-group) Os03g0595600 (Os03g0595600) mRNA, complete cds
Os03g0599800	3	1509	171190con239	10554	e-131	1	136	4948	1	gi|115454032|ref|NM_001057152.1| Oryza sativa (japonica cultivar-group) Os03g0599800 (Os03g0599800) mRNA, complete cds
Os03g0628800	3	1955	211230con78	9543	6e-29	1	1051	4034	1	gi|115454214|ref|NM_001057243.1| Oryza sativa (japonica cultivar-group) Os03g0628800 (Os03g0628800) mRNA, complete cds
Os03g0637800	3	3771	7190con37	10039	e-105	-1	1741	1125	2	gi|115454250|ref|NM_001057261.1| Oryza sativa (japonicacultivar-group) Os03g0637800 (Os03g0637800) mRNA,complete cds
Os03g0642200	3	1651	7190con1180	11730	3e-27	1	743	2732	1	gi|50872481|gb|AC145383.3| Oryza sativa chromosome 3 BAC OSJNBa0038E17 genomic sequence, complete sequence
Os03g0651800	3	669	271290con1609	9840	3e-53	-1	237	6349	3	gi|115454384|ref|NM_001057328.1| Oryza sativa (japonica cultivar-group) Os03g0651800 (Os03g0651800) mRNA, complete cds
Os03g0655700	3	1540	0120con249	6443	2e-28	1	824	5183	1	gi|115454412|ref|NM_001057342.1| Oryza sativa (japonicacultivar-group) Os03g0655700 (Os03g0655700) mRNA,complete cds
Os03g0661300	3	1739	191210con1611	7233	e-143	-1	832	3472	1	gi|115454448|ref|NM_001057360.1| Oryza sativa (japonica cultivar-group) Os03g0661300 (Os03g0661300) mRNA, complete cds
Os03g0661600	3	1119	3150con1036	3376	2e-21	1	755	2655	1	gi|115454452|ref|NM_001057362.1| Oryza sativa (japonicacultivar-group) Os03g0661600 (Os03g0661600) mRNA,complete cds
Os03g0666500	3	1099	A1130con27	24729	1e-44	1	302	10192	1	gi|115454490|ref|NM_001057381.1| Oryza sativa (japonica cultivar-group) Os03g0666500 (Os03g0666500) mRNA, complete cds
Os03g0666700	3	1426	A1130con27	24729	1e-47	-1	603	15294	1	gi|115454494|ref|NM_001057383.1| Oryza sativa (japonica cultivar-group) Os03g0666700 (Os03g0666700) mRNA, complete cds
Os03g0667100	3	3745	A1130con59	32341	7e-58	1	1893	27521	10	gi|115454498|ref|NM_001057385.1| Oryza sativa (japonica cultivar-group) Os03g0667100 (Os03g0667100) mRNA, complete cds
Os03g0667300	3	1113	A1130con59	32341	e-121	1	656	5977	1	gi|47169680|dbj|AB126086.1| Oryza sativa Japonica Group OsIRT2 mRNA for iron regulated transporter-like protein, complete cds
Os03g0667400	3	3118	A1130con59	32341	e-148	-1	2422	6434	2	gi|115454502|ref|NM_001057387.1| Oryza sativa (japonica cultivar-group) Os03g0667400 (Os03g0667400) mRNA, partial cds
Os03g0667500	3	1405	A1130con59	32341	e-149	1	731	5985	1	gi|115454504|ref|NM_001057388.1| Oryza sativa (japonica cultivar-group) Os03g0667500 (Os03g0667500) mRNA, complete cds
Os03g0668400	3	3353	A1130con202	17444	0	-1	395	3328	1	gi|115454514|ref|NM_001057393.1| Oryza sativa (japonica cultivar-group) Os03g0668400 (Os03g0668400) mRNA, complete cds
Os03g0673800	3	3637	A7180con63	57221	7e-24	-1	2592	42464	2	gi|32988900|dbj|AK103691.1| Oryza sativa Japonica Group cDNA clone:J033136H09, full insert sequence
Os03g0679000	3	1238	3150con1242	9364	5e-41	1	837	3722	2	gi|115454586|ref|NM_001057429.1| Oryza sativa (japonica cultivar-group) Os03g0679000 (Os03g0679000) mRNA, complete cds
Os03g0679300	3	4081	7190con1180	11730	4e-35	-1	707	6014	3	gi|115454590|ref|NM_001057431.1| Oryza sativa (japonica cultivar-group) Os03g0679300 (Os03g0679300) mRNA, complete cds
Os03g0680566	3	5511	171190con325	5238	e-102	1	3001	2657	8	gi|57164485|gb|AC079736.13| Oryza sativa Japonica Group chromosome 3clone OSJNBa0003G23, complete sequence
Os03g0682200	3	2808	A5160con151	37134	5e-21	-1	2037	29798	1	gi|115454618|ref|NM_001057445.1| Oryza sativa (japonica cultivar-group) Os03g0682200 (Os03g0682200) mRNA, complete cds
Os03g0682600	3	2688	A5160con151	37134	2e-26	-1	1887	29798	1	gi|115454620|ref|NM_001057446.1| Oryza sativa (japonica cultivar-group) Os03g0682600 (Os03g0682600) mRNA, complete cds
Os03g0699600	3	1100	5170con719	5318	1e-22	-1	235	5312	1	gi|115454776|ref|NM_001057524.1| Oryza sativa (japonicacultivar-group) Os03g0699600 (Os03g0699600) mRNA,complete cds
Os03g0702800	3	1713	271290con1267	9206	5e-63	1	658	9	4	gi|115454822|ref|NM_001057547.1| Oryza sativa (japonicacultivar-group) Os03g0702800 (Os03g0702800) mRNA,complete cds
Os03g0710500	3	2010	A5160con151	37134	1e-20	-1	112	24725	1	gi|115454894|ref|NM_001057583.1| Oryza sativa (japonica cultivar-group) Os03g0710500 (Os03g0710500) mRNA, complete cds
Os03g0710800	3	1449	A1130con12	40235	6e-53	1	266	25753	2	gi|115454900|ref|NM_001057586.1| Oryza sativa (japonica cultivar-group) Os03g0710800 (Os03g0710800) mRNA, complete cds
Os03g0720300	3	2064	271290con54	2278	5e-76	-1	384	712	2	gi|115454996|ref|NM_001057634.1| Oryza sativa (japonicacultivar-group) Os03g0720300 (Os03g0720300) mRNA,complete cds
Os03g0728500	3	1907	111130con224	17243	6e-26	-1	151	14946	1	gi|115455092|ref|NM_001057682.1| Oryza sativa (japonica cultivar-group) Os03g0728500 (Os03g0728500) mRNA, complete cds
Os03g0735000	3	2066	7190con1093	13234	4e-27	-1	992	12014	1	gi|115455166|ref|NM_001057719.1| Oryza sativa (japonicacultivar-group) Os03g0735000 (Os03g0735000) mRNA,complete cds
Os03g0738900	3	2435	191210con824	16977	3e-28	1	1556	13075	1	gi|115455228|ref|NM_001057750.1| Oryza sativa (japonica cultivar-group) Os03g0738900 (Os03g0738900) mRNA, complete cds
Os03g0748400	3	2117	A6170con276	6614	2e-93	1	408	2383	2	gi|115455334|ref|NM_001057803.1| Oryza sativa (japonica cultivar-group) Os03g0748400 (Os03g0748400) mRNA, complete cds
Os03g0767600	3	2493	191210con824	16977	3e-31	1	1833	13076	1	gi|115455574|ref|NM_001057923.1| Oryza sativa (japonica cultivar-group) Os03g0767600 (Os03g0767600) mRNA, complete cds
Os03g0773600	3	2834	271290con17	1228	6e-33	1	1880	233	1	gi|115455632|ref|NM_001057952.1| Oryza sativa (japonicacultivar-group) Os03g0773600 (Os03g0773600) mRNA,complete cds
Os03g0774200	3	1052	291310con587	11308	5e-28	-1	382	3485	1	gi|115455638|ref|NM_001057955.1| Oryza sativa (japonica cultivar-group) Os03g0774200 (Os03g0774200) mRNA, complete cds
Os03g0774300	3	1252	291310con4	4855	1e-41	1	933	2082	1	gi|115455640|ref|NM_001057956.1| Oryza sativa (japonica cultivar-group) Os03g0774300 (Os03g0774300) mRNA, complete cds
Os03g0776900	3	689	7190con1585	31237	8e-26	-1	378	22572	1	gi|115455672|ref|NM_001057972.1| Oryza sativa (japonica cultivar-group) Os03g0776900 (Os03g0776900) mRNA, complete cds
Os03g0777500	3	1007	A5160con24	17068	5e-25	1	196	6819	1	gi|115455678|ref|NM_001057975.1| Oryza sativa (japonica cultivar-group) Os03g0777500 (Os03g0777500) mRNA, complete cds
Os03g0780600	3	1839	191210con1611	7233	e-165	-1	785	3505	1	gi|115455700|ref|NM_001057986.1| Oryza sativa (japonica cultivar-group) Os03g0780600 (Os03g0780600) mRNA, complete cds
Os03g0790600	3	1642	271290con681	1004	5e-23	-1	1	643	1	gi|115455830|ref|NM_001058051.1| Oryza sativa (japonica cultivar-group) Os03g0790600 (Os03g0790600) mRNA, partial cds
Os03g0791500	3	2881	91110con254	7515	3e-44	-1	957	3476	1	gi|49457923|gb|AC090871.11| Oryza sativa chromosome 3 BAC OSJNBb0060J21 genomic sequence, complete sequence
Os03g0797400	3	1371	0120con334	16197	1e-41	1	357	8679	1	gi|115455920|ref|NM_001058096.1| Oryza sativa (japonica cultivar-group) Os03g0797400 (Os03g0797400) mRNA, complete cds
Os03g0797550	3	972	0120con334	16197	2e-46	1	226	8684	1	gi|156764722|dbj|AK288107.1| Oryza sativa Japonica Group cDNA, clone: J075197K20, full insert sequence
Os03g0802100	3	1308	2130A0110con2777	720	5e-38	1	493	188	9	gi|58530789|dbj|AP008209.1| Oryza sativa (japonica cultivar-group) genomicDNA, chromosome 3
Os03g0802400	3	1454	291310con24	12426	9e-46	-1	99	11266	2	gi|115455998|ref|NM_001058135.1| Oryza sativa (japonicacultivar-group) Os03g0802400 (Os03g0802400) mRNA,complete cds
Os03g0802500	3	1850	291310con24	12426	1e-45	1	878	11046	2	gi|115456000|ref|NM_001058136.1| Oryza sativa (japonicacultivar-group) Os03g0802500 (Os03g0802500) mRNA,complete cds
Os03g0816600	3	2821	211230con997	11637	0	-1	321	6312	1	gi|115456186|ref|NM_001058229.1| Oryza sativa (japonica cultivar-group) Os03g0816600 (Os03g0816600) mRNA, partial cds
Os03g0819900	3	1022	0120con11799	5835	5e-31	1	339	4822	1	gi|115456230|ref|NM_001058251.1| Oryza sativa (japonica cultivar-group) Os03g0819900 (Os03g0819900) mRNA, complete cds
Os03g0821100	3	2369	A5160con151	37134	e-111	-1	1025	23291	2	gi|115456246|ref|NM_001058259.1| Oryza sativa (japonica cultivar-group) Os03g0821100 (Os03g0821100) mRNA, complete cds
Os03g0823700	3	1217	A8190con83	25397	2e-77	1	130	19063	3	gi|115456286|ref|NM_001058279.1| Oryza sativa (japonica cultivar-group) Os03g0823700 (Os03g0823700) mRNA, complete cds
Os03g0825800	3	1663	211230con279	7648	5e-23	1	952	5592	2	gi|32993811|dbj|AK108602.1| Oryza sativa Japonica Group cDNA clone:002-146-E12, full insert sequence
Os03g0825850	3	1384	211230con279	7648	4e-23	-1	337	5686	2	gi|115456316|ref|NM_001058294.1| Oryza sativa (japonica cultivar-group) Os03g0825800 (Os03g0825800) mRNA, partial cds
Os03g0826500	3	2183	211230con9	13161	8e-38	-1	475	13096	1	gi|115456326|ref|NM_001058299.1| Oryza sativa (japonicacultivar-group) Os03g0826500 (Os03g0826500) mRNA,complete cds
Os03g0829100	3	1256	291310con262	4705	6e-25	-1	153	3431	1	gi|115456358|ref|NM_001058315.1| Oryza sativa (japonicacultivar-group) Os03g0829100 (Os03g0829100) mRNA,complete cds
Os03g0829200	3	1264	291310con262	4705	7e-31	-1	384	1997	1	gi|115456360|ref|NM_001058316.1| Oryza sativa (japonicacultivar-group) Os03g0829200 (Os03g0829200) mRNA,complete cds
Os03g0841600	3	1527	151170con390	1604	9e-46	-1	741	1109	5	gi|115456502|ref|NM_001058387.1| Oryza sativa (japonicacultivar-group) Os03g0841600 (Os03g0841600) mRNA,partial cds
Os03g0843100	3	1145	A8190con83	25397	3e-45	1	225	19087	2	gi|115456518|ref|NM_001058395.1| Oryza sativa (japonica cultivar-group) Os03g0843100 (Os03g0843100) mRNA, complete cds
Os03g0843300	3	1694	5170con576	16872	3e-21	1	862	10417	1	gi|115456522|ref|NM_001058397.1| Oryza sativa (japonica cultivar-group) Os03g0843300 (Os03g0843300) mRNA, complete cds
Os03g0844100	3	1640	231250con371	12337	5e-23	-1	703	10287	1	gi|115456538|ref|NM_001058405.1| Oryza sativa (japonica cultivar-group) Os03g0844100 (Os03g0844100) mRNA, complete cds
Os03g0848700	3	4553	291310con856	58322	2e-30	-1	198	51117	1	gi|115456588|ref|NM_001058430.1| Oryza sativa (japonica cultivar-group) Os03g0848700 (Os03g0848700) mRNA, complete cds
Os03g0849100	3	3921	291310con856	58322	7e-21	-1	613	50486	1	gi|58530789|dbj|AP008209.1| Oryza sativa (japonica cultivar-group) genomic DNA, chromosome 3
Os03g0849500	3	2223	291310con856	58322	5e-30	-1	1	51113	1	gi|115456592|ref|NM_001058432.1| Oryza sativa (japonica cultivar-group) Os03g0849500 (Os03g0849500) mRNA, complete cds
Os03g0850000	3	1200	251270con50	12993	4e-41	1	556	5178	1	gi|115456602|ref|NM_001058437.1| Oryza sativa (japonica cultivar-group) Os03g0850000 (Os03g0850000) mRNA, complete cds
Os03g0850400	3	1914	251270con544	9318	1e-20	-1	822	3298	1	gi|115456610|ref|NM_001058441.1| Oryza sativa (japonica cultivar-group) Os03g0850400 (Os03g0850400) mRNA, partial cds
Os03g0851900	3	2104	2130A0110con2767	14809	1e-73	-1	759	8719	1	gi|115456636|ref|NM_001058454.1| Oryza sativa (japonica cultivar-group) Os03g0851900 (Os03g0851900) mRNA, complete cds
Os03g0856200	3	3382	251270con50	12993	3e-23	1	293	6048	1	gi|115456692|ref|NM_001058482.1| Oryza sativa (japonica cultivar-group) Os03g0856200 (Os03g0856200) mRNA, partial cds
Os04g0101800	4	3588	A1130con15	7114	3e-23	1	394	21	3	gi|58530790|dbj|AP008210.1| Oryza sativa (japonica cultivar-group)genomic DNA, chromosome 4
Os04g0103500	4	2757	291310con55	2022	5e-61	1	2013	688	2	gi|115456799|ref|NM_001058535.1| Oryza sativa (japonicacultivar-group) Os04g0103500 (Os04g0103500) mRNA,complete cds
Os04g0103700	4	2695	291310con55	2022	8e-60	1	1905	688	2	gi|115456801|ref|NM_001058536.1| Oryza sativa (japonicacultivar-group) Os04g0103700 (Os04g0103700) mRNA,complete cds
Os04g0113100	4	1146	0120con12028	21025	e-137	1	417	16485	2	gi|116636340|emb|CT834672.1| Oryza sativa (indica cultivar-group) cDNA clone:OSIGCPI202E02, full insert sequence
Os04g0116800	4	1580	151170con3	10072	8e-31	-1	797	3151	1	gi|115456895|ref|NM_001058583.1| Oryza sativa (japonica cultivar-group) Os04g0116800 (Os04g0116800) mRNA, partial cds
Os04g0117800	4	1305	271290con819	26633	1e-60	1	244	19328	1	gi|116012835|dbj|AK243470.1| Oryza sativa Japonica Group cDNA, clone: J100072C12, full insert sequence
Os04g0118100	4	1515	271290con819	26633	4e-45	1	283	19328	1	gi|115456911|ref|NM_001058591.1| Oryza sativa (japonica cultivar-group) Os04g0118100 (Os04g0118100) mRNA, complete cds
Os04g0175600	4	1362	A7180con63	57221	4e-26	-1	626	25991	2	gi|115457121|ref|NM_001058696.1| Oryza sativa (japonica cultivar-group) Os04g0175600 (Os04g0175600) mRNA, complete cds
Os04g0182200	4	1386	A6170con64	14814	6e-47	-1	563	14320	1	gi|115457159|ref|NM_001058715.1| Oryza sativa (japonicacultivar-group) Os04g0182200 (Os04g0182200) mRNA,complete cds
Os04g0191000	4	5006	171190con28	10287	6e-22	1	2058	1449	9	gi|115457201|ref|NM_001058736.1| Oryza sativa (japonicacultivar-group) Os04g0191000 (Os04g0191000) mRNA,complete cds
Os04g0194400	4	1326	0120con412	9776	2e-22	1	1094	4131	1	gi|156765716|dbj|AK289101.1| Oryza sativa Japonica Group cDNA, clone: J090096F16, full insert sequence
Os04g0194500	4	3391	A1130con243	9165	9e-51	1	2770	8806	2	gi|115457221|ref|NM_001058746.1| Oryza sativa (japonicacultivar-group) Os04g0194500 (Os04g0194500) mRNA,complete cds
Os04g0228400	4	1135	191210con43	24581	8e-24	1	360	18489	2	gi|115457377|ref|NM_001058824.1| Oryza sativa (japonica cultivar-group) Os04g0228400 (Os04g0228400) mRNA, complete cds
Os04g0234600	4	1605	211230con252	2782	7e-90	1	1111	1718	2	gi|115457385|ref|NM_001058828.1| Oryza sativa (japonicacultivar-group) Os04g0234600 (Os04g0234600) mRNA,complete cds
Os04g0234750	4	1634	251270con336	14111	0	-1	1	2250	4	gi|58530790|dbj|AP008210.1| Oryza sativa (japonica cultivar-group) genomic DNA, chromosome 4
Os04g0235600	4	1537	251270con521	42816	0	-1	22	10177	2	gi|115457389|ref|NM_001058830.1| Oryza sativa (japonica cultivar-group) Os04g0235600 (Os04g0235600) mRNA, partial cds
Os04g0236400	4	1062	251270con521	42816	0	1	1	41785	1	gi|115457391|ref|NM_001058831.1| Oryza sativa (japonicacultivar-group) Os04g0236400 (Os04g0236400) mRNA,complete cds
Os04g0237800	4	2255	251270con336	14111	0	-1	1	2881	6	gi|58530790|dbj|AP008210.1| Oryza sativa (japonica cultivar-group) genomic DNA, chromosome 4
Os04g0238700	4	499	251270con14	24201	0	1	1	14634	1	gi|58530790|dbj|AP008210.1| Oryza sativa (japonica cultivar-group) genomic DNA, chromosome 4
Os04g0238800	4	261	251270con521	42816	1e-65	-1	10	33401	2	gi|169666639|gb|EU492899.1| Triticum aestivum photosystem II protein D2 mRNA, complete cds; chloroplast
Os04g0240100	4	3835	251270con521	42816	0	-1	2387	14609	2	gi|58530790|dbj|AP008210.1| Oryza sativa (japonica cultivar-group) genomic DNA, chromosome 4
Os04g0271200	4	934	3150con768	11493	2e-36	1	100	2597	3	gi|115457487|ref|NM_001058879.1| Oryza sativa (japonica cultivar-group) Os04g0271200 (Os04g0271200) mRNA, complete cds
Os04g0278200	4	3811	131150con739	16273	2e-36	1	2732	11256	13	gi|115457517|ref|NM_001058894.1| Oryza sativa (japonica cultivar-group) Os04g0278200 (Os04g0278200) mRNA, complete cds
Os04g0295100	4	465	A6170con64	14814	4e-30	-1	177	8859	2	gi|115457595|ref|NM_001058933.1| Oryza sativa (japonica cultivar-group) Os04g0295100 (Os04g0295100) mRNA, complete cds
Os04g0309100	4	3558	251270con336	14111	e-144	-1	1854	362	3	gi|38567924|emb|AL662942.4|OSJN00135 Oryza sativa genomic DNA, chromosome4, BAC clone: OSJNBa0033H08, complete sequence
Os04g0356600	4	2573	291310con55	2022	2e-63	1	1814	666	3	gi|115457885|ref|NM_001059078.1| Oryza sativa (japonicacultivar-group) Os04g0356600 (Os04g0356600) mRNA, partialcds
Os04g0360500	4	4531	251270con55	2257	3e-51	-1	501	1604	1	gi|58530790|dbj|AP008210.1| Oryza sativa (japonica cultivar-group) genomicDNA, chromosome 4
Os04g0361500	4	1773	251270con55	2257	1e-70	-1	268	1691	1	gi|115457901|ref|NM_001059086.1| Oryza sativa (japonicacultivar-group) Os04g0361500 (Os04g0361500) mRNA, partialcds
Os04g0379900	4	1677	231250con794	9395	1e-51	1	341	2412	1	gi|115457987|ref|NM_001059129.1| Oryza sativa (japonica cultivar-group) Os04g0379900 (Os04g0379900) mRNA, complete cds
Os04g0381000	4	2699	231250con1310	12713	6e-36	1	178	5638	1	gi|115457999|ref|NM_001059135.1| Oryza sativa (japonica cultivar-group) Os04g0381000 (Os04g0381000) mRNA, complete cds
Os04g0389600	4	2408	251270con521	42816	2e-60	1	1321	15920	3	gi|115458071|ref|NM_001059171.1| Oryza sativa (japonica cultivar-group) Os04g0389600 (Os04g0389600) mRNA, complete cds
Os04g0391900	4	1289	231250con727	22400	7e-40	1	954	4975	1	gi|157887889|emb|CT841622.1| Oryza rufipogon (W1943) cDNA clone: ORW1943C102I15, full insert sequence
Os04g0393900	4	2023	251270con69	13981	2e-29	1	915	6613	1	gi|115458099|ref|NM_001059185.1| Oryza sativa (japonica cultivar-group) Os04g0393900 (Os04g0393900) mRNA, complete cds
Os04g0398600	4	2767	A6170con576	6842	2e-36	-1	959	1877	4	gi|115458145|ref|NM_001059208.1| Oryza sativa (japonica cultivar-group) Os04g0398600 (Os04g0398600) mRNA, complete cds
Os04g0415800	4	351	A8190con32	31611	1e-26	-1	205	19282	2	gi|115458319|ref|NM_001059295.1| Oryza sativa (japonica cultivar-group) Os04g0415800 (Os04g0415800) mRNA, complete cds
Os04g0419900	4	2555	291310con55	2022	5e-21	1	1487	413	1	gi|115458355|ref|NM_001059313.1| Oryza sativa (japonicacultivar-group) Os04g0419900 (Os04g0419900) mRNA, partialcds
Os04g0420600	4	2397	291310con55	2022	2e-20	1	1582	457	1	gi|115458365|ref|NM_001059318.1| Oryza sativa (japonicacultivar-group) Os04g0420600 (Os04g0420600) mRNA,complete cds
Os04g0420900	4	2720	291310con55	2022	8e-26	1	1624	457	2	gi|115458367|ref|NM_001059319.1| Oryza sativa (japonicacultivar-group) Os04g0420900 (Os04g0420900) mRNA,complete cds
Os04g0439366	4	810	171190con325	5238	e-159	1	1	4115	6	gi|115475536|ref|NM_001067900.1| Oryza sativa (japonicacultivar-group) Os08g0248500 (Os08g0248500) mRNA,complete cds
Os04g0447400	4	1917	271290con54	2278	4e-76	-1	204	704	2	gi|115458629|ref|NM_001059450.1| Oryza sativa (japonicacultivar-group) Os04g0447400 (Os04g0447400) mRNA,complete cds
Os04g0447800	4	1763	271290con54	2278	2e-47	-1	195	672	2	gi|115458637|ref|NM_001059454.1| Oryza sativa (japonicacultivar-group) Os04g0447800 (Os04g0447800) mRNA,complete cds
Os04g0454600	4	1828	251270con679	4036	5e-20	1	1404	3086	1	gi|115458719|ref|NM_001059495.1| Oryza sativa (japonicacultivar-group) Os04g0454600 (Os04g0454600) mRNA,complete cds
Os04g0462500	4	1155	A1130con12	40235	e-123	1	108	25744	2	gi|115458805|ref|NM_001059538.1| Oryza sativa (japonica cultivar-group) Os04g0462500 (Os04g0462500) mRNA, complete cds
Os04g0471700	4	3149	231250con433	8049	8e-45	-1	2230	2553	2	gi|115458913|ref|NM_001059592.1| Oryza sativa (japonica cultivar-group) Os04g0471700 (Os04g0471700) mRNA, complete cds
Os04g0492300	4	4926	3150con115	1810	4e-20	-1	434	792	1	gi|115459149|ref|NM_001059710.1| Oryza sativa (japonicacultivar-group) Os04g0492300 (Os04g0492300) mRNA,complete cds
Os04g0507000	4	3714	7190con477	7206	2e-24	-1	2441	6508	1	gi|115459321|ref|NM_001059796.1| Oryza sativa (japonicacultivar-group) Os04g0507000 (Os04g0507000) mRNA,complete cds
Os04g0507700	4	1931	211230con48	9564	5e-42	-1	595	7987	1	gi|115459327|ref|NM_001059799.1| Oryza sativa (japonica cultivar-group) Os04g0507700 (Os04g0507700) mRNA, complete cds
Os04g0514500	4	4122	A1130con69	7371	0	1	1590	181	3	gi|115459413|ref|NM_001059842.1| Oryza sativa (japonicacultivar-group) Os04g0514500 (Os04g0514500) mRNA,complete cds
Os04g0548100	4	3202	251270con14	24201	6e-27	1	3039	1021	1	gi|115459755|ref|NM_001060013.1| Oryza sativa (japonicacultivar-group) Os04g0548100 (Os04g0548100) mRNA, partialcds
Os04g0551800	4	2014	91110con793	10065	1e-73	-1	683	5987	1	gi|115459799|ref|NM_001060035.1| Oryza sativa (japonicacultivar-group) Os04g0551800 (Os04g0551800) mRNA,complete cds
Os04g0553300	4	1193	291310con647	6676	1e-32	1	318	2733	1	gi|58530790|dbj|AP008210.1| Oryza sativa (japonica cultivar-group) genomic DNA, chromosome 4
Os04g0559100	4	1473	A8190con32	31611	5e-29	-1	290	22954	3	gi|115459875|ref|NM_001060073.1| Oryza sativa (japonica cultivar-group) Os04g0559100 (Os04g0559100) mRNA, complete cds
Os04g0561600	4	1043	151170con373	15788	3e-26	1	373	9929	1	gi|115459905|ref|NM_001060088.1| Oryza sativa (japonica cultivar-group) Os04g0561600 (Os04g0561600) mRNA, complete cds
Os04g0564700	4	3537	271290con819	26633	1e-59	1	1284	20700	1	gi|115459941|ref|NM_001060106.1| Oryza sativa (japonica cultivar-group) Os04g0564700 (Os04g0564700) mRNA, complete cds
Os04g0573100	4	2044	2130A0110con2361	11974	3e-46	-1	851	10958	2	gi|115460023|ref|NM_001060147.1| Oryza sativa (japonicacultivar-group) Os04g0573100 (Os04g0573100) mRNA,complete cds
Os04g0574200	4	1576	151170con497	5278	8e-25	-1	655	5193	1	gi|58530790|dbj|AP008210.1| Oryza sativa (japonica cultivar-group) genomicDNA, chromosome 4
Os04g0583600	4	594	151170con874	5444	3e-74	-1	209	1718	3	gi|115460127|ref|NM_001060199.1| Oryza sativa (japonica cultivar-group) Os04g0583600 (Os04g0583600) mRNA, complete cds
Os04g0594100	4	1636	211230con331	19729	8e-28	-1	272	10126	3	gi|115460251|ref|NM_001060261.1| Oryza sativa (japonica cultivar-group) Os04g0594100 (Os04g0594100) mRNA, complete cds
Os04g0605100	4	1141	231250con1449	5897	9e-27	1	443	2986	2	gi|115460383|ref|NM_001060327.1| Oryza sativa (japonica cultivar-group) Os04g0605100 (Os04g0605100) mRNA, complete cds
Os04g0617050	4	726	A5160con413	21131	3e-53	-1	157	16687	1	gi|116012194|dbj|AK242829.1| Oryza sativa Japonica Group cDNA, clone: J090067K01, full insert sequence
Os04g0617900	4	970	0120con9265	25046	3e-20	1	224	12824	4	gi|115460575|ref|NM_001060423.1| Oryza sativa (japonica cultivar-group) Os04g0617900 (Os04g0617900) mRNA, partial cds
Os04g0628100	4	2495	A1130con61	7901	1e-52	1	2122	5047	2	gi|115460713|ref|NM_001060492.1| Oryza sativa (japonica cultivar-group) Os04g0628100 (Os04g0628100) mRNA, complete cds
Os04g0633200	4	2664	5170con573	2909	5e-30	1	2019	578	1	gi|115460787|ref|NM_001060529.1| Oryza sativa (japonicacultivar-group) Os04g0633200 (Os04g0633200) mRNA,complete cds
Os04g0633300	4	2499	5170con573	2909	2e-35	1	2050	573	1	gi|115460789|ref|NM_001060530.1| Oryza sativa (japonicacultivar-group) Os04g0633300 (Os04g0633300) mRNA,complete cds
Os04g0633800	4	2469	5170con573	2909	7e-20	1	1822	579	1	gi|115460791|ref|NM_001060531.1| Oryza sativa (japonicacultivar-group) Os04g0633800 (Os04g0633800) mRNA,complete cds
Os04g0636500	4	2441	191210con824	16977	3e-71	1	1677	13017	1	gi|115460835|ref|NM_001060553.1| Oryza sativa (japonica cultivar-group) Os04g0636500 (Os04g0636500) mRNA, complete cds
Os04g0650700	4	1284	2130A0110con2436	2955	3e-70	1	190	1062	1	gi|37991443|dbj|AK121820.1| Oryza sativa Japonica Group cDNA clone:J033099C17, full insert sequence
Os04g0654700	4	1536	291310con647	6676	e-162	-1	94	3937	1	gi|115461023|ref|NM_001060647.1| Oryza sativa (japonica cultivar-group) Os04g0654700 (Os04g0654700) mRNA, complete cds
Os04g0663700	4	2180	3150con1229	19946	3e-40	1	1020	15989	2	gi|115461131|ref|NM_001060701.1| Oryza sativa (japonica cultivar-group) Os04g0663700 (Os04g0663700) mRNA, complete cds
Os04g0677500	4	2165	7190con366	5686	7e-26	1	1072	628	1	gi|115461329|ref|NM_001060800.1| Oryza sativa (japonicacultivar-group) Os04g0677500 (Os04g0677500) mRNA,complete cds
Os04g0685600	4	2477	7190con46	5386	1e-30	1	240	482	1	gi|115461439|ref|NM_001060855.1| Oryza sativa (japonicacultivar-group) Os04g0685600 (Os04g0685600) mRNA,complete cds
Os04g0689900	4	1291	111130con427	5457	7e-40	1	628	3898	1	gi|115461495|ref|NM_001060883.1| Oryza sativa (japonica cultivar-group) Os04g0689900 (Os04g0689900) mRNA, complete cds
Os04g0690600	4	2037	171190con357	5405	4e-21	1	457	2373	1	gi|115461505|ref|NM_001060888.1| Oryza sativa (japonica cultivar-group) Os04g0690600 (Os04g0690600) mRNA, complete cds
Os04g0690800	4	1113	A5160con24	17068	1e-78	-1	665	13699	1	gi|115461507|ref|NM_001060889.1| Oryza sativa (japonica cultivar-group) Os04g0690800 (Os04g0690800) mRNA, complete cds
Os05g0100500	5	1443	0120con222	10281	3e-27	-1	1319	8582	1	gi|115461546|ref|NM_001060908.1| Oryza sativa (japonicacultivar-group) Os05g0100500 (Os05g0100500) mRNA, partialcds
Os05g0105100	5	873	A8190con83	25397	4e-59	1	116	19089	2	gi|115461616|ref|NM_001060943.1| Oryza sativa (japonica cultivar-group) Os05g0105100 (Os05g0105100) mRNA, complete cds
Os05g0106200	5	1369	191210con808	2112	4e-29	-1	141	1915	1	gi|116631827|emb|CT831631.1| Oryza sativa (indica cultivar-group)cDNA clone:OSIGCRA114H15, full insert sequence
Os05g0107300	5	4165	291310con424	19196	6e-37	-1	1284	13537	1	gi|115461648|ref|NM_001060959.1| Oryza sativa (japonicacultivar-group) Os05g0107300 (Os05g0107300) mRNA,complete cds
Os05g0107600	5	3857	291310con56	13357	5e-71	-1	1168	6574	2	gi|115461650|ref|NM_001060960.1| Oryza sativa (japonicacultivar-group) Os05g0107600 (Os05g0107600) mRNA, partialcds
Os05g0108100	5	1934	291310con240	9836	1e-27	1	1155	2496	1	gi|115461658|ref|NM_001060964.1| Oryza sativa (japonica cultivar-group) Os05g0108100 (Os05g0108100) mRNA, complete cds
Os05g0108800	5	743	291310con529	20850	8e-51	1	294	3501	1	gi|157887996|emb|CT841786.1| Oryza rufipogon (W1943) cDNA clone: ORW1943C102O09, full insert sequence
Os05g0110900	5	2036	291310con44	15450	6e-29	-1	1318	4636	1	gi|115461688|ref|NM_001060979.1| Oryza sativa (japonica cultivar-group) Os05g0110900 (Os05g0110900) mRNA, complete cds
Os05g0114000	5	1161	291310con70	5746	1e-22	-1	396	2399	1	gi|115461718|ref|NM_001060994.1| Oryza sativa (japonica cultivar-group) Os05g0114000 (Os05g0114000) mRNA, complete cds
Os05g0114700	5	2125	291310con61	3514	5e-33	1	1141	1648	3	gi|115461726|ref|NM_001060998.1| Oryza sativa (japonicacultivar-group) Os05g0114700 (Os05g0114700) mRNA, partialcds
Os05g0116000	5	1505	291310con1048	3556	4e-60	1	805	1279	1	gi|115461738|ref|NM_001061004.1| Oryza sativa (japonicacultivar-group) Os05g0116000 (Os05g0116000) mRNA,complete cds
Os05g0120000	5	2043	2130A0110con39	27457	0	1	162	906	1	gi|58530791|dbj|AP008211.1| Oryza sativa (japonica cultivar-group) genomic DNA, chromosome 5
Os05g0120200	5	2238	2130A0110con39	27457	0	1	225	906	1	gi|115461780|ref|NM_001061025.1| Oryza sativa (japonica cultivar-group) Os05g0120200 (Os05g0120200) mRNA, complete cds
Os05g0124000	5	2152	191210con1207	3996	2e-38	-1	521	830	1	gi|115461828|ref|NM_001061049.1| Oryza sativa (japonicacultivar-group) Os05g0124000 (Os05g0124000) mRNA, partialcds
Os05g0124600	5	5336	191210con1207	3996	1e-50	-1	517	830	1	gi|58530791|dbj|AP008211.1| Oryza sativa (japonica cultivar-group) genomicDNA, chromosome 5
Os05g0150300	5	3997	3150con116	9765	5e-56	1	1681	8381	2	gi|115462128|ref|NM_001061199.1| Oryza sativa (japonicacultivar-group) Os05g0150300 (Os05g0150300) mRNA,complete cds
Os05g0152400	5	1269	0120con402	5014	4e-26	-1	686	3540	1	gi|115462148|ref|NM_001061209.1| Oryza sativa (japonica cultivar-group) Os05g0152400 (Os05g0152400) mRNA, complete cds
Os05g0154700	5	1904	91110con1149	11907	5e-51	1	314	3062	2	gi|115462168|ref|NM_001061219.1| Oryza sativa (japonica cultivar-group) Os05g0154700 (Os05g0154700) mRNA, partial cds
Os05g0155000	5	2757	A1130con199	15553	2e-29	-1	1582	7896	2	gi|115462174|ref|NM_001061222.1| Oryza sativa (japonica cultivar-group) Os05g0155000 (Os05g0155000) mRNA, complete cds
Os05g0155500	5	2613	7190con52	15902	9e-32	-1	145	10861	1	gi|115462184|ref|NM_001061227.1| Oryza sativa (japonica cultivar-group) Os05g0155500 (Os05g0155500) mRNA, complete cds
Os05g0160200	5	735	A1130con61	7901	3e-75	1	69	5045	2	gi|156765390|dbj|AK288775.1| Oryza sativa Japonica Group cDNA, clone: J090068G05, full insert sequence
Os05g0165900	5	2825	291310con55	2022	2e-79	1	1588	375	2	gi|115462294|ref|NM_001061282.1| Oryza sativa (japonicacultivar-group) Os05g0165900 (Os05g0165900) mRNA,complete cds
Os05g0166300	5	2570	291310con55	2022	2e-63	1	1586	378	2	gi|116014172|dbj|AK241221.1| Oryza sativa Japonica Group cDNA, clone:J065123N18, full insert sequence
Os05g0166600	5	2415	291310con55	2022	1e-67	1	1524	375	2	gi|115462300|ref|NM_001061285.1| Oryza sativa (japonicacultivar-group) Os05g0166600 (Os05g0166600) mRNA,complete cds
Os05g0168700	5	1712	5170con25	17523	7e-44	-1	231	11630	1	gi|115462312|ref|NM_001061291.1| Oryza sativa (japonica cultivar-group) Os05g0168700 (Os05g0168700) mRNA, complete cds
Os05g0177000	5	1717	A7180con27	45778	3e-21	1	166	24087	1	gi|115462388|ref|NM_001061329.1| Oryza sativa (japonica cultivar-group) Os05g0177000 (Os05g0177000) mRNA, complete cds
Os05g0177400	5	1056	A7180con27	45778	2e-21	1	58	24086	1	gi|40385890|gb|AC144738.2| Oryza sativa Japonica Group chromosome 5 clone OSJNBa0029B02, complete sequence
Os05g0177500	5	1837	7190con1093	13234	6e-32	-1	1253	902	1	gi|116012364|dbj|AK242999.1| Oryza sativa Japonica Group cDNA, clone: J090095M22, full insert sequence
Os05g0219900	5	2110	0120con12014	6556	1e-30	1	1153	3330	1	gi|115462688|ref|NM_001061479.1| Oryza sativa (japonica cultivar-group) Os05g0219900 (Os05g0219900) mRNA, complete cds
Os05g0237400	5	2127	7190con1180	11730	1e-51	1	1349	3065	1	gi|115462784|ref|NM_001061527.1| Oryza sativa (japonica cultivar-group) Os05g0237400 (Os05g0237400) mRNA, complete cds
Os05g0238400	5	1291	91110con254	7515	5e-47	1	207	549	3	gi|115462790|ref|NM_001061530.1| Oryza sativa (japonica cultivar-group) Os05g0238400 (Os05g0238400) mRNA, complete cds
Os05g0241200	5	1464	91110con67	13944	1e-20	1	805	1979	1	gi|115462802|ref|NM_001061536.1| Oryza sativa (japonica cultivar-group) Os05g0241200 (Os05g0241200) mRNA, complete cds
Os05g0242133	5	536	A1130con61	7901	4e-21	1	13	5107	1	gi|115462810|ref|NM_001061540.1| Oryza sativa (japonica cultivar-group) Os05g0242100 (Os05g0242100) mRNA, complete cds
Os05g0249500	5	1436	2130A0110con3034	38075	4e-23	1	936	34304	1	gi|115462850|ref|NM_001061560.1| Oryza sativa (japonica cultivar-group) Os05g0249500 (Os05g0249500) mRNA, complete cds
Os05g0268500	5	1743	5170con589	12314	1e-23	1	317	1555	1	gi|115462900|ref|NM_001061585.1| Oryza sativa (japonica cultivar-group) Os05g0268500 (Os05g0268500) mRNA, complete cds
Os05g0270500	5	1355	A6170con64	14814	1e-26	-1	902	8859	2	gi|51339045|gb|AC115634.2| Oryza sativa Japonica Group chromosome 5 clone OJ1653_D06, complete sequence
Os05g0276500	5	1101	A1130con33	13292	6e-31	1	361	4122	2	gi|115462954|ref|NM_001061612.1| Oryza sativa (japonica cultivar-group) Os05g0276500 (Os05g0276500) mRNA, complete cds
Os05g0277500	5	840	A1130con5	16035	e-108	-1	267	4499	3	gi|115462962|ref|NM_001061616.1| Oryza sativa (japonica cultivar-group) Os05g0277500 (Os05g0277500) mRNA, complete cds
Os05g0280200	5	822	A8190con83	25397	3e-38	1	73	19077	2	gi|149390916|gb|EF575888.1| Oryza sativa (indica cultivar-group) clone OSE-289-384-B3 gtp-binding regulatory protein rgp2 mRNA, complete cds
Os05g0292700	5	792	251270con14	24201	0	-1	277	21290	7	gi|115463006|ref|NM_001061638.1| Oryza sativa (japonica cultivar-group) Os05g0292600 (Os05g0292600) mRNA, complete cds
Os05g0310800	5	2008	211230con244	37936	3e-49	1	253	20580	1	gi|115463118|ref|NM_001061694.1| Oryza sativa (japonica cultivar-group) Os05g0310800 (Os05g0310800) mRNA, complete cds
Os05g0311000	5	1971	211230con244	37936	8e-47	1	229	20580	1	gi|115463120|ref|NM_001061695.1| Oryza sativa (japonica cultivar-group) Os05g0311000 (Os05g0311000) mRNA, complete cds
Os05g0315100	5	2625	5170con1189	25730	3e-68	1	877	3980	2	gi|115463140|ref|NM_001061705.1| Oryza sativa (japonica cultivar-group) Os05g0315100 (Os05g0315100) mRNA, complete cds
Os05g0317700	5	3154	3150con1408	18668	4e-37	1	2155	4013	1	gi|115463158|ref|NM_001061714.1| Oryza sativa (japonica cultivar-group) Os05g0317700 (Os05g0317700) mRNA, complete cds
Os05g0317900	5	3037	3150con1408	18668	2e-29	1	1222	3204	1	gi|115463160|ref|NM_001061715.1| Oryza sativa (japonica cultivar-group) Os05g0317900 (Os05g0317900) mRNA, complete cds
Os05g0318100	5	4515	5170con701	28041	0	-1	3123	22694	5	gi|47777430|gb|AC134344.2| Oryza sativa Japonica Group chromosome 5 clone OSJNBb0059K16, complete sequence
Os05g0318600	5	4386	3150con1408	18668	4e-29	1	3580	4282	5	gi|115463166|ref|NM_001061718.1| Oryza sativa (japonica cultivar-group) Os05g0318600 (Os05g0318600) mRNA, complete cds
Os05g0318700	5	2729	3150con1408	18668	1e-40	1	2088	3975	1	gi|115463168|ref|NM_001061719.1| Oryza sativa (japonica cultivar-group) Os05g0318700 (Os05g0318700) mRNA, partial cds
Os05g0335500	5	1150	A5160con129	4660	7e-40	1	231	945	2	gi|58530791|dbj|AP008211.1| Oryza sativa (japonica cultivar-group) genomic DNA, chromosome 5
Os05g0343400	5	1961	231250con433	8049	3e-74	-1	1115	2553	1	gi|154936846|dbj|AB190436.1| Oryza sativa Japonica Group OsWRKY53 mRNA for transcription factor OsWRKY53, complete cds
Os05g0365300	5	4909	A3150con55	31392	2e-62	1	527	7680	1	gi|115463450|ref|NM_001061860.1| Oryza sativa (japonica cultivar-group) Os05g0365300 (Os05g0365300) mRNA, complete cds
Os05g0367400	5	1202	251270con742	7984	6e-25	-1	285	2543	1	gi|115463474|ref|NM_001061872.1| Oryza sativa (japonicacultivar-group) Os05g0367400 (Os05g0367400) mRNA,complete cds
Os05g0367800	5	2010	A5160con151	37134	1e-24	-1	534	23751	1	gi|115463478|ref|NM_001061874.1| Oryza sativa (japonica cultivar-group) Os05g0367800 (Os05g0367800) mRNA, complete cds
Os05g0372100	5	2298	251270con69	13981	1e-33	1	1084	7194	1	gi|115463518|ref|NM_001061894.1| Oryza sativa (japonica cultivar-group) Os05g0372100 (Os05g0372100) mRNA, complete cds
Os05g0373400	5	1738	251270con585	10839	1e-36	1	893	5104	1	gi|115463534|ref|NM_001061902.1| Oryza sativa (japonica cultivar-group) Os05g0373400 (Os05g0373400) mRNA, partial cds
Os05g0373900	5	1973	271290con1006	2013	3e-89	1	185	1601	4	gi|115463540|ref|NM_001061905.1| Oryza sativa (japonicacultivar-group) Os05g0373900 (Os05g0373900) mRNA,complete cds
Os05g0375600	5	1224	211230con51	19620	1e-35	1	579	8500	1	gi|156764408|dbj|AK287793.1| Oryza sativa Japonica Group cDNA, clone: J065174B09, full insert sequence
Os05g0376000	5	1038	211230con51	19620	2e-27	-1	659	13011	1	gi|115463558|ref|NM_001061914.1| Oryza sativa (japonica cultivar-group) Os05g0376000 (Os05g0376000) mRNA, complete cds
Os05g0376175	5	405	211230con51	19620	1e-26	-1	113	15871	1	gi|45238751|gb|AC120987.2| Oryza sativa Japonica Group chromosome 5 clone OSJNBa0007A06, complete sequence
Os05g0376600	5	2223	211230con317	21484	5e-36	1	1780	10012	1	gi|115463566|ref|NM_001061918.1| Oryza sativa (japonica cultivar-group) Os05g0376600 (Os05g0376600) mRNA, complete cds
Os05g0384800	5	4125	271290con667	5990	0	1	921	2160	1	gi|115463632|ref|NM_001061951.1| Oryza sativa (japonicacultivar-group) Os05g0384800 (Os05g0384800) mRNA,complete cds
Os05g0386201	5	993	271290con839	6043	4e-44	1	657	763	1	gi|50345119|gb|AC136219.2| Oryza sativa Japonica Group chromosome 5clone OSJNBa0073E05, complete sequence
Os05g0388400	5	3461	271290con742	10127	3e-23	-1	2897	4200	1	gi|50345119|gb|AC136219.2| Oryza sativa Japonica Group chromosome 5 clone OSJNBa0073E05, complete sequence
Os05g0389700	5	1877	271290con1419	6586	7e-41	-1	749	4845	1	gi|115463672|ref|NM_001061971.1| Oryza sativa (japonicacultivar-group) Os05g0389700 (Os05g0389700) mRNA,complete cds
Os05g0390000	5	1437	A7180con117	11521	3e-27	-1	373	9262	1	gi|156765872|dbj|AK289257.1| Oryza sativa Japonica Group cDNA, clone: J100083E20, full insert sequence
Os05g0410100	5	1488	A5160con377	13931	2e-74	1	57	12728	3	gi|115463864|ref|NM_001062067.1| Oryza sativa (japonica cultivar-group) Os05g0410100 (Os05g0410100) mRNA, complete cds
Os05g0410200	5	1670	A5160con377	13931	2e-74	-1	958	13016	3	gi|115463864|ref|NM_001062067.1| Oryza sativa (japonicacultivar-group) Os05g0410100 (Os05g0410100) mRNA,complete cds
Os05g0413200	5	1611	191210con1611	7233	0	-1	783	3490	1	gi|115463892|ref|NM_001062081.1| Oryza sativa (japonica cultivar-group) Os05g0413200 (Os05g0413200) mRNA, complete cds
Os05g0415600	5	5150	231250con882	55841	2e-40	-1	2990	18420	2	gi|115463912|ref|NM_001062091.1| Oryza sativa (japonica cultivar-group) Os05g0415600 (Os05g0415600) mRNA, complete cds
Os05g0415700	5	2150	231250con882	55841	5e-36	1	1568	20299	2	gi|115463914|ref|NM_001062092.1| Oryza sativa (japonica cultivar-group) Os05g0415700 (Os05g0415700) mRNA, complete cds
Os05g0419100	5	1112	231250con135	8010	7e-49	-1	256	3627	1	gi|116638884|emb|CT829243.1| Oryza sativa (indica cultivar-group)cDNA clone:OSIGCSA045I06, full insert sequence
Os05g0420200	5	1312	231250con401	6225	2e-25	1	581	1835	1	gi|115463952|ref|NM_001062111.1| Oryza sativa (japonica cultivar-group) Os05g0420200 (Os05g0420200) mRNA, complete cds
Os05g0428600	5	2273	A5160con151	37134	2e-32	-1	618	23751	1	gi|115464026|ref|NM_001062148.1| Oryza sativa (japonica cultivar-group) Os05g0428600 (Os05g0428600) mRNA, complete cds
Os05g0429900	5	1179	211230con331	19729	1e-96	-1	125	10265	4	gi|115464042|ref|NM_001062156.1| Oryza sativa (japonica cultivar-group) Os05g0429900 (Os05g0429900) mRNA, partial cds
Os05g0430200	5	1744	211230con22	16372	e-101	-1	333	7702	1	gi|115464044|ref|NM_001062157.1| Oryza sativa (japonica cultivar-group) Os05g0430200 (Os05g0430200) mRNA, complete cds
Os05g0430300	5	2745	211230con847	6476	8e-20	1	1053	2307	4	gi|115464046|ref|NM_001062158.1| Oryza sativa (japonicacultivar-group) Os05g0430300 (Os05g0430300) mRNA,complete cds
Os05g0430700	5	1914	191210con93	14280	2e-47	1	247	349	1	gi|115464050|ref|NM_001062160.1| Oryza sativa (japonica cultivar-group) Os05g0430700 (Os05g0430700) mRNA, complete cds
Os05g0430900	5	1815	211230con19	15156	1e-39	-1	1265	3966	5	gi|115464054|ref|NM_001062162.1| Oryza sativa (japonica cultivar-group) Os05g0430900 (Os05g0430900) mRNA, complete cds
Os05g0431700	5	1934	211230con19	15156	1e-64	-1	445	4806	5	gi|38230108|gb|AC108502.3| Oryza sativa Japonica Group chromosome 5 clone OJ1378_A04, complete sequence
Os05g0437900	5	2027	A8190con240	21854	8e-50	1	933	16136	1	gi|115464112|ref|NM_001062191.1| Oryza sativa (japonica cultivar-group) Os05g0437900 (Os05g0437900) mRNA, complete cds
Os05g0438500	5	1033	291310con70	5746	4e-53	-1	176	2493	1	gi|115464116|ref|NM_001062193.1| Oryza sativa (japonica cultivar-group) Os05g0438500 (Os05g0438500) mRNA, complete cds
Os05g0449500	5	2304	211230con245	11414	e-115	1	289	4136	1	gi|115464200|ref|NM_001062235.1| Oryza sativa (japonica cultivar-group) Os05g0449500 (Os05g0449500) mRNA, complete cds
Os05g0450600	5	1934	211230con87	1012	2e-59	1	723	5	2	gi|115464208|ref|NM_001062239.1| Oryza sativa (japonicacultivar-group) Os05g0450600 (Os05g0450600) mRNA,complete cds
Os05g0451900	5	2171	211230con1082	11381	2e-54	1	923	5537	1	gi|115464216|ref|NM_001062243.1| Oryza sativa (japonica cultivar-group) Os05g0451900 (Os05g0451900) mRNA, complete cds
Os05g0454200	5	2217	A8190con32	31611	4e-52	-1	554	22966	3	gi|115464236|ref|NM_001062253.1| Oryza sativa (japonica cultivar-group) Os05g0454200 (Os05g0454200) mRNA, complete cds
Os05g0455500	5	2765	211230con9	13161	5e-21	1	1377	6352	1	gi|115464246|ref|NM_001062258.1| Oryza sativa (japonica cultivar-group) Os05g0455500 (Os05g0455500) mRNA, complete cds
Os05g0456300	5	1361	0120con9294	12524	7e-25	-1	59	4834	1	gi|32978633|dbj|AK068616.1| Oryza sativa Japonica Group cDNA clone:J013156J23, full insert sequence
Os05g0457400	5	300	A1130con61	7901	3e-82	1	84	5082	1	gi|115464278|ref|NM_001062274.1| Oryza sativa (japonica cultivar-group) Os05g0457400 (Os05g0457400) mRNA, complete cds
Os05g0458300	5	1542	211230con481	17072	1e-32	-1	157	3168	2	gi|115464288|ref|NM_001062279.1| Oryza sativa (japonica cultivar-group) Os05g0458300 (Os05g0458300) mRNA, complete cds
Os05g0458500	5	1650	211230con481	17072	2e-56	-1	1381	1333	3	gi|115464292|ref|NM_001062281.1| Oryza sativa (japonica cultivar-group) Os05g0458500 (Os05g0458500) mRNA, complete cds
Os05g0458600	5	2161	211230con481	17072	6e-57	-1	1447	1333	3	gi|115464294|ref|NM_001062282.1| Oryza sativa (japonica cultivar-group) Os05g0458600 (Os05g0458600) mRNA, complete cds
Os05g0459700	5	1419	271290con782	3267	1e-29	-1	292	1094	1	gi|115464304|ref|NM_001062287.1| Oryza sativa (japonicacultivar-group) Os05g0459700 (Os05g0459700) mRNA,complete cds
Os05g0460000	5	2298	A5160con151	37134	0	-1	367	23972	1	gi|116012369|dbj|AK243004.1| Oryza sativa Japonica Group cDNA, clone: J090096I11, full insert sequence
Os05g0460500	5	357	2130A0110con49	14561	1e-60	1	122	7004	1	gi|115464312|ref|NM_001062291.1| Oryza sativa (japonica cultivar-group) Os05g0460500 (Os05g0460500) mRNA, complete cds
Os05g0462500	5	1746	211230con24	14852	2e-41	1	736	6811	1	gi|115464334|ref|NM_001062302.1| Oryza sativa (japonica cultivar-group) Os05g0462500 (Os05g0462500) mRNA, complete cds
Os05g0462700	5	590	151170con874	5444	1e-76	-1	237	1720	3	gi|115464338|ref|NM_001062304.1| Oryza sativa (japonica cultivar-group) Os05g0462700 (Os05g0462700) mRNA, complete cds
Os05g0465800	5	2953	211230con30	22703	7e-36	1	2269	20586	1	gi|115464366|ref|NM_001062318.1| Oryza sativa (japonicacultivar-group) Os05g0465800 (Os05g0465800) mRNA,complete cds
Os05g0466600	5	672	151170con874	5444	4e-74	-1	221	1720	3	gi|115464372|ref|NM_001062321.1| Oryza sativa (japonica cultivar-group) Os05g0466600 (Os05g0466600) mRNA, complete cds
Os05g0469600	5	2205	5170con16	12553	5e-70	1	371	3079	2	gi|115464406|ref|NM_001062338.1| Oryza sativa (japonica cultivar-group) Os05g0469600 (Os05g0469600) mRNA, complete cds
Os05g0474500	5	2838	231250con67	1962	2e-48	1	429	1726	2	gi|46518556|gb|AC135924.2| Oryza sativa Japonica Group chromosome 5clone P0486C01, complete sequence
Os05g0474600	5	3961	231250con546	3640	8e-70	1	755	3231	3	gi|115464452|ref|NM_001062361.1| Oryza sativa (japonicacultivar-group) Os05g0474600 (Os05g0474600) mRNA,complete cds
Os05g0474700	5	744	231250con98	1710	3e-38	-1	109	1080	1	gi|115464454|ref|NM_001062362.1| Oryza sativa (japonicacultivar-group) Os05g0474700 (Os05g0474700) mRNA,complete cds
Os05g0474800	5	2239	231250con433	8049	3e-99	-1	1212	2568	2	gi|115464456|ref|NM_001062363.1| Oryza sativa (japonica cultivar-group) Os05g0474800 (Os05g0474800) mRNA, complete cds
Os05g0477300	5	946	191210con21	7911	3e-23	1	54	3473	1	gi|115464480|ref|NM_001062375.1| Oryza sativa (japonica cultivar-group) Os05g0477300 (Os05g0477300) mRNA, complete cds
Os05g0477600	5	1309	191210con43	24581	6e-96	1	496	18987	2	gi|115464484|ref|NM_001062377.1| Oryza sativa (japonica cultivar-group) Os05g0477600 (Os05g0477600) mRNA, complete cds
Os05g0482700	5	1916	191210con1760	11087	2e-75	1	734	7546	1	gi|115464536|ref|NM_001062403.1| Oryza sativa (japonicacultivar-group) Os05g0482700 (Os05g0482700) mRNA,complete cds
Os05g0486100	5	3177	A1130con726	22933	2e-26	-1	2508	3055	5	gi|115464554|ref|NM_001062412.1| Oryza sativa (japonica cultivar-group) Os05g0486100 (Os05g0486100) mRNA, complete cds
Os05g0490600	5	1637	A8190con232	9649	1e-20	1	632	2256	1	gi|115464604|ref|NM_001062437.1| Oryza sativa (japonica cultivar-group) Os05g0490600 (Os05g0490600) mRNA, complete cds
Os05g0490700	5	2720	A8190con8	19669	3e-81	1	1749	6494	1	gi|115464606|ref|NM_001062438.1| Oryza sativa (japonica cultivar-group) Os05g0490700 (Os05g0490700) mRNA, complete cds
Os05g0491100	5	968	A8190con19	37613	e-111	1	179	26632	1	gi|115464614|ref|NM_001062442.1| Oryza sativa (japonica cultivar-group) Os05g0491100 (Os05g0491100) mRNA, complete cds
Os05g0494000	5	1895	A3150con658	10251	e-112	-1	951	8079	1	gi|115464644|ref|NM_001062457.1| Oryza sativa (japonicacultivar-group) Os05g0494000 (Os05g0494000) mRNA,complete cds
Os05g0494900	5	1211	91110con1417	7299	2e-43	1	203	609	1	gi|115464654|ref|NM_001062462.1| Oryza sativa (japonica cultivar-group) Os05g0494900 (Os05g0494900) mRNA, partial cds
Os05g0495200	5	1689	A3150con9	32006	9e-34	-1	897	16472	2	gi|115464658|ref|NM_001062464.1| Oryza sativa (japonica cultivar-group) Os05g0495200 (Os05g0495200) mRNA, complete cds
Os05g0497650	5	1545	191210con890	6538	4e-20	1	219	4513	1	gi|116013002|dbj|AK243637.1| Oryza sativa Japonica Group cDNA, clone: J100087K11, full insert sequence
Os05g0501700	5	1117	191210con16	11960	5e-99	1	502	2663	1	gi|115464744|ref|NM_001062507.1| Oryza sativa (japonica cultivar-group) Os05g0501700 (Os05g0501700) mRNA, complete cds
Os05g0503000	5	1352	191210con824	16977	2e-21	-1	551	15714	2	gi|115464754|ref|NM_001062512.1| Oryza sativa (japonicacultivar-group) Os05g0503000 (Os05g0503000) mRNA,complete cds
Os05g0504766	5	1445	A1130con61	7901	4e-54	1	802	5047	2	gi|56111807|gb|AC152972.1| Oryza sativa Japonica Group chromosome 5 clone OSJNOa0048I04, complete sequence
Os05g0507200	5	210	271290con672	3690	2e-42	1	3	741	1	gi|115464780|ref|NM_001062525.1| Oryza sativa (japonica cultivar-group) Os05g0507200 (Os05g0507200) mRNA, complete cds
Os05g0507300	5	1481	A7180con40	3910	2e-22	-1	57	2378	1	gi|115464782|ref|NM_001062526.1| Oryza sativa (japonicacultivar-group) Os05g0507300 (Os05g0507300) mRNA, partialcds
Os05g0508300	5	1353	2130A0110con6	18096	1e-32	-1	993	5291	1	gi|115464788|ref|NM_001062529.1| Oryza sativa (japonica cultivar-group) Os05g0508300 (Os05g0508300) mRNA, complete cds
Os05g0509300	5	2745	171190con396	14361	1e-33	1	1062	1833	2	gi|115464802|ref|NM_001062536.1| Oryza sativa (japonicacultivar-group) Os05g0509300 (Os05g0509300) mRNA,complete cds
Os05g0510700	5	1506	171190con213	17270	2e-25	1	43	2103	1	gi|115464822|ref|NM_001062546.1| Oryza sativa (japonica cultivar-group) Os05g0510700 (Os05g0510700) mRNA, complete cds
Os05g0516800	5	968	A8190con83	25397	2e-52	1	87	19087	2	gi|115464896|ref|NM_001062583.1| Oryza sativa (japonica cultivar-group) Os05g0516800 (Os05g0516800) mRNA, complete cds
Os05g0517200	5	3494	151170con373	15788	e-135	1	746	4076	1	gi|115464900|ref|NM_001062585.1| Oryza sativa (japonica cultivar-group) Os05g0517200 (Os05g0517200) mRNA, complete cds
Os05g0519700	5	3163	171190con236	22204	0	1	188	18069	3	gi|115464932|ref|NM_001062601.1| Oryza sativa (japonicacultivar-group) Os05g0519700 (Os05g0519700) mRNA,complete cds
Os05g0519900	5	2757	171190con236	22204	5e-61	1	1830	12993	2	gi|115464936|ref|NM_001062603.1| Oryza sativa (japonica cultivar-group) Os05g0519900 (Os05g0519900) mRNA, complete cds
Os05g0521300	5	4006	151170con13	3985	1e-37	-1	2423	300	2	gi|115464948|ref|NM_001062609.1| Oryza sativa (japonicacultivar-group) Os05g0521300 (Os05g0521300) mRNA,complete cds
Os05g0526800	5	1820	151170con710	4819	1e-36	-1	1105	2233	7	gi|115465010|ref|NM_001062640.1| Oryza sativa (japonica cultivar-group) Os05g0526800 (Os05g0526800) mRNA, complete cds
Os05g0526900	5	1686	151170con710	4819	6e-35	-1	1003	2232	7	gi|46409658|gb|AC108499.3| Oryza sativa Japonica Group chromosome 5 clone OJ1187_E11, complete sequence
Os05g0527000	5	1624	151170con390	1604	1e-45	-1	1074	1109	7	gi|46409658|gb|AC108499.3| Oryza sativa Japonica Group chromosome 5clone OJ1187_E11, complete sequence
Os05g0527100	5	1415	151170con390	1604	9e-46	-1	992	1109	7	gi|46409658|gb|AC108499.3| Oryza sativa Japonica Group chromosome 5clone OJ1187_E11, complete sequence
Os05g0527900	5	1514	151170con532	3784	6e-50	1	967	2032	6	gi|115465028|ref|NM_001062649.1| Oryza sativa (japonica cultivar-group) Os05g0527900 (Os05g0527900) mRNA, complete cds
Os05g0528000	5	3489	151170con93	19609	2e-54	1	1504	2913	1	gi|115465030|ref|NM_001062650.1| Oryza sativa (japonicacultivar-group) Os05g0528000 (Os05g0528000) mRNA,complete cds
Os05g0533700	5	828	151170con367	13490	1e-71	-1	224	11265	1	gi|116013020|dbj|AK243655.1| Oryza sativa Japonica Group cDNA, clone:J100088K13, full insert sequence
Os05g0533800	5	378	151170con367	13490	2e-37	-1	42	10075	1	gi|115465088|ref|NM_001062679.1| Oryza sativa (japonica cultivar-group) Os05g0533800 (Os05g0533800) mRNA, complete cds
Os05g0536800	5	1876	251270con61	10631	5e-20	1	151	1773	2	gi|115465128|ref|NM_001062699.1| Oryza sativa (japonica cultivar-group) Os05g0536800 (Os05g0536800) mRNA, complete cds
Os05g0537400	5	1164	A8190con151	32841	9e-30	-1	835	23003	1	gi|115465138|ref|NM_001062704.1| Oryza sativa (japonica cultivar-group) Os05g0537400 (Os05g0537400) mRNA, complete cds
Os05g0539800	5	1091	131150con1572	16664	2e-21	1	286	12766	1	gi|115465152|ref|NM_001062711.1| Oryza sativa (japonica cultivar-group) Os05g0539800 (Os05g0539800) mRNA, complete cds
Os05g0540900	5	1387	0120con10952	15555	3e-27	-1	1119	380	4	gi|115465168|ref|NM_001062719.1| Oryza sativa (japonica cultivar-group) Os05g0540900 (Os05g0540900) mRNA, complete cds
Os05g0541000	5	1774	0120con10952	15555	3e-27	1	107	299	4	gi|115465170|ref|NM_001062720.1| Oryza sativa (japonica cultivar-group) Os05g0541000 (Os05g0541000) mRNA, complete cds
Os05g0541400	5	1245	151170con59	5670	9e-61	-1	889	4991	1	gi|51339042|gb|AC104713.3| Oryza sativa Japonica Group chromosome 5clone OJ1362_G11, complete sequence
Os05g0543200	5	2065	A5160con25	37234	0	1	192	15884	1	gi|116012020|dbj|AK242655.1| Oryza sativa Japonica Group cDNA, clone: J090026K18, full insert sequence
Os05g0548900	5	911	A3150con217	10797	2e-48	-1	1	3990	1	gi|116012565|dbj|AK243200.1| Oryza sativa Japonica Group cDNA, clone: J100040M09, full insert sequence
Os05g0549800	5	1185	2130A0110con2351	16514	3e-23	1	734	8392	2	gi|116012728|dbj|AK243363.1| Oryza sativa Japonica Group cDNA, clone: J100061M08, full insert sequence
Os05g0550800	5	736	2130A0110con7	8873	4e-31	-1	21	6857	5	gi|116011152|dbj|AK241787.1| Oryza sativa Japonica Group cDNA, clone: J065207G21, full insert sequence
Os05g0551000	5	2691	A8190con84	50397	3e-84	1	1239	44434	2	gi|115465290|ref|NM_001062780.1| Oryza sativa (japonicacultivar-group) Os05g0551000 (Os05g0551000) mRNA,complete cds
Os05g0553400	5	1262	91110con469	7135	2e-55	1	292	1882	2	gi|115465326|ref|NM_001062798.1| Oryza sativa (japonica cultivar-group) Os05g0553400 (Os05g0553400) mRNA, complete cds
Os05g0555600	5	2257	131150con1931	16311	3e-65	-1	573	8291	1	gi|115465348|ref|NM_001062809.1| Oryza sativa (japonica cultivar-group) Os05g0555600 (Os05g0555600) mRNA, partial cds
Os05g0560400	5	1050	131150con528	10478	1e-34	-1	79	8692	2	gi|115465416|ref|NM_001062843.1| Oryza sativa (japonica cultivar-group) Os05g0560400 (Os05g0560400) mRNA, complete cds
Os05g0560600	5	2034	131150con95	23546	2e-22	-1	823	8592	1	gi|115465420|ref|NM_001062845.1| Oryza sativa (japonica cultivar-group) Os05g0560600 (Os05g0560600) mRNA, complete cds
Os05g0562300	5	1453	91110con67	13944	6e-47	-1	175	8676	2	gi|115465440|ref|NM_001062855.1| Oryza sativa (japonica cultivar-group) Os05g0562300 (Os05g0562300) mRNA, complete cds
Os05g0564400	5	1123	A8190con83	25397	3e-48	1	183	19066	3	gi|115465466|ref|NM_001062868.1| Oryza sativa (japonica cultivar-group) Os05g0564400 (Os05g0564400) mRNA, complete cds
Os05g0565900	5	1293	111130con266	16696	2e-43	-1	624	7703	1	gi|46394351|tpg|BK005052.1| TPA: TPA_inf: Oryza sativa (indica cultivar-group) WRKY transcription factor 49 (WRKY49) gene, complete cds
Os05g0566400	5	2414	7190con1499	11797	5e-98	1	217	7312	1	gi|115465484|ref|NM_001062877.1| Oryza sativa (japonicacultivar-group) Os05g0566400 (Os05g0566400) mRNA,complete cds
Os05g0569800	5	1192	231250con822	6292	2e-77	-1	428	5759	3	gi|115465532|ref|NM_001062901.1| Oryza sativa (japonicacultivar-group) Os05g0569800 (Os05g0569800) mRNA,complete cds
Os05g0574300	5	692	2130A0110con49	14561	e-123	1	231	6955	1	gi|50838837|gb|AC104284.2| Oryza sativa Japonica Group chromosome 5 clone OJ1735_C10, complete sequence
Os05g0578600	5	1145	A8190con247	29806	3e-60	1	553	8755	1	gi|115465628|ref|NM_001062949.1| Oryza sativa (japonica cultivar-group) Os05g0578600 (Os05g0578600) mRNA, partial cds
Os05g0583000	5	1776	111130con266	16696	1e-33	-1	630	7968	1	gi|33519201|gb|AY341857.1| Oryza sativa (japonica cultivar-group) WRKY17 mRNA, complete cds
Os05g0584000	5	930	91110con28	14053	3e-32	-1	397	9013	1	gi|58530791|dbj|AP008211.1| Oryza sativa (japonica cultivar-group) genomic DNA, chromosome 5
Os05g0584900	5	2240	0120con12014	6556	e-157	1	711	2947	1	gi|115465706|ref|NM_001062988.1| Oryza sativa (japonica cultivar-group) Os05g0584900 (Os05g0584900) mRNA, complete cds
Os05g0588300	5	958	2130A0110con2449	6902	4e-22	-1	336	1384	1	gi|115465748|ref|NM_001063009.1| Oryza sativa (japonica cultivar-group) Os05g0588300 (Os05g0588300) mRNA, partial cds
Os05g0591300	5	1362	251270con521	42816	4e-29	-1	1135	21860	1	gi|115465776|ref|NM_001063023.1| Oryza sativa (japonica cultivar-group) Os05g0591300 (Os05g0591300) mRNA, complete cds
Os05g0592500	5	3154	111130con60	24438	1e-34	-1	1723	14461	1	gi|115465792|ref|NM_001063031.1| Oryza sativa (japonica cultivar-group) Os05g0592500 (Os05g0592500) mRNA, complete cds
Os06g0112700	6	1104	211230con331	19729	1e-25	-1	144	10124	4	gi|115465991|ref|NM_001063130.1| Oryza sativa (japonica cultivar-group) Os06g0112700 (Os06g0112700) mRNA, complete cds
Os06g0116600	6	767	291310con38	6071	6e-27	-1	147	2351	3	gi|115466045|ref|NM_001063157.1| Oryza sativa (japonicacultivar-group) Os06g0116600 (Os06g0116600) mRNA,complete cds
Os06g0133600	6	1379	2130A0110con2355	22013	e-133	1	785	7334	1	gi|115466221|ref|NM_001063245.1| Oryza sativa (japonica cultivar-group) Os06g0133600 (Os06g0133600) mRNA, complete cds
Os06g0141000	6	1804	5170con1864	6414	9e-25	-1	266	4196	1	gi|58531193|dbj|AP008212.1| Oryza sativa (japonica cultivar-group) genomic DNA, chromosome 6
Os06g0149600	6	810	171190con325	5238	e-154	1	1	4115	6	gi|156765110|dbj|AK288495.1| Oryza sativa Japonica Group cDNA, clone:J090040M20, full insert sequence
Os06g0152000	6	2749	231250con375	11381	6e-33	-1	96	6940	1	gi|58531193|dbj|AP008212.1| Oryza sativa (japonica cultivar-group) genomic DNA, chromosome 6
Os06g0156900	6	1543	271290con1628	4416	4e-20	-1	232	2100	2	gi|115466515|ref|NM_001063392.1| Oryza sativa (japonica cultivar-group) Os06g0156900 (Os06g0156900) mRNA, complete cds
Os06g0170250	6	2625	271290con43	14135	3e-22	1	2116	4044	2	gi|115466661|ref|NM_001063465.1| Oryza sativa (japonica cultivar-group) Os06g0170100 (Os06g0170100) mRNA, complete cds
Os06g0182500	6	2101	271290con787	2301	5e-36	-1	769	696	1	gi|115466771|ref|NM_001063520.1| Oryza sativa (japonicacultivar-group) Os06g0182500 (Os06g0182500) mRNA,complete cds
Os06g0198800	6	1840	91110con254	7515	7e-38	-1	224	4334	1	gi|115466925|ref|NM_001063597.1| Oryza sativa (japonica cultivar-group) Os06g0198800 (Os06g0198800) mRNA, partial cds
Os06g0206200	6	760	151170con739	5030	6e-24	1	115	373	1	gi|115466991|ref|NM_001063630.1| Oryza sativa (japonica cultivar-group) Os06g0206200 (Os06g0206200) mRNA, complete cds
Os06g0224400	6	1528	A1130con8	25622	2e-34	-1	315	12870	3	gi|116635636|emb|CT834236.1| Oryza sativa (indica cultivar-group) cDNA clone:OSIGCSN017B09, full insert sequence
Os06g0224700	6	1588	A1130con8	25622	7e-22	-1	204	12929	3	gi|58531193|dbj|AP008212.1| Oryza sativa (japonica cultivar-group) genomic DNA, chromosome 6
Os06g0225200	6	1430	A1130con8	25622	1e-20	-1	172	12929	3	gi|115467191|ref|NM_001063730.1| Oryza sativa (japonica cultivar-group) Os06g0225200 (Os06g0225200) mRNA, complete cds
Os06g0229200	6	3126	271290con661	9173	2e-27	1	1739	6374	1	gi|115467227|ref|NM_001063748.1| Oryza sativa (japonica cultivar-group) Os06g0229200 (Os06g0229200) mRNA, complete cds
Os06g0257450	6	657	231250con1449	5897	8e-23	-1	251	2467	1	gi|156764548|dbj|AK287933.1| Oryza sativa Japonica Group cDNA, clone: J075001C20, full insert sequence
Os06g0260500	6	1479	151170con3	10072	3e-52	-1	1126	2815	1	gi|115467455|ref|NM_001063862.1| Oryza sativa (japonica cultivar-group) Os06g0260500 (Os06g0260500) mRNA, complete cds
Os06g0262200	6	1476	151170con3	10072	6e-44	-1	1123	2815	1	gi|115467459|ref|NM_001063864.1| Oryza sativa (japonica cultivar-group) Os06g0262200 (Os06g0262200) mRNA, complete cds
Os06g0262800	6	1668	151170con3	10072	2e-37	-1	1215	2815	1	gi|115467461|ref|NM_001063865.1| Oryza sativa (japonica cultivar-group) Os06g0262800 (Os06g0262800) mRNA, complete cds
Os06g0263400	6	1515	151170con3	10072	2e-40	-1	1159	2812	1	gi|58531193|dbj|AP008212.1| Oryza sativa (japonica cultivar-group) genomic DNA, chromosome 6
Os06g0316600	6	2280	0120con9246	4630	1e-79	1	1609	3854	2	gi|58531193|dbj|AP008212.1| Oryza sativa (japonica cultivar-group) genomicDNA, chromosome 6
Os06g0342750	6	12068	171190con325	5238	0	-1	2651	5186	8	gi|58531193|dbj|AP008212.1| Oryza sativa (japonica cultivar-group) genomicDNA, chromosome 6
Os06g0343500	6	2055	151170con710	4819	3e-34	1	621	2009	6	gi|115467953|ref|NM_001064111.1| Oryza sativa (japonica cultivar-group) Os06g0343500 (Os06g0343500) mRNA, complete cds
Os06g0343600	6	1915	151170con710	4819	3e-34	-1	1070	2178	6	gi|115467951|ref|NM_001064110.1| Oryza sativa (japonica cultivar-group) Os06g0343600 (Os06g0343600) mRNA, complete cds
Os06g0472700	6	1717	A3150con11	13743	5e-20	-1	993	10907	1	gi|115468049|ref|NM_001064159.1| Oryza sativa (japonica cultivar-group) Os06g0472700 (Os06g0472700) mRNA, complete cds
Os06g0494400	6	1852	2130A0110con33	2001	5e-23	1	752	793	2	gi|115468175|ref|NM_001064222.1| Oryza sativa (japonicacultivar-group) Os06g0494400 (Os06g0494400) mRNA,complete cds
Os06g0495100	6	1488	2130A0110con33	2001	4e-23	1	260	793	1	gi|115468179|ref|NM_001064224.1| Oryza sativa (japonicacultivar-group) Os06g0495100 (Os06g0495100) mRNA,complete cds
Os06g0495500	6	1721	2130A0110con33	2001	5e-26	1	1187	1310	2	gi|115468181|ref|NM_001064225.1| Oryza sativa (japonicacultivar-group) Os06g0495500 (Os06g0495500) mRNA,complete cds
Os06g0496000	6	2528	0120con502	30926	8e-29	-1	107	28777	1	gi|115468187|ref|NM_001064228.1| Oryza sativa (japonicacultivar-group) Os06g0496000 (Os06g0496000) mRNA,complete cds
Os06g0517450	6	7709	251270con336	14111	0	1	3553	5193	3	gi|58531193|dbj|AP008212.1| Oryza sativa (japonica cultivar-group) genomic DNA, chromosome 6
Os06g0531600	6	1432	A3150con56	7570	8e-37	1	138	1980	2	gi|115468371|ref|NM_001064320.1| Oryza sativa (japonica cultivar-group) Os06g0531600 (Os06g0531600) mRNA, complete cds
Os06g0539400	6	2250	A5160con30	39702	2e-63	-1	344	23580	2	gi|115468405|ref|NM_001064337.1| Oryza sativa (japonica cultivar-group) Os06g0539400 (Os06g0539400) mRNA, complete cds
Os06g0548000	6	1670	251270con366	3144	5e-23	-1	225	1670	2	gi|115468451|ref|NM_001064360.1| Oryza sativa (japonicacultivar-group) Os06g0548000 (Os06g0548000) mRNA,complete cds
Os06g0551400	6	1005	A8190con83	25397	1e-59	1	115	19087	2	gi|115468475|ref|NM_001064372.1| Oryza sativa (japonica cultivar-group) Os06g0551400 (Os06g0551400) mRNA, complete cds
Os06g0554800	6	4315	251270con22	9460	6e-37	1	2698	3142	3	gi|115468501|ref|NM_001064385.1| Oryza sativa (japonica cultivar-group) Os06g0554800 (Os06g0554800) mRNA, complete cds
Os06g0576800	6	1077	231250con129	11830	4e-87	1	748	1314	3	gi|115468663|ref|NM_001064466.1| Oryza sativa (japonica cultivar-group) Os06g0578200 (Os06g0578200) mRNA, complete cds
Os06g0589800	6	3684	91110con30	2503	7e-58	1	1447	1224	5	gi|115468729|ref|NM_001064499.1| Oryza sativa (japonicacultivar-group) Os06g0589800 (Os06g0589800) mRNA,complete cds
Os06g0598000	6	102	251270con14	24201	2e-22	1	51	7669	1	ref|NM_001187955.1| Oryza sativa Japonica Group Os06g0598000 (Os06g0598000) mRNA, complete cds
Os06g0598100	6	981	251270con14	24201	0	1	1	13281	1	gi|58531193|dbj|AP008212.1| Oryza sativa (japonica cultivar-group) genomic DNA, chromosome 6
Os06g0598200	6	348	251270con14	24201	0	-1	1	11665	3	gi|115475562|ref|NM_001067913.1| Oryza sativa (japonica cultivar-group) Os08g0252200 (Os08g0252200) mRNA, complete cds
Os06g0598500	6	822	171190con19	2870	1e-25	1	646	1619	2	gi|115468791|ref|NM_001064530.1| Oryza sativa (japonica cultivar-group) Os06g0598500 (Os06g0598500) mRNA, complete cds
Os06g0633900	6	1170	251270con967	12382	1e-25	-1	229	4190	1	gi|115469067|ref|NM_001064668.1| Oryza sativa (japonica cultivar-group) Os06g0633900 (Os06g0633900) mRNA, complete cds
Os06g0641900	6	1617	A1130con582	7118	1e-26	1	364	4740	1	gi|58531193|dbj|AP008212.1| Oryza sativa (japonica cultivar-group) genomicDNA, chromosome 6
Os06g0650100	6	832	A1130con61	7901	7e-36	1	146	5047	2	gi|115469243|ref|NM_001064756.1| Oryza sativa (japonica cultivar-group) Os06g0650100 (Os06g0650100) mRNA, complete cds
Os06g0653100	6	2669	3150con67	7874	1e-27	1	320	172	1	gi|58531193|dbj|AP008212.1| Oryza sativa (japonica cultivar-group) genomicDNA, chromosome 6
Os06g0654300	6	3204	151170con874	5444	2e-30	-1	1055	3166	2	gi|115469289|ref|NM_001064779.1| Oryza sativa (japonicacultivar-group) Os06g0654300 (Os06g0654300) mRNA,complete cds
Os06g0661500	6	830	A6170con53	30795	1e-22	1	298	16600	1	gi|115469351|ref|NM_001064810.1| Oryza sativa (japonica cultivar-group) Os06g0661500 (Os06g0661500) mRNA, complete cds
Os06g0666600	6	1563	3150con1462	9512	5e-26	1	399	980	1	gi|115469419|ref|NM_001064844.1| Oryza sativa (japonica cultivar-group) Os06g0666600 (Os06g0666600) mRNA, complete cds
Os06g0671900	6	1576	191210con1611	7233	4e-88	-1	760	3508	1	gi|115469469|ref|NM_001064869.1| Oryza sativa (japonica cultivar-group) Os06g0671900 (Os06g0671900) mRNA, complete cds
Os06g0673500	6	725	A1130con61	7901	9e-26	1	363	5113	1	gi|116012839|dbj|AK243474.1| Oryza sativa Japonica Group cDNA, clone: J100072F13, full insert sequence
Os06g0675700	6	2829	0120con11699	22490	1e-30	1	1900	10682	1	gi|115469495|ref|NM_001064882.1| Oryza sativa (japonica cultivar-group) Os06g0675700 (Os06g0675700) mRNA, complete cds
Os06g0676700	6	2873	0120con11699	22490	9e-26	1	1946	10682	1	gi|115469507|ref|NM_001064888.1| Oryza sativa (japonica cultivar-group) Os06g0676700 (Os06g0676700) mRNA, complete cds
Os06g0679400	6	1926	A8190con232	9649	1e-23	1	354	1090	3	gi|115469537|ref|NM_001064903.1| Oryza sativa (japonica cultivar-group) Os06g0679400 (Os06g0679400) mRNA, complete cds
Os06g0681400	6	1660	A1130con61	7901	5e-60	1	739	5047	2	gi|115469557|ref|NM_001064913.1| Oryza sativa (japonica cultivar-group) Os06g0681400 (Os06g0681400) mRNA, complete cds
Os06g0701200	6	2271	2130A0110con2319	4698	4e-49	-1	451	4109	1	gi|115469765|ref|NM_001065017.1| Oryza sativa (japonicacultivar-group) Os06g0701200 (Os06g0701200) mRNA,complete cds
Os06g0712600	6	1155	271290con839	6043	9e-30	1	391	332	1	gi|115469919|ref|NM_001065094.1| Oryza sativa (japonicacultivar-group) Os06g0712600 (Os06g0712600) mRNA,complete cds
Os06g0716700	6	2689	291310con509	2533	9e-35	1	1701	1689	1	gi|115469981|ref|NM_001065125.1| Oryza sativa (japonicacultivar-group) Os06g0716700 (Os06g0716700) mRNA,complete cds
Os06g0717100	6	1645	151170con504	6218	1e-26	-1	456	1068	2	gi|115469985|ref|NM_001065127.1| Oryza sativa (japonicacultivar-group) Os06g0717100 (Os06g0717100) mRNA,complete cds
Os06g0718100	6	1066	A1130con33	13292	8e-24	1	392	4131	2	gi|115469999|ref|NM_001065134.1| Oryza sativa (japonica cultivar-group) Os06g0718100 (Os06g0718100) mRNA, complete cds
Os06g0724800	6	1430	251270con564	26140	3e-24	-1	591	5015	1	gi|115470031|ref|NM_001065150.1| Oryza sativa (japonica cultivar-group) Os06g0724800 (Os06g0724800) mRNA, partial cds
Os07g0100600	7	1872	A1130con521	21974	7e-75	-1	967	10147	3	gi|115470146|ref|NM_001065207.1| Oryza sativa (japonica cultivar-group) Os07g0100600 (Os07g0100600) mRNA, partial cds
Os07g0101000	7	1752	211230con759	10684	2e-25	1	688	4189	3	gi|58531194|dbj|AP008213.1| Oryza sativa (japonica cultivar-group) genomic DNA, chromosome 7
Os07g0162300	7	1856	211230con255	1467	6e-29	1	650	1260	1	gi|115470694|ref|NM_001065481.1| Oryza sativa (japonicacultivar-group) Os07g0162300 (Os07g0162300) mRNA,complete cds
Os07g0162500	7	1378	5170con1297	4668	4e-20	1	313	1511	1	gi|115470698|ref|NM_001065483.1| Oryza sativa (japonica cultivar-group) Os07g0162500 (Os07g0162500) mRNA, complete cds
Os07g0165100	7	3114	251270con322	9604	8e-45	-1	2752	9459	2	gi|156765028|dbj|AK288413.1| Oryza sativa Japonica Group cDNA, clone:J090031A14, full insert sequence
Os07g0166100	7	2427	271290con1029	4575	2e-84	1	1516	2611	1	gi|115470742|ref|NM_001065505.1| Oryza sativa (japonicacultivar-group) Os07g0166100 (Os07g0166100) mRNA,complete cds
Os07g0186200	7	2514	291310con55	2022	9e-78	1	1903	682	3	gi|58531194|dbj|AP008213.1| Oryza sativa (japonica cultivar-group) genomicDNA, chromosome 7
Os07g0192000	7	1738	291310con359	13302	2e-44	-1	825	11884	2	gi|115470998|ref|NM_001065633.1| Oryza sativa (japonica cultivar-group) Os07g0192000 (Os07g0192000) mRNA, complete cds
Os07g0192600	7	1728	291310con24	12426	1e-39	1	804	11048	2	gi|115471002|ref|NM_001065635.1| Oryza sativa (japonicacultivar-group) Os07g0192600 (Os07g0192600) mRNA,complete cds
Os07g0192700	7	1855	291310con359	13302	9e-22	-1	873	11890	2	gi|115471004|ref|NM_001065636.1| Oryza sativa (japonica cultivar-group) Os07g0192700 (Os07g0192700) mRNA, complete cds
Os07g0192800	7	1977	291310con359	13302	2e-41	-1	1091	11891	2	gi|115471006|ref|NM_001065637.1| Oryza sativa (japonica cultivar-group) Os07g0192800 (Os07g0192800) mRNA, complete cds
Os07g0194800	7	2442	91110con266	7923	2e-66	1	560	95	1	gi|115471030|ref|NM_001065649.1| Oryza sativa (japonicacultivar-group) Os07g0194800 (Os07g0194800) mRNA, partialcds
Os07g0203900	7	2166	291310con529	20850	e-152	-1	460	11709	1	gi|58531194|dbj|AP008213.1| Oryza sativa (japonica cultivar-group) genomic DNA, chromosome 7
Os07g0206600	7	1751	A1130con12	40235	2e-25	1	935	11384	2	gi|115471108|ref|NM_001065688.1| Oryza sativa (japonica cultivar-group) Os07g0206600 (Os07g0206600) mRNA, complete cds
Os07g0225300	7	1252	A1130con22	11811	7e-37	1	268	11096	2	gi|115471228|ref|NM_001065748.1| Oryza sativa (japonicacultivar-group) Os07g0225300 (Os07g0225300) mRNA,complete cds
Os07g0251900	7	4141	3150con101	4537	8e-27	-1	2832	2880	3	gi|115471404|ref|NM_001065836.1| Oryza sativa (japonica cultivar-group) Os07g0251900 (Os07g0251900) mRNA, complete cds
Os07g0272300	7	688	5170con576	16872	e-124	1	1	10176	1	gi|115471496|ref|NM_001065882.1| Oryza sativa (japonica cultivar-group) Os07g0272300 (Os07g0272300) mRNA, partial cds
Os07g0272400	7	2121	5170con576	16872	e-134	-1	649	6760	1	gi|115471498|ref|NM_001065883.1| Oryza sativa (japonica cultivar-group) Os07g0272400 (Os07g0272400) mRNA, complete cds
Os07g0286100	7	1023	131150con558	13077	1e-22	1	106	10799	1	gi|115471570|ref|NM_001065919.1| Oryza sativa (japonica cultivar-group) Os07g0286100 (Os07g0286100) mRNA, complete cds
Os07g0408500	7	1740	291310con554	14060	1e-26	-1	293	5502	1	gi|115471676|ref|NM_001065972.1| Oryza sativa (japonica cultivar-group) Os07g0408500 (Os07g0408500) mRNA, complete cds
Os07g0432800	7	2142	251270con521	42816	e-112	1	1448	16024	1	gi|115471792|ref|NM_001066030.1| Oryza sativa (japonica cultivar-group) Os07g0432800 (Os07g0432800) mRNA, partial cds
Os07g0458900	7	1623	231250con129	11830	2e-96	1	1051	1314	3	gi|58531194|dbj|AP008213.1| Oryza sativa (japonica cultivar-group) genomic DNA, chromosome 7
Os07g0462200	7	908	231250con410	6519	7e-64	1	236	3951	2	gi|115471962|ref|NM_001066115.1| Oryza sativa (japonicacultivar-group) Os07g0462200 (Os07g0462200) mRNA,complete cds
Os07g0467900	7	2597	251270con31	4973	6e-82	1	2436	1065	1	gi|115471990|ref|NM_001066129.1| Oryza sativa (japonicacultivar-group) Os07g0467900 (Os07g0467900) mRNA,complete cds
Os07g0484700	7	2326	251270con521	42816	e-114	1	1374	16024	1	gi|115472106|ref|NM_001066187.1| Oryza sativa (japonica cultivar-group) Os07g0484700 (Os07g0484700) mRNA, complete cds
Os07g0489500	7	408	A1130con61	7901	e-100	1	1	5047	2	gi|115472138|ref|NM_001066203.1| Oryza sativa (japonica cultivar-group) Os07g0489500 (Os07g0489500) mRNA, complete cds
Os07g0521000	7	595	3150con1353	12364	1e-49	1	272	8648	1	gi|115472414|ref|NM_001066341.1| Oryza sativa (japonica cultivar-group) Os07g0521000 (Os07g0521000) mRNA, complete cds
Os07g0529600	7	1411	231250con882	55841	1e-66	-1	264	50541	1	gi|115472484|ref|NM_001066376.1| Oryza sativa (japonica cultivar-group) Os07g0529600 (Os07g0529600) mRNA, complete cds
Os07g0543600	7	984	171190con253	11762	1e-31	1	668	833	2	gi|115472620|ref|NM_001066444.1| Oryza sativa (japonica cultivar-group) Os07g0543600 (Os07g0543600) mRNA, complete cds
Os07g0546700	7	498	271290con672	3690	1e-70	1	50	741	1	gi|116014166|dbj|AK241215.1| Oryza sativa Japonica Group cDNA, clone: J065123C18, full insert sequence
Os07g0548300	7	1986	271290con1146	10224	e-102	-1	521	9019	2	gi|115472656|ref|NM_001066462.1| Oryza sativa (japonicacultivar-group) Os07g0548300 (Os07g0548300) mRNA,complete cds
Os07g0549900	7	558	151170con874	5444	3e-74	-1	196	1720	3	gi|156764275|dbj|AK287660.1| Oryza sativa Japonica Group cDNA, clone: J065112B21, full insert sequence
Os07g0551400	7	1351	191210con16	11960	3e-39	1	265	2425	1	gi|115472688|ref|NM_001066478.1| Oryza sativa (japonica cultivar-group) Os07g0551400 (Os07g0551400) mRNA, complete cds
Os07g0558000	7	3057	A5160con29	3130	e-108	1	1221	953	1	gi|115472744|ref|NM_001066506.1| Oryza sativa (japonicacultivar-group) Os07g0558000 (Os07g0558000) mRNA,complete cds
Os07g0586100	7	1438	A7180con100	6566	e-146	1	602	2096	4	gi|115473058|ref|NM_001066663.1| Oryza sativa (japonica cultivar-group) Os07g0586100 (Os07g0586100) mRNA, complete cds
Os07g0586200	7	1754	A7180con100	6566	2e-41	1	1245	2434	4	gi|115473060|ref|NM_001066664.1| Oryza sativa (japonica cultivar-group) Os07g0586200 (Os07g0586200) mRNA, complete cds
Os07g0587400	7	1839	271290con1267	9206	5e-54	1	632	3	4	gi|115473076|ref|NM_001066672.1| Oryza sativa (japonicacultivar-group) Os07g0587400 (Os07g0587400) mRNA,complete cds
Os07g0604400	7	2206	2130A0110con42	4872	6e-85	1	117	2480	1	gi|58531194|dbj|AP008213.1| Oryza sativa (japonica cultivar-group) genomic DNA, chromosome 7
Os07g0604500	7	1317	5170con578	8306	2e-21	1	307	6694	1	gi|115473244|ref|NM_001066756.1| Oryza sativa (japonica cultivar-group) Os07g0604500 (Os07g0604500) mRNA, complete cds
Os07g0604800	7	1407	171190con239	10554	e-129	1	88	4948	1	gi|115473250|ref|NM_001066759.1| Oryza sativa (japonica cultivar-group) Os07g0604800 (Os07g0604800) mRNA, complete cds
Os07g0608400	7	1219	231250con135	8010	6e-31	-1	738	314	1	gi|115473286|ref|NM_001066777.1| Oryza sativa (japonicacultivar-group) Os07g0608400 (Os07g0608400) mRNA,complete cds
Os07g0615000	7	1774	0120con9265	25046	1e-73	-1	13	22365	1	gi|115473336|ref|NM_001066802.1| Oryza sativa (japonica cultivar-group) Os07g0615000 (Os07g0615000) mRNA, complete cds
Os07g0634100	7	1167	5170con891	21107	3e-39	1	139	5112	1	gi|115473558|ref|NM_001066913.1| Oryza sativa (japonica cultivar-group) Os07g0634100 (Os07g0634100) mRNA, complete cds
Os07g0636100	7	1296	A3150con234	20455	2e-83	-1	266	15925	1	gi|115473586|ref|NM_001066927.1| Oryza sativa (japonica cultivar-group) Os07g0636100 (Os07g0636100) mRNA, complete cds
Os07g0636900	7	2920	231250con354	6987	7e-45	1	2365	649	1	gi|115473598|ref|NM_001066933.1| Oryza sativa (japonicacultivar-group) Os07g0636900 (Os07g0636900) mRNA, partialcds
Os07g0637000	7	1778	231250con354	6987	3e-43	-1	133	804	1	gi|115473596|ref|NM_001066932.1| Oryza sativa (japonicacultivar-group) Os07g0637000 (Os07g0637000) mRNA, partialcds
Os07g0641200	7	1434	251270con106	26888	2e-46	-1	4	3065	1	gi|58531194|dbj|AP008213.1| Oryza sativa (japonica cultivar-group) genomic DNA, chromosome 7
Os07g0642200	7	1283	2130A0110con2783	7682	6e-25	1	266	3587	2	gi|115473670|ref|NM_001066969.1| Oryza sativa (japonica cultivar-group) Os07g0642200 (Os07g0642200) mRNA, complete cds
Os07g0645800	7	981	251270con679	4036	7e-21	1	413	2219	1	gi|115473718|ref|NM_001066993.1| Oryza sativa (japonicacultivar-group) Os07g0645800 (Os07g0645800) mRNA,complete cds
Os07g0668900	7	2191	251270con69	13981	2e-35	1	754	6551	1	gi|115473968|ref|NM_001067118.1| Oryza sativa (japonica cultivar-group) Os07g0668900 (Os07g0668900) mRNA, complete cds
Os07g0683200	7	1650	A1130con22	11811	2e-28	1	383	11097	2	gi|115474130|ref|NM_001067199.1| Oryza sativa (japonicacultivar-group) Os07g0683200 (Os07g0683200) mRNA, partialcds
Os07g0683600	7	1625	A1130con71	4581	3e-27	-1	1153	3445	2	gi|58531194|dbj|AP008213.1| Oryza sativa (japonica cultivar-group) genomicDNA, chromosome 7
Os07g0684000	7	986	A1130con71	4581	7e-24	-1	353	4247	2	gi|115474138|ref|NM_001067203.1| Oryza sativa (japonicacultivar-group) Os07g0684000 (Os07g0684000) mRNA,complete cds
Os07g0684900	7	1377	A1130con368	35681	3e-45	-1	163	2336	2	gi|115474146|ref|NM_001067207.1| Oryza sativa (japonica cultivar-group) Os07g0684900 (Os07g0684900) mRNA, complete cds
Os07g0685000	7	1847	91110con736	9811	5e-20	-1	363	5911	2	gi|115474148|ref|NM_001067208.1| Oryza sativa (japonica cultivar-group) Os07g0685000 (Os07g0685000) mRNA, complete cds
Os07g0687200	7	798	A8190con19	37613	4e-62	1	160	26632	1	gi|150171282|emb|CU405713.1| Oryza rufipogon (W1943) cDNA clone: ORW1943C003A06, full insert sequence
Os07g0693100	7	1969	5170con16	12553	2e-44	1	243	3086	2	gi|115474256|ref|NM_001067262.1| Oryza sativa (japonica cultivar-group) Os07g0693100 (Os07g0693100) mRNA, complete cds
Os08g0103300	8	3118	A8190con240	21854	3e-29	1	1716	16771	1	gi|115474348|ref|NM_001067306.1| Oryza sativa (japonica cultivar-group) Os08g0103300 (Os08g0103300) mRNA, complete cds
Os08g0106300	8	1575	3150con1046	8360	7e-22	1	187	1881	2	gi|115474388|ref|NM_001067326.1| Oryza sativa (japonica cultivar-group) Os08g0106300 (Os08g0106300) mRNA, complete cds
Os08g0110500	8	2952	291310con384	7415	0	-1	1524	1896	1	gi|115474446|ref|NM_001067355.1| Oryza sativa (japonicacultivar-group) Os08g0110500 (Os08g0110500) mRNA,complete cds
Os08g0114300	8	2059	251270con55	2257	3e-62	-1	300	1671	1	gi|115474506|ref|NM_001067385.1| Oryza sativa (japonicacultivar-group) Os08g0114300 (Os08g0114300) mRNA,complete cds
Os08g0114400	8	1234	251270con55	2257	6e-22	1	171	241	1	gi|115474504|ref|NM_001067384.1| Oryza sativa (japonicacultivar-group) Os08g0114400 (Os08g0114400) mRNA,complete cds
Os08g0115200	8	1765	131150con52	12684	8e-25	1	756	449	1	gi|115474508|ref|NM_001067386.1| Oryza sativa (japonicacultivar-group) Os08g0115200 (Os08g0115200) mRNA,complete cds
Os08g0116400	8	1205	A3150con748	2926	2e-24	-1	228	1960	1	gi|115474512|ref|NM_001067388.1| Oryza sativa (japonicacultivar-group) Os08g0116400 (Os08g0116400) mRNA, partialcds
Os08g0130600	8	3113	191210con824	16977	4e-22	1	2198	13055	1	gi|115474654|ref|NM_001067459.1| Oryza sativa (japonica cultivar-group) Os08g0130600 (Os08g0130600) mRNA, complete cds
Os08g0130700	8	728	191210con824	16977	8e-23	-1	387	13164	1	gi|116011597|dbj|AK242232.1| Oryza sativa Japonica Group cDNA, clone: J075177B07, full insert sequence
Os08g0140300	8	1866	0120con84	4898	e-134	-1	747	4636	2	gi|115474742|ref|NM_001067503.1| Oryza sativa (japonicacultivar-group) Os08g0140300 (Os08g0140300) mRNA,complete cds
Os08g0140500	8	1572	0120con84	4898	e-131	-1	625	4630	2	gi|115474744|ref|NM_001067504.1| Oryza sativa (japonicacultivar-group) Os08g0140500 (Os08g0140500) mRNA,complete cds
Os08g0150700	8	1133	A1130con274	15280	1e-35	-1	111	9921	2	gi|115474794|ref|NM_001067529.1| Oryza sativa (japonica cultivar-group) Os08g0150700 (Os08g0150700) mRNA, complete cds
Os08g0157500	8	1424	291310con1095	10374	1e-63	1	871	9164	1	gi|115474868|ref|NM_001067566.1| Oryza sativa (japonicacultivar-group) Os08g0157500 (Os08g0157500) mRNA,complete cds
Os08g0160000	8	1369	A7180con110	16275	e-102	-1	602	3000	3	gi|115474898|ref|NM_001067581.1| Oryza sativa (japonica cultivar-group) Os08g0160000 (Os08g0160000) mRNA, complete cds
Os08g0169700	8	6369	151170con381	7826	e-102	-1	902	7686	3	gi|115474982|ref|NM_001067623.1| Oryza sativa (japonicacultivar-group) Os08g0169700 (Os08g0169700) mRNA,complete cds
Os08g0172200	8	1926	171190con30	10621	7e-38	-1	1065	4600	1	gi|115475006|ref|NM_001067635.1| Oryza sativa (japonica cultivar-group) Os08g0172200 (Os08g0172200) mRNA, complete cds
Os08g0188900	8	660	0120con9265	25046	1e-24	-1	297	10965	3	gi|115475116|ref|NM_001067690.1| Oryza sativa (japonica cultivar-group) Os08g0188900 (Os08g0188900) mRNA, complete cds
Os08g0189100	8	855	0120con9265	25046	2e-39	1	348	12880	3	gi|115475118|ref|NM_001067691.1| Oryza sativa (japonica cultivar-group) Os08g0189100 (Os08g0189100) mRNA, complete cds
Os08g0189200	8	915	3150con1854	17027	5e-31	1	280	13336	2	gi|115475120|ref|NM_001067692.1| Oryza sativa (japonica cultivar-group) Os08g0189200 (Os08g0189200) mRNA, complete cds
Os08g0189300	8	893	3150con1854	17027	8e-39	1	282	13330	4	gi|115475122|ref|NM_001067693.1| Oryza sativa (japonica cultivar-group) Os08g0189300 (Os08g0189300) mRNA, complete cds
Os08g0189400	8	615	0120con9265	25046	2e-57	1	153	12778	3	gi|156764340|dbj|AK287725.1| Oryza sativa Japonica Group cDNA, clone: J065138D21, full insert sequence
Os08g0189500	8	965	0120con9265	25046	9e-45	1	312	12809	3	gi|116012500|dbj|AK243135.1| Oryza sativa Japonica Group cDNA, clone: J100030N12, full insert sequence
Os08g0189600	8	982	0120con9265	25046	3e-54	1	340	12801	3	gi|115475128|ref|NM_001067696.1| Oryza sativa (japonica cultivar-group) Os08g0189600 (Os08g0189600) mRNA, complete cds
Os08g0189700	8	977	0120con9265	25046	1e-53	1	337	12778	1	gi|116013994|dbj|AK241043.1| Oryza sativa Japonica Group cDNA, clone: J065060M06, full insert sequence
Os08g0189850	8	675	0120con9265	25046	1e-36	-1	211	11042	3	gi|58531195|dbj|AP008214.1| Oryza sativa (japonica cultivar-group) genomic DNA, chromosome 8
Os08g0189900	8	867	0120con9265	25046	5e-46	-1	272	11006	5	gi|115475132|ref|NM_001067698.1| Oryza sativa (japonica cultivar-group) Os08g0189900 (Os08g0189900) mRNA, complete cds
Os08g0190100	8	934	0120con9265	25046	3e-63	1	308	12801	3	gi|115475134|ref|NM_001067699.1| Oryza sativa (japonica cultivar-group) Os08g0190100 (Os08g0190100) mRNA, complete cds
Os08g0191000	8	2008	291310con240	9836	6e-66	-1	1097	8542	1	gi|115475144|ref|NM_001067704.1| Oryza sativa (japonicacultivar-group) Os08g0191000 (Os08g0191000) mRNA,complete cds
Os08g0191900	8	2020	291310con529	20850	e-107	-1	1230	15735	1	gi|115475154|ref|NM_001067709.1| Oryza sativa (japonica cultivar-group) Os08g0191900 (Os08g0191900) mRNA, complete cds
Os08g0197700	8	2031	A5160con151	37134	7e-35	-1	549	23751	1	gi|115475194|ref|NM_001067729.1| Oryza sativa (japonica cultivar-group) Os08g0197700 (Os08g0197700) mRNA, complete cds
Os08g0199300	8	1594	231250con129	11830	9e-40	1	197	6106	1	gi|115475218|ref|NM_001067741.1| Oryza sativa (japonicacultivar-group) Os08g0199300 (Os08g0199300) mRNA, partialcds
Os08g0200100	8	1490	231250con458	8447	3e-24	1	614	1219	1	gi|116013649|dbj|AK241294.1| Oryza sativa Japonica Group cDNA, clone: J065138H01, full insert sequence
Os08g0200400	8	2363	A7180con123	20355	2e-50	1	223	5274	2	gi|115475228|ref|NM_001067746.1| Oryza sativa (japonica cultivar-group) Os08g0200400 (Os08g0200400) mRNA, complete cds
Os08g0200600	8	1311	A1130con22	11811	2e-22	1	306	11097	2	gi|115475232|ref|NM_001067748.1| Oryza sativa (japonicacultivar-group) Os08g0200600 (Os08g0200600) mRNA,complete cds
Os08g0206600	8	2104	251270con99	18330	2e-57	-1	1026	7398	1	gi|115475286|ref|NM_001067775.1| Oryza sativa (japonica cultivar-group) Os08g0206600 (Os08g0206600) mRNA, complete cds
Os08g0224800	8	3385	211230con268	11003	e-115	-1	201	7405	1	gi|58531195|dbj|AP008214.1| Oryza sativa (japonica cultivar-group) genomicDNA, chromosome 8
Os08g0231400	8	995	3150con1854	17027	2e-73	1	312	13328	3	gi|115475412|ref|NM_001067838.1| Oryza sativa (japonica cultivar-group) Os08g0231400 (Os08g0231400) mRNA, complete cds
Os08g0237000	8	1280	5170con697	576	3e-33	1	351	31	2	gi|115475444|ref|NM_001067854.1| Oryza sativa (japonicacultivar-group) Os08g0237000 (Os08g0237000) mRNA,complete cds
Os08g0242400	8	1247	A1130con368	35681	4e-69	-1	301	2336	2	gi|115475488|ref|NM_001067876.1| Oryza sativa (japonica cultivar-group) Os08g0242400 (Os08g0242400) mRNA, complete cds
Os08g0244400	8	1287	A6170con54	24817	6e-28	1	21	19623	1	gi|32982689|dbj|AK072666.1| Oryza sativa Japonica Group cDNA clone:J023134A15, full insert sequence
Os08g0248500	8	4464	111130con253	2685	0	-1	1228	2364	8	gi|115475536|ref|NM_001067900.1| Oryza sativa (japonicacultivar-group) Os08g0248500 (Os08g0248500) mRNA,complete cds
Os08g0250700	8	903	231250con21	1673	e-108	-1	132	1266	2	gi|115475556|ref|NM_001067910.1| Oryza sativa (japonicacultivar-group) Os08g0250700 (Os08g0250700) mRNA,complete cds
Os08g0252001	8	1013	251270con14	24201	0	-1	173	24195	2	gi|116012188|dbj|AK242823.1| Oryza sativa Japonica Group cDNA, clone:J090065G22, full insert sequence
Os08g0252100	8	981	251270con14	24201	0	1	1	13281	1	gi|115475560|ref|NM_001067912.1| Oryza sativa (japonica cultivar-group) Os08g0252100 (Os08g0252100) mRNA, partial cds
Os08g0252200	8	4781	251270con14	24201	0	-1	26	14051	5	gi|58531195|dbj|AP008214.1| Oryza sativa (japonica cultivar-group) genomic DNA, chromosome 8
Os08g0258700	8	2742	3150con1827	6011	2e-26	1	856	405	3	gi|58531195|dbj|AP008214.1| Oryza sativa (japonica cultivar-group) genomicDNA, chromosome 8
Os08g0270900	8	949	251270con521	42816	7e-27	1	872	10113	1	gi|115475649|ref|NM_001067956.1| Oryza sativa (japonica cultivar-group) Os08g0270900 (Os08g0270900) mRNA, complete cds
Os08g0293900	8	724	A1130con41	12273	4e-28	1	558	9902	24	gi|115475751|ref|NM_001068007.1| Oryza sativa (japonica cultivar-group) Os08g0293900 (Os08g0293900) mRNA, partial cds
Os08g0307300	8	4040	91110con254	7515	8e-64	-1	2443	3475	1	gi|34015240|gb|AY360390.1| Oryza sativa (japonica cultivar-group) chromosome 8 BAC OSJNBa0074N12, complete sequence
Os08g0310100	8	1203	131150con665	12069	6e-68	1	638	7866	1	gi|115475831|ref|NM_001068047.1| Oryza sativa (japonica cultivar-group) Os08g0310100 (Os08g0310100) mRNA, complete cds
Os08g0326400	8	1090	A1130con79	12344	4e-41	-1	229	2385	1	gi|115475907|ref|NM_001068085.1| Oryza sativa (japonica cultivar-group) Os08g0326400 (Os08g0326400) mRNA, complete cds
Os08g0337700	8	2207	231250con776	3810	2e-84	-1	809	1186	2	gi|115475969|ref|NM_001068116.1| Oryza sativa (japonicacultivar-group) Os08g0337700 (Os08g0337700) mRNA,complete cds
Os08g0347400	8	390	0120con9265	25046	3e-55	-1	5	7522	1	gi|116636111|emb|CT834444.1| Oryza sativa (indica cultivar-group) cDNA clone:OSIGCSA029L17, full insert sequence
Os08g0356500	8	2374	271290con820	20413	3e-22	1	1229	14658	1	gi|115476049|ref|NM_001068156.1| Oryza sativa (japonica cultivar-group) Os08g0356500 (Os08g0356500) mRNA, complete cds
Os08g0368000	8	2579	211230con244	37936	7e-20	1	277	20580	1	gi|115476111|ref|NM_001068187.1| Oryza sativa (japonica cultivar-group) Os08g0368000 (Os08g0368000) mRNA, complete cds
Os08g0374400	8	1035	291310con856	58322	7e-58	1	545	33042	2	gi|115476139|ref|NM_001068201.1| Oryza sativa (japonica cultivar-group) Os08g0374400 (Os08g0374400) mRNA, complete cds
Os08g0376500	8	1329	2130A0110con28	2319	2e-31	1	248	811	2	gi|115476163|ref|NM_001068213.1| Oryza sativa (japonicacultivar-group) Os08g0376500 (Os08g0376500) mRNA,complete cds
Os08g0384500	8	2536	151170con435	17489	2e-26	1	866	15600	2	gi|115476211|ref|NM_001068237.1| Oryza sativa (japonicacultivar-group) Os08g0384500 (Os08g0384500) mRNA, partialcds
Os08g0421850	8	2081	A8190con19	37613	2e-32	1	1012	30787	3	gi|116013893|dbj|AK240942.1| Oryza sativa Japonica Group cDNA, clone: J065042F01, full insert sequence
Os08g0430500	8	1189	A1130con12	40235	1e-72	1	101	25756	2	gi|115476519|ref|NM_001068391.1| Oryza sativa (japonica cultivar-group) Os08g0430500 (Os08g0430500) mRNA, complete cds
Os08g0442200	8	1283	131150con533	11732	2e-28	1	776	8492	1	gi|115476637|ref|NM_001068450.1| Oryza sativa (japonica cultivar-group) Os08g0442200 (Os08g0442200) mRNA, complete cds
Os08g0453700	8	3102	211230con30	22703	2e-23	1	1357	18709	2	gi|115476719|ref|NM_001068491.1| Oryza sativa (japonicacultivar-group) Os08g0453700 (Os08g0453700) mRNA,complete cds
Os08g0465800	8	1760	271290con54	2278	1e-73	-1	227	704	2	gi|115476803|ref|NM_001068533.1| Oryza sativa (japonicacultivar-group) Os08g0465800 (Os08g0465800) mRNA,complete cds
Os08g0476900	8	1628	2130A0110con28	2319	8e-96	1	873	1766	2	gi|115476891|ref|NM_001068577.1| Oryza sativa (japonicacultivar-group) Os08g0476900 (Os08g0476900) mRNA,complete cds
Os08g0477100	8	1701	2130A0110con28	2319	6e-75	1	1140	1967	2	gi|115476893|ref|NM_001068578.1| Oryza sativa (japonicacultivar-group) Os08g0477100 (Os08g0477100) mRNA,complete cds
Os08g0480800	8	1151	A1130con12	40235	8e-21	1	122	25756	2	gi|115476927|ref|NM_001068595.1| Oryza sativa (japonica cultivar-group) Os08g0480800 (Os08g0480800) mRNA, complete cds
Os08g0481000	8	2836	131150con52	12684	0	-1	731	11947	2	gi|115476931|ref|NM_001068597.1| Oryza sativa (japonicacultivar-group) Os08g0481000 (Os08g0481000) mRNA,complete cds
Os08g0481100	8	1773	131150con52	12684	e-155	1	582	8248	1	gi|116013684|dbj|AK240733.1| Oryza sativa Japonica Group cDNA, clone: J043031N12, full insert sequence
Os08g0484100	8	3358	251270con918	4575	3e-66	1	2784	138	1	gi|58531195|dbj|AP008214.1| Oryza sativa (japonica cultivar-group) genomicDNA, chromosome 8
Os08g0490900	8	772	2130A0110con49	14561	e-119	1	244	6940	1	gi|58531195|dbj|AP008214.1| Oryza sativa (japonica cultivar-group) genomic DNA, chromosome 8
Os08g0501500	8	2247	111130con400	10393	7e-26	1	464	183	1	gi|115477135|ref|NM_001068699.1| Oryza sativa (japonicacultivar-group) Os08g0501500 (Os08g0501500) mRNA,complete cds
Os08g0531900	8	255	A6170con66	55333	9e-39	-1	89	46241	2	gi|116012345|dbj|AK242980.1| Oryza sativa Japonica Group cDNA, clone: J090094F15, full insert sequence
Os08g0539400	8	3868	291310con856	58322	8e-30	1	1813	3703	1	gi|115477562|ref|NM_001068912.1| Oryza sativa (japonica cultivar-group) Os08g0539400 (Os08g0539400) mRNA, complete cds
Os08g0544300	8	2841	291310con259	19200	1e-34	1	2170	12476	19	gi|115477616|ref|NM_001068939.1| Oryza sativa (japonica cultivar-group) Os08g0544300 (Os08g0544300) mRNA, complete cds
Os08g0544400	8	1638	291310con949	14139	3e-86	1	5	10081	3	gi|115477618|ref|NM_001068940.1| Oryza sativa (japonica cultivar-group) Os08g0544400 (Os08g0544400) mRNA, partial cds
Os08g0547600	8	909	271290con839	6043	2e-42	1	279	337	1	gi|58531195|dbj|AP008214.1| Oryza sativa (japonica cultivar-group) genomic DNA, chromosome 8
Os08g0549000	8	1058	211230con331	19729	e-103	-1	40	10264	3	gi|115477684|ref|NM_001068973.1| Oryza sativa (japonica cultivar-group) Os08g0549000 (Os08g0549000) mRNA, complete cds
Os08g0558000	8	935	211230con423	5675	8e-33	-1	166	3419	1	gi|115477788|ref|NM_001069025.1| Oryza sativa (japonica cultivar-group) Os08g0558000 (Os08g0558000) mRNA, complete cds
Os08g0558800	8	932	211230con423	5675	3e-35	-1	159	3419	1	gi|115477802|ref|NM_001069032.1| Oryza sativa (japonica cultivar-group) Os08g0558800 (Os08g0558800) mRNA, complete cds
Os08g0565900	8	1523	211230con48	9564	9e-40	-1	211	7995	1	gi|115477884|ref|NM_001069073.1| Oryza sativa (japonica cultivar-group) Os08g0565900 (Os08g0565900) mRNA, complete cds
Os09g0249400	9	757	251270con424	7054	1e-24	1	183	842	4	gi|115478153|ref|NM_001069207.1| Oryza sativa (japonica cultivar-group) Os09g0249400 (Os09g0249400) mRNA, complete cds
Os09g0267800	9	4062	251270con521	42816	3e-48	-1	1640	23135	1	gi|58531196|dbj|AP008215.1| Oryza sativa (japonica cultivar-group) genomic DNA, chromosome 9
Os09g0268300	9	1792	5170con1864	6414	9e-31	-1	1156	3078	1	gi|115478257|ref|NM_001069259.1| Oryza sativa (japonica cultivar-group) Os09g0268300 (Os09g0268300) mRNA, complete cds
Os09g0273800	9	804	251270con521	42816	1e-21	-1	627	20211	1	gi|115478295|ref|NM_001069278.1| Oryza sativa (japonica cultivar-group) Os09g0273800 (Os09g0273800) mRNA, complete cds
Os09g0314900	9	843	5170con18	7000	2e-23	1	125	3865	1	gi|115478493|ref|NM_001069377.1| Oryza sativa (japonica cultivar-group) Os09g0314900 (Os09g0314900) mRNA, complete cds
Os09g0317600	9	1641	291310con362	14318	5e-26	1	1471	7350	1	gi|115478509|ref|NM_001069385.1| Oryza sativa (japonica cultivar-group) Os09g0317600 (Os09g0317600) mRNA, complete cds
Os09g0326850	9	1541	231250con342	11000	7e-56	1	1077	9857	1	gi|58531196|dbj|AP008215.1| Oryza sativa (japonica cultivar-group) genomicDNA, chromosome 9
Os09g0327100	9	1199	A8190con83	25397	5e-53	1	121	19064	2	gi|115478586|ref|NM_001069422.1| Oryza sativa (japonica cultivar-group) Os09g0327100 (Os09g0327100) mRNA, partial cds
Os09g0332360	9	2847	251270con22	9460	8e-57	1	2119	3061	4	gi|115478620|ref|NM_001069439.1| Oryza sativa (japonicacultivar-group) Os09g0332300 (Os09g0332300) mRNA,complete cds
Os09g0332600	9	2419	251270con22	9460	e-100	-1	519	2849	3	gi|115478624|ref|NM_001069441.1| Oryza sativa (japonicacultivar-group) Os09g0332600 (Os09g0332600) mRNA,complete cds
Os09g0332700	9	2142	251270con22	9460	6e-60	1	1154	5	4	gi|115478622|ref|NM_001069440.1| Oryza sativa (japonicacultivar-group) Os09g0332700 (Os09g0332700) mRNA, partialcds
Os09g0333500	9	2583	251270con22	9460	3e-62	1	517	3068	3	gi|115478626|ref|NM_001069442.1| Oryza sativa (japonica cultivar-group) Os09g0333500 (Os09g0333500) mRNA, complete cds
Os09g0333600	9	1474	251270con22	9460	1e-60	1	1072	1	4	gi|115478628|ref|NM_001069443.1| Oryza sativa (japonicacultivar-group) Os09g0333600 (Os09g0333600) mRNA,complete cds
Os09g0354501	9	681	271290con1351	2626	5e-24	-1	263	1514	1	gi|115478736|ref|NM_001069497.1| Oryza sativa (japonica cultivar-group) Os09g0354100 (Os09g0354100) mRNA, complete cds
Os09g0358000	9	12286	251270con521	42816	9e-97	-1	3820	23209	1	gi|58531196|dbj|AP008215.1| Oryza sativa (japonica cultivar-group) genomic DNA, chromosome 9
Os09g0361100	9	1399	A3150con48	24536	2e-34	-1	100	9242	1	gi|115478772|ref|NM_001069515.1| Oryza sativa (japonica cultivar-group) Os09g0361100 (Os09g0361100) mRNA, partial cds
Os09g0386200	9	2238	A8190con19	37613	6e-88	1	885	30619	3	gi|116013008|dbj|AK243643.1| Oryza sativa Japonica Group cDNA, clone: J100088B02, full insert sequence
Os09g0387000	9	1551	171190con325	5238	e-158	-1	206	1515	6	gi|58531196|dbj|AP008215.1| Oryza sativa (japonica cultivar-group) genomicDNA, chromosome 9
Os09g0409350	9	10014	2130A0110con2177	6677	2e-97	-1	8315	1179	2	gi|58531196|dbj|AP008215.1| Oryza sativa (japonica cultivar-group) genomicDNA, chromosome 9
Os09g0411650	9	2313	111130con286	20415	5e-33	1	904	993	1	gi|58531196|dbj|AP008215.1| Oryza sativa (japonica cultivar-group) genomic DNA, chromosome 9
Os09g0420800	9	792	A1130con61	7901	2e-57	1	149	5045	2	gi|115479210|ref|NM_001069734.1| Oryza sativa (japonica cultivar-group) Os09g0420800 (Os09g0420800) mRNA, complete cds
Os09g0433600	9	469	151170con874	5444	2e-71	-1	181	1720	3	gi|115479302|ref|NM_001069780.1| Oryza sativa (japonica cultivar-group) Os09g0433600 (Os09g0433600) mRNA, complete cds
Os09g0438000	9	3513	211230con30	22703	3e-23	1	1559	18709	2	gi|115479346|ref|NM_001069802.1| Oryza sativa (japonicacultivar-group) Os09g0438000 (Os09g0438000) mRNA,complete cds
Os09g0447100	9	1253	A5160con413	21131	9e-21	-1	976	6653	4	gi|115479436|ref|NM_001069847.1| Oryza sativa (japonica cultivar-group) Os09g0447100 (Os09g0447100) mRNA, partial cds
Os09g0452700	9	423	A1130con61	7901	3e-86	1	1	5047	2	gi|116631370|emb|CT837725.1| Oryza sativa (indica cultivar-group) cDNA clone:OSIGCSN066B19, full insert sequence
Os09g0455300	9	1262	151170con59	5670	1e-22	-1	604	4988	1	gi|115479526|ref|NM_001069892.1| Oryza sativa (japonica cultivar-group) Os09g0455300 (Os09g0455300) mRNA, complete cds
Os09g0471800	9	2453	271290con43	14135	3e-22	1	1767	4038	1	gi|115479700|ref|NM_001069979.1| Oryza sativa (japonica cultivar-group) Os09g0471800 (Os09g0471800) mRNA, complete cds
Os09g0473900	9	1956	171190con325	5238	0	1	883	887	8	gi|115479718|ref|NM_001069988.1| Oryza sativa (japonica cultivar-group) Os09g0473900 (Os09g0473900) mRNA, complete cds
Os09g0479900	9	8378	A3150con707	14349	7e-35	1	6895	9321	3	gi|58531196|dbj|AP008215.1| Oryza sativa (japonica cultivar-group) genomicDNA, chromosome 9
Os09g0482860	9	1587	151170con390	1604	8e-28	-1	1183	1059	5	gi|54144482|gb|AC108761.2| Oryza sativa (japonica cultivar-group)chromosome 9 BAC clone OSJNBa0087J09, complete sequence
Os09g0482900	9	1603	151170con390	1604	1e-23	-1	1178	1059	5	gi|116012797|dbj|AK243432.1| Oryza sativa Japonica Group cDNA, clone:J100067P13, full insert sequence
Os09g0483200	9	420	A1130con61	7901	8e-96	1	1	5047	2	gi|115479826|ref|NM_001070042.1| Oryza sativa (japonica cultivar-group) Os09g0483200 (Os09g0483200) mRNA, complete cds
Os09g0483400	9	781	A1130con61	7901	e-104	1	77	5045	2	gi|115479830|ref|NM_001070044.1| Oryza sativa (japonica cultivar-group) Os09g0483400 (Os09g0483400) mRNA, complete cds
Os09g0491772	9	2362	171190con362	5122	7e-23	-1	793	1311	1	gi|32979811|dbj|AK069787.1| Oryza sativa Japonica Group cDNAclone:J023030H18, full insert sequence
Os09g0491900	9	2831	251270con524	6993	3e-25	1	493	3544	7	gi|91795221|gb|DQ458291.1| Oryza sativa (japonica cultivar-group)retrotransposon CRR3, complete sequence
Os09g0495200	9	1231	5170con1600	15603	9e-24	-1	672	14343	1	gi|115479916|ref|NM_001070087.1| Oryza sativa (japonicacultivar-group) Os09g0495200 (Os09g0495200) mRNA,complete cds
Os09g0507800	9	1055	A1130con79	12344	6e-34	-1	215	2385	1	gi|115480048|ref|NM_001070153.1| Oryza sativa (japonica cultivar-group) Os09g0507800 (Os09g0507800) mRNA, complete cds
Os09g0513600	9	2531	231250con371	12337	2e-38	-1	1021	10269	1	gi|50345123|gb|AC108755.2| Oryza sativa (japonica cultivar-group) chromosome 9 BAC clone OSJNBa0028C22, complete sequence
Os09g0516900	9	2142	7190con1585	31237	2e-26	-1	147	8422	1	gi|115480164|ref|NM_001070211.1| Oryza sativa (japonica cultivar-group) Os09g0516900 (Os09g0516900) mRNA, complete cds
Os09g0526300	9	393	271290con35	10466	2e-40	-1	179	6688	1	gi|115480262|ref|NM_001070260.1| Oryza sativa (japonica cultivar-group) Os09g0526300 (Os09g0526300) mRNA, partial cds
Os09g0531600	9	1672	271290con839	6043	3e-43	1	649	337	1	gi|58531196|dbj|AP008215.1| Oryza sativa (japonica cultivar-group) genomicDNA, chromosome 9
Os09g0532900	9	1446	211230con331	19729	2e-25	-1	290	10161	3	gi|115480342|ref|NM_001070300.1| Oryza sativa (japonica cultivar-group) Os09g0532900 (Os09g0532900) mRNA, complete cds
Os09g0538400	9	1054	211230con331	19729	9e-76	-1	93	10265	3	gi|115480404|ref|NM_001070331.1| Oryza sativa (japonicacultivar-group) Os09g0538400 (Os09g0538400) mRNA,complete cds
Os09g0544400	9	12969	2130A0110con2163	14876	2e-30	1	214	8192	1	gi|115480474|ref|NM_001070366.1| Oryza sativa (japonica cultivar-group) Os09g0544400 (Os09g0544400) mRNA, complete cds
Os09g0544800	9	2365	A8190con32	31611	6e-42	-1	433	22960	4	gi|115480476|ref|NM_001070367.1| Oryza sativa (japonica cultivar-group) Os09g0544800 (Os09g0544800) mRNA, complete cds
Os09g0553100	9	587	151170con874	5444	1e-76	-1	208	1720	3	gi|50428588|gb|AC137596.2| Oryza sativa Japonica Group chromosome 9 clone OSJNBb0031H05, complete sequence
Os09g0555800	9	1734	A6170con276	6614	3e-21	1	1321	745	1	gi|115480602|ref|NM_001070430.1| Oryza sativa (japonica cultivar-group) Os09g0555800 (Os09g0555800) mRNA, complete cds
Os09g0559000	9	1578	0120con9298	8925	2e-22	-1	769	2615	1	gi|115480642|ref|NM_001070450.1| Oryza sativa (japonica cultivar-group) Os09g0559000 (Os09g0559000) mRNA, complete cds
Os10g0104700	10	3123	3150con1104	6505	0	1	1563	5251	2	gi|115480855|ref|NM_001070556.1| Oryza sativa (japonicacultivar-group) Os10g0104700 (Os10g0104700) mRNA, partialcds
Os10g0112700	10	2041	271290con1128	839	8e-41	-1	238	839	2	gi|115480895|ref|NM_001070576.1| Oryza sativa (japonicacultivar-group) Os10g0112700 (Os10g0112700) mRNA, partialcds
Os10g0145700	10	930	A1130con726	22933	1e-22	-1	387	6393	1	gi|115487825|ref|NM_001072932.1| Oryza sativa (japonica cultivar-group) Os12g0210400 (Os12g0210400) mRNA, complete cds
Os10g0165000	10	1801	2130A0110con2355	22013	5e-54	1	713	5942	3	gi|115481245|ref|NM_001070751.1| Oryza sativa (japonica cultivar-group) Os10g0165000 (Os10g0165000) mRNA, complete cds
Os10g0178500	10	1716	7190con1093	13234	e-173	-1	371	1611	3	gi|115481307|ref|NM_001070782.1| Oryza sativa (japonica cultivar-group) Os10g0178500 (Os10g0178500) mRNA, complete cds
Os10g0180000	10	1743	251270con52	16489	e-112	1	888	14441	3	gi|115481309|ref|NM_001070783.1| Oryza sativa (japonicacultivar-group) Os10g0180000 (Os10g0180000) mRNA,complete cds
Os10g0182000	10	3212	A5160con22	19528	9e-20	1	2198	15060	1	gi|115481321|ref|NM_001070789.1| Oryza sativa (japonica cultivar-group) Os10g0182000 (Os10g0182000) mRNA, complete cds
Os10g0194200	10	1441	251270con25	20160	8e-74	1	571	5721	2	gi|115481379|ref|NM_001070818.1| Oryza sativa (japonica cultivar-group) Os10g0194200 (Os10g0194200) mRNA, complete cds
Os10g0195100	10	3900	291310con391	21086	1e-28	1	1832	14515	3	gi|115481387|ref|NM_001070822.1| Oryza sativa (japonica cultivar-group) Os10g0195100 (Os10g0195100) mRNA, complete cds
Os10g0196000	10	1790	A3150con658	10251	1e-66	-1	1271	7748	1	gi|115481391|ref|NM_001070824.1| Oryza sativa (japonicacultivar-group) Os10g0196000 (Os10g0196000) mRNA, partialcds
Os10g0196100	10	951	A3150con658	10251	8e-67	-1	617	8068	1	gi|62543364|gb|AC093612.18| Oryza sativa Japonica Group chromosome 10 clone OSJNBa0003P07, complete sequence
Os10g0196900	10	816	191210con1180	6605	9e-54	-1	1	4857	1	gi|115481395|ref|NM_001070826.1| Oryza sativa (japonica cultivar-group) Os10g0196900 (Os10g0196900) mRNA, complete cds
Os10g0200800	10	1035	171190con325	5238	e-179	1	1	4115	6	gi|115481415|ref|NM_001070836.1| Oryza sativa (japonicacultivar-group) Os10g0200800 (Os10g0200800) mRNA,complete cds
Os10g0317000	10	4858	171190con28	10287	2e-27	1	2012	1354	7	gi|115481475|ref|NM_001070866.1| Oryza sativa (japonicacultivar-group) Os10g0317000 (Os10g0317000) mRNA,complete cds
Os10g0344900	10	1758	211230con1194	2858	8e-22	-1	485	2535	1	gi|115481599|ref|NM_001070928.1| Oryza sativa (japonicacultivar-group) Os10g0344900 (Os10g0344900) mRNA,complete cds
Os10g0345100	10	1902	211230con1194	2858	2e-81	-1	418	2538	1	gi|115481601|ref|NM_001070929.1| Oryza sativa (japonicacultivar-group) Os10g0345100 (Os10g0345100) mRNA, partialcds
Os10g0355100	10	3256	251270con521	42816	0	-1	1	12239	3	gi|21104881|gb|AC122148.1| Oryza sativa Japonica Group chromosome 10 clone OSJNAb0075K12, complete sequence
Os10g0356000	10	596	171190con19	2870	7e-26	1	509	1619	2	gi|42795473|gb|AY522329.1| Oryza sativa (indica cultivar-group) isolate 93-11 chloroplast, complete genome
Os10g0356500	10	1026	251270con14	24201	0	1	244	13223	1	gi|115481657|ref|NM_001070957.1| Oryza sativa (japonica cultivar-group) Os10g0356500 (Os10g0356500) mRNA, complete cds
Os10g0357350	10	1332	251270con336	14111	3e-82	1	30	11476	2	gi|21104881|gb|AC122148.1| Oryza sativa Japonica Group chromosome 10 clone OSJNAb0075K12, complete sequence
Os10g0377400	10	1203	A8190con83	25397	4e-26	1	226	19095	2	gi|115481765|ref|NM_001071011.1| Oryza sativa (japonica cultivar-group) Os10g0377400 (Os10g0377400) mRNA, complete cds
Os10g0387000	10	1898	211230con268	11003	e-116	-1	158	7405	1	gi|115481799|ref|NM_001071028.1| Oryza sativa (japonica cultivar-group) Os10g0387000 (Os10g0387000) mRNA, complete cds
Os10g0405300	10	859	271290con1146	10224	3e-60	1	210	2690	1	gi|115481929|ref|NM_001071093.1| Oryza sativa (japonica cultivar-group) Os10g0405300 (Os10g0405300) mRNA, complete cds
Os10g0414950	10	2370	5170con16	12553	3e-22	1	1757	8383	1	gi|115482011|ref|NM_001071134.1| Oryza sativa (japonica cultivar-group) Os10g0415200 (Os10g0415200) mRNA, complete cds
Os10g0415100	10	1547	5170con16	12553	1e-51	-1	804	10104	1	gi|115482009|ref|NM_001071133.1| Oryza sativa (japonicacultivar-group) Os10g0415100 (Os10g0415100) mRNA,complete cds
Os10g0415200	10	2972	5170con16	12553	3e-22	1	2033	8383	1	gi|115482011|ref|NM_001071134.1| Oryza sativa (japonica cultivar-group) Os10g0415200 (Os10g0415200) mRNA, complete cds
Os10g0439200	10	768	A1130con33	13292	5e-21	1	345	4175	2	gi|115482183|ref|NM_001071220.1| Oryza sativa (japonica cultivar-group) Os10g0439200 (Os10g0439200) mRNA, complete cds
Os10g0443800	10	3997	251270con14	24201	3e-20	1	1113	3713	1	gi|21263266|gb|AC073391.3| Oryza sativa (japonica cultivar-group) chromosome 10 clone nbeb0015F09b, complete sequence
Os10g0452800	10	1806	A8190con151	32841	3e-46	-1	185	19873	1	gi|115482287|ref|NM_001071272.1| Oryza sativa (japonica cultivar-group) Os10g0452800 (Os10g0452800) mRNA, complete cds
Os10g0458900	10	1521	2130A0110con2166	25194	4e-51	-1	232	9101	2	gi|115482349|ref|NM_001071303.1| Oryza sativa (japonica cultivar-group) Os10g0458900 (Os10g0458900) mRNA, complete cds
Os10g0460900	10	1538	0120con9265	25046	3e-36	-1	1035	5590	1	gi|21955018|gb|AC068951.18| Oryza sativa chromosome 10 BAC OSJNBa0042E19 genomic sequence, complete sequence
Os10g0461100	10	1984	0120con9265	25046	5e-51	-1	798	5982	1	gi|115482365|ref|NM_001071311.1| Oryza sativa (japonica cultivar-group) Os10g0461100 (Os10g0461100) mRNA, complete cds
Os10g0463200	10	1374	211230con48	9564	1e-78	-1	410	7502	1	gi|115482385|ref|NM_001071321.1| Oryza sativa (japonica cultivar-group) Os10g0463200 (Os10g0463200) mRNA, complete cds
Os10g0463300	10	947	211230con303	4711	1e-59	-1	389	2252	1	gi|115482387|ref|NM_001071322.1| Oryza sativa (japonica cultivar-group) Os10g0463300 (Os10g0463300) mRNA, complete cds
Os10g0469900	10	2061	A1130con521	21974	1e-21	-1	301	10883	2	gi|115482455|ref|NM_001071356.1| Oryza sativa (japonica cultivar-group) Os10g0469900 (Os10g0469900) mRNA, complete cds
Os10g0492200	10	1995	211230con656	6087	1e-48	-1	716	341	4	gi|115482673|ref|NM_001071465.1| Oryza sativa (japonicacultivar-group) Os10g0492200 (Os10g0492200) mRNA,complete cds
Os10g0527100	10	3220	251270con521	42816	0	-1	1	12238	3	gi|115483047|ref|NM_001071652.1| Oryza sativa (japonica cultivar-group) Os10g0527100 (Os10g0527100) mRNA, complete cds
Os10g0536100	10	1275	A6170con66	55333	2e-28	-1	298	46236	2	gi|115483149|ref|NM_001071703.1| Oryza sativa (japonica cultivar-group) Os10g0536100 (Os10g0536100) mRNA, complete cds
Os10g0539500	10	546	151170con874	5444	3e-74	-1	204	1720	3	gi|115483171|ref|NM_001071714.1| Oryza sativa (japonica cultivar-group) Os10g0539500 (Os10g0539500) mRNA, complete cds
Os10g0541200	10	2396	271290con1691	10041	7e-23	1	1319	5538	1	gi|115483193|ref|NM_001071725.1| Oryza sativa (japonica cultivar-group) Os10g0541200 (Os10g0541200) mRNA, partial cds
Os10g0544200	10	1471	251270con564	26140	2e-22	-1	599	5010	1	gi|115483213|ref|NM_001071735.1| Oryza sativa (japonica cultivar-group) Os10g0544200 (Os10g0544200) mRNA, complete cds
Os10g0550300	10	1440	A8190con32	31611	2e-28	-1	337	22949	3	gi|115483293|ref|NM_001071849.1| Oryza sativa (japonica cultivar-group) Os10g0550300 (Os10g0550300) mRNA, complete cds
Os10g0550500	10	1807	291310con1150	10006	4e-39	1	377	6496	1	gi|115483297|ref|NM_001071851.1| Oryza sativa (japonicacultivar-group) Os10g0550500 (Os10g0550500) mRNA,complete cds
Os10g0555600	10	1261	251270con460	800	1e-32	-1	452	602	2	gi|115483357|ref|NM_001071881.1| Oryza sativa (japonicacultivar-group) Os10g0555600 (Os10g0555600) mRNA,complete cds
Os10g0555650	10	863	251270con460	800	7e-33	1	529	460	2	gi|20146736|gb|AC037426.12| Oryza sativa chromosome 10 BACOSJNBb0014I11 genomic sequence, complete sequence
Os10g0555700	10	1259	251270con460	800	6e-31	-1	369	599	2	gi|115483359|ref|NM_001071882.1| Oryza sativa (japonicacultivar-group) Os10g0555700 (Os10g0555700) mRNA,complete cds
Os10g0555900	10	1311	251270con460	800	1e-56	-1	441	601	2	gi|115483361|ref|NM_001071883.1| Oryza sativa (japonicacultivar-group) Os10g0555900 (Os10g0555900) mRNA,complete cds
Os10g0556100	10	1472	251270con460	800	3e-21	-1	673	601	2	gi|115483363|ref|NM_001071884.1| Oryza sativa (japonicacultivar-group) Os10g0556100 (Os10g0556100) mRNA,complete cds
Os10g0562500	10	1455	7190con1180	11730	2e-37	1	714	3078	1	gi|115483447|ref|NM_001071926.1| Oryza sativa (japonica cultivar-group) Os10g0562500 (Os10g0562500) mRNA, partial cds
Os10g0566500	10	195	251270con521	42816	2e-63	-1	10	33401	1	gi|58531197|dbj|AP008216.1| Oryza sativa (japonica cultivar-group) genomic DNA, chromosome 10
Os10g0568200	10	3155	231250con727	22400	6e-21	1	174	19178	1	gi|115483539|ref|NM_001071972.1| Oryza sativa (japonica cultivar-group) Os10g0568200 (Os10g0568200) mRNA, partial cds
Os10g0573450	10	609	251270con477	2085	0	1	157	1	1	gi|32973173|dbj|AK063155.1| Oryza sativa Japonica Group cDNAclone:001-111-H11, full insert sequence
Os11g0113700	11	2043	91110con62	11629	4e-21	-1	815	4224	1	gi|115483824|ref|NM_001072106.1| Oryza sativa (japonica cultivar-group) Os11g0113700 (Os11g0113700) mRNA, complete cds
Os11g0115400	11	2879	2130A0110con2414	16498	8e-20	-1	2357	13608	2	gi|115483842|ref|NM_001072115.1| Oryza sativa (japonica cultivar-group) Os11g0115400 (Os11g0115400) mRNA, complete cds
Os11g0118200	11	1495	5170con13	16717	6e-50	1	400	12015	3	gi|115483866|ref|NM_001072127.1| Oryza sativa (japonica cultivar-group) Os11g0118200 (Os11g0118200) mRNA, complete cds
Os11g0118400	11	1401	171190con236	22204	3e-61	-1	1	15130	6	gi|115483872|ref|NM_001072130.1| Oryza sativa (japonica cultivar-group) Os11g0118400 (Os11g0118400) mRNA, complete cds
Os11g0126900	11	1653	A1130con22	11811	2e-34	1	397	11095	2	gi|115483930|ref|NM_001072159.1| Oryza sativa (japonicacultivar-group) Os11g0126900 (Os11g0126900) mRNA,complete cds
Os11g0129700	11	1912	A1130con631	22159	6e-23	-1	538	21130	2	gi|115483968|ref|NM_001072178.1| Oryza sativa (japonicacultivar-group) Os11g0129700 (Os11g0129700) mRNA, partialcds
Os11g0131900	11	2284	291310con29	12615	8e-35	1	924	5109	1	gi|115483996|ref|NM_001072192.1| Oryza sativa (japonica cultivar-group) Os11g0131900 (Os11g0131900) mRNA, complete cds
Os11g0132000	11	2361	291310con29	12615	2e-35	1	1011	5112	1	gi|115483998|ref|NM_001072193.1| Oryza sativa (japonica cultivar-group) Os11g0132000 (Os11g0132000) mRNA, complete cds
Os11g0132600	11	2408	291310con29	12615	8e-29	1	986	5115	1	gi|115484004|ref|NM_001072196.1| Oryza sativa (japonica cultivar-group) Os11g0132600 (Os11g0132600) mRNA, complete cds
Os11g0141400	11	741	A7180con27	45778	9e-23	1	468	44489	1	gi|115484106|ref|NM_001072247.1| Oryza sativa (japonica cultivar-group) Os11g0141400 (Os11g0141400) mRNA, complete cds
Os11g0157000	11	4806	0120con9246	4630	e-142	1	1396	1904	2	gi|115484270|ref|NM_001072329.1| Oryza sativa (japonicacultivar-group) Os11g0157000 (Os11g0157000) mRNA,complete cds
Os11g0158600	11	2037	211230con1211	14589	9e-22	-1	1087	8157	1	gi|115484292|ref|NM_001072340.1| Oryza sativa (japonica cultivar-group) Os11g0158600 (Os11g0158600) mRNA, complete cds
Os11g0163600	11	2072	A8190con240	21854	4e-21	1	1621	16772	2	gi|115484340|ref|NM_001072364.1| Oryza sativa (japonica cultivar-group) Os11g0163600 (Os11g0163600) mRNA, partial cds
Os11g0171300	11	1621	2130A0110con2341	24750	2e-28	-1	984	18520	1	gi|115484400|ref|NM_001072394.1| Oryza sativa (japonica cultivar-group) Os11g0171300 (Os11g0171300) mRNA, complete cds
Os11g0171800	11	3775	3150con101	4537	2e-24	-1	2891	2896	2	gi|115484408|ref|NM_001072398.1| Oryza sativa (japonica cultivar-group) Os11g0171800 (Os11g0171800) mRNA, complete cds
Os11g0172166	11	3613	3150con101	4537	4e-22	-1	2950	2600	3	gi|50198871|gb|AC128643.3| Oryza sativa Japonica Group chromosome 11 clone OSJNBb0007B15 map S10318, complete sequence
Os11g0172300	11	3174	A1130con66	2956	4e-22	1	2955	2620	3	gi|115484412|ref|NM_001072400.1| Oryza sativa (japonicacultivar-group) Os11g0172300 (Os11g0172300) mRNA,complete cds
Os11g0172400	11	2001	3150con101	4537	4e-30	-1	1442	2901	3	gi|42716052|gb|AC123897.3| Oryza sativa Japonica Group chromosome 11 clone OSJNBa0055G24 map S20116S, complete sequence
Os11g0172700	11	3012	3150con101	4537	9e-23	-1	2429	2901	2	gi|115484414|ref|NM_001072401.1| Oryza sativa (japonica cultivar-group) Os11g0172700 (Os11g0172700) mRNA, complete cds
Os11g0172800	11	3045	3150con101	4537	6e-30	-1	2489	2901	2	gi|115484416|ref|NM_001072402.1| Oryza sativa (japonica cultivar-group) Os11g0172800 (Os11g0172800) mRNA, complete cds
Os11g0173500	11	3547	3150con101	4537	2e-21	-1	3394	2892	2	gi|115484420|ref|NM_001072404.1| Oryza sativa (japonica cultivar-group) Os11g0173500 (Os11g0173500) mRNA, partial cds
Os11g0173600	11	3876	3150con1016	11724	1e-25	1	1367	4574	3	gi|32986513|dbj|AK101304.1| Oryza sativa Japonica Group cDNA clone:J033033M01, full insert sequence
Os11g0173700	11	3126	3150con1016	11724	1e-25	-1	2194	4729	3	gi|115484422|ref|NM_001072405.1| Oryza sativa (japonica cultivar-group) Os11g0173700 (Os11g0173700) mRNA, complete cds
Os11g0173800	11	4739	3150con1016	11724	9e-21	-1	3420	4891	3	gi|37591196|gb|AC120539.4| Oryza sativa Japonica Group chromosome 11 clone OSJNBb0063D09 map S1559, complete sequence
Os11g0173900	11	3090	A1130con66	2956	1e-25	-1	2691	2956	3	gi|37591196|gb|AC120539.4| Oryza sativa Japonica Group chromosome 11clone OSJNBb0063D09 map S1559, complete sequence
Os11g0174000	11	3362	91110con421	14681	0	-1	168	9554	1	gi|115484426|ref|NM_001072407.1| Oryza sativa (japonica cultivar-group) Os11g0174000 (Os11g0174000) mRNA, partial cds
Os11g0180900	11	786	211230con331	19729	2e-48	-1	1	10264	2	gi|115484468|ref|NM_001072428.1| Oryza sativa (japonica cultivar-group) Os11g0180900 (Os11g0180900) mRNA, complete cds
Os11g0187500	11	1988	A5160con151	37134	4e-27	-1	1038	23264	1	gi|115484528|ref|NM_001073940.1| Oryza sativa (japonica cultivar-group) Os11g0187500 (Os11g0187500) mRNA, complete cds
Os11g0187600	11	1764	A5160con151	37134	7e-41	-1	235	23827	1	gi|115484530|ref|NM_001073941.1| Oryza sativa (japonica cultivar-group) Os11g0187600 (Os11g0187600) mRNA, complete cds
Os11g0187800	11	1404	A5160con151	37134	8e-40	-1	571	23333	1	gi|45860991|gb|AC128644.4| Oryza sativa Japonica Group chromosome 11 clone OSJNBb0009F15, complete sequence
Os11g0199800	11	2619	111130con253	2685	0	-1	1258	2472	9	gi|106520567|gb|AC139173.4| Oryza sativa Japonica Group chromosome 11 clone OSJNBb0058H17, complete sequence
Os11g0202600	11	1913	0120con312	18170	6e-69	-1	1167	15623	1	gi|115484608|ref|NM_001073980.1| Oryza sativa (japonica cultivar-group) Os11g0202600 (Os11g0202600) mRNA, complete cds
Os11g0206200	11	1534	A1130con8	25622	1e-32	-1	247	12919	3	gi|115484626|ref|NM_001073989.1| Oryza sativa (japonica cultivar-group) Os11g0206200 (Os11g0206200) mRNA, complete cds
Os11g0206300	11	1769	A1130con8	25622	9e-31	-1	189	12918	3	gi|115484630|ref|NM_001073991.1| Oryza sativa (japonica cultivar-group) Os11g0206300 (Os11g0206300) mRNA, complete cds
Os11g0206600	11	1610	A1130con8	25622	1e-26	-1	234	12929	3	gi|115484632|ref|NM_001073992.1| Oryza sativa (japonica cultivar-group) Os11g0206600 (Os11g0206600) mRNA, complete cds
Os11g0208700	11	2058	291310con55	2022	1e-36	1	1643	689	2	gi|115484656|ref|NM_001074004.1| Oryza sativa (japonicacultivar-group) Os11g0208700 (Os11g0208700) mRNA,complete cds
Os11g0208800	11	2373	291310con55	2022	8e-29	1	2076	1105	2	gi|115484658|ref|NM_001074005.1| Oryza sativa (japonicacultivar-group) Os11g0208800 (Os11g0208800) mRNA,complete cds
Os11g0226800	11	3101	A6170con9	27157	1e-55	-1	2311	8017	3	gi|115484796|ref|NM_001074074.1| Oryza sativa (japonica cultivar-group) Os11g0226800 (Os11g0226800) mRNA, partial cds
Os11g0226933	11	2031	A6170con9	27157	1e-36	-1	435	8968	2	gi|116012111|dbj|AK242746.1| Oryza sativa Japonica Group cDNA, clone: J090050D06, full insert sequence
Os11g0227100	11	4416	A6170con9	27157	1e-93	-1	1633	8405	3	gi|115484800|ref|NM_001074076.1| Oryza sativa (japonica cultivar-group) Os11g0227100 (Os11g0227100) mRNA, complete cds
Os11g0227800	11	3373	A6170con9	27157	8e-82	-1	2001	8477	2	gi|115484810|ref|NM_001074081.1| Oryza sativa (japonica cultivar-group) Os11g0227800 (Os11g0227800) mRNA, complete cds
Os11g0228600	11	1149	A6170con9	27157	4e-81	-1	507	9871	3	gi|156765839|dbj|AK289224.1| Oryza sativa Japonica Group cDNA, clone: J100067O11, full insert sequence
Os11g0229400	11	3286	A6170con9	27157	4e-25	-1	1932	8477	2	gi|116014060|dbj|AK241109.1| Oryza sativa Japonica Group cDNA, clone: J065090F12, full insert sequence
Os11g0241900	11	2135	5170con615	20615	e-121	1	899	17908	1	gi|115484886|ref|NM_001074119.1| Oryza sativa (japonica cultivar-group) Os11g0241900 (Os11g0241900) mRNA, complete cds
Os11g0245200	11	5362	A1130con726	22933	2e-28	-1	4119	3630	1	gi|41058295|gb|AC135459.3| Oryza sativa Japonica Group chromosome 11 clone OSJNBa0004P24, complete sequence
Os11g0251200	11	1716	291310con362	14318	6e-35	1	334	5681	2	gi|115484964|ref|NM_001074158.1| Oryza sativa (japonica cultivar-group) Os11g0251200 (Os11g0251200) mRNA, complete cds
Os11g0251400	11	2585	291310con362	14318	3e-62	1	1886	7350	2	gi|115484966|ref|NM_001074159.1| Oryza sativa (japonica cultivar-group) Os11g0251400 (Os11g0251400) mRNA, complete cds
Os11g0252400	11	2365	291310con362	14318	3e-65	1	1787	7344	2	gi|115484970|ref|NM_001074161.1| Oryza sativa (japonica cultivar-group) Os11g0252400 (Os11g0252400) mRNA, complete cds
Os11g0427800	11	846	2130A0110con2414	16498	6e-24	-1	371	13608	2	gi|115485276|ref|NM_001074314.1| Oryza sativa (japonica cultivar-group) Os11g0427800 (Os11g0427800) mRNA, complete cds
Os11g0429100	11	4248	2130A0110con3069	9314	e-179	-1	671	5264	1	gi|115485282|ref|NM_001074317.1| Oryza sativa (japonicacultivar-group) Os11g0429100 (Os11g0429100) mRNA,complete cds
Os11g0433600	11	1711	7190con4	7047	0	1	3	140	1	gi|115485310|ref|NM_001074331.1| Oryza sativa (japonica cultivar-group) Os11g0433600 (Os11g0433600) mRNA, complete cds
Os11g0433900	11	486	271290con672	3690	1e-73	1	88	741	1	gi|115485314|ref|NM_001074333.1| Oryza sativa (japonica cultivar-group) Os11g0433900 (Os11g0433900) mRNA, complete cds
Os11g0463700	11	825	231250con317	18619	2e-20	1	374	10917	1	gi|115485446|ref|NM_001074399.1| Oryza sativa (japonica cultivar-group) Os11g0463700 (Os11g0463700) mRNA, complete cds
Os11g0488500	11	1433	0120con83	14056	3e-42	-1	284	6210	1	gi|115485552|ref|NM_001074452.1| Oryza sativa (japonica cultivar-group) Os11g0488500 (Os11g0488500) mRNA, partial cds
Os11g0488600	11	759	0120con83	14056	2e-23	1	294	2495	1	gi|115485554|ref|NM_001074453.1| Oryza sativa (japonica cultivar-group) Os11g0488600 (Os11g0488600) mRNA, complete cds
Os11g0490800	11	1621	231250con1105	1224	1e-20	-1	467	555	2	gi|115485566|ref|NM_001074459.1| Oryza sativa (japonicacultivar-group) Os11g0490800 (Os11g0490800) mRNA, partialcds
Os11g0492700	11	582	251270con38	10414	7e-23	1	70	5084	1	gi|115485574|ref|NM_001074463.1| Oryza sativa (japonica cultivar-group) Os11g0492700 (Os11g0492700) mRNA, complete cds
Os11g0492800	11	354	251270con38	10414	2e-28	1	47	7449	1	gi|115485576|ref|NM_001074464.1| Oryza sativa (japonica cultivar-group) Os11g0492800 (Os11g0492800) mRNA, complete cds
Os11g0498400	11	1344	5170con96	13324	5e-47	-1	420	10408	1	gi|32970720|dbj|AK060702.1| Oryza sativa Japonica Group cDNA clone:001-030-G02, full insert sequence
Os11g0514400	11	606	271290con908	4084	3e-28	-1	68	340	4	gi|115485642|ref|NM_001074497.1| Oryza sativa (japonicacultivar-group) Os11g0514400 (Os11g0514400) mRNA,complete cds
Os11g0523700	11	1961	251270con564	26140	5e-45	-1	1026	5040	1	gi|115485686|ref|NM_001074519.1| Oryza sativa (japonica cultivar-group) Os11g0523700 (Os11g0523700) mRNA, partial cds
Os11g0526200	11	1418	271290con846	15342	1e-41	1	232	11801	1	gi|50540646|gb|AC135568.3| Oryza sativa Japonica Group chromosome 11 clone OSJNBa0078F08, complete sequence
Os11g0528300	11	835	291310con509	2533	9e-20	1	268	549	1	gi|115485716|ref|NM_001074534.1| Oryza sativa (japonica cultivar-group) Os11g0528300 (Os11g0528300) mRNA, complete cds
Os11g0532750	11	532	171190con19	2870	1e-20	1	281	1620	2	gi|51172659|gb|AC133248.4| Oryza sativa Japonica Group chromosome 11 clone OSJNBa0080I08, complete sequence
Os11g0536800	11	2184	231250con128	5448	6e-48	1	1470	135	2	gi|115485766|ref|NM_001074559.1| Oryza sativa (japonicacultivar-group) Os11g0536800 (Os11g0536800) mRNA,complete cds
Os11g0537300	11	669	2130A0110con2534	3914	8e-60	1	322	2110	1	gi|51172659|gb|AC133248.4| Oryza sativa Japonica Group chromosome 11 clone OSJNBa0080I08, complete sequence
Os11g0549650	11	2837	171190con538	4665	9e-26	-1	206	2926	1	ref|NM_001189663.1| Oryza sativa Japonica Group Os11g0549650 (Os11g0549650) mRNA,complete cds
Os11g0549690	11	3586	171190con538	4665	5e-28	-1	166	2926	1	gi|51092322|gb|AC128706.4| Oryza sativa Japonica Group chromosome 11clone OSJNBa0063F24, complete sequence
Os11g0555300	11	3075	A3150con55	31392	3e-53	1	627	8265	1	gi|51092325|gb|AC137753.4| Oryza sativa Japonica Group chromosome 11 clone OSJNBb0084M23, complete sequence
Os11g0555600	11	2256	271290con1128	839	1e-52	-1	679	831	2	gi|32988062|dbj|AK102853.1| Oryza sativa Japonica Group cDNAclone:J033110K06, full insert sequence
Os11g0556400	11	1929	271290con1128	839	1e-36	-1	370	825	2	gi|115485890|ref|NM_001074621.1| Oryza sativa (japonicacultivar-group) Os11g0556400 (Os11g0556400) mRNA,complete cds
Os11g0576400	11	3299	3150con299	626	7e-36	1	2268	97	1	gi|33147501|gb|AC109929.2| Oryza sativa (japonica cultivar-group)chromosome 11 BAC clone OSJNBa0093J03, complete sequence
Os11g0576900	11	1988	3150con299	626	7e-38	1	770	97	1	gi|115485990|ref|NM_001074671.1| Oryza sativa (japonicacultivar-group) Os11g0576900 (Os11g0576900) mRNA, partialcds
Os11g0587600	11	5052	251270con22	9460	6e-22	1	3372	3139	2	gi|115486060|ref|NM_001074706.1| Oryza sativa (japonicacultivar-group) Os11g0587600 (Os11g0587600) mRNA, partialcds
Os11g0594000	11	1945	5170con1864	6414	2e-56	-1	321	4111	1	gi|38194233|gb|AC137744.2| Oryza sativa (japonica cultivar-group) chromosome 11 BAC clone OSJNBa0074L11, complete sequence
Os11g0601500	11	1887	271290con666	17762	3e-21	-1	1462	7652	4	gi|115486164|ref|NM_001074758.1| Oryza sativa (japonica cultivar-group) Os11g0601500 (Os11g0601500) mRNA, complete cds
Os11g0614400	11	1618	2130A0110con28	2319	2e-25	1	369	811	2	gi|115486248|ref|NM_001074800.1| Oryza sativa (japonicacultivar-group) Os11g0614400 (Os11g0614400) mRNA,complete cds
Os11g0614500	11	2433	2130A0110con28	2319	7e-23	1	226	811	2	gi|115486250|ref|NM_001074801.1| Oryza sativa (japonicacultivar-group) Os11g0614500 (Os11g0614500) mRNA,complete cds
Os11g0621000	11	1555	251270con39	14047	2e-84	-1	761	10231	1	gi|115486306|ref|NM_001074829.1| Oryza sativa (japonicacultivar-group) Os11g0621000 (Os11g0621000) mRNA,complete cds
Os11g0621300	11	5342	2130A0110con26	10682	1e-50	1	836	7718	1	gi|5670155|gb|AF161269.1| Oryza sativa (japonica cultivar-group)chromosome 11 clone OSJNBa0034K24, complete sequence
Os11g0622800	11	1032	251270con25	20160	3e-69	1	397	5721	2	gi|115486318|ref|NM_001074835.1| Oryza sativa (japonica cultivar-group) Os11g0622800 (Os11g0622800) mRNA, complete cds
Os11g0638000	11	1275	2130A0110con2390	11151	1e-50	1	379	6602	1	gi|115486386|ref|NM_001074869.1| Oryza sativa (japonica cultivar-group) Os11g0638000 (Os11g0638000) mRNA, complete cds
Os11g0652900	11	795	251270con359	8816	3e-41	1	349	1221	2	gi|115486474|ref|NM_001074913.1| Oryza sativa (japonica cultivar-group) Os11g0652900 (Os11g0652900) mRNA, complete cds
Os11g0654400	11	807	251270con359	8816	2e-24	1	363	1235	2	gi|115486480|ref|NM_001074916.1| Oryza sativa (japonica cultivar-group) Os11g0654400 (Os11g0654400) mRNA, complete cds
Os11g0663566	11	1050	171190con325	5238	0	1	1	4115	6	gi|47058886|gb|AC126057.2| Oryza sativa (japonica cultivar-group)chromosome 11 BAC clone OSJNBb0026D16, complete sequence
Os11g0673600	11	3327	3150con1353	12364	2e-21	-1	742	3318	3	gi|51510943|gb|AC134922.2| Oryza sativa (japonica cultivar-group) chromosome 11 BAC clone OSJNBa0004D06, complete sequence
Os11g0673900	11	2946	3150con1353	12364	6e-24	-1	483	3322	5	gi|51510943|gb|AC134922.2| Oryza sativa (japonica cultivar-group) chromosome 11 BAC clone OSJNBa0004D06, complete sequence
Os11g0675200	11	2814	3150con1353	12364	1e-30	-1	556	3345	3	gi|51510943|gb|AC134922.2| Oryza sativa (japonica cultivar-group) chromosome 11 BAC clone OSJNBa0004D06, complete sequence
Os11g0676050	11	7167	3150con1441	13880	9e-31	-1	483	2246	4	gi|51510943|gb|AC134922.2| Oryza sativa (japonica cultivar-group)chromosome 11 BAC clone OSJNBa0004D06, complete sequence
Os11g0676100	11	1419	3150con1441	13880	2e-31	-1	627	2246	3	gi|51510943|gb|AC134922.2| Oryza sativa (japonica cultivar-group) chromosome 11 BAC clone OSJNBa0004D06, complete sequence
Os11g0676200	11	1638	3150con1827	6011	8e-28	1	19	438	3	gi|51510943|gb|AC134922.2| Oryza sativa (japonica cultivar-group) chromosome 11 BAC clone OSJNBa0004D06, complete sequence
Os11g0676960	11	2190	3150con1353	12364	4e-24	-1	582	3322	6	gi|31791169|gb|AC135643.2| Oryza sativa (japonica cultivar-group) chromosome 11 BAC clone OSJNBa0023F01, complete sequence
Os11g0676980	11	3096	3150con1441	13880	1e-28	-1	483	2246	3	gi|31791169|gb|AC135643.2| Oryza sativa (japonica cultivar-group)chromosome 11 BAC clone OSJNBa0023F01, complete sequence
Os11g0677101	11	5475	3150con1827	6011	2e-25	1	1634	438	4	gi|31791169|gb|AC135643.2| Oryza sativa (japonica cultivar-group)chromosome 11 BAC clone OSJNBa0023F01, complete sequence
Os11g0681400	11	2148	251270con49	14534	3e-65	-1	715	3856	2	gi|115486626|ref|NM_001074989.1| Oryza sativa (japonica cultivar-group) Os11g0681400 (Os11g0681400) mRNA, complete cds
Os11g0681600	11	1878	271290con666	17762	3e-21	-1	1230	7653	4	gi|50950282|gb|AC135190.2| Oryza sativa (japonica cultivar-group) chromosome 11 BAC clone OSJNBa0064H09, complete sequence
Os11g0689750	11	1331	151170con1595	1946	0	1	33	1	22	gi|158966803|gb|AC211292.4| Macaca mulatta BAC CH250-414A5(Children's Hospital Oakland Research Institute Rhesusmacaque Adult Male BAC Library) complete sequence
Os11g0703900	11	2379	A5160con151	37134	0	-1	906	23351	2	gi|115486792|ref|NM_001075072.1| Oryza sativa (japonica cultivar-group) Os11g0703900 (Os11g0703900) mRNA, complete cds
Os12g0115100	12	765	2130A0110con2414	16498	9e-23	-1	303	13608	2	gi|115486999|ref|NM_001072519.1| Oryza sativa (japonica cultivar-group) Os12g0115100 (Os12g0115100) mRNA, complete cds
Os12g0117250	12	1083	5170con13	16717	3e-45	1	283	12015	3	gi|115483866|ref|NM_001072127.1| Oryza sativa (japonica cultivar-group) Os11g0118200 (Os11g0118200) mRNA, complete cds
Os12g0121200	12	1835	171190con28	10287	1e-33	1	669	1355	6	gi|115487071|ref|NM_001072555.1| Oryza sativa (japonica cultivar-group) Os12g0121200 (Os12g0121200) mRNA, partial cds
Os12g0123700	12	2024	A1130con22	11811	3e-34	1	398	11095	2	gi|58531199|dbj|AP008218.1| Oryza sativa (japonica cultivar-group) genomicDNA, chromosome 12
Os12g0126300	12	1332	A1130con631	22159	4e-23	-1	448	21130	2	gi|115487123|ref|NM_001072581.1| Oryza sativa (japonicacultivar-group) Os12g0126300 (Os12g0126300) mRNA,complete cds
Os12g0128700	12	2272	291310con29	12615	2e-32	1	919	5109	1	gi|115487149|ref|NM_001072594.1| Oryza sativa (japonica cultivar-group) Os12g0128700 (Os12g0128700) mRNA, complete cds
Os12g0128800	12	2780	291310con29	12615	9e-32	1	1844	6966	1	gi|115487151|ref|NM_001072595.1| Oryza sativa (japonica cultivar-group) Os12g0128800 (Os12g0128800) mRNA, partial cds
Os12g0138000	12	745	A7180con27	45778	9e-23	1	472	44489	1	gi|58531199|dbj|AP008218.1| Oryza sativa (japonica cultivar-group) genomic DNA, chromosome 12
Os12g0145900	12	2615	2130A0110con2449	6902	5e-27	-1	2162	1369	1	gi|115487323|ref|NM_001072681.1| Oryza sativa (japonica cultivar-group) Os12g0145900 (Os12g0145900) mRNA, complete cds
Os12g0152200	12	1260	A7180con63	57221	2e-31	1	261	51292	2	gi|115487373|ref|NM_001072706.1| Oryza sativa (japonica cultivar-group) Os12g0152200 (Os12g0152200) mRNA, complete cds
Os12g0154700	12	948	0120con9265	25046	2e-36	-1	510	10826	3	gi|115487401|ref|NM_001072720.1| Oryza sativa (japonica cultivar-group) Os12g0154700 (Os12g0154700) mRNA, complete cds
Os12g0154800	12	905	0120con9265	25046	1e-31	-1	510	10826	3	gi|116013811|dbj|AK240860.1| Oryza sativa Japonica Group cDNA, clone: J065022M19, full insert sequence
Os12g0154900	12	630	0120con9265	25046	2e-23	1	471	13081	3	gi|115487405|ref|NM_001072722.1| Oryza sativa (japonica cultivar-group) Os12g0154900 (Os12g0154900) mRNA, complete cds
Os12g0160500	12	2489	211230con1211	14589	1e-24	-1	1528	6560	1	gi|115487457|ref|NM_001072748.1| Oryza sativa (japonica cultivar-group) Os12g0160500 (Os12g0160500) mRNA, complete cds
Os12g0163400	12	1940	A8190con240	21854	6e-20	1	1380	16769	2	gi|115487485|ref|NM_001072762.1| Oryza sativa (japonica cultivar-group) Os12g0163400 (Os12g0163400) mRNA, complete cds
Os12g0175400	12	1071	211230con331	19729	2e-86	-1	108	10264	3	gi|115487605|ref|NM_001072822.1| Oryza sativa (japonica cultivar-group) Os12g0175400 (Os12g0175400) mRNA, partial cds
Os12g0181900	12	4160	171190con359	24438	0	-1	77	7076	1	gi|115487661|ref|NM_001072850.1| Oryza sativa (japonica cultivar-group) Os12g0181900 (Os12g0181900) mRNA, complete cds
Os12g0189700	12	681	A1130con107	6847	e-108	1	301	5793	1	gi|156764392|dbj|AK287777.1| Oryza sativa Japonica Group cDNA,clone: J065171B09, full insert sequence
Os12g0207500	12	1011	271290con690	6757	1e-22	-1	1	1594	1	gi|115487801|ref|NM_001072920.1| Oryza sativa (japonica cultivar-group) Os12g0207500 (Os12g0207500) mRNA, complete cds
Os12g0207600	12	1563	251270con336	14111	e-133	1	1282	13469	3	gi|115487803|ref|NM_001072921.1| Oryza sativa (japonicacultivar-group) Os12g0207600 (Os12g0207600) mRNA,complete cds
Os12g0210400	12	3195	A1130con726	22933	3e-63	-1	2531	3059	3	gi|115487825|ref|NM_001072932.1| Oryza sativa (japonica cultivar-group) Os12g0210400 (Os12g0210400) mRNA, complete cds
Os12g0212266	12	2889	171190con325	5238	e-162	1	26	1023	7	gi|58531199|dbj|AP008218.1| Oryza sativa (japonica cultivar-group) genomicDNA, chromosome 12
Os12g0228400	12	1797	91110con43	4503	9e-25	-1	992	4338	5	gi|115487899|ref|NM_001072969.1| Oryza sativa (japonicacultivar-group) Os12g0228400 (Os12g0228400) mRNA, partialcds
Os12g0256600	12	1441	91110con793	10065	7e-22	1	1230	585	20	gi|32974534|dbj|AK064516.1| Oryza sativa Japonica Group cDNAclone:002-111-F06, full insert sequence
Os12g0258700	12	1740	211230con759	10684	8e-25	1	327	3671	3	gi|116012395|dbj|AK243030.1| Oryza sativa Japonica Group cDNA, clone: J100004A16, full insert sequence
Os12g0259800	12	1734	211230con759	10684	1e-26	1	313	3660	2	gi|115488061|ref|NM_001073050.1| Oryza sativa (japonica cultivar-group) Os12g0259800 (Os12g0259800) mRNA, complete cds
Os12g0283900	12	2329	231250con324	8235	3e-59	1	1016	4281	1	gi|115488187|ref|NM_001073113.1| Oryza sativa (japonica cultivar-group) Os12g0283900 (Os12g0283900) mRNA, complete cds
Os12g0288550	12	762	171190con325	5238	e-123	1	9	4171	6	gi|58531199|dbj|AP008218.1| Oryza sativa (japonica cultivar-group) genomicDNA, chromosome 12
Os12g0431100	12	1620	291310con24	12426	e-124	1	222	10709	2	gi|115488381|ref|NM_001073210.1| Oryza sativa (japonicacultivar-group) Os12g0431100 (Os12g0431100) mRNA, partialcds
Os12g0438900	12	705	211230con460	10690	8e-94	1	133	8245	1	gi|116011120|dbj|AK241755.1| Oryza sativa Japonica Group cDNA, clone: J065204C04, full insert sequence
Os12g0467700	12	1925	291310con24	12426	3e-34	1	776	11001	2	gi|58531199|dbj|AP008218.1| Oryza sativa (japonica cultivar-group) genomicDNA, chromosome 12
Os12g0470700	12	1978	291310con24	12426	1e-20	1	797	11028	2	gi|116011956|dbj|AK242591.1| Oryza sativa Japonica Group cDNA, clone:J090011J19, full insert sequence
Os12g0471100	12	1829	291310con359	13302	7e-41	-1	796	11924	2	gi|115488529|ref|NM_001073284.1| Oryza sativa (japonicacultivar-group) Os12g0471100 (Os12g0471100) mRNA,complete cds
Os12g0472300	12	987	291310con359	13302	1e-43	-1	621	11944	2	gi|58531199|dbj|AP008218.1| Oryza sativa (japonica cultivar-group) genomic DNA, chromosome 12
Os12g0479400	12	3264	251270con756	5286	9e-20	-1	724	4407	2	gi|115488555|ref|NM_001073297.1| Oryza sativa (japonicacultivar-group) Os12g0479400 (Os12g0479400) mRNA,complete cds
Os12g0482500	12	1698	3150con1218	3933	7e-47	-1	236	2503	8	gi|115488573|ref|NM_001073306.1| Oryza sativa (japonicacultivar-group) Os12g0482500 (Os12g0482500) mRNA,complete cds
Os12g0502300	12	1877	291310con405	15176	1e-33	-1	910	9226	1	gi|115488681|ref|NM_001073360.1| Oryza sativa (japonica cultivar-group) Os12g0502300 (Os12g0502300) mRNA, complete cds
Os12g0515300	12	1230	211230con331	19729	9e-21	-1	208	10123	4	gi|58531199|dbj|AP008218.1| Oryza sativa (japonica cultivar-group) genomic DNA, chromosome 12
Os12g0559200	12	3078	A3150con17	26765	2e-73	-1	1720	15014	1	gi|115489047|ref|NM_001073543.1| Oryza sativa (japonica cultivar-group) Os12g0559200 (Os12g0559200) mRNA, complete cds
Os12g0559400	12	2367	291310con856	58322	3e-34	1	391	3725	1	gi|115489049|ref|NM_001073544.1| Oryza sativa (japonica cultivar-group) Os12g0559400 (Os12g0559400) mRNA, complete cds
Os12g0560200	12	1353	A3150con17	26765	1e-66	-1	243	15014	1	gi|115489055|ref|NM_001073547.1| Oryza sativa (japonica cultivar-group) Os12g0560200 (Os12g0560200) mRNA, complete cds
Os12g0565100	12	3350	271290con1265	2897	e-133	-1	1208	2015	2	gi|115489115|ref|NM_001073577.1| Oryza sativa (japonicacultivar-group) Os12g0565100 (Os12g0565100) mRNA,complete cds
Os12g0565200	12	2985	271290con1265	2897	e-131	-1	979	2015	2	gi|115489117|ref|NM_001073578.1| Oryza sativa (japonicacultivar-group) Os12g0565200 (Os12g0565200) mRNA,complete cds
Os12g0565800	12	2271	211230con398	3171	0	1	697	1025	8	gi|115489121|ref|NM_001073580.1| Oryza sativa (japonicacultivar-group) Os12g0565800 (Os12g0565800) mRNA, partialcds
Os12g0569700	12	3649	A5160con151	37134	1e-50	-1	2135	23909	1	gi|115489175|ref|NM_001073607.1| Oryza sativa (japonica cultivar-group) Os12g0569700 (Os12g0569700) mRNA, complete cds
Os12g0583500	12	3054	191210con824	16977	6e-21	1	2011	13051	1	gi|115489319|ref|NM_001073679.1| Oryza sativa (japonicacultivar-group) Os12g0583500 (Os12g0583500) mRNA,complete cds
Os12g0597800	12	1651	131150con647	3977	1e-26	1	1341	3129	3	gi|115489421|ref|NM_001073730.1| Oryza sativa (japonicacultivar-group) Os12g0597800 (Os12g0597800) mRNA, partialcds
Os12g0603800	12	886	A8190con19	37613	8e-39	1	389	26802	1	gi|115489455|ref|NM_001073747.1| Oryza sativa (japonica cultivar-group) Os12g0603800 (Os12g0603800) mRNA, complete cds
Os12g0604600	12	3085	A6170con54	24817	2e-36	1	218	14995	1	gi|115489461|ref|NM_001073750.1| Oryza sativa (japonica cultivar-group) Os12g0604600 (Os12g0604600) mRNA, complete cds
Os12g0608500	12	2771	A6170con28	20701	4e-43	-1	1405	9284	4	gi|115489497|ref|NM_001073768.1| Oryza sativa (japonica cultivar-group) Os12g0608500 (Os12g0608500) mRNA, complete cds
Os12g0608700	12	2520	A6170con28	20701	9e-38	-1	1838	9284	4	gi|115489501|ref|NM_001073770.1| Oryza sativa (japonica cultivar-group) Os12g0608700 (Os12g0608700) mRNA, complete cds
Os12g0608900	12	2049	A6170con28	20701	3e-31	-1	1361	9284	4	gi|115489503|ref|NM_001073771.1| Oryza sativa (japonica cultivar-group) Os12g0608900 (Os12g0608900) mRNA, complete cds
Os12g0610300	12	1110	A6170con66	55333	3e-20	1	512	44663	1	gi|58531199|dbj|AP008218.1| Oryza sativa (japonica cultivar-group) genomic DNA, chromosome 12
Os12g0613250	12	3152	191210con824	16977	5e-52	1	2240	13043	1	gi|58531199|dbj|AP008218.1| Oryza sativa (japonica cultivar-group) genomic DNA, chromosome 12
Os12g0621700	12	2594	A3150con1129	31892	6e-39	1	1054	18185	1	gi|115489633|ref|NM_001073836.1| Oryza sativa (japonicacultivar-group) Os12g0621700 (Os12g0621700) mRNA,complete cds
Os12g0631100	12	1066	A1130con27	24729	2e-33	1	290	10210	1	gi|115489705|ref|NM_001073872.1| Oryza sativa (japonica cultivar-group) Os12g0631100 (Os12g0631100) mRNA, complete cds
Os12g0633600	12	3053	A7180con63	57221	2e-30	-1	2005	42407	2	gi|115489729|ref|NM_001073884.1| Oryza sativa (japonica cultivar-group) Os12g0633600 (Os12g0633600) mRNA, complete cds
Os12g0639200	12	1913	291310con24	12426	1e-85	1	588	10908	2	gi|115489799|ref|NM_001073919.1| Oryza sativa (japonicacultivar-group) Os12g0639200 (Os12g0639200) mRNA,complete cds
Os12g0639400	12	1500	291310con24	12426	2e-62	1	609	11046	2	gi|115489801|ref|NM_001073920.1| Oryza sativa (japonicacultivar-group) Os12g0639400 (Os12g0639400) mRNA,partial cds
Os12g0639500	12	1329	291310con24	12426	4e-60	1	753	11046	2	gi|156764121|dbj|AK287506.1| Oryza sativa Japonica Group cDNA, clone: J043035D13, full insert sequence
AF030166		1240	251270con770	6636	2e-34	1	816	422	3	gi|2623782|gb|AF030166.1|AF030166 Oryza sativa glucanase (glu1) mRNA, complete cds
AF062403		1057	171190con626	2848	3e-63	-1	298	1646	3	gi|3746580|gb|AF062403.1|AF062403 Oryza sativa glutathioneS-transferase II mRNA, complete cds
AF139989		257	251270con693	9409	2e-46	-1	20	7609	1	gi|13171102|gb|AF139989.1|AF139989 Oryza sativa rRNA intron-encoded homing endonuclease mRNA, partial cds
AF141965		1406	A6170con66	55333	2e-28	-1	154	46236	2	gi|5051932|gb|AF141965.1|AF141965 Oryza sativa MADS-box protein FDRMADS8 mRNA, complete cds
AF216530		456	A1130con61	7901	3e-40	1	17	5077	1	gi|7141143|gb|AF216530.1|AF216530 Oryza sativa ubiquitin RiP-20 mRNA, partial cds
AF327517		1406	A8190con83	25397	2e-59	1	505	19087	3	gi|13195451|gb|AF327517.1|AF327517 Oryza sativa GTP-binding protein mRNA, complete cds
AF467734		600	211230con331	19729	e-117	-1	70	10267	3	gi|18698673|gb|AF467734.1| Oryza sativa putative myb protein mRNA, partial cds
AK058323		1462	251270con14	24201	e-144	1	1	12505	3	gi|32968341|dbj|AK058323.1| Oryza sativa Japonica Group cDNA clone:001-014-B07, full insert sequence
AK058436		1449	151170con874	5444	2e-71	-1	977	1720	3	gi|32968454|dbj|AK058436.1| Oryza sativa Japonica Group cDNA clone:001-015-F07, full insert sequence
AK058625		425	251270con336	14111	e-155	1	1	9401	1	gi|32968643|dbj|AK058625.1| Oryza sativa Japonica Group cDNA clone:001-018-C02, full insert sequence
AK058658		1383	251270con336	14111	0	1	1	8978	3	gi|32968676|dbj|AK058658.1| Oryza sativa Japonica Group cDNA clone:001-018-F10, full insert sequence
AK058774		591	251270con336	14111	4e-58	1	1	4679	1	gi|32968792|dbj|AK058774.1| Oryza sativa Japonica Group cDNA clone:001-002-A07, full insert sequence
AK058805		551	251270con336	14111	1e-58	1	1	4087	3	gi|32968823|dbj|AK058805.1| Oryza sativa Japonica Group cDNA clone:001-003-B09, full insert sequence
AK058828		1534	251270con693	9409	e-152	-1	2	8590	1	gi|32970225|dbj|AK060207.1| Oryza sativa Japonica Group cDNAclone:001-002-A12, full insert sequence
AK058973		1175	251270con336	14111	0	1	1	7163	2	gi|32968991|dbj|AK058973.1| Oryza sativa Japonica Group cDNA clone:001-020-D03, full insert sequence
AK059024		1462	251270con336	14111	0	1	1	8064	5	gi|32969042|dbj|AK059024.1| Oryza sativa Japonica Group cDNA clone:001-021-B07, full insert sequence
AK059143		556	251270con14	24201	0	-1	1	5927	1	gi|32969161|dbj|AK059143.1| Oryza sativa Japonica Group cDNA clone:001-023-A09, full insert sequence
AK059158		1502	251270con336	14111	0	1	1	10120	2	gi|32969176|dbj|AK059158.1| Oryza sativa Japonica Group cDNA clone:001-023-D02, full insert sequence
AK059208		1896	251270con336	14111	0	1	1	8066	6	gi|32969226|dbj|AK059208.1| Oryza sativa Japonica Group cDNA clone:001-024-B06, full insert sequence
AK059219		1634	251270con336	14111	0	1	1	8245	6	gi|32969237|dbj|AK059219.1| Oryza sativa Japonica Group cDNA clone:001-024-C12, full insert sequence
AK059242		1517	A1130con61	7901	4e-82	1	101	5045	2	gi|32969260|dbj|AK059242.1| Oryza sativa Japonica Group cDNA clone:001-024-F10, full insert sequence
AK059310		1098	251270con336	14111	0	1	1	4408	1	gi|32969328|dbj|AK059310.1| Oryza sativa Japonica Group cDNA clone:001-025-G07, full insert sequence
AK059311		2105	251270con336	14111	0	1	1	9973	3	gi|32969329|dbj|AK059311.1| Oryza sativa Japonica Group cDNA clone:001-025-G08, full insert sequence
AK059370		1741	251270con336	14111	0	1	1	9985	2	gi|32969388|dbj|AK059370.1| Oryza sativa Japonica Group cDNA clone:001-026-E12, full insert sequence
AK059549		1367	251270con22	9460	2e-37	1	680	3142	3	gi|32969567|dbj|AK059549.1| Oryza sativa Japonica Group cDNA clone:001-029-F10, full insert sequence
AK059639		1569	251270con336	14111	0	1	1	4138	1	gi|32969657|dbj|AK059639.1| Oryza sativa Japonica Group cDNA clone:001-031-B03, full insert sequence
AK059717		1555	251270con336	14111	0	1	1	9971	1	gi|32969735|dbj|AK059717.1| Oryza sativa Japonica Group cDNA clone:001-032-G05, full insert sequence
AK059808		995	2130A0110con2414	16498	1e-22	-1	585	13608	2	gi|32969826|dbj|AK059808.1| Oryza sativa Japonica Group cDNA clone:006-205-A04, full insert sequence
AK059819		1003	251270con336	14111	e-119	1	1	4084	3	gi|32969837|dbj|AK059819.1| Oryza sativa Japonica Group cDNA clone:006-205-C07, full insert sequence
AK059835		1395	251270con336	14111	0	1	1	7864	1	gi|32969853|dbj|AK059835.1| Oryza sativa Japonica Group cDNA clone:006-206-C02, full insert sequence
AK059990		1192	251270con336	14111	e-121	1	1	4183	1	gi|32970008|dbj|AK059990.1| Oryza sativa Japonica Group cDNA clone:006-301-A12, full insert sequence
AK060089		1044	251270con336	14111	2e-86	1	1	10587	1	gi|32970107|dbj|AK060089.1| Oryza sativa Japonica Group cDNA clone:006-306-H12, full insert sequence
AK060204		1872	251270con336	14111	0	1	1	7991	1	gi|32970222|dbj|AK060204.1| Oryza sativa Japonica Group cDNA clone:001-001-H12, full insert sequence
AK060245		1707	251270con336	14111	0	1	1	7946	1	gi|32970263|dbj|AK060245.1| Oryza sativa Japonica Group cDNA clone:001-003-G06, full insert sequence
AK060246		1344	A8190con83	25397	2e-52	1	78	19087	2	gi|32970264|dbj|AK060246.1| Oryza sativa Japonica Group cDNA clone:001-003-H10, full insert sequence
AK060344		1200	251270con336	14111	0	1	1	9695	1	gi|32970362|dbj|AK060344.1| Oryza sativa Japonica Group cDNA clone:001-008-E03, full insert sequence
AK060578		1278	251270con336	14111	e-154	1	1	7389	2	gi|115447640|ref|NM_001054135.1| Oryza sativa (japonica cultivar-group) Os02g0652600 (Os02g0652600) mRNA, partial cds
AK060583		1094	251270con336	14111	0	1	1	10529	3	gi|32970601|dbj|AK060583.1| Oryza sativa Japonica Group cDNA clone:001-023-H06, full insert sequence
AK060734		1950	251270con336	14111	0	1	1	5230	2	gi|32970752|dbj|AK060734.1| Oryza sativa Japonica Group cDNA clone:001-032-A10, full insert sequence
AK060792		2067	251270con14	24201	0	1	5	12696	2	gi|32970810|dbj|AK060792.1| Oryza sativa Japonica Group cDNA clone:001-033-E03, full insert sequence
AK060799		1769	251270con336	14111	e-107	1	1	4671	1	gi|32970817|dbj|AK060799.1| Oryza sativa Japonica Group cDNA clone:001-033-F03, full insert sequence
AK060845		1463	251270con336	14111	0	1	1	8067	6	gi|32970863|dbj|AK060845.1| Oryza sativa Japonica Group cDNA clone:001-034-D12, full insert sequence
AK060846		1827	251270con693	9409	8e-87	-1	7	7883	1	gi|32970864|dbj|AK060846.1| Oryza sativa Japonica Group cDNAclone:001-034-E03, full insert sequence
AK060870		1091	251270con336	14111	e-160	1	1	7861	1	gi|32989693|dbj|AK104484.1| Oryza sativa Japonica Group cDNA clone:006-301-H11, full insert sequence
AK061033		1019	251270con693	9409	3e-69	-1	1	8411	1	gi|32971051|dbj|AK061033.1| Oryza sativa Japonica Group cDNAclone:006-204-H09, full insert sequence
AK061547		1390	251270con336	14111	7e-31	1	111	10316	4	gi|32971565|dbj|AK061547.1| Oryza sativa Japonica Group cDNA clone:006-311-A06, full insert sequence
AK062117		729	251270con14	24201	3e-59	1	1	13182	1	gi|32972135|dbj|AK062117.1| Oryza sativa Japonica Group cDNA clone:001-045-C06, full insert sequence
AK062165		2243	251270con693	9409	e-137	-1	3	8630	1	gi|32972183|dbj|AK062165.1| Oryza sativa Japonica Group cDNAclone:001-046-B06, full insert sequence
AK062277		1241	251270con693	9409	0	-1	1	8657	1	gi|32972295|dbj|AK062277.1| Oryza sativa Japonica Group cDNAclone:001-100-B07, full insert sequence
AK062296		1436	251270con693	9409	6e-81	-1	1	8459	1	gi|32972314|dbj|AK062296.1| Oryza sativa Japonica Group cDNAclone:001-100-F12, full insert sequence
AK062299		1453	251270con521	42816	0	1	1	2948	5	gi|32972317|dbj|AK062299.1| Oryza sativa Japonica Group cDNA clone:001-100-G11, full insert sequence
AK062496		740	A8190con19	37613	1e-71	1	121	26633	1	gi|32972514|dbj|AK062496.1| Oryza sativa Japonica Group cDNA clone:001-104-A02, full insert sequence
AK062710		614	251270con693	9409	1e-70	-1	3	8652	1	gi|32972728|dbj|AK062710.1| Oryza sativa Japonica Group cDNA clone:001-106-C01, full insert sequence
AK062930		756	251270con693	9409	1e-37	-1	1	7587	1	gi|32972948|dbj|AK062930.1| Oryza sativa Japonica Group cDNA clone:001-109-A06, full insert sequence
AK063037		498	251270con693	9409	1e-30	-1	1	8411	1	gi|32973055|dbj|AK063037.1| Oryza sativa Japonica Group cDNA clone:001-110-D01, full insert sequence
AK063239		1293	291310con262	4705	7e-31	-1	384	1997	1	gi|115456360|ref|NM_001058316.1| Oryza sativa (japonicacultivar-group) Os03g0829200 (Os03g0829200) mRNA,complete cds
AK063326		1793	251270con693	9409	e-146	-1	3	8652	1	gi|32973344|dbj|AK063326.1| Oryza sativa Japonica Group cDNAclone:001-113-H07, full insert sequence
AK063356		1372	251270con367	15435	3e-24	-1	1038	13479	1	gi|32973374|dbj|AK063356.1| Oryza sativa Japonica Group cDNAclone:001-114-C06, full insert sequence
AK063570		1023	251270con336	14111	0	1	1	10122	1	gi|32973588|dbj|AK063570.1| Oryza sativa Japonica Group cDNA clone:001-117-G05, full insert sequence
AK063769		2589	251270con336	14111	0	1	1	8195	6	gi|32973787|dbj|AK063769.1| Oryza sativa Japonica Group cDNA clone:001-121-B10, full insert sequence
AK064012		1794	251270con460	800	3e-21	-1	492	601	2	gi|32974030|dbj|AK064012.1| Oryza sativa Japonica Group cDNAclone:001-124-H01, full insert sequence
AK064064		708	251270con693	9409	e-154	-1	3	8624	1	gi|32974082|dbj|AK064064.1| Oryza sativa Japonica Group cDNA clone:001-125-G02, full insert sequence
AK064581		1475	251270con693	9409	4e-54	-1	1	7643	1	gi|32974599|dbj|AK064581.1| Oryza sativa Japonica Group cDNA clone:002-112-F02, full insert sequence
AK065933		2012	2130A0110con26	10682	5e-51	1	606	7718	1	gi|32975951|dbj|AK065933.1| Oryza sativa Japonica Group cDNAclone:J013043K17, full insert sequence
AK066155		2118	A1130con726	22933	3e-31	-1	483	6388	1	gi|32976173|dbj|AK066155.1| Oryza sativa Japonica Group cDNA clone:J013055D11, full insert sequence
AK066191		2598	111130con50	11776	1e-49	1	120	3703	1	gi|32976209|dbj|AK066191.1| Oryza sativa Japonica Group cDNA clone:J013051C07, full insert sequence
AK067024		1189	A1130con61	7901	9e-58	1	311	5047	2	gi|32977042|dbj|AK067024.1| Oryza sativa Japonica Group cDNA clone:J013091J24, full insert sequence
AK067132		1178	7190con65	4693	1e-32	-1	889	3484	26	gi|32977150|dbj|AK067132.1| Oryza sativa Japonica Group cDNA clone:J013096M08, full insert sequence
AK068007		1477	231250con317	18619	4e-20	1	1006	10917	1	gi|32978025|dbj|AK068007.1| Oryza sativa Japonica Group cDNA clone:J013130G06, full insert sequence
AK068197		4012	A6170con26	23738	e-136	-1	288	10491	1	gi|32978215|dbj|AK068197.1| Oryza sativa Japonica Group cDNA clone:J013140N02, full insert sequence
AK068878		1597	151170con390	1604	6e-44	-1	936	1108	7	gi|32978903|dbj|AK068878.1| Oryza sativa Japonica Group cDNAclone:J023001K02, full insert sequence
AK069137		2069	A3150con217	10797	3e-83	-1	1118	4027	2	gi|32979161|dbj|AK069137.1| Oryza sativa Japonica Group cDNA clone:J023008P07, full insert sequence
AK069254		2614	7190con1499	11797	1e-24	1	517	7389	1	gi|32979278|dbj|AK069254.1| Oryza sativa Japonica Group cDNAclone:J023014J06, full insert sequence
AK069331		1284	211230con460	10690	1e-93	1	895	8245	3	gi|32979355|dbj|AK069331.1| Oryza sativa Japonica Group cDNAclone:J023019N01, full insert sequence
AK070157		3981	171190con253	11762	0	-1	517	5550	1	gi|32980181|dbj|AK070157.1| Oryza sativa Japonica Group cDNAclone:J023046D01, full insert sequence
AK071131		1733	0120con502	30926	e-101	1	937	1311	1	gi|32981154|dbj|AK071131.1| Oryza sativa Japonica Group cDNA clone:J023078K24, full insert sequence
AK071923		1663	251270con336	14111	0	1	1	8851	6	gi|32981946|dbj|AK071923.1| Oryza sativa Japonica Group cDNA clone:J013072N03, full insert sequence
AK072417		2741	211230con359	12875	0	-1	740	11543	1	gi|32982440|dbj|AK072417.1| Oryza sativa Japonica Group cDNAclone:J023085P15, full insert sequence
AK099762		2282	191210con1154	18240	1e-45	1	405	4173	3	gi|32984971|dbj|AK099762.1| Oryza sativa Japonica Group cDNA clone:J013094H24, full insert sequence
AK100133		2275	7190con52	15902	7e-26	-1	1518	7237	1	gi|32985342|dbj|AK100133.1| Oryza sativa Japonica Group cDNA clone:J023010D07, full insert sequence
AK100501		3062	5170con16	12553	3e-72	1	1107	3079	2	gi|32985710|dbj|AK100501.1| Oryza sativa Japonica Group cDNA clone:J023099J05, full insert sequence
AK100827		2702	251270con69	13981	2e-88	1	1125	6538	1	gi|32986036|dbj|AK100827.1| Oryza sativa Japonica Group cDNA clone:J023123A11, full insert sequence
AK102455		3876	151170con373	15788	0	1	865	4076	2	gi|32987664|dbj|AK102455.1| Oryza sativa Japonica Group cDNA clone:J033094A19, full insert sequence
AK102755		2522	111130con1111	12516	2e-35	1	1948	3418	2	gi|32987964|dbj|AK102755.1| Oryza sativa Japonica Group cDNA clone:J033107A02, full insert sequence
AK104167		1223	251270con336	14111	0	1	1	7954	4	gi|32989376|dbj|AK104167.1| Oryza sativa Japonica Group cDNA clone:006-212-D12, full insert sequence
AK105009		1455	251270con693	9409	e-158	-1	1	8556	1	gi|42821624|dbj|AK105009.2| Oryza sativa Japonica Group cDNAclone:001-007-B03, full insert sequence
AK105027		1247	251270con336	14111	0	1	1	4519	1	gi|42821642|dbj|AK105027.2| Oryza sativa Japonica Group cDNA clone:001-012-A03, full insert sequence
AK105328		1055	251270con336	14111	0	1	2	7861	1	gi|32990537|dbj|AK105328.1| Oryza sativa Japonica Group cDNA clone:001-118-A07, full insert sequence
AK105333		1678	251270con693	9409	1e-57	-1	1	8417	3	gi|32990542|dbj|AK105333.1| Oryza sativa Japonica Group cDNAclone:001-118-D07, full insert sequence
AK105341		1448	251270con336	14111	0	1	1	4508	1	gi|32990550|dbj|AK105341.1| Oryza sativa Japonica Group cDNA clone:001-118-G10, full insert sequence
AK105600		2485	171190con19	2870	3e-25	1	1244	1619	2	gi|42795537|gb|AY522330.1| Oryza sativa (japonica cultivar-group)cultivar Nipponbare chloroplast, complete genome
AK105692		2509	251270con336	14111	0	1	1	8922	4	gi|32990901|dbj|AK105692.1| Oryza sativa Japonica Group cDNA clone:001-201-C06, full insert sequence
AK105744		2390	251270con336	14111	0	1	1	8066	6	gi|32990953|dbj|AK105744.1| Oryza sativa Japonica Group cDNAclone:001-202-B04, full insert sequence
AK105837		1822	251270con336	14111	0	1	1	7958	1	gi|32991046|dbj|AK105837.1| Oryza sativa Japonica Group cDNA clone:001-203-F02, full insert sequence
AK105841		1972	191210con808	2112	6e-29	-1	141	1915	1	gi|32991050|dbj|AK105841.1| Oryza sativa Japonica Group cDNAclone:001-203-F08, full insert sequence
AK105927		2135	2130A0110con2341	24750	1e-21	-1	980	18520	2	gi|32991136|dbj|AK105927.1| Oryza sativa Japonica Group cDNA clone:001-205-A10, full insert sequence
AK106576		1798	251270con693	9409	e-101	-1	1	8414	1	gi|32991785|dbj|AK106576.1| Oryza sativa Japonica Group cDNAclone:002-111-C02, full insert sequence
AK106979		1684	251270con336	14111	0	1	1	7861	3	gi|32992188|dbj|AK106979.1| Oryza sativa Japonica Group cDNA clone:002-119-H06, full insert sequence
AK107087		1935	251270con336	14111	0	1	1	8261	6	gi|32992296|dbj|AK107087.1| Oryza sativa Japonica Group cDNA clone:002-121-G07, full insert sequence
AK107214		1411	171190con236	22204	2e-62	-1	1	15130	9	gi|32992423|dbj|AK107214.1| Oryza sativa Japonica Group cDNA clone:002-125-C06, full insert sequence
AK107338		2330	A5160con151	37134	8e-32	-1	85	24719	1	gi|32992547|dbj|AK107338.1| Oryza sativa Japonica Group cDNA clone:002-126-F12, full insert sequence
AK107702		863	251270con693	9409	3e-75	-1	1	7921	1	gi|32992911|dbj|AK107702.1| Oryza sativa Japonica Group cDNA clone:002-132-C12, full insert sequence
AK107856		998	251270con336	14111	0	1	1	7955	1	gi|32993065|dbj|AK107856.1| Oryza sativa Japonica Group cDNA clone:002-134-B02, full insert sequence
AK108061		1350	131150con640	3421	4e-20	1	68	1081	1	gi|32993270|dbj|AK108061.1| Oryza sativa Japonica Group cDNA clone:002-138-B02, full insert sequence
AK108207		686	A1130con61	7901	3e-62	1	51	5045	2	gi|32993416|dbj|AK108207.1| Oryza sativa Japonica Group cDNA clone:002-140-D06, full insert sequence
AK108271		977	251270con693	9409	e-110	-1	4	7928	1	gi|32993480|dbj|AK108271.1| Oryza sativa Japonica Group cDNA clone:002-141-C03, full insert sequence
AK108345		1175	251270con693	9409	2e-30	-1	65	8298	2	gi|32993554|dbj|AK108345.1| Oryza sativa Japonica Group cDNAclone:002-142-B05, full insert sequence
AK108459		1449	251270con336	14111	0	1	1	9972	1	gi|32993668|dbj|AK108459.1| Oryza sativa Japonica Group cDNA clone:002-143-D06, full insert sequence
AK108541		1539	251270con693	9409	e-111	-1	1	7935	1	gi|32993750|dbj|AK108541.1| Oryza sativa Japonica Group cDNAclone:002-144-D06, full insert sequence
AK108725		1602	251270con336	14111	0	1	1	4422	2	gi|32993934|dbj|AK108725.1| Oryza sativa Japonica Group cDNA clone:002-150-C09, full insert sequence
AK109002		1223	251270con693	9409	3e-73	-1	26	7922	1	gi|32994211|dbj|AK109002.1| Oryza sativa Japonica Group cDNA clone:002-153-G12, full insert sequence
AK109086		2022	251270con336	14111	2e-32	1	1008	8848	2	gi|32994295|dbj|AK109086.1| Oryza sativa Japonica Group cDNA clone:002-154-H10, full insert sequence
AK109162		1944	191210con1611	7233	6e-57	-1	1075	3214	1	gi|32994371|dbj|AK109162.1| Oryza sativa Japonica Group cDNA clone:002-155-G09, full insert sequence
AK109207		777	251270con336	14111	2e-36	1	1	7868	1	gi|32994416|dbj|AK109207.1| Oryza sativa Japonica Group cDNA clone:002-156-C10, full insert sequence
AK109461		3605	2130A0110con2449	6902	7e-27	-1	3037	1369	1	gi|32994670|dbj|AK109461.1| Oryza sativa Japonica Group cDNA clone:001-127-C09, full insert sequence
AK109513		2249	171190con311	12950	8e-38	1	632	617	3	gi|32994722|dbj|AK109513.1| Oryza sativa Japonica Group cDNAclone:002-104-H01, full insert sequence
AK109911		1584	251270con693	9409	1e-66	-1	4	7928	1	gi|32995120|dbj|AK109911.1| Oryza sativa Japonica Group cDNAclone:002-149-H03, full insert sequence
AK109999		3162	251270con693	9409	e-101	-1	15	8536	1	gi|32995208|dbj|AK109999.1| Oryza sativa Japonica Group cDNA clone:002-159-F05, full insert sequence
AK110009		2893	111130con224	17243	9e-26	1	2311	14791	1	gi|32995218|dbj|AK110009.1| Oryza sativa Japonica Group cDNAclone:002-159-G06, full insert sequence
AK110104		3162	251270con693	9409	1e-62	-1	1	8411	1	gi|32995313|dbj|AK110104.1| Oryza sativa Japonica Group cDNAclone:002-160-H12, full insert sequence
AK110140		3324	251270con693	9409	e-109	-1	4	7928	1	gi|32995349|dbj|AK110140.1| Oryza sativa Japonica Group cDNAclone:002-161-D06, full insert sequence
AK110143		3350	191210con1760	11087	2e-39	1	130	8541	1	gi|32995352|dbj|AK110143.1| Oryza sativa Japonica Group cDNA clone:002-161-D09, full insert sequence
AK110204		1569	191210con1611	7233	3e-49	-1	1052	3214	1	gi|32995413|dbj|AK110204.1| Oryza sativa Japonica Group cDNA clone:002-162-B10, full insert sequence
AK110258		869	251270con693	9409	7e-67	-1	4	7928	1	gi|32995467|dbj|AK110258.1| Oryza sativa Japonica Group cDNA clone:002-163-A11, full insert sequence
AK110272		1210	251270con693	9409	2e-24	-1	185	8162	1	gi|32995481|dbj|AK110272.1| Oryza sativa Japonica Group cDNAclone:002-163-C11, full insert sequence
AK110285		2833	251270con693	9409	e-108	-1	3	8536	1	gi|32995494|dbj|AK110285.1| Oryza sativa Japonica Group cDNA clone:002-163-E12, full insert sequence
AK110429		2519	A5160con151	37134	8e-26	-1	1301	23201	1	gi|32995638|dbj|AK110429.1| Oryza sativa Japonica Group cDNA clone:002-166-B05, full insert sequence
AK110560		922	251270con693	9409	1e-90	-1	4	7928	1	gi|32995769|dbj|AK110560.1| Oryza sativa Japonica Group cDNA clone:002-168-C11, full insert sequence
AK110640		1012	251270con693	9409	e-118	-1	2	8386	1	gi|32995849|dbj|AK110640.1| Oryza sativa Japonica Group cDNA clone:002-169-C10, full insert sequence
AK110657		917	251270con693	9409	2e-92	-1	1	7935	1	gi|32995866|dbj|AK110657.1| Oryza sativa Japonica Group cDNA clone:002-169-E09, full insert sequence
AK110687		1099	251270con693	9409	e-158	-1	1	8556	1	gi|32995896|dbj|AK110687.1| Oryza sativa Japonica Group cDNAclone:002-169-H11, full insert sequence
AK110704		694	251270con336	14111	e-128	1	1	4722	1	gi|32995913|dbj|AK110704.1| Oryza sativa Japonica Group cDNA clone:002-170-C05, full insert sequence
AK110724		1076	251270con693	9409	2e-74	-1	1	8663	1	gi|32995933|dbj|AK110724.1| Oryza sativa Japonica Group cDNAclone:002-170-E03, full insert sequence
AK110726		891	271290con689	32164	3e-44	1	210	12200	1	gi|58530787|dbj|AP008207.1| Oryza sativa (japonica cultivar-group) genomic DNA, chromosome 1
AK110901		1665	251270con693	9409	e-127	-1	1	8417	1	gi|32996110|dbj|AK110901.1| Oryza sativa Japonica Group cDNAclone:002-173-B02, full insert sequence
AK111158		3614	251270con336	14111	0	1	1	7904	3	gi|32996367|dbj|AK111158.1| Oryza sativa Japonica Group cDNA clone:002-176-H09, full insert sequence
AK111210		2493	251270con693	9409	e-107	-1	4	7928	1	gi|32996419|dbj|AK111210.1| Oryza sativa Japonica Group cDNAclone:002-179-A06, full insert sequence
AK119175		967	251270con693	9409	4e-50	-1	1	8195	1	gi|37988798|dbj|AK119175.1| Oryza sativa Japonica Group cDNA clone:001-037-F05, full insert sequence
AK119488		1521	251270con693	9409	8e-68	-1	1	8461	1	gi|58531197|dbj|AP008216.1| Oryza sativa (japonica cultivar-group) genomicDNA, chromosome 10
AK119504		1517	251270con336	14111	0	1	1	8069	4	gi|37989127|dbj|AK119504.1| Oryza sativa Japonica Group cDNA clone:001-134-E12, full insert sequence
AK119605		1944	291310con509	2533	7e-35	1	957	1689	1	gi|37989228|dbj|AK119605.1| Oryza sativa Japonica Group cDNAclone:002-117-F01, full insert sequence
AK119812		2780	251270con693	9409	1e-49	-1	2027	7652	1	gi|37989435|dbj|AK119812.1| Oryza sativa Japonica Group cDNA clone:002-177-A02, full insert sequence
AK119842		3160	251270con693	9409	e-109	-1	4	7928	1	gi|37989465|dbj|AK119842.1| Oryza sativa Japonica Group cDNAclone:002-178-C11, full insert sequence
AK122175		2982	291310con424	19196	6e-70	-1	2167	9029	1	gi|37991821|dbj|AK122175.1| Oryza sativa Japonica Group cDNA clone:J033148L03, full insert sequence
AY028422		1541	91110con67	13944	e-115	1	1239	3275	1	gi|13518112|gb|AY028422.1| Oryza sativa triose phosphate/phosphatetranslocator mRNA, complete cds
AY043283		3842	3150con1353	12364	2e-21	-1	1138	3318	3	gi|15292618|gb|AY043283.1| Oryza sativa subsp. japonica NBS-LRR-like protein (YR9) mRNA, complete cds
AY714491		3442	A5160con371	6344	1e-25	-1	627	2124	1	gi|76364049|gb|DQ195081.1| Oryza sativa (indica cultivar-group)putative leucine-rich repeat receptor-like kinase genecluster, complete sequence; ternary complex factorMIP1-like gene, complete cds; putativemembrane-associated protein and gag-pol precursor,pseudogenes, complete sequence; and unknown genes
AY846391		771	0120con10005	10896	6e-24	-1	157	5544	1	gi|58618108|gb|AY846391.1| Oryza sativa (indica cultivar-group) NPR1 interactor mRNA, complete cds
D10957		411	5170con47	14963	6e-38	1	123	904	1	gi|218120|dbj|D10957.1|RIC388OAL Oryza sativa mRNA for ortho-acetylserine (thiol)-lyase
D10968		483	171190con744	11296	1e-39	-1	59	2633	1	gi|218229|dbj|D10968.1|RICSS3AAT Oryza sativa mRNA for aspartate aminotransferase
D17779		312	A8190con83	25397	4e-41	1	81	19087	2	gi|455506|dbj|D17779.1|RICSS23015 Oryza sativa SS230 mRNA for ras-related GTP-binding protein, partial sequence
D17782		485	91110con793	10065	2e-29	-1	61	3774	1	gi|455498|dbj|D17782.1|RICKN3218 Oryza sativa KN32 mRNA for T complex polypeptide, partial sequence
D17784		519	191210con1611	7233	9e-22	-1	228	2944	1	gi|455508|dbj|D17784.1|RICSS8320 Oryza sativa SS83 mRNA for beta tubulin, partial sequence
D21312		262	A1130con61	7901	2e-24	1	4	5143	1	gi|425810|dbj|D21312.1|RICAD95 Oryza sativa AD95 mRNA for ubiquitin, partial sequence
D29724		304	271290con672	3690	8e-52	1	57	741	1	gi|474001|dbj|D29724.1|RICYK37 Oryza sativa mRNA, partial homologous to ribosomal protein L38 gene
