# Supplementary material for: 454 sequencing of pooled BAC clones on chromosome 3H of barley
Source: BMC Genomics. 2011 May 19;12:246. doi: 10.1186/1471-2164-12-246 (PMC3224129; doi:10.1186/1471-2164-12-246)
Supplement: Additional file 5 — Brachypodium genes (Bd1.0CDS) showing blastn homology to barley conting sequences. Excel file [file 1471-2164-12-246-S5.XLS]

## Sheet: Additional file 5
Additional file 5
Brachypodium genes (Bd1.0CDS) showing blastn homology to barley conting sequences
Brachypodium gene name	Brachypodium gene length (bp)	Contig name	Strand	Blast hit start position in Brachypodium gene	Blast hit start position in contig	Contig length (bp)	Blastn e- value	No. of homologous contigs
Bradi0014s00200.	3063	3150con1353	-1	1	3903	12364	0	4
Bradi1g00460.1	4239	251270con22	1	2887	3139	9460	1e-31	1
Bradi1g00460.2	3735	251270con22	1	2887	3139	9460	1e-31	1
Bradi1g00500.1	3117	7190con1093	-1	28	4818	13234	1e-25	1
Bradi1g00850.1	1374	171190con213	1	44	13672	17270	5e-32	1
Bradi1g01420.1	1842	2130A0110con2767	-1	656	8719	14809	5e-88	1
Bradi1g01690.1	390	251270con14	-1	202	12690	24201	4e-94	1
Bradi1g01780.1	804	251270con50	1	526	5179	12993	4e-68	1
Bradi1g02100.1	666	A8190con83	1	38	19087	25397	7e-48	2
Bradi1g03110.1	1008	291310con262	-1	668	1528	4705	2e-49	1
Bradi1g03260.1	1851	211230con9	-1	268	13135	13161	3e-37	1
Bradi1g03490.1	648	A8190con83	1	1	19068	25397	6e-82	2
Bradi1g03720.1	1947	A5160con151	-1	517	23672	37134	e-152	1
Bradi1g03720.2	1746	A5160con151	-1	517	23672	37134	e-122	1
Bradi1g03720.3	1845	A5160con151	-1	517	23672	37134	1e-97	1
Bradi1g03820.1	645	0120con11799	1	151	4825	5835	2e-41	1
Bradi1g04990.1	1866	A6170con54	-1	841	15491	24817	1e-23	1
Bradi1g04990.2	1740	A6170con54	-1	841	15491	24817	1e-23	1
Bradi1g05090.1	1338	2130A0110con2777	1	523	194	720	2e-37	1
Bradi1g05450.1	945	0120con334	1	194	8679	16197	3e-57	1
Bradi1g05450.2	699	0120con334	1	194	8679	16197	2e-57	1
Bradi1g05450.3	741	0120con334	1	194	8679	16197	2e-57	1
Bradi1g05450.4	831	0120con334	1	194	8679	16197	2e-57	1
Bradi1g05710.1	471	251270con336	-1	1	1201	14111	0	1
Bradi1g05720.1	1014	251270con521	-1	280	15906	42816	0	1
Bradi1g05730.1	177	251270con521	-1	1	13848	42816	8e-69	1
Bradi1g05740.1	1527	251270con14	1	1	12479	24201	0	2
Bradi1g05750.1	651	251270con14	-1	1	11968	24201	0	1
Bradi1g05760.1	159	251270con14	-1	1	10364	24201	7e-60	1
Bradi1g05770.1	963	251270con14	1	1	3440	24201	0	1
Bradi1g05780.1	711	251270con521	-1	1	13095	42816	0	1
Bradi1g05790.1	354	251270con477	-1	1	1389	2085	e-176	1
Bradi1g05800.1	498	251270con477	1	1	998	2085	0	1
Bradi1g05890.1	2517	291310con55	1	1238	5	2022	0	2
Bradi1g05980.1	312	151170con874	-1	131	1720	5444	2e-74	2
Bradi1g06000.1	312	151170con874	-1	131	1720	5444	7e-77	2
Bradi1g06110.1	657	91110con254	-1	352	3206	7515	2e-48	1
Bradi1g06230.1	2154	271290con681	-1	190	995	1004	6e-60	1
Bradi1g06420.1	846	0120con10776	1	124	3020	19201	2e-23	2
Bradi1g06540.1	1143	251270con106	-1	424	1793	26888	3e-26	1
Bradi1g06800.1	1335	191210con1611	-1	665	3519	7233	e-138	1
Bradi1g06930.1	543	A5160con24	1	14	6780	17068	5e-42	1
Bradi1g06980.1	336	7190con1585	-1	181	22572	31237	3e-36	1
Bradi1g06980.2	336	7190con1585	-1	181	22572	31237	3e-36	1
Bradi1g06980.3	336	7190con1585	-1	181	22572	31237	3e-36	1
Bradi1g06980.4	336	7190con1585	-1	181	22572	31237	3e-36	1
Bradi1g07140.1	1725	291310con4	1	1600	2082	4855	7e-44	1
Bradi1g07150.1	672	291310con587	-1	463	1944	11308	6e-45	1
Bradi1g07190.1	2181	271290con17	1	1849	219	1228	1e-55	1
Bradi1g07460.1	2142	191210con824	1	1666	13076	16977	1e-21	1
Bradi1g07520.1	687	211230con47	-1	442	5090	15242	7e-51	1
Bradi1g08660.1	1725	A6170con276	1	277	2380	6614	0	2
Bradi1g08660.2	1692	A6170con276	1	277	2380	6614	0	2
Bradi1g08660.3	1224	A6170con276	1	277	2380	6614	0	2
Bradi1g08860.1	462	2130A0110con49	1	137	6914	14561	e-136	1
Bradi1g09110.1	1143	A1130con597	-1	558	7606	10785	5e-59	2
Bradi1g09280.1	465	191210con824	1	93	13075	16977	6e-29	1
Bradi1g09320.1	1254	271290con23	-1	1090	4923	10120	1e-32	1
Bradi1g09540.1	1614	7190con1093	-1	885	12014	13234	8e-31	1
Bradi1g09540.2	1497	7190con1093	-1	885	12014	13234	8e-31	1
Bradi1g09690.1	855	5170con697	1	307	32	576	1e-37	2
Bradi1g09700.1	855	5170con697	1	307	32	576	1e-37	2
Bradi1g09700.2	696	5170con697	1	148	32	576	1e-37	2
Bradi1g09700.3	693	5170con697	1	145	32	576	1e-37	2
Bradi1g10380.1	1023	111130con58	1	735	13123	17710	5e-28	1
Bradi1g10480.1	1494	271290con54	-1	90	712	2278	3e-76	1
Bradi1g10540.1	1185	A5160con151	-1	464	31128	37134	6e-25	1
Bradi1g10880.1	1314	271290con1006	1	5	1540	2013	1e-60	3
Bradi1g10900.1	1314	271290con1006	1	5	1540	2013	1e-60	3
Bradi1g11290.1	783	A1130con12	1	20	25751	40235	1e-49	2
Bradi1g12420.1	753	5170con8	1	44	1206	5937	1e-61	4
Bradi1g12430.1	2301	A5160con151	-1	1936	29794	37134	3e-31	1
Bradi1g12860.1	1104	A1130con59	1	647	5977	32341	0	1
Bradi1g12870.1	1755	A1130con59	1	86	25635	32341	e-103	1
Bradi1g12880.1	801	A1130con27	-1	418	15295	24729	3e-53	1
Bradi1g12880.2	801	A1130con27	-1	418	15295	24729	3e-53	1
Bradi1g12880.3	801	A1130con27	-1	418	15295	24729	3e-53	1
Bradi1g12890.1	612	A1130con27	1	116	10190	24729	5e-61	1
Bradi1g12890.2	378	A1130con27	1	176	13026	24729	3e-36	1
Bradi1g12890.3	597	A1130con27	1	116	10190	24729	4e-61	1
Bradi1g13090.1	1338	191210con1611	-1	712	3472	7233	e-148	1
Bradi1g14310.1	1581	211230con78	1	858	4034	9543	4e-39	1
Bradi1g14870.1	1095	291310con1095	1	742	9128	10374	5e-28	1
Bradi1g15050.1	1110	171190con239	1	44	4948	10554	e-127	1
Bradi1g15830.1	948	7190con470	-1	784	1463	16484	1e-34	1
Bradi1g15850.1	645	A8190con68	1	118	2778	7395	8e-26	1
Bradi1g15900.1	2577	5170con1189	1	1379	6464	25730	e-135	2
Bradi1g16000.1	1191	A3150con500	-1	600	219	6841	9e-21	1
Bradi1g16660.1	1698	5170con16	1	259	3080	12553	1e-57	2
Bradi1g17240.1	1200	A8190con19	1	80	26632	37613	1e-75	1
Bradi1g17240.2	1092	A8190con19	1	80	26632	37613	1e-75	1
Bradi1g17420.1	783	A1130con368	-1	74	2336	35681	2e-51	2
Bradi1g17480.1	1128	A1130con22	1	25	10929	11811	4e-29	2
Bradi1g19840.1	1164	2130A0110con2783	1	127	3488	7682	4e-35	1
Bradi1g19880.1	1662	251270con106	-1	787	3155	26888	6e-81	1
Bradi1g20170.1	2484	291310con384	-1	383	2936	7415	0	1
Bradi1g20210.1	1242	A3150con234	-1	332	15922	20455	1e-72	1
Bradi1g20650.1	237	231250con342	1	1	9857	11000	5e-68	1
Bradi1g21500.1	1770	0120con9265	-1	1	23328	25046	0	1
Bradi1g21990.1	1092	171190con239	1	20	4948	10554	e-134	1
Bradi1g22020.1	699	5170con578	1	207	6694	8306	5e-24	1
Bradi1g22030.1	1350	2130A0110con42	1	91	2501	4872	e-112	1
Bradi1g22040.1	1419	2130A0110con42	1	914	3264	4872	7e-22	1
Bradi1g22630.1	684	0120con371	-1	245	11274	13299	5e-67	1
Bradi1g23120.1	1173	A7180con100	1	866	2459	6566	6e-34	2
Bradi1g23130.1	1191	A7180con100	1	265	1837	6566	e-143	4
Bradi1g24390.1	1308	A1130con22	1	256	11100	11811	8e-46	2
Bradi1g24450.1	972	231250con751	1	571	5826	6424	e-131	1
Bradi1g24480.1	1578	171190con325	1	19	3605	5238	0	6
Bradi1g24610.1	927	191210con824	-1	526	15704	16977	1e-25	1
Bradi1g24880.1	1746	211230con481	-1	630	2093	17072	e-124	1
Bradi1g24910.1	1800	211230con481	-1	654	2081	17072	e-103	1
Bradi1g24920.1	1869	A5160con29	1	947	976	3130	e-126	1
Bradi1g24920.2	1869	A5160con29	1	947	976	3130	e-126	1
Bradi1g25010.1	1221	231250con458	1	187	883	8447	e-161	1
Bradi1g25170.1	774	191210con16	1	165	2424	11960	4e-40	1
Bradi1g25170.2	774	191210con16	1	165	2424	11960	4e-40	1
Bradi1g25300.1	381	271290con672	1	100	741	3690	4e-88	1
Bradi1g25300.2	375	271290con672	1	95	742	3690	2e-87	1
Bradi1g25860.1	1059	231250con882	-1	118	50625	55841	e-126	1
Bradi1g26040.1	4401	251270con22	1	3022	3115	9460	5e-22	1
Bradi1g26050.1	390	3150con1353	1	82	8570	12364	3e-89	1
Bradi1g26050.2	390	3150con1353	1	82	8570	12364	3e-89	1
Bradi1g27160.1	612	2130A0110con21	-1	256	3448	7699	4e-58	2
Bradi1g27160.2	612	2130A0110con21	-1	256	3448	7699	4e-58	2
Bradi1g27160.3	612	2130A0110con21	-1	256	3448	7699	6e-51	2
Bradi1g27160.4	612	2130A0110con21	-1	256	3448	7699	4e-58	2
Bradi1g27160.5	612	2130A0110con21	-1	256	3448	7699	6e-51	2
Bradi1g27160.6	612	2130A0110con21	-1	256	3448	7699	4e-58	2
Bradi1g27160.7	612	2130A0110con21	-1	256	3448	7699	6e-51	2
Bradi1g27780.1	735	91110con1035	-1	100	2359	5550	1e-92	1
Bradi1g27980.1	567	3150con1353	1	362	8672	12364	1e-42	1
Bradi1g27980.2	390	3150con1353	1	185	8672	12364	9e-43	1
Bradi1g27980.3	555	3150con1353	1	350	8672	12364	1e-42	1
Bradi1g28470.1	618	231250con410	1	413	5624	6519	1e-61	2
Bradi1g28490.1	558	231250con410	1	299	5624	6519	2e-93	2
Bradi1g28550.1	933	91110con1035	-1	100	2362	5550	1e-56	1
Bradi1g28590.1	1443	A5160con371	-1	1039	778	6344	2e-34	1
Bradi1g28610.1	1227	251270con352	-1	66	5578	8125	2e-31	2
Bradi1g28810.1	684	A7180con262	-1	575	9730	16700	5e-21	2
Bradi1g28860.1	1578	3150con1046	1	156	1844	8360	e-100	2
Bradi1g28860.2	1017	3150con1046	1	156	1844	8360	e-101	2
Bradi1g28860.3	1212	3150con1046	1	156	1844	8360	e-101	2
Bradi1g28870.1	2028	271290con1146	-1	576	9006	10224	e-122	2
Bradi1g29050.1	594	5170con96	-1	5	1850	13324	6e-45	1
Bradi1g29720.1	2697	7190con37	-1	1031	1151	10039	0	1
Bradi1g30130.1	2424	291310con509	1	1621	1685	2533	4e-49	1
Bradi1g30150.1	1218	151170con504	-1	308	1031	6218	e-100	2
Bradi1g30670.1	3135	231250con436	-1	2834	5044	6075	4e-28	1
Bradi1g30740.1	1464	151170con3	-1	1116	2813	10072	1e-57	1
Bradi1g30940.1	462	A1130con61	1	1	5047	7901	2e-31	1
Bradi1g31110.1	2691	5170con16	1	2073	8378	12553	2e-57	1
Bradi1g31150.1	813	3150con67	1	240	146	7874	3e-38	1
Bradi1g31200.1	2910	151170con874	-1	758	3166	5444	2e-54	2
Bradi1g31630.1	501	A6170con53	1	170	16590	30795	6e-32	1
Bradi1g32090.1	1770	3150con1462	1	787	980	9512	3e-21	1
Bradi1g32430.1	1308	191210con1611	-1	691	3460	7233	e-114	1
Bradi1g32460.1	1146	A1130con61	1	1	5047	7901	2e-46	1
Bradi1g32650.1	2691	0120con11699	1	691	8832	22490	9e-35	1
Bradi1g32650.2	2016	0120con11699	1	16	8832	22490	7e-35	1
Bradi1g32700.1	1146	A1130con61	1	229	5047	7901	1e-44	1
Bradi1g32860.1	918	A1130con61	1	229	5047	7901	2e-45	1
Bradi1g32860.2	783	A1130con61	1	229	5047	7901	2e-45	1
Bradi1g33570.1	825	191210con795	-1	616	3041	8550	4e-22	1
Bradi1g33580.1	807	191210con795	-1	595	3041	8550	4e-22	1
Bradi1g33800.1	1152	A1130con597	-1	561	7606	10785	5e-59	2
Bradi1g33800.2	1017	A1130con597	-1	561	7606	10785	5e-59	2
Bradi1g33800.3	1017	A1130con597	-1	561	7606	10785	5e-59	2
Bradi1g33800.4	1140	A1130con597	-1	561	7606	10785	5e-59	2
Bradi1g34180.1	1833	2130A0110con2319	-1	328	4109	4698	2e-47	1
Bradi1g34440.1	1674	291310con44	-1	760	4634	15450	3e-21	1
Bradi1g34990.1	1053	271290con839	1	366	337	6043	5e-22	1
Bradi1g35680.1	4269	151170con435	1	2908	15671	17489	2e-36	3
Bradi1g37000.1	1542	5170con1864	-1	48	4278	6414	5e-38	1
Bradi1g37190.1	3225	91110con30	1	1216	1226	2503	2e-98	1
Bradi1g38030.1	4185	251270con22	1	2834	3140	9460	3e-26	1
Bradi1g38190.1	654	A8190con83	1	26	19087	25397	1e-52	2
Bradi1g38280.1	1293	251270con366	-1	123	1670	3144	9e-21	1
Bradi1g39110.1	1776	A5160con30	-1	151	23615	39702	1e-91	2
Bradi1g39200.1	2877	251270con521	-1	4	17079	42816	0	2
Bradi1g39210.1	144	251270con14	-1	1	5366	24201	2e-72	1
Bradi1g42410.1	1191	2130A0110con33	1	925	1312	2001	6e-25	1
Bradi1g42850.1	714	111130con400	1	271	1860	10393	2e-26	1
Bradi1g42860.1	684	291310con38	-1	286	2351	6071	9e-32	3
Bradi1g42860.2	684	291310con38	-1	286	2351	6071	9e-32	3
Bradi1g44020.1	1464	151170con3	-1	1114	2812	10072	1e-23	1
Bradi1g44030.1	1476	151170con3	-1	1126	2812	10072	7e-62	1
Bradi1g44090.1	1020	231250con1449	-1	781	2467	5897	1e-22	1
Bradi1g44440.1	2736	251270con374	-1	1	16659	20126	1e-43	1
Bradi1g45090.1	1593	7190con1093	-1	12	1939	13234	0	1
Bradi1g45150.1	1914	271290con661	1	1024	6374	9173	2e-32	1
Bradi1g46350.1	480	151170con739	1	1	373	5030	3e-43	1
Bradi1g47980.1	468	2130A0110con49	1	191	6962	14561	e-119	1
Bradi1g48880.1	1092	271290con1628	-1	169	2108	4416	8e-27	1
Bradi1g49300.1	1656	151170con874	-1	566	392	5444	3e-49	2
Bradi1g49300.2	1278	151170con874	-1	566	392	5444	2e-49	2
Bradi1g49760.1	1638	91110con793	-1	587	5987	10065	e-100	1
Bradi1g50140.1	1050	2130A0110con2355	1	751	7420	22013	2e-40	1
Bradi1g50450.1	516	291310con38	-1	292	2351	6071	7e-32	1
Bradi1g50450.2	516	291310con38	-1	292	2351	6071	7e-32	1
Bradi1g50640.1	693	291310con38	-1	295	2351	6071	9e-32	3
Bradi1g50640.2	693	291310con38	-1	295	2351	6071	9e-32	3
Bradi1g50640.3	660	291310con38	-1	295	2351	6071	8e-32	1
Bradi1g50660.1	1077	111130con400	1	271	1860	10393	2e-37	1
Bradi1g52210.1	1839	231250con1062	-1	307	450	669	1e-48	3
Bradi1g52470.1	1302	151170con497	1	186	374	5278	2e-43	1
Bradi1g52540.1	1275	291310con554	-1	175	5494	14060	2e-24	1
Bradi1g52990.1	1497	5170con576	-1	2	7052	16872	0	1
Bradi1g52990.2	1470	5170con576	-1	2	7052	16872	0	1
Bradi1g52990.3	1497	5170con576	-1	2	7052	16872	0	1
Bradi1g52990.4	1497	5170con576	-1	2	7052	16872	0	1
Bradi1g52990.5	1449	5170con576	-1	32	6974	16872	0	1
Bradi1g52990.6	1170	5170con576	-1	2	7052	16872	0	1
Bradi1g52990.7	1053	5170con576	-1	2	7052	16872	0	1
Bradi1g53000.1	1173	5170con576	1	222	9674	16872	0	1
Bradi1g53900.1	1698	291310con362	1	1210	7341	14318	e-108	2
Bradi1g54650.1	1962	91110con266	1	470	71	7923	1e-97	1
Bradi1g54740.1	966	291310con359	-1	622	11535	13302	2e-30	1
Bradi1g54750.1	1245	291310con359	-1	637	11568	13302	2e-28	1
Bradi1g54760.1	1608	291310con359	-1	719	11891	13302	6e-44	2
Bradi1g54800.1	1542	291310con359	-1	772	11892	13302	2e-40	2
Bradi1g55060.1	4383	91110con1417	1	4037	619	7299	9e-33	1
Bradi1g56030.1	1473	251270con521	-1	1	34307	42816	0	3
Bradi1g56060.1	360	2130A0110con49	1	84	6963	14561	e-112	1
Bradi1g56720.1	909	291310con63	1	440	4549	9672	4e-28	1
Bradi1g56720.2	615	291310con63	1	440	4549	9672	3e-28	1
Bradi1g56720.3	753	291310con63	1	440	4549	9672	4e-28	1
Bradi1g57020.1	1293	291310con29	1	838	6966	12615	6e-25	1
Bradi1g57220.1	624	271290con1355	1	1	15144	21762	e-117	15
Bradi1g57470.1	990	5170con83	-1	242	9358	11735	7e-61	1
Bradi1g57470.2	915	5170con83	-1	167	9358	11735	7e-61	1
Bradi1g58200.1	525	A1130con8	-1	201	12200	25622	1e-27	2
Bradi1g58540.1	432	0120con10776	1	132	3016	19201	5e-26	2
Bradi1g58560.1	456	0120con10776	1	124	3020	19201	5e-26	2
Bradi1g59180.1	825	111130con266	-1	319	7986	16696	4e-34	1
Bradi1g59840.1	1731	A1130con521	-1	932	10143	21974	2e-68	2
Bradi1g59880.1	1359	2130A0110con42	1	67	2477	4872	0	1
Bradi1g59880.2	1101	2130A0110con42	1	67	2477	4872	0	1
Bradi1g60220.1	1251	251270con338	-1	455	5123	11628	7e-74	1
Bradi1g60580.1	1272	2130A0110con28	1	179	811	2319	4e-26	2
Bradi1g61060.1	1431	5170con576	1	500	15876	16872	1e-38	1
Bradi1g61060.2	1239	5170con576	1	500	15876	16872	1e-38	1
Bradi1g61180.1	1500	2130A0110con73	-1	59	643	6398	6e-50	1
Bradi1g61180.2	1272	2130A0110con73	-1	59	643	6398	5e-50	1
Bradi1g61190.1	735	191210con43	1	458	19020	24581	9e-26	1
Bradi1g61340.1	1734	A1130con15	1	1382	6085	7114	6e-66	2
Bradi1g61480.1	1539	A3150con234	-1	411	16185	20455	0	1
Bradi1g61610.1	480	3150con42	-1	188	4700	4700	5e-94	1
Bradi1g61610.2	480	3150con42	-1	188	4700	4700	5e-94	1
Bradi1g61640.1	1761	251270con106	-1	872	3169	26888	6e-66	1
Bradi1g61870.1	867	231250con882	-1	657	3068	55841	2e-42	8
Bradi1g62000.1	2868	271290con1355	1	461	2264	21762	2e-54	1
Bradi1g62000.2	2868	271290con1355	1	461	2264	21762	2e-54	1
Bradi1g62470.1	561	A3150con54	-1	74	4442	5870	4e-30	2
Bradi1g62810.1	2094	2130A0110con39	1	228	909	27457	0	1
Bradi1g63320.1	2697	3150con1408	1	1753	3927	18668	6e-30	1
Bradi1g63320.2	2517	3150con1408	1	1753	3927	18668	5e-30	1
Bradi1g63470.1	237	231250con342	1	1	9857	11000	4e-87	1
Bradi1g63600.1	1044	A1130con22	1	190	11097	11811	6e-43	2
Bradi1g63610.1	1062	A1130con71	-1	846	3442	4581	9e-33	2
Bradi1g63610.2	1044	A1130con71	-1	846	3442	4581	2e-30	2
Bradi1g63650.1	3375	111130con614	1	2485	4569	11103	8e-45	1
Bradi1g63710.1	1533	7190con366	1	716	575	5686	2e-34	1
Bradi1g64020.1	450	A8190con19	1	80	26632	37613	e-107	1
Bradi1g64340.1	1041	291310con17	-1	436	1824	3568	e-148	1
Bradi1g64490.1	1131	2130A0110con2185	-1	519	1200	2785	e-107	1
Bradi1g64500.1	1023	2130A0110con2185	-1	255	1337	2785	4e-72	1
Bradi1g64760.1	426	171190con18	-1	110	8594	30209	2e-53	1
Bradi1g65050.1	507	131150con1572	1	157	15064	16664	1e-30	1
Bradi1g65090.1	522	231250con98	-1	1	1079	1710	2e-29	1
Bradi1g65440.1	1827	5170con16	1	340	3167	12553	1e-57	2
Bradi1g65440.2	1488	5170con16	1	340	3167	12553	1e-57	2
Bradi1g65440.3	1722	5170con16	1	340	3167	12553	1e-57	2
Bradi1g66110.1	2256	2130A0110con39	1	374	911	27457	2e-90	1
Bradi1g66120.1	2367	2130A0110con39	1	813	1248	27457	5e-67	1
Bradi1g66380.1	453	2130A0110con49	1	69	6861	14561	e-130	1
Bradi1g66470.1	1977	A5160con151	-1	232	23972	37134	0	1
Bradi1g66480.1	1611	A5160con15	-1	547	7938	13825	6e-41	2
Bradi1g66520.1	1761	A5160con151	-1	324	23874	37134	4e-42	1
Bradi1g66530.1	849	A5160con151	-1	406	23261	37134	1e-49	1
Bradi1g66540.1	2367	A5160con151	-1	1537	23264	37134	1e-49	1
Bradi1g66550.1	1446	A5160con151	-1	726	23259	37134	4e-54	1
Bradi1g66560.1	1419	A5160con151	-1	879	23088	37134	4e-23	1
Bradi1g66570.1	354	A5160con151	1	19	24531	37134	3e-42	1
Bradi1g66590.1	1956	A5160con151	-1	236	23950	37134	0	1
Bradi1g66590.2	1641	A5160con151	-1	22	23849	37134	0	1
Bradi1g66720.1	1719	211230con481	-1	624	2093	17072	9e-28	1
Bradi1g66720.2	1254	211230con481	-1	159	2093	17072	6e-28	1
Bradi1g66750.1	783	5170con586	-1	122	4687	12402	e-135	1
Bradi1g66750.2	777	5170con586	-1	116	4687	12402	e-135	1
Bradi1g68190.1	312	151170con874	-1	131	1720	5444	9e-64	2
Bradi1g68580.1	2307	A3150con61	-1	208	662	4672	4e-98	1
Bradi1g68810.1	1527	271290con54	-1	85	711	2278	1e-82	1
Bradi1g68880.1	780	2130A0110con2791	-1	503	2745	19350	2e-57	1
Bradi1g68880.2	681	2130A0110con2791	-1	404	2745	19350	2e-57	1
Bradi1g68940.1	390	A1130con61	1	1	5047	7901	1e-72	1
Bradi1g69420.1	2604	151170con373	1	581	4143	15788	2e-26	1
Bradi1g69420.2	2604	151170con373	1	581	4143	15788	2e-26	1
Bradi1g69930.1	1434	271290con1146	-1	551	6878	10224	8e-34	2
Bradi1g69950.1	1458	2130A0110con2177	1	1	5030	6677	e-157	1
Bradi1g70970.1	519	191210con71	-1	166	2263	2840	1e-73	1
Bradi1g70980.1	1311	191210con69	-1	1	464	2175	e-121	2
Bradi1g71060.1	936	271290con1372	-1	487	6801	8518	1e-25	1
Bradi1g71250.1	684	111130con400	1	11	3267	10393	8e-29	1
Bradi1g71250.2	612	111130con400	1	11	3267	10393	8e-29	1
Bradi1g72570.1	4161	231250con458	1	3576	1454	8447	e-145	1
Bradi1g72740.1	1320	291310con44	-1	857	4636	15450	4e-26	1
Bradi1g73220.1	1209	0120con10952	-1	275	14503	15555	4e-29	1
Bradi1g73220.2	1203	0120con10952	-1	275	14503	15555	4e-29	1
Bradi1g73670.1	411	271290con1146	1	43	2702	10224	3e-73	1
Bradi1g73670.2	360	271290con1146	1	43	2702	10224	3e-73	1
Bradi1g74660.1	2073	A1130con64	-1	329	8122	9044	0	3
Bradi1g74670.1	1143	A1130con64	-1	547	2658	9044	4e-69	2
Bradi1g74720.1	771	191210con43	1	136	18339	24581	3e-32	1
Bradi1g74740.1	789	191210con43	1	151	18345	24581	4e-25	1
Bradi1g74750.1	771	191210con43	1	142	18339	24581	1e-28	1
Bradi1g75440.1	1125	A8190con151	-1	52	19852	32841	1e-35	1
Bradi1g75730.1	1569	251270con797	1	236	908	3741	3e-24	1
Bradi1g75740.1	1557	251270con797	1	892	1284	3741	e-121	2
Bradi1g75950.1	2559	291310con55	1	1640	365	2022	e-143	2
Bradi1g76150.1	1932	A6170con276	1	1548	714	6614	2e-26	1
Bradi1g76160.1	3180	A6170con276	1	2796	714	6614	2e-26	1
Bradi1g76170.1	1689	A6170con276	1	1103	524	6614	e-118	1
Bradi1g77230.1	312	151170con874	-1	131	1720	5444	1e-69	2
Bradi1g77640.1	1590	171190con362	-1	785	1083	5122	0	1
Bradi1g77640.2	1425	171190con362	-1	785	1083	5122	0	1
Bradi1g78080.1	1233	251270con521	-1	1	34307	42816	0	3
Bradi1g78170.1	798	A3150con490	-1	351	742	897	1e-24	1
Bradi1g78170.2	702	A3150con490	-1	351	742	897	1e-24	1
Bradi1g78210.1	1347	191210con1611	-1	668	3519	7233	e-172	1
Bradi1g78340.1	951	251270con460	-1	436	625	800	3e-94	2
Bradi1g78340.2	951	251270con460	-1	436	625	800	3e-94	2
Bradi1g78350.1	819	251270con460	-1	343	601	800	1e-49	1
Bradi1g78760.1	828	5170con83	1	1	5192	11735	e-114	1
Bradi1g78770.1	351	291310con683	1	10	3112	3202	2e-28	1
Bradi1g78770.2	351	291310con683	1	10	3112	3202	2e-28	1
Bradi2g00200.1	720	5170con8	1	332	1215	5937	9e-26	2
Bradi2g00240.1	1524	5170con589	1	91	1405	12314	3e-89	1
Bradi2g00240.2	1410	5170con589	1	91	1405	12314	2e-89	1
Bradi2g00250.1	741	5170con589	-1	396	4802	12314	1e-95	1
Bradi2g00260.1	1410	5170con589	1	91	1405	12314	2e-89	1
Bradi2g00280.1	1161	231250con433	-1	788	2553	8049	5e-50	1
Bradi2g00460.1	885	5170con8	1	14	1200	5937	5e-34	4
Bradi2g00470.1	726	5170con8	1	51	1210	5937	5e-61	4
Bradi2g00510.1	471	2130A0110con49	1	196	6964	14561	e-110	1
Bradi2g00510.2	378	2130A0110con49	1	103	6964	14561	e-111	1
Bradi2g00530.1	468	2130A0110con49	1	193	6964	14561	e-103	1
Bradi2g00530.2	444	2130A0110con49	1	193	6964	14561	9e-71	1
Bradi2g00630.1	8367	A5160con246	1	70	8690	13898	3e-28	1
Bradi2g00660.1	1395	0120con8731	1	476	3565	7513	7e-62	1
Bradi2g00660.2	1392	0120con8731	1	476	3565	7513	7e-62	1
Bradi2g00790.1	714	0120con249	1	269	343	6443	3e-38	2
Bradi2g00850.1	1470	0120con248	1	962	6481	8635	5e-38	1
Bradi2g00850.2	1305	0120con248	1	962	6481	8635	5e-38	1
Bradi2g00850.3	1455	0120con248	1	947	6481	8635	5e-38	1
Bradi2g00860.1	4014	0120con222	-1	1778	6800	10281	e-118	1
Bradi2g00860.2	4014	0120con222	-1	1778	6800	10281	e-118	1
Bradi2g00890.1	1254	271290con43	-1	812	750	14135	4e-26	1
Bradi2g00890.2	1224	271290con43	-1	812	750	14135	4e-26	1
Bradi2g00920.1	1524	3150con1575	-1	238	726	3061	8e-71	1
Bradi2g00980.1	2163	0120con502	-1	739	26783	30926	5e-79	1
Bradi2g00980.2	2007	0120con502	-1	739	26783	30926	5e-79	1
Bradi2g00980.3	1992	0120con502	-1	739	26783	30926	5e-79	1
Bradi2g00990.1	2247	0120con502	-1	1349	12198	30926	0	1
Bradi2g01000.1	819	0120con502	1	46	5937	30926	6e-92	1
Bradi2g01010.1	1257	0120con502	1	718	1284	30926	e-145	1
Bradi2g01120.1	1896	3150con1616	-1	1093	4870	13835	8e-56	4
Bradi2g01130.1	1881	3150con1854	1	887	5277	17027	8e-90	4
Bradi2g01150.1	1926	3150con42	1	899	2510	4700	0	4
Bradi2g01170.1	1929	3150con1854	1	923	5259	17027	0	4
Bradi2g01170.2	1902	3150con1854	1	896	5259	17027	0	4
Bradi2g01180.1	2004	3150con1854	-1	898	1832	17027	0	4
Bradi2g01200.1	1857	3150con42	1	673	2539	4700	0	4
Bradi2g01220.1	705	3150con1036	1	358	2490	3376	8e-23	1
Bradi2g01240.1	411	3150con42	-1	318	3237	4700	5e-23	1
Bradi2g01310.1	1971	3150con1616	-1	905	5115	13835	0	4
Bradi2g01320.1	1863	3150con1229	1	786	12099	19946	0	4
Bradi2g01350.1	1164	2130A0110con2341	-1	613	18929	24750	e-110	1
Bradi2g01420.1	1566	2130A0110con73	-1	619	5202	6398	6e-50	3
Bradi2g01500.1	2889	2130A0110con3034	-1	2096	35908	38075	7e-76	1
Bradi2g01500.2	2493	2130A0110con3034	-1	2096	35908	38075	6e-76	1
Bradi2g01550.1	2952	A7180con329	1	50	113	14815	e-178	1
Bradi2g01570.1	1011	0120con10732	-1	1	789	5034	3e-51	2
Bradi2g01580.1	816	0120con257	1	140	305	5719	1e-31	1
Bradi2g01590.1	1638	0120con259	1	515	5975	7405	2e-96	2
Bradi2g01600.1	432	0120con23	1	128	2565	5921	7e-56	2
Bradi2g01610.1	1995	0120con11223	-1	1298	1494	4659	1e-82	1
Bradi2g01620.1	1209	0120con402	-1	693	3542	5014	e-162	2
Bradi2g01680.1	3816	A6170con25	1	1245	1665	2380	8e-27	1
Bradi2g01800.1	1233	0120con11674	1	937	3095	11160	7e-37	1
Bradi2g01810.1	945	0120con11674	-1	153	8693	11160	0	1
Bradi2g01820.1	468	5170con1297	1	247	2060	4668	2e-28	1
Bradi2g01830.1	1686	A7180con42	-1	1	8988	15360	e-165	2
Bradi2g01840.1	3312	A7180con31	-1	30	7807	12939	0	2
Bradi2g01840.2	2760	A7180con31	-1	30	7807	12939	0	2
Bradi2g01840.3	3060	A7180con31	-1	30	7807	12939	0	2
Bradi2g01840.4	3237	A7180con31	-1	30	7807	12939	0	2
Bradi2g01870.1	1437	2130A0110con2317	-1	500	11370	11580	e-120	2
Bradi2g01890.1	1296	2130A0110con2182	-1	695	9275	13655	4e-54	2
Bradi2g01900.1	978	2130A0110con2432	-1	1	2951	16962	e-166	2
Bradi2g01990.1	699	A3150con155	1	563	9668	12705	1e-43	2
Bradi2g02070.1	2820	0120con11699	1	925	9665	22490	0	3
Bradi2g02080.1	513	0120con11162	-1	356	7076	21063	4e-33	1
Bradi2g02090.1	588	0120con11646	-1	430	6581	18975	1e-24	1
Bradi2g02100.1	1011	2130A0110con2813	-1	571	5821	11054	2e-83	1
Bradi2g02110.1	507	2130A0110con3034	-1	399	26221	38075	2e-28	1
Bradi2g02120.1	1053	2130A0110con27	1	330	3117	6765	2e-43	2
Bradi2g02160.1	3393	0120con181	-1	3241	13985	23159	2e-27	2
Bradi2g02230.1	1665	2130A0110con39	1	1011	11255	27457	5e-63	1
Bradi2g02230.2	1461	2130A0110con39	1	1011	11255	27457	4e-63	1
Bradi2g02250.1	1560	2130A0110con39	1	1223	20766	27457	7e-56	1
Bradi2g02250.2	1452	2130A0110con39	1	1223	20766	27457	6e-56	1
Bradi2g02250.3	1452	2130A0110con39	1	1223	20766	27457	6e-56	1
Bradi2g02250.4	1452	2130A0110con39	1	1223	20766	27457	6e-56	1
Bradi2g02250.5	1452	2130A0110con39	1	1223	20766	27457	6e-56	1
Bradi2g02260.1	1272	2130A0110con39	1	360	23875	27457	3e-48	3
Bradi2g02270.1	1206	2130A0110con39	1	300	23875	27457	4e-41	3
Bradi2g02290.1	2076	2130A0110con2449	-1	1501	1641	6902	3e-65	1
Bradi2g02340.1	570	0120con9294	1	82	8750	12524	e-110	1
Bradi2g02370.1	1548	0120con84	-1	629	4635	4898	e-134	2
Bradi2g02380.1	1065	291310con1095	1	430	8855	10374	4e-35	1
Bradi2g02390.1	1068	291310con1095	1	524	8943	10374	1e-34	1
Bradi2g02400.1	465	0120con9282	1	238	2	23783	2e-50	3
Bradi2g02410.1	462	0120con9282	1	235	2	23783	3e-58	3
Bradi2g02430.1	1947	0120con9282	-1	1008	7514	23783	0	2
Bradi2g02450.1	822	0120con10397	-1	625	5992	20392	1e-28	1
Bradi2g02460.1	1953	0120con10397	-1	228	16655	20392	4e-33	1
Bradi2g02470.1	2151	2130A0110con7	-1	1228	7173	8873	1e-92	1
Bradi2g02480.1	1854	2130A0110con2392	1	811	2395	12040	0	1
Bradi2g02490.1	1908	2130A0110con2581	-1	1153	879	885	0	4
Bradi2g02500.1	831	0120con12028	1	306	13211	21025	4e-22	1
Bradi2g02510.1	2043	2130A0110con2581	-1	1195	885	885	0	4
Bradi2g02520.1	1560	0120con12028	1	971	13249	21025	2e-28	1
Bradi2g02530.1	3066	2130A0110con2581	-1	2203	885	885	0	3
Bradi2g02680.1	474	A3150con54	-1	102	4342	5870	2e-25	2
Bradi2g02680.2	474	A3150con54	-1	102	4342	5870	2e-25	2
Bradi2g02710.1	1092	2130A0110con2351	1	595	8274	16514	4e-50	2
Bradi2g02720.1	1095	2130A0110con2351	1	673	8397	16514	7e-49	2
Bradi2g02730.1	1317	2130A0110con2312	1	1	1243	12376	e-179	1
Bradi2g02780.1	519	A1130con12	-1	138	36611	40235	3e-43	2
Bradi2g02800.1	1320	A1130con12	-1	760	28780	40235	5e-78	3
Bradi2g02820.1	3846	A1130con521	-1	964	10147	21974	0	2
Bradi2g02870.1	771	3150con100	1	612	76	1230	4e-40	1
Bradi2g02890.1	819	3150con1819	1	284	2310	3476	e-109	2
Bradi2g02900.1	777	3150con1370	1	204	4537	11203	e-161	1
Bradi2g02930.1	603	A1130con66	1	177	1031	2956	9e-41	2
Bradi2g02930.2	603	A1130con66	1	177	1031	2956	9e-41	2
Bradi2g02940.1	657	A1130con185	1	115	591	1656	7e-54	2
Bradi2g02950.1	1128	3150con1242	-1	488	5366	9364	e-145	3
Bradi2g03010.1	2223	3150con1827	1	1	437	6011	0	3
Bradi2g03010.2	2172	3150con1827	1	1	437	6011	0	3
Bradi2g03020.1	2919	3150con1827	1	974	550	6011	0	4
Bradi2g03040.1	1392	3150con1441	-1	19	2703	13880	0	4
Bradi2g03060.1	3063	3150con1353	-1	1	3903	12364	0	4
Bradi2g03110.1	1254	2130A0110con2655	-1	748	7650	8417	7e-74	1
Bradi2g03120.1	1551	2130A0110con2983	1	653	4865	11494	4e-76	1
Bradi2g03120.2	1305	2130A0110con2983	1	653	4865	11494	3e-76	1
Bradi2g03120.3	1167	2130A0110con2983	1	653	4865	11494	3e-76	1
Bradi2g03130.1	2370	2130A0110con2712	1	2105	496	14845	5e-27	1
Bradi2g03130.2	2364	2130A0110con2712	1	2105	496	14845	5e-33	1
Bradi2g03180.1	6243	A1130con368	-1	1180	23221	35681	0	4
Bradi2g03180.2	6243	A1130con368	-1	1180	23221	35681	0	4
Bradi2g03190.1	1206	A1130con8	-1	41	17516	25622	e-152	2
Bradi2g03200.1	2592	A1130con8	-1	2273	22447	25622	3e-65	2
Bradi2g03240.1	237	A7180con233	-1	1	6618	22275	1e-28	2
Bradi2g03260.1	2979	A1130con8	-1	1039	24044	25622	e-120	2
Bradi2g03280.1	240	A7180con233	-1	1	6618	22275	3e-26	2
Bradi2g03290.1	2469	A7180con26	-1	533	8799	10908	8e-66	2
Bradi2g03300.1	1122	3150con1024	1	110	5386	7503	0	1
Bradi2g03300.2	933	3150con1024	1	110	5386	7503	0	1
Bradi2g03310.1	1047	3150con1717	-1	302	6201	12612	2e-46	1
Bradi2g03320.1	669	3150con768	1	74	2597	11493	1e-24	2
Bradi2g03330.1	747	3150con768	1	425	3856	11493	6e-24	1
Bradi2g03330.2	609	3150con768	1	287	3856	11493	4e-24	1
Bradi2g03340.1	1647	2130A0110con9	1	172	11765	16245	0	1
Bradi2g03350.1	1326	2130A0110con49	1	947	2388	14561	8e-46	1
Bradi2g03350.2	1125	2130A0110con49	1	947	2388	14561	4e-47	1
Bradi2g03460.1	1083	A1130con71	-1	773	3464	4581	2e-86	2
Bradi2g03460.2	1059	A1130con71	-1	773	3464	4581	4e-78	2
Bradi2g03460.3	1044	A1130con71	-1	773	3464	4581	4e-75	2
Bradi2g03460.4	1020	A1130con71	-1	773	3464	4581	9e-76	2
Bradi2g03460.5	993	A1130con71	-1	773	3464	4581	2e-76	2
Bradi2g03530.1	651	A1130con274	1	393	2401	15280	1e-61	2
Bradi2g03540.1	2442	3150con1104	1	635	4609	6505	0	1
Bradi2g03680.1	822	5170con78	-1	262	4141	5759	7e-33	1
Bradi2g03690.1	888	5170con950	-1	623	3485	6834	7e-24	1
Bradi2g03710.1	1251	A1130con16	-1	533	11665	12222	1e-84	4
Bradi2g03720.1	1860	A1130con16	1	728	7245	12222	2e-35	3
Bradi2g03790.1	1227	A1130con199	1	688	4030	15553	1e-50	2
Bradi2g03800.1	1176	5170con47	1	407	544	14963	e-122	2
Bradi2g03830.1	777	5170con1851	-1	164	2740	5683	2e-45	1
Bradi2g03840.1	1794	5170con16	1	667	5074	12553	0	2
Bradi2g03970.1	966	A1130con302	-1	474	1401	15279	3e-32	1
Bradi2g03990.1	4506	5170con703	-1	1488	6930	21059	3e-54	1
Bradi2g04060.1	819	A1130con73	-1	16	2675	2861	9e-94	1
Bradi2g04070.1	1038	5170con752	-1	706	3824	3977	2e-49	1
Bradi2g04080.1	1308	5170con142	1	415	871	2961	3e-42	2
Bradi2g04090.1	717	5170con708	-1	107	1074	2032	3e-22	1
Bradi2g04110.1	708	5170con25	1	120	1610	17523	3e-41	1
Bradi2g04110.2	603	5170con25	1	120	1610	17523	2e-41	1
Bradi2g04120.1	1803	5170con25	-1	1395	4348	17523	1e-63	1
Bradi2g04120.2	1677	5170con25	-1	1395	4348	17523	1e-63	1
Bradi2g04130.1	1071	5170con25	-1	676	9698	17523	5e-93	1
Bradi2g04430.1	996	A3150con234	-1	1	12567	20455	9e-79	1
Bradi2g04430.2	702	A3150con234	-1	85	11911	20455	6e-36	1
Bradi2g04430.3	996	A3150con234	-1	1	12567	20455	9e-79	1
Bradi2g04680.1	1266	7190con902	-1	995	3766	14522	2e-34	1
Bradi2g04700.1	1548	7190con1093	-1	430	1467	13234	3e-89	1
Bradi2g04810.1	1485	5170con600	-1	817	8167	14434	2e-37	1
Bradi2g04860.1	1185	5170con701	-1	733	9128	28041	e-117	1
Bradi2g04860.2	1185	5170con701	-1	733	9128	28041	e-117	1
Bradi2g05200.1	450	5170con891	1	196	11332	21107	2e-87	1
Bradi2g05220.1	1089	5170con891	1	492	5939	21107	4e-75	1
Bradi2g05220.2	978	5170con891	1	492	5939	21107	3e-75	1
Bradi2g05330.1	1095	A1130con48	1	51	14968	16694	0	1
Bradi2g05380.1	498	5170con76	1	114	3194	4124	e-149	1
Bradi2g05390.1	1878	5170con578	1	547	5044	8306	5e-82	2
Bradi2g05600.1	1005	5170con761	1	86	4331	16059	9e-79	1
Bradi2g05600.2	993	5170con761	1	86	4331	16059	9e-79	1
Bradi2g05600.3	978	5170con761	1	86	4331	16059	9e-79	1
Bradi2g05600.4	990	5170con761	1	86	4331	16059	9e-79	1
Bradi2g05620.1	2007	5170con17	-1	1790	4013	5322	1e-39	1
Bradi2g05620.2	1929	5170con17	-1	1790	4013	5322	3e-43	1
Bradi2g05620.3	1713	5170con17	-1	1355	5113	5322	3e-27	1
Bradi2g05860.1	1554	0120con9265	-1	1	23169	25046	0	1
Bradi2g06050.1	2016	A5160con151	-1	562	23735	37134	4e-55	1
Bradi2g06100.1	876	5170con96	-1	58	1797	13324	4e-65	1
Bradi2g06320.1	567	151170con898	1	328	1472	13483	6e-51	1
Bradi2g06340.1	2520	7190con16	-1	1606	4345	11662	4e-83	1
Bradi2g06340.2	2520	7190con16	-1	1606	4345	11662	4e-83	1
Bradi2g06360.1	2586	7190con16	-1	1591	4429	11662	7e-85	1
Bradi2g06440.1	1149	5170con123	-1	589	8080	13344	3e-88	1
Bradi2g06450.1	3249	5170con123	1	1	3222	13344	0	1
Bradi2g06460.1	507	5170con123	-1	200	2627	13344	1e-23	1
Bradi2g06460.2	369	5170con123	-1	200	2627	13344	1e-23	1
Bradi2g06460.3	498	5170con123	-1	191	2627	13344	1e-23	1
Bradi2g06550.1	1383	91110con62	-1	1	4595	11629	0	1
Bradi2g06570.1	1776	7190con1354	-1	325	7048	14287	3e-21	1
Bradi2g06590.1	1761	7190con1354	-1	685	6748	14287	0	1
Bradi2g06600.1	1704	7190con1354	-1	620	6657	14287	2e-53	1
Bradi2g06800.1	2103	91110con1252	1	1306	8682	11201	4e-67	3
Bradi2g06950.1	1212	A3150con56	1	88	1999	7570	1e-25	1
Bradi2g06950.2	1119	A3150con56	1	88	1999	7570	1e-25	1
Bradi2g07040.1	1272	91110con1574	-1	16	9099	10737	e-100	1
Bradi2g07050.1	783	91110con303	1	470	4080	17150	8e-48	1
Bradi2g07120.1	498	91110con68	1	241	3994	6979	2e-28	1
Bradi2g07430.1	1770	91110con836	-1	166	7095	8698	e-115	1
Bradi2g07430.2	1671	91110con836	-1	166	7095	8698	e-115	1
Bradi2g07520.1	2523	211230con47	-1	216	5808	15242	9e-38	1
Bradi2g07520.2	2520	211230con47	-1	216	5808	15242	9e-38	1
Bradi2g07540.1	2049	0120con12014	1	1131	3179	6556	2e-38	1
Bradi2g07660.1	2127	91110con293	1	1	6657	11214	e-100	1
Bradi2g07800.1	2643	A3150con16	1	748	1520	36169	1e-64	1
Bradi2g07960.1	1758	7190con1180	1	880	2719	11730	e-176	1
Bradi2g07970.1	1098	7190con1180	-1	527	5776	11730	3e-91	2
Bradi2g07970.2	1071	7190con1180	-1	500	5776	11730	3e-91	2
Bradi2g08000.1	1191	91110con254	1	646	535	7515	e-134	1
Bradi2g08010.1	657	91110con254	-1	1	4330	7515	9e-72	1
Bradi2g08010.2	654	91110con254	-1	1	4330	7515	9e-72	1
Bradi2g08100.1	1215	A3150con276	1	524	6811	17243	2e-68	1
Bradi2g08170.1	963	7190con434	1	1	2433	14172	9e-42	1
Bradi2g08180.1	2829	7190con1036	1	1861	13487	15083	0	1
Bradi2g08180.2	1986	7190con1036	1	916	12307	15083	0	1
Bradi2g08190.1	1329	7190con91	-1	536	2039	11374	e-158	1
Bradi2g08330.1	1080	91110con67	-1	657	5975	13944	e-110	1
Bradi2g08340.1	1236	91110con67	1	615	1394	13944	1e-47	1
Bradi2g08340.2	1233	91110con67	1	615	1394	13944	1e-47	1
Bradi2g08560.1	378	7190con104	1	1	5325	10545	4e-23	1
Bradi2g08560.2	378	7190con104	1	1	5325	10545	4e-23	1
Bradi2g08760.1	765	A1130con33	1	284	4123	13292	4e-31	1
Bradi2g08780.1	768	A1130con33	1	168	3998	13292	e-118	1
Bradi2g08790.1	678	A1130con5	-1	140	4609	16035	0	1
Bradi2g08960.1	1569	7190con52	-1	1209	7390	15902	e-101	1
Bradi2g08970.1	873	7190con52	1	173	5385	15902	3e-66	1
Bradi2g09100.1	1164	111130con224	-1	14	15021	17243	3e-54	1
Bradi2g09110.1	1806	111130con224	-1	1	15028	17243	6e-29	1
Bradi2g09160.1	345	111130con450	-1	1	7092	22228	e-103	1
Bradi2g09160.2	345	111130con450	-1	1	7092	22228	e-103	1
Bradi2g09170.1	1437	111130con450	1	1264	15049	22228	3e-58	1
Bradi2g09360.1	1374	251270con69	1	301	6164	13981	2e-22	1
Bradi2g09360.2	1002	251270con69	1	226	6637	13981	7e-21	1
Bradi2g09600.1	1032	271290con70	1	309	1497	2890	2e-79	2
Bradi2g09670.1	417	171190con18	-1	104	8856	30209	8e-25	1
Bradi2g09710.1	1323	91110con736	1	553	2158	9811	e-167	1
Bradi2g09710.2	1170	91110con736	1	553	2158	9811	e-167	1
Bradi2g09720.1	1644	91110con736	-1	205	6190	9811	0	1
Bradi2g09840.1	444	271290con756	-1	114	2733	13890	3e-80	1
Bradi2g09850.1	2364	271290con756	-1	446	2416	13890	0	1
Bradi2g09940.1	1257	91110con276	1	1	3268	16829	5e-81	1
Bradi2g09940.2	1191	91110con276	1	1	3268	16829	5e-81	1
Bradi2g10010.1	450	A8190con19	1	80	26632	37613	5e-88	1
Bradi2g10110.1	4332	151170con435	1	1005	12886	17489	e-110	1
Bradi2g10120.1	1536	7190con977	-1	287	8886	9917	7e-93	1
Bradi2g10120.2	1536	7190con977	-1	287	8886	9917	7e-93	1
Bradi2g10140.1	513	7190con33	-1	219	4609	8670	5e-51	1
Bradi2g10250.1	1158	A5160con246	1	537	3750	13898	1e-62	1
Bradi2g10290.1	5178	3150con1389	-1	4614	1969	7405	5e-35	2
Bradi2g10430.1	801	251270con55	-1	229	1691	2257	2e-54	1
Bradi2g10520.1	1053	7190con366	-1	556	2624	5686	9e-73	1
Bradi2g10530.1	1545	7190con366	1	731	575	5686	0	1
Bradi2g10530.2	1167	7190con366	1	353	575	5686	0	1
Bradi2g10640.1	1464	111130con614	-1	291	8525	11103	0	1
Bradi2g10650.1	3510	111130con614	1	51	596	11103	0	1
Bradi2g10790.1	450	A8190con19	1	124	26676	37613	3e-46	1
Bradi2g10820.1	657	A8190con68	1	139	2787	7395	5e-33	1
Bradi2g10910.1	2856	91110con421	-1	1	9578	14681	0	1
Bradi2g10950.1	2853	91110con421	-1	1	9578	14681	0	1
Bradi2g10970.1	1341	191210con1611	-1	665	3519	7233	e-171	1
Bradi2g10980.1	1845	7190con1585	1	756	17065	31237	0	1
Bradi2g11200.1	1407	111130con108	-1	122	3152	3587	0	1
Bradi2g11490.1	3612	91110con35	-1	3083	7172	20101	e-108	2
Bradi2g11730.1	1173	111130con42	-1	128	7672	8696	4e-78	2
Bradi2g11730.2	1125	111130con42	-1	128	7672	8696	4e-78	2
Bradi2g11940.1	270	A5160con279	-1	61	7760	13106	5e-34	2
Bradi2g12280.1	468	A1130con61	1	1	5047	7901	2e-71	1
Bradi2g12690.1	1350	251270con49	-1	408	4931	14534	e-158	2
Bradi2g12710.1	2388	91110con1149	1	985	2586	11907	e-125	4
Bradi2g12710.2	2232	91110con1149	1	985	2586	11907	e-125	3
Bradi2g12710.3	2388	91110con1149	1	985	2586	11907	e-125	4
Bradi2g12800.1	333	0120con371	-1	1	11164	13299	5e-50	1
Bradi2g12820.1	1053	251270con977	1	1	4604	7799	4e-87	1
Bradi2g12900.1	2043	A7180con38	1	1355	5884	33816	5e-79	3
Bradi2g12900.2	1782	A7180con38	1	1355	5884	33816	4e-79	3
Bradi2g12910.1	2064	A7180con38	1	1376	5884	33816	7e-72	4
Bradi2g12950.1	3300	3150con116	1	1285	8381	9765	2e-98	2
Bradi2g12950.2	3294	3150con116	1	1285	8381	9765	2e-98	2
Bradi2g12990.1	444	0120con9282	1	217	2	23783	6e-72	3
Bradi2g13080.1	2283	251270con14	1	1876	3995	24201	e-175	2
Bradi2g13400.1	597	7190con269	1	1	2001	9319	1e-48	1
Bradi2g13400.2	594	7190con269	1	1	2001	9319	1e-48	1
Bradi2g13670.1	1641	111130con19	-1	1357	1574	9758	2e-62	3
Bradi2g13710.1	1185	91110con343	1	13	4228	15138	4e-60	3
Bradi2g13710.2	1182	91110con343	1	13	4228	15138	3e-60	3
Bradi2g13710.3	1131	91110con343	1	13	4228	15138	3e-60	3
Bradi2g13760.1	327	3150con6	-1	237	2049	5579	2e-24	1
Bradi2g14110.1	669	231250con343	1	310	4683	9104	2e-39	1
Bradi2g14110.2	606	231250con343	1	247	4683	9104	1e-39	1
Bradi2g14110.3	606	231250con343	1	247	4683	9104	1e-39	1
Bradi2g14480.1	588	111130con50	1	1	3703	11776	1e-30	1
Bradi2g14880.1	993	A8190con247	1	385	8497	29806	5e-37	1
Bradi2g15360.1	912	111130con266	-1	456	7963	16696	3e-26	1
Bradi2g15490.5	2433	7190con1585	-1	2347	28701	31237	3e-22	2
Bradi2g15500.1	1656	0120con12014	1	569	3019	6556	e-118	1
Bradi2g16050.1	1557	151170con3	-1	1280	2718	10072	2e-22	1
Bradi2g16340.1	1779	7190con1499	1	133	7284	11797	1e-76	1
Bradi2g16480.1	651	A8190con83	1	20	19087	25397	1e-33	2
Bradi2g16660.1	1077	91110con67	-1	47	8642	13944	4e-41	1
Bradi2g16780.1	1062	131150con95	-1	77	8789	23546	9e-30	1
Bradi2g16780.2	1062	131150con95	-1	77	8789	23546	9e-30	1
Bradi2g17190.1	6609	131150con1931	-1	3413	10327	16311	0	1
Bradi2g17280.1	873	91110con469	1	136	1884	7135	4e-62	1
Bradi2g17470.1	540	A1130con521	-1	59	9732	21974	6e-26	2
Bradi2g17510.1	3693	A8190con84	1	2309	44417	50397	2e-64	2
Bradi2g17570.1	912	A3150con42	1	353	2213	9480	2e-45	1
Bradi2g17570.2	867	A3150con42	1	353	2213	9480	2e-45	1
Bradi2g17610.1	1227	2130A0110con2469	-1	808	8267	11283	4e-35	2
Bradi2g17680.1	1506	A3150con217	-1	844	4024	10797	3e-55	1
Bradi2g17680.2	1338	A3150con217	-1	844	4024	10797	2e-55	1
Bradi2g17680.3	1389	A3150con217	-1	844	4024	10797	2e-55	1
Bradi2g17680.4	1419	A3150con217	-1	757	4024	10797	2e-55	1
Bradi2g17780.1	882	131150con24	-1	213	6681	11418	6e-21	1
Bradi2g18180.1	666	151170con547	1	350	1973	4010	5e-27	2
Bradi2g18510.1	1125	A8190con151	-1	103	25216	32841	5e-25	1
Bradi2g18780.1	378	151170con367	-1	63	10054	13490	3e-27	1
Bradi2g18790.1	603	151170con367	-1	369	11256	13490	3e-56	1
Bradi2g19090.1	2970	151170con93	1	2126	3834	19609	1e-52	1
Bradi2g19090.2	2934	151170con93	1	2126	3834	19609	1e-52	1
Bradi2g19090.3	2970	151170con93	1	2126	3834	19609	1e-52	1
Bradi2g19100.1	1452	151170con532	1	1006	2022	3784	3e-39	4
Bradi2g19160.1	1425	151170con532	1	988	2052	3784	1e-26	2
Bradi2g19280.1	2526	0120con11699	1	1444	10427	22490	7e-23	1
Bradi2g19450.1	3042	151170con13	-1	1446	1105	3985	1e-37	2
Bradi2g19450.2	3009	151170con13	-1	1446	1105	3985	1e-37	2
Bradi2g19470.1	387	A1130con12	-1	160	12195	40235	5e-29	2
Bradi2g19510.1	2382	171190con236	1	1781	12993	22204	3e-65	2
Bradi2g19540.1	2739	171190con236	1	1	18071	22204	0	2
Bradi2g19710.1	2709	151170con373	1	604	4097	15788	0	1
Bradi2g20170.1	3690	211230con93	1	191	10958	11219	1e-53	1
Bradi2g20180.1	3822	211230con93	1	326	10958	11219	2e-39	1
Bradi2g20210.1	2418	171190con253	-1	1054	4855	11762	2e-91	1
Bradi2g20220.1	2421	171190con253	-1	1055	4854	11762	e-114	1
Bradi2g20460.1	1386	2130A0110con6	-1	1006	5314	18096	4e-85	1
Bradi2g20680.1	765	191210con16	1	372	2664	11960	4e-96	1
Bradi2g20790.1	1041	191210con1849	-1	911	2707	2962	1e-31	1
Bradi2g20980.1	1260	271290con690	-1	8	1617	6757	3e-36	1
Bradi2g20990.1	1374	0120con9221	-1	1165	3117	6238	4e-29	2
Bradi2g21000.1	363	251270con14	1	1	1688	24201	e-176	1
Bradi2g21010.1	681	3150con1854	1	124	13222	17027	e-124	3
Bradi2g21200.1	897	A3150con9	-1	250	16461	32006	4e-53	2
Bradi2g21220.1	4824	291310con554	1	3255	7648	14060	9e-55	2
Bradi2g21220.2	4575	291310con554	1	3252	7648	14060	8e-55	2
Bradi2g21220.3	4809	291310con554	1	3240	7648	14060	9e-55	2
Bradi2g21220.4	4821	291310con554	1	3252	7648	14060	9e-55	2
Bradi2g21220.5	4575	291310con554	1	3252	7648	14060	8e-55	2
Bradi2g21220.6	4491	291310con554	1	3252	7648	14060	8e-55	2
Bradi2g21300.1	1545	A3150con658	-1	122	8988	10251	1e-78	1
Bradi2g21340.1	1344	191210con1611	-1	673	3511	7233	0	1
Bradi2g21460.1	450	A8190con19	1	80	26632	37613	e-109	1
Bradi2g21990.1	2916	A1130con726	-1	2411	3051	22933	2e-26	1
Bradi2g22200.1	447	A3150con707	1	340	8011	14349	5e-29	1
Bradi2g22200.2	447	A3150con707	1	340	8011	14349	5e-29	1
Bradi2g22200.3	447	A3150con707	1	340	8011	14349	5e-29	1
Bradi2g22200.4	447	A3150con707	1	340	8011	14349	5e-29	1
Bradi2g22290.1	756	191210con43	1	463	19001	24581	6e-61	1
Bradi2g22440.1	1524	231250con433	-1	979	2560	8049	3e-73	1
Bradi2g22450.1	537	231250con98	-1	1	1079	1710	3e-31	1
Bradi2g22470.1	3744	231250con546	1	2268	3176	3640	4e-81	3
Bradi2g22470.2	3468	231250con546	1	2268	3176	3640	3e-81	3
Bradi2g22790.1	312	151170con874	-1	131	1720	5444	6e-68	2
Bradi2g22820.1	2508	211230con30	1	1887	20091	22703	4e-40	1
Bradi2g22990.1	312	151170con874	-1	131	1720	5444	6e-68	3
Bradi2g23010.1	312	151170con874	-1	131	1720	5444	3e-70	3
Bradi2g23030.1	2022	211230con24	1	1059	6569	14852	9e-90	1
Bradi2g23230.1	444	2130A0110con49	1	170	6965	14561	e-115	1
Bradi2g23250.1	1950	A5160con151	-1	211	23972	37134	0	1
Bradi2g23270.1	1302	271290con782	-1	182	1164	3267	2e-31	1
Bradi2g23350.1	1734	211230con481	-1	1387	1336	17072	7e-47	1
Bradi2g23370.1	1743	211230con481	-1	654	2090	17072	4e-42	1
Bradi2g23510.1	1929	211230con9	1	1172	6701	13161	6e-23	1
Bradi2g23550.1	1713	A8190con32	-1	370	22967	31611	2e-50	2
Bradi2g23650.1	1794	211230con1082	1	1111	5441	11381	9e-31	1
Bradi2g23700.1	1926	211230con87	1	880	119	1012	4e-27	1
Bradi2g23730.1	1794	211230con245	1	1	4073	11414	e-117	1
Bradi2g23730.2	1791	211230con245	1	1	4073	11414	e-117	1
Bradi2g24090.1	1035	A5160con208	-1	1	3902	7526	2e-70	1
Bradi2g24090.2	1026	A5160con208	-1	1	3902	7526	3e-69	1
Bradi2g24100.1	675	291310con70	-1	91	2489	5746	4e-52	1
Bradi2g24100.2	636	291310con70	-1	91	2489	5746	4e-52	1
Bradi2g24100.3	600	291310con70	-1	91	2489	5746	4e-52	1
Bradi2g24110.1	1338	A8190con240	1	586	16136	21854	1e-38	1
Bradi2g24330.1	1650	211230con19	-1	398	4850	15156	5e-60	1
Bradi2g24340.1	1605	191210con1154	1	98	4171	18240	2e-25	1
Bradi2g24350.1	1917	191210con1154	1	189	4169	18240	6e-32	2
Bradi2g24380.1	1815	211230con847	1	340	2106	6476	6e-35	2
Bradi2g24380.2	1425	211230con847	1	340	2106	6476	5e-35	2
Bradi2g24390.1	1455	211230con22	-1	335	7725	16372	4e-88	1
Bradi2g24400.1	702	211230con331	-1	1	10264	19729	3e-84	1
Bradi2g24430.1	1806	271290con91	-1	239	5530	7587	3e-24	1
Bradi2g24430.2	1806	271290con91	-1	239	5530	7587	3e-24	1
Bradi2g24430.3	1806	271290con91	-1	239	5530	7587	3e-24	1
Bradi2g24440.1	1779	271290con91	-1	263	5530	7587	6e-29	1
Bradi2g24680.1	1128	2130A0110con2446	1	538	390	2917	4e-29	1
Bradi2g25120.1	783	231250con135	-1	142	3625	8010	6e-67	1
Bradi2g25120.2	780	231250con135	-1	142	3625	8010	6e-67	1
Bradi2g25280.1	2550	231250con882	1	1904	39525	55841	3e-47	1
Bradi2g25310.1	1566	231250con882	1	1171	20299	55841	1e-45	1
Bradi2g25370.1	1335	191210con1611	-1	690	3494	7233	e-149	1
Bradi2g25380.1	981	A5160con30	-1	299	9665	39702	7e-24	1
Bradi2g25470.1	1062	A5160con377	-1	622	13151	13931	3e-57	2
Bradi2g26490.1	1542	A1130con582	1	369	4742	7118	5e-23	1
Bradi2g26680.1	1560	271290con1419	-1	618	4845	6586	3e-36	1
Bradi2g26810.1	3378	271290con667	1	637	2161	5990	0	1
Bradi2g26930.1	1647	271290con742	-1	1081	4973	10127	3e-30	1
Bradi2g27100.1	1728	211230con317	1	778	8236	21484	1e-66	1
Bradi2g27110.1	1101	211230con51	-1	662	12827	19620	6e-34	1
Bradi2g27110.2	1071	211230con51	-1	239	15871	19620	2e-33	1
Bradi2g27110.3	1101	211230con51	-1	662	12827	19620	6e-34	1
Bradi2g27120.1	819	211230con51	-1	624	10272	19620	8e-48	1
Bradi2g27130.1	1230	211230con51	1	554	8475	19620	4e-69	1
Bradi2g27180.1	1317	271290con1006	1	21	1556	2013	2e-71	3
Bradi2g27180.2	1317	271290con1006	1	21	1556	2013	2e-71	3
Bradi2g27200.1	693	251270con352	1	441	5409	8125	9e-35	2
Bradi2g27260.1	1380	251270con585	1	781	5104	10839	7e-34	1
Bradi2g27300.1	1026	5170con1297	1	67	1340	4668	3e-69	1
Bradi2g27350.1	1476	251270con69	1	505	6538	13981	4e-88	1
Bradi2g27710.1	462	2130A0110con49	1	136	6913	14561	e-119	1
Bradi2g27710.2	345	2130A0110con49	1	70	6964	14561	e-106	1
Bradi2g27760.1	462	2130A0110con49	1	73	6862	14561	e-113	1
Bradi2g27780.1	1284	3150con1046	1	133	1857	8360	2e-80	2
Bradi2g28050.1	420	A1130con61	1	1	5047	7901	4e-76	1
Bradi2g28060.1	1179	111130con42	-1	536	4601	8696	9e-24	1
Bradi2g28060.2	1092	111130con42	-1	536	4601	8696	8e-24	1
Bradi2g30500.1	654	A8190con83	1	10	19077	25397	6e-36	2
Bradi2g31080.1	630	A5160con129	1	12	887	4660	1e-61	1
Bradi2g31490.1	2637	3150con1408	1	102	2384	18668	e-113	1
Bradi2g31590.1	660	91110con254	1	230	698	7515	9e-35	1
Bradi2g31620.1	1707	7190con1180	1	1169	3065	11730	6e-69	1
Bradi2g31660.1	1314	91110con67	1	992	2499	13944	2e-24	1
Bradi2g31660.2	1209	91110con67	1	992	2499	13944	2e-24	1
Bradi2g31710.1	2367	7190con1036	1	523	11859	15083	3e-40	1
Bradi2g31760.1	765	A1130con33	1	276	4106	13292	4e-28	1
Bradi2g31960.1	1920	0120con12014	1	1171	3330	6556	4e-36	1
Bradi2g32240.1	699	2130A0110con2181	-1	337	9395	11907	5e-24	1
Bradi2g32590.1	1428	91110con62	-1	182	4495	11629	e-111	1
Bradi2g33020.1	846	A7180con110	-1	1	6759	16275	1e-80	2
Bradi2g33020.2	846	A7180con110	-1	1	6759	16275	1e-80	2
Bradi2g33030.1	408	A7180con110	-1	1	6759	16275	6e-81	2
Bradi2g33030.2	402	A7180con110	-1	1	6759	16275	6e-81	2
Bradi2g34060.1	1455	7190con1093	-1	1013	902	13234	3e-24	1
Bradi2g34380.1	3369	291310con44	-1	2879	4621	15450	6e-21	1
Bradi2g34470.1	1059	5170con25	-1	13	11630	17523	6e-43	1
Bradi2g34620.1	2313	291310con55	1	1742	707	2022	8e-35	1
Bradi2g34750.1	468	A1130con61	1	1	5047	7901	3e-74	1
Bradi2g35050.1	1608	7190con52	-1	1	10861	15902	2e-28	1
Bradi2g35050.2	1599	7190con52	-1	1	10861	15902	2e-28	1
Bradi2g35050.3	1599	7190con52	-1	1	10861	15902	2e-28	1
Bradi2g35050.4	1557	7190con52	-1	1	10861	15902	2e-28	1
Bradi2g35170.1	2355	91110con1149	1	1060	2604	11907	1e-42	2
Bradi2g35170.2	2331	91110con1149	1	1060	2604	11907	1e-42	2
Bradi2g35570.1	1284	0120con402	-1	765	3542	5014	1e-32	1
Bradi2g35740.1	3306	3150con116	1	1660	8987	9765	3e-50	2
Bradi2g35770.1	4470	291310con331	-1	30	3679	3685	1e-69	1
Bradi2g36810.1	2346	251270con49	-1	113	4938	14534	0	2
Bradi2g36990.1	2460	3150con1104	1	654	4625	6505	0	1
Bradi2g37030.1	1167	A1130con202	-1	10	3427	17444	0	1
Bradi2g37360.1	2709	A1130con69	1	1010	3	7371	0	2
Bradi2g37470.1	1077	291310con1048	1	26	747	3556	e-139	1
Bradi2g37470.2	912	291310con1048	1	26	747	3556	e-121	1
Bradi2g37630.1	2118	2130A0110con39	1	1169	1817	27457	e-131	1
Bradi2g37720.1	2979	3150con1150	-1	347	3820	7436	1e-28	1
Bradi2g38210.1	1011	91110con67	-1	1	8688	13944	7e-21	1
Bradi2g38850.1	1392	3150con299	1	372	99	626	4e-66	1
Bradi2g38970.1	1182	291310con44	-1	776	4636	15450	3e-48	1
Bradi2g39240.1	2667	A5160con30	-1	1961	28801	39702	3e-22	1
Bradi2g39310.1	408	291310con529	1	151	3499	20850	4e-57	1
Bradi2g39410.1	1956	A5160con30	-1	1250	28801	39702	2e-22	1
Bradi2g39420.1	3738	291310con56	-1	1456	6565	13357	8e-73	2
Bradi2g39520.1	4452	291310con856	1	2642	3783	58322	5e-50	1
Bradi2g39550.1	2394	291310con856	1	676	3776	58322	1e-30	1
Bradi2g39710.1	1926	3150con1854	1	880	5219	17027	0	4
Bradi2g39720.1	2043	3150con1616	-1	940	5149	13835	0	4
Bradi2g39770.1	690	A8190con83	1	52	19089	25397	5e-52	2
Bradi2g40050.1	2247	0120con222	-1	1102	5341	10281	1e-27	1
Bradi2g40050.2	1638	0120con222	-1	493	5341	10281	8e-28	1
Bradi2g40380.1	2808	111130con246	-1	1426	1421	4668	1e-98	4
Bradi2g40400.1	735	A1130con631	1	329	6585	22159	2e-85	1
Bradi2g40410.1	1452	151170con3	-1	196	3703	10072	0	1
Bradi2g40600.1	2568	A3150con17	-1	56	7806	26765	e-175	1
Bradi2g40600.2	2331	A3150con17	-1	56	7806	26765	e-175	1
Bradi2g40680.1	1509	111130con512	-1	1019	5804	15469	2e-99	2
Bradi2g40780.1	1398	111130con76	1	389	5665	10831	7e-99	1
Bradi2g40780.2	1287	111130con76	1	389	5665	10831	6e-99	1
Bradi2g40780.3	1287	111130con76	1	389	5665	10831	6e-99	1
Bradi2g40780.4	1287	111130con76	1	389	5665	10831	6e-99	1
Bradi2g40800.1	1287	111130con76	1	389	5665	10831	4e-91	1
Bradi2g40800.2	1233	111130con76	1	389	5665	10831	3e-91	1
Bradi2g40800.3	825	111130con76	1	389	5665	10831	2e-91	1
Bradi2g40810.1	1290	111130con76	1	392	5665	10831	5e-84	1
Bradi2g40810.2	1017	111130con76	1	392	5665	10831	4e-84	1
Bradi2g41090.1	1410	91110con42	1	600	6958	9153	e-113	1
Bradi2g41120.1	1656	191210con1174	-1	1216	7815	11179	5e-66	1
Bradi2g41140.1	795	91110con1	1	302	6245	9522	8e-51	1
Bradi2g41140.2	564	91110con1	1	122	6245	9522	6e-51	1
Bradi2g41140.3	744	91110con1	1	302	6245	9522	8e-51	1
Bradi2g41180.1	612	A8190con226	-1	262	13440	53239	3e-59	1
Bradi2g41220.1	3066	111130con85	1	1676	4003	13714	e-102	2
Bradi2g41240.1	750	111130con222	1	506	6107	16989	1e-68	1
Bradi2g41270.1	1467	291310con397	1	871	10513	13111	3e-61	2
Bradi2g41340.1	525	A8190con273	-1	219	31041	34119	2e-60	1
Bradi2g41340.2	522	A8190con273	-1	219	31041	34119	2e-60	1
Bradi2g41360.1	513	A8190con273	1	141	25650	34119	6e-63	1
Bradi2g41360.2	399	A8190con273	1	34	25657	34119	3e-61	1
Bradi2g41390.1	1368	151170con59	-1	1003	4988	5670	2e-22	1
Bradi2g41660.1	2421	91110con589	1	1381	7468	11159	4e-80	1
Bradi2g41670.1	1251	7190con1349	-1	943	3653	9501	2e-64	1
Bradi2g41690.1	3618	111130con92	-1	2239	2780	4374	2e-98	3
Bradi2g41820.1	1281	A7180con7	-1	691	18021	22692	3e-79	1
Bradi2g42070.1	2496	111130con60	-1	1729	13652	24438	e-112	1
Bradi2g42150.1	1527	A3150con48	-1	1016	7629	24536	e-173	1
Bradi2g42220.1	1284	A1130con635	1	1086	12540	14796	3e-45	1
Bradi2g42220.2	1284	A1130con635	1	1086	12540	14796	3e-45	1
Bradi2g42240.1	909	111130con58	1	565	14513	17710	e-107	1
Bradi2g42270.1	603	111130con50	1	242	4782	11776	4e-83	1
Bradi2g42300.1	552	111130con719	1	1	2861	9753	e-137	1
Bradi2g42310.1	3165	111130con719	-1	172	8272	9753	0	1
Bradi2g42360.1	1503	231250con122	-1	254	3426	12181	0	1
Bradi2g42360.2	1479	231250con122	-1	254	3426	12181	0	1
Bradi2g42380.1	1515	231250con122	-1	463	3229	12181	1e-48	1
Bradi2g42430.1	7305	111130con25	1	1	1212	9479	0	5
Bradi2g42630.1	1998	7190con4	1	361	1	7047	0	1
Bradi2g43120.1	4353	151170con435	1	2930	15600	17489	1e-28	1
Bradi2g43130.1	2865	A5160con38	1	1552	5642	8807	0	1
Bradi2g43150.1	4338	151170con435	1	2903	15600	17489	2e-83	2
Bradi2g43200.1	870	A1130con9	-1	396	2582	10394	e-114	1
Bradi2g43250.1	909	2130A0110con73	-1	765	82	6398	4e-22	1
Bradi2g43320.1	498	7190con644	1	348	7059	10477	2e-28	1
Bradi2g43600.1	1062	91110con514	-1	260	10716	13195	9e-33	1
Bradi2g43610.1	243	91110con1254	-1	16	3019	4280	7e-21	1
Bradi2g43690.1	1029	111130con818	1	221	5758	8420	2e-80	1
Bradi2g43770.1	1290	A3150con447	-1	699	1305	2556	1e-87	2
Bradi2g43900.1	1221	111130con34	-1	135	7716	11718	e-155	1
Bradi2g43950.1	1935	0120con12014	1	752	2953	6556	1e-94	1
Bradi2g44030.1	1122	91110con28	1	1	606	14053	3e-57	1
Bradi2g44030.2	1086	91110con28	1	1	606	14053	3e-57	1
Bradi2g44030.3	906	91110con28	1	34	3270	14053	5e-37	1
Bradi2g44030.4	645	91110con28	1	538	7098	14053	1e-33	1
Bradi2g44090.1	1029	111130con266	-1	526	7998	16696	9e-39	1
Bradi2g44300.1	1584	251270con432	-1	768	3439	4406	8e-34	1
Bradi2g44350.1	1848	7190con1499	1	151	7392	11797	2e-31	1
Bradi2g44350.2	1818	7190con1499	1	151	7392	11797	2e-31	1
Bradi2g44550.1	1011	91110con55	-1	299	5592	10474	e-148	1
Bradi2g44750.1	1635	A8190con247	1	1236	8743	29806	0	1
Bradi2g44750.2	1632	A8190con247	1	1233	8743	29806	0	1
Bradi2g44760.1	810	A8190con180	1	345	7013	14834	6e-58	2
Bradi2g44860.1	774	111130con295	1	275	17087	21175	3e-47	1
Bradi2g44860.2	537	111130con295	1	275	17087	21175	2e-47	1
Bradi2g44860.3	756	111130con295	1	257	17087	21175	3e-47	1
Bradi2g44950.1	210	A3150con609	-1	1	12494	17952	2e-48	1
Bradi2g45490.1	4398	131150con82	-1	546	5919	6867	0	1
Bradi2g45870.1	1743	7190con1499	1	29	7264	11797	e-180	1
Bradi2g45870.2	1701	7190con1499	1	1	7278	11797	e-174	1
Bradi2g45890.1	1086	111130con286	1	1	1997	20415	e-109	1
Bradi2g45890.2	1086	111130con286	1	1	1997	20415	e-109	1
Bradi2g45900.1	1146	111130con266	-1	610	7705	16696	6e-74	1
Bradi2g46100.1	1722	131150con1086	-1	84	9669	18263	0	1
Bradi2g46130.1	5469	131150con593	-1	1422	17390	20201	0	1
Bradi2g46140.1	2385	131150con1086	-1	1424	8326	18263	3e-93	1
Bradi2g46260.1	1860	131150con670	1	1316	4127	15782	1e-97	2
Bradi2g46270.1	1617	A3150con230	-1	382	1296	1662	0	2
Bradi2g46280.1	1317	A3150con618	1	697	1348	9763	3e-70	2
Bradi2g46310.1	2238	131150con58	1	1142	509	5041	e-121	1
Bradi2g46310.2	2079	131150con58	1	983	509	5041	e-121	1
Bradi2g46310.3	2079	131150con58	1	983	509	5041	e-121	1
Bradi2g46320.1	963	131150con95	-1	398	8411	23546	e-151	1
Bradi2g46340.1	2409	131150con746	1	1963	2272	11216	e-126	1
Bradi2g46350.1	1083	131150con528	-1	523	2538	10478	0	1
Bradi2g46380.1	501	131150con541	-1	250	5381	9358	6e-60	1
Bradi2g46380.2	489	131150con541	-1	238	5381	9358	6e-60	1
Bradi2g46520.1	561	131150con148	-1	323	5005	8345	2e-90	1
Bradi2g46540.1	387	131150con29	-1	78	3712	6834	5e-38	1
Bradi2g46550.1	1518	131150con665	-1	70	4138	12069	2e-37	2
Bradi2g46570.1	495	A1130con79	-1	164	3056	12344	2e-35	1
Bradi2g46570.2	468	A1130con79	-1	164	3056	12344	2e-35	1
Bradi2g46570.3	495	A1130con79	-1	164	3056	12344	2e-35	1
Bradi2g46570.4	495	A1130con79	-1	164	3056	12344	2e-35	1
Bradi2g46670.1	6492	131150con1931	-1	3380	10348	16311	0	1
Bradi2g46670.2	6264	131150con1931	-1	3380	10348	16311	0	1
Bradi2g46770.1	939	91110con469	1	134	1882	7135	3e-60	1
Bradi2g46900.1	954	131150con568	1	291	7043	8291	1e-68	1
Bradi2g46910.1	1134	131150con568	1	937	2915	8291	2e-70	1
Bradi2g46940.1	1653	A5160con151	-1	662	23326	37134	2e-34	1
Bradi2g46960.1	3783	A8190con84	1	1511	43523	50397	0	2
Bradi2g47000.1	2106	2130A0110con7	-1	1213	7164	8873	4e-30	2
Bradi2g47100.1	951	A3150con42	1	512	3341	9480	5e-65	1
Bradi2g47100.2	777	A3150con42	1	512	3341	9480	4e-65	1
Bradi2g47100.3	912	A3150con42	1	512	3341	9480	5e-65	1
Bradi2g47220.1	1212	2130A0110con2351	1	784	8403	16514	4e-26	2
Bradi2g47290.1	1509	A3150con217	-1	841	4030	10797	e-118	2
Bradi2g47290.2	1176	A3150con217	-1	841	4030	10797	e-121	2
Bradi2g47330.1	3762	A3150con140	1	3124	1306	11071	1e-59	1
Bradi2g47340.1	3900	A3150con140	1	3254	1298	11071	0	1
Bradi2g47350.1	3882	A3150con140	1	3236	1298	11071	0	1
Bradi2g47360.1	3825	A3150con140	1	3176	1298	11071	0	1
Bradi2g47400.1	3789	A3150con140	1	3151	1306	11071	3e-23	1
Bradi2g47420.1	1437	271290con6	-1	721	846	9818	2e-28	3
Bradi2g47420.2	1410	271290con6	-1	721	846	9818	2e-28	3
Bradi2g47430.1	1434	271290con6	-1	724	846	9818	6e-50	1
Bradi2g47440.1	744	131150con24	-1	150	6855	11418	e-150	1
Bradi2g47450.1	2646	131150con558	1	1361	8672	13077	e-154	1
Bradi2g47460.1	2181	131150con533	-1	108	6439	11732	0	1
Bradi2g47460.2	2181	131150con533	-1	108	6439	11732	0	1
Bradi2g47530.1	756	131150con640	1	167	1568	3421	e-119	1
Bradi2g47530.2	582	131150con640	1	167	1568	3421	7e-63	1
Bradi2g47530.3	756	131150con640	1	167	1568	3421	e-119	1
Bradi2g47540.1	696	131150con583	-1	90	2376	4800	2e-69	1
Bradi2g47550.1	1146	131150con544	-1	1	2704	9615	0	1
Bradi2g47750.1	3312	7190con1871	-1	1400	2644	3177	e-119	1
Bradi2g47800.1	666	151170con547	1	153	227	4010	3e-56	2
Bradi2g47800.2	525	151170con547	1	349	1972	4010	9e-59	1
Bradi2g47800.3	501	151170con547	1	153	227	4010	2e-56	1
Bradi2g47810.1	1194	151170con59	-1	706	5120	5670	e-114	1
Bradi2g47910.1	1185	131150con5	1	731	3596	8720	2e-64	1
Bradi2g47910.2	891	131150con5	1	731	3596	8720	2e-67	1
Bradi2g47920.1	2319	131150con53	1	1694	8013	10893	e-168	1
Bradi2g47940.1	1371	151170con620	1	555	5056	5379	5e-72	2
Bradi2g47950.1	1104	151170con397	1	565	6810	7042	3e-42	3
Bradi2g48020.1	702	131150con1572	1	1	12667	16664	8e-97	1
Bradi2g48070.1	1182	A8190con151	-1	53	19896	32841	2e-55	1
Bradi2g48140.1	1317	131150con28	1	942	2130	3543	5e-72	1
Bradi2g48190.1	588	A7180con63	1	112	41280	57221	7e-63	2
Bradi2g48190.2	588	A7180con63	1	112	41280	57221	7e-63	2
Bradi2g48230.1	1566	151170con381	-1	271	3138	7826	0	2
Bradi2g48240.1	786	151170con98	-1	151	1715	2588	0	2
Bradi2g48330.1	825	151170con559	1	51	4902	10669	3e-26	1
Bradi2g48340.1	894	151170con898	1	796	7232	13483	4e-28	1
Bradi2g48340.2	891	151170con898	1	793	7232	13483	4e-28	1
Bradi2g48340.3	891	151170con898	1	793	7232	13483	4e-28	1
Bradi2g48340.4	885	151170con898	1	787	7232	13483	4e-28	1
Bradi2g48340.5	891	151170con898	1	793	7232	13483	4e-28	1
Bradi2g48340.6	840	151170con898	1	341	5783	13483	4e-25	1
Bradi2g48410.1	606	151170con367	-1	372	11256	13490	4e-95	1
Bradi2g48420.1	813	151170con363	-1	1	3679	4505	0	1
Bradi2g48620.1	3462	151170con435	1	2140	15713	17489	3e-23	1
Bradi2g48750.1	663	271290con1372	-1	352	8364	8518	6e-36	1
Bradi2g49040.1	2832	151170con93	1	1391	2913	19609	e-129	1
Bradi2g49060.1	1620	151170con532	1	185	1063	3784	0	3
Bradi2g49060.2	1497	151170con532	1	185	1063	3784	0	3
Bradi2g49060.3	1539	151170con532	1	185	1063	3784	0	2
Bradi2g49060.4	1554	151170con532	1	185	1063	3784	0	3
Bradi2g49070.1	1320	151170con710	-1	1066	2163	4819	3e-36	3
Bradi2g49080.1	1473	151170con390	-1	1018	1125	1604	8e-71	3
Bradi2g49090.1	1392	151170con390	-1	521	1601	1604	0	3
Bradi2g49100.1	1422	151170con710	-1	24	3187	4819	0	3
Bradi2g49110.1	1416	151170con710	-1	14	3197	4819	0	5
Bradi2g49200.1	1461	151170con29	1	1213	753	9419	5e-69	2
Bradi2g49210.1	2457	151170con796	-1	27	5006	10098	0	1
Bradi2g49310.1	1767	151170con927	-1	1	8962	12634	5e-88	1
Bradi2g49310.2	1767	151170con927	-1	1	8962	12634	5e-88	1
Bradi2g49420.1	1041	151170con1578	1	508	2286	8943	4e-72	1
Bradi2g49420.2	822	151170con1578	1	508	2286	8943	3e-72	1
Bradi2g49420.3	1020	151170con1578	1	508	2286	8943	3e-72	1
Bradi2g49420.4	1020	151170con1578	1	508	2286	8943	3e-72	1
Bradi2g49420.5	1020	151170con1578	1	508	2286	8943	3e-72	1
Bradi2g49420.6	1020	151170con1578	1	508	2286	8943	3e-72	1
Bradi2g49420.7	813	151170con1578	1	301	2286	8943	3e-72	1
Bradi2g49430.1	1521	151170con1457	1	519	148	2752	0	2
Bradi2g49570.1	2958	151170con13	-1	905	1890	3985	e-105	3
Bradi2g49580.1	1152	151170con383	1	308	2566	13807	9e-27	1
Bradi2g49590.1	1983	151170con383	-1	949	6052	13807	5e-82	1
Bradi2g49630.1	2436	171190con376	-1	246	9741	12565	3e-99	2
Bradi2g49640.1	2367	171190con236	1	1769	12993	22204	4e-89	2
Bradi2g49660.1	2742	171190con236	1	1	18071	22204	0	2
Bradi2g49790.1	1353	151170con1733	-1	90	5855	9814	2e-59	1
Bradi2g49870.1	2730	151170con373	1	598	4070	15788	0	1
Bradi2g49870.2	2163	151170con373	1	598	4070	15788	0	1
Bradi2g49900.1	669	A8190con83	1	41	19087	25397	2e-38	2
Bradi2g50080.1	1095	151170con52	1	223	4580	10262	3e-79	1
Bradi2g50090.1	531	151170con52	-1	127	9407	10262	6e-60	1
Bradi2g50100.1	726	151170con747	1	149	5603	10498	e-168	1
Bradi2g50100.2	690	151170con747	1	147	5637	10498	e-157	1
Bradi2g50250.1	1182	171190con83	-1	592	4104	14080	e-176	1
Bradi2g50290.1	1143	A3150con618	1	553	1378	9763	1e-25	1
Bradi2g50290.2	1014	A3150con618	1	553	1378	9763	1e-25	1
Bradi2g50350.1	1182	A3150con30	1	540	8225	29962	2e-49	1
Bradi2g50350.2	1032	A3150con30	1	390	8225	29962	2e-49	1
Bradi2g50360.1	426	A3150con1125	1	295	9919	12522	3e-55	1
Bradi2g50470.1	285	171190con19	1	153	140	2870	6e-40	2
Bradi2g50490.1	1401	171190con311	-1	692	8316	12950	e-133	1
Bradi2g50500.1	1395	171190con744	-1	832	3170	11296	1e-54	1
Bradi2g50550.1	1743	171190con359	-1	1	7109	24438	0	1
Bradi2g50560.1	1473	171190con359	1	154	17919	24438	8e-74	1
Bradi2g50570.1	1731	171190con60	-1	313	1044	1075	e-164	3
Bradi2g50640.1	801	A1130con629	-1	433	1845	2338	1e-21	3
Bradi2g50660.1	1065	171190con239	1	307	5363	10554	e-171	1
Bradi2g50710.1	1176	171190con501	-1	937	11889	14728	3e-88	2
Bradi2g50720.1	555	171190con501	-1	289	9571	14728	6e-97	1
Bradi2g50730.1	1815	171190con501	-1	86	7314	14728	0	1
Bradi2g50730.2	1815	171190con501	-1	86	7314	14728	0	1
Bradi2g50760.1	645	171190con626	-1	199	1646	2848	e-125	2
Bradi2g50760.2	645	171190con626	-1	199	1646	2848	e-125	2
Bradi2g50760.3	645	171190con626	-1	199	1646	2848	e-125	2
Bradi2g50760.4	645	171190con626	-1	199	1646	2848	e-125	2
Bradi2g50800.1	951	171190con1359	1	169	2356	8368	2e-76	1
Bradi2g50810.1	1014	171190con30	-1	658	4600	10621	4e-50	1
Bradi2g50810.2	1014	171190con30	-1	658	4600	10621	4e-50	1
Bradi2g50810.3	1014	171190con30	-1	658	4600	10621	4e-50	1
Bradi2g50810.4	1005	171190con30	-1	661	4588	10621	2e-45	1
Bradi2g50810.5	897	171190con30	-1	658	4600	10621	7e-61	1
Bradi2g50820.1	1008	171190con30	-1	307	10372	10621	2e-43	1
Bradi2g50820.2	966	171190con30	-1	307	10372	10621	1e-43	1
Bradi2g50830.1	528	171190con357	1	288	342	5405	3e-40	1
Bradi2g50830.2	528	171190con357	1	288	342	5405	3e-40	1
Bradi2g50830.3	528	171190con357	1	288	342	5405	3e-40	1
Bradi2g50830.4	528	171190con357	1	288	342	5405	3e-40	1
Bradi2g50830.5	528	171190con357	1	288	342	5405	3e-40	1
Bradi2g50830.6	456	171190con357	1	216	342	5405	3e-40	1
Bradi2g50830.7	528	171190con357	1	288	342	5405	3e-40	1
Bradi2g50960.1	1233	171190con213	1	1	1994	17270	9e-92	1
Bradi2g51000.1	1539	171190con350	-1	44	9512	14891	e-128	1
Bradi2g51000.2	1383	171190con350	-1	44	9512	14891	e-128	1
Bradi2g51000.3	1410	171190con350	-1	44	9512	14891	e-128	1
Bradi2g51000.4	1404	171190con350	-1	44	9512	14891	e-128	1
Bradi2g51010.1	1236	171190con316	-1	456	3522	8002	0	2
Bradi2g51020.1	3615	171190con500	-1	1158	22867	30764	0	1
Bradi2g51070.1	3990	171190con233	1	205	2378	16707	0	1
Bradi2g51080.1	2418	171190con253	-1	338	5550	11762	0	1
Bradi2g51090.1	456	171190con253	1	265	2447	11762	8e-53	1
Bradi2g51280.1	1986	171190con248	1	1399	5552	6845	e-149	1
Bradi2g51280.2	1986	171190con248	1	1399	5552	6845	e-149	1
Bradi2g51300.1	2223	171190con616	1	274	2698	12344	4e-58	1
Bradi2g51380.1	4587	171190con18	-1	3718	9074	30209	e-127	2
Bradi2g51410.1	1080	171190con51	-1	598	3922	16911	2e-61	1
Bradi2g51420.1	2175	171190con396	1	465	315	14361	3e-59	2
Bradi2g51490.1	1470	211230con78	1	732	4034	9543	3e-89	1
Bradi2g51500.1	2880	211230con21	1	481	7230	12596	0	1
Bradi2g51500.2	2589	211230con21	1	481	7230	12596	0	1
Bradi2g51650.1	540	191210con7	1	1	3142	34061	2e-94	1
Bradi2g51660.1	3390	191210con7	-1	2187	10284	34061	2e-94	1
Bradi2g51670.1	1203	191210con7	-1	359	33646	34061	3e-70	2
Bradi2g51720.1	2019	A8190con120	1	280	10091	25380	0	2
Bradi2g51730.1	3750	A8190con120	-1	1936	17295	25380	0	2
Bradi2g51760.1	2499	191210con119	-1	1078	7200	14147	e-150	1
Bradi2g51760.2	2496	191210con119	-1	1078	7200	14147	e-150	1
Bradi2g51770.1	864	191210con824	-1	267	16546	16977	2e-54	2
Bradi2g51780.1	1944	191210con824	1	918	12407	16977	0	1
Bradi2g51800.1	642	A3150con55	1	1	4052	31392	0	1
Bradi2g51810.1	3555	A3150con55	1	1447	9391	31392	0	1
Bradi2g51820.1	1491	A3150con55	-1	1292	15979	31392	8e-31	1
Bradi2g51860.1	1998	191210con35	1	180	3811	18852	0	1
Bradi2g51870.1	1455	191210con35	-1	1162	8295	18852	1e-69	1
Bradi2g51880.1	1311	191210con16	1	614	11453	11960	4e-94	1
Bradi2g51890.1	804	191210con16	1	388	2644	11960	e-142	1
Bradi2g51920.1	1890	191210con807	1	71	3470	11551	e-126	2
Bradi2g51930.1	306	191210con114	1	131	6966	15548	3e-36	1
Bradi2g52350.1	933	191210con1204	1	544	3191	12450	e-115	1
Bradi2g52360.1	2517	191210con1204	-1	1682	8303	12450	e-128	2
Bradi2g52360.2	2139	191210con1204	-1	1304	8303	12450	e-128	2
Bradi2g52480.1	981	191210con1174	1	542	2734	11179	e-107	1
Bradi2g52580.1	1080	A3150con9	1	157	28130	32006	e-110	2
Bradi2g52580.2	1005	A3150con9	1	157	28130	32006	e-110	2
Bradi2g52590.1	657	A3150con9	-1	244	16467	32006	1e-49	2
Bradi2g52600.1	987	A3150con643	1	1	5326	11821	e-117	1
Bradi2g52600.2	987	A3150con643	1	1	5326	11821	e-117	1
Bradi2g52610.1	1221	A3150con643	1	528	8555	11821	5e-87	1
Bradi2g52610.2	1221	A3150con643	1	528	8555	11821	5e-87	1
Bradi2g52670.1	411	A3150con658	1	259	4208	10251	1e-26	1
Bradi2g52670.2	411	A3150con658	1	259	4208	10251	1e-26	1
Bradi2g52670.3	411	A3150con658	1	259	4208	10251	1e-26	1
Bradi2g52740.1	1407	191210con1180	-1	811	3990	6605	e-100	1
Bradi2g52750.1	1476	191210con133	1	821	423	1817	e-117	2
Bradi2g52770.1	1497	191210con20	-1	4	9465	12771	7e-99	1
Bradi2g52780.1	690	191210con72	-1	57	5074	7937	2e-82	1
Bradi2g52780.2	450	191210con72	-1	34	4244	7937	5e-54	1
Bradi2g52780.3	594	191210con72	-1	57	5074	7937	1e-82	1
Bradi2g52790.1	1344	191210con1611	-1	673	3511	7233	0	1
Bradi2g52800.1	870	191210con1611	1	357	11	7233	8e-42	2
Bradi2g52800.2	738	191210con1611	1	225	11	7233	7e-42	2
Bradi2g52800.3	786	191210con1611	1	357	11	7233	7e-42	2
Bradi2g52800.4	669	191210con1611	1	357	11	7233	2e-97	2
Bradi2g52800.5	669	191210con1611	1	357	11	7233	2e-97	2
Bradi2g52800.6	474	191210con795	1	26	7856	8550	1e-36	1
Bradi2g52810.1	1236	191210con60	1	790	544	4440	9e-55	2
Bradi2g52890.1	645	A8190con68	1	12	2672	7395	5e-67	1
Bradi2g52890.2	564	A8190con68	1	3	2748	7395	2e-54	1
Bradi2g52900.1	1248	A8190con325	1	257	673	12599	e-124	1
Bradi2g52910.1	687	A8190con325	-1	151	4804	12599	1e-30	1
Bradi2g52920.1	1590	A8190con19	-1	362	17939	37613	e-134	1
Bradi2g52920.2	1386	A8190con19	-1	362	17939	37613	e-134	1
Bradi2g52930.1	684	A8190con19	1	480	21941	37613	3e-65	1
Bradi2g52940.1	552	A8190con19	1	76	26628	37613	e-129	1
Bradi2g52950.1	387	A8190con19	-1	1	32612	37613	6e-44	3
Bradi2g52960.1	2187	A8190con19	-1	1608	34176	37613	3e-83	2
Bradi2g52970.1	2763	A8190con19	-1	2101	32888	37613	e-146	2
Bradi2g52970.2	2160	A8190con19	-1	1668	34176	37613	5e-79	2
Bradi2g52980.1	600	191210con808	-1	94	1028	2112	6e-45	1
Bradi2g53000.1	1488	A8190con8	-1	946	10542	19669	9e-83	1
Bradi2g53010.1	1671	A8190con232	1	371	2257	9649	0	1
Bradi2g53140.1	1803	191210con55	-1	979	5333	14380	0	1
Bradi2g53150.1	1047	191210con55	1	1	994	14380	2e-70	1
Bradi2g53160.1	732	191210con980	-1	264	4818	11683	3e-59	1
Bradi2g53160.2	519	191210con980	-1	264	4818	11683	2e-60	1
Bradi2g53170.1	1149	191210con980	-1	413	8775	11683	e-106	1
Bradi2g53340.1	1680	191210con1760	1	644	7546	11087	e-166	1
Bradi2g53340.2	1365	191210con1760	1	644	7546	11087	e-166	1
Bradi2g53340.3	1680	191210con1760	1	644	7546	11087	e-166	1
Bradi2g53430.1	447	A3150con707	1	302	7973	14349	2e-56	1
Bradi2g53580.1	759	191210con43	1	454	18989	24581	e-101	1
Bradi2g53590.1	441	191210con21	1	3	3473	7911	8e-25	1
Bradi2g53590.2	435	191210con21	1	3	3473	7911	8e-25	1
Bradi2g53750.1	210	231250con779	-1	85	7565	9909	1e-24	1
Bradi2g53760.1	1731	231250con433	-1	646	3131	8049	e-132	1
Bradi2g53770.1	501	231250con98	-1	1	1079	1710	e-118	1
Bradi2g53780.1	2163	231250con546	1	692	3169	3640	0	3
Bradi2g53790.1	1524	231250con665	1	1099	841	3116	4e-85	2
Bradi2g53790.2	1524	231250con665	1	1099	841	3116	4e-85	2
Bradi2g54150.1	1356	5170con589	1	214	1555	12314	1e-20	1
Bradi2g54160.1	1554	211230con244	1	664	22120	37936	2e-84	1
Bradi2g54160.2	1554	211230con244	1	664	22120	37936	2e-84	1
Bradi2g54170.1	1479	211230con244	1	802	9438	37936	0	1
Bradi2g54170.2	1479	211230con244	1	802	9438	37936	0	1
Bradi2g54170.3	1479	211230con244	1	802	9438	37936	0	1
Bradi2g54170.4	1479	211230con244	1	802	9438	37936	0	1
Bradi2g54170.5	1479	211230con244	1	802	9438	37936	0	1
Bradi2g54170.6	1479	211230con244	1	802	9438	37936	0	1
Bradi2g54180.1	1536	211230con678	1	208	7151	10645	0	1
Bradi2g54240.1	2538	211230con30	1	707	18419	22703	0	1
Bradi2g54250.1	741	211230con30	-1	23	22170	22703	e-101	1
Bradi2g54260.1	924	211230con27	1	404	11544	20817	1e-43	1
Bradi2g54300.1	2250	2130A0110con39	1	1462	1978	27457	6e-57	1
Bradi2g54310.1	651	211230con24	1	338	6529	14852	8e-32	1
Bradi2g54320.1	1341	211230con24	1	67	6252	14852	0	1
Bradi2g54540.1	423	2130A0110con49	1	146	6962	14561	e-117	1
Bradi2g54570.1	1965	A5160con151	-1	214	23972	37134	0	1
Bradi2g54580.1	1542	A5160con15	-1	1	8409	13825	0	1
Bradi2g54670.1	2418	211230con298	1	269	2543	7202	0	1
Bradi2g54670.2	2418	211230con298	1	269	2543	7202	0	1
Bradi2g54680.1	1734	211230con481	-1	633	2093	17072	0	1
Bradi2g54690.1	1737	211230con481	-1	254	3179	17072	8e-56	1
Bradi2g54740.1	1731	211230con481	-1	1450	1270	17072	2e-31	1
Bradi2g54790.1	1911	A5160con30	-1	1598	9665	39702	1e-64	1
Bradi2g54890.1	936	0120con9294	-1	328	2262	12524	4e-62	1
Bradi2g54920.1	2199	211230con9	1	548	4448	13161	e-109	1
Bradi2g54920.2	2091	211230con9	1	548	4448	13161	e-109	1
Bradi2g54920.3	2049	211230con9	1	398	4448	13161	e-109	1
Bradi2g54930.1	2337	211230con9	-1	494	11513	13161	0	1
Bradi2g54940.1	1839	211230con1211	-1	818	8465	14589	5e-48	1
Bradi2g54950.1	651	A8190con83	1	162	20558	25397	0	2
Bradi2g54960.1	543	A8190con32	1	295	16957	31611	2e-23	2
Bradi2g54960.2	459	A8190con32	1	295	16957	31611	1e-23	2
Bradi2g54970.1	354	A8190con32	-1	15	19469	31611	2e-95	2
Bradi2g54980.1	1650	A8190con32	-1	863	21173	31611	8e-96	2
Bradi2g55050.1	1656	211230con236	1	610	10089	13807	0	2
Bradi2g55060.1	1665	211230con759	1	622	4159	10684	e-176	1
Bradi2g55070.1	678	211230con1147	1	1	1062	2221	e-168	1
Bradi2g55080.1	1581	211230con1082	-1	887	7882	11381	0	1
Bradi2g55080.2	1581	211230con1082	-1	887	7882	11381	0	1
Bradi2g55090.1	1653	211230con1082	1	970	5441	11381	0	1
Bradi2g55130.1	2520	211230con246	1	643	372	1964	e-120	3
Bradi2g55150.1	1176	211230con252	1	892	1718	2782	e-105	2
Bradi2g55160.1	2028	211230con87	1	850	2	1012	0	2
Bradi2g55170.1	1170	211230con31	1	407	360	3283	e-176	2
Bradi2g55170.2	1140	211230con31	1	407	360	3283	e-178	2
Bradi2g55180.1	1257	211230con268	-1	1	7403	11003	e-158	1
Bradi2g55190.1	2115	211230con504	-1	233	20455	22277	0	1
Bradi2g55190.2	2115	211230con504	-1	233	20455	22277	0	1
Bradi2g55200.1	777	211230con504	1	329	8866	22277	e-128	1
Bradi2g55210.1	1785	211230con245	1	980	6425	11414	0	1
Bradi2g55230.1	1944	211230con997	-1	1	6449	11637	0	1
Bradi2g55240.1	981	211230con1314	1	97	567	4727	e-164	1
Bradi2g55240.2	957	211230con1314	1	97	567	4727	e-164	1
Bradi2g55380.1	1032	211230con103	1	279	206	12487	3e-29	1
Bradi2g55380.2	810	211230con103	1	267	206	12487	3e-29	1
Bradi2g55380.3	1020	211230con103	1	267	206	12487	3e-29	1
Bradi2g55390.1	2199	211230con103	-1	314	11944	12487	e-162	1
Bradi2g55390.2	2061	211230con103	-1	314	11944	12487	e-162	1
Bradi2g55410.1	648	0120con9289	-1	196	5700	21591	8e-69	1
Bradi2g55600.1	696	211230con423	-1	4	3507	5675	1e-80	1
Bradi2g55600.2	651	211230con423	-1	4	3507	5675	1e-80	1
Bradi2g55600.3	651	211230con423	-1	4	3507	5675	1e-80	1
Bradi2g55610.1	894	211230con257	-1	9	5261	9360	0	2
Bradi2g55620.1	894	211230con257	-1	20	5250	9360	0	2
Bradi2g55630.1	891	211230con423	-1	293	856	5675	4e-25	1
Bradi2g56030.1	1032	A5160con208	-1	1	3902	7526	1e-90	1
Bradi2g56030.2	1032	A5160con208	-1	1	3902	7526	7e-92	1
Bradi2g56050.1	282	A8190con119	-1	86	10108	14878	1e-53	1
Bradi2g56060.1	297	A8190con119	-1	1	13947	14878	3e-51	1
Bradi2g56060.2	297	A8190con119	-1	1	13947	14878	3e-51	1
Bradi2g56070.1	1347	A8190con240	1	586	16136	21854	e-161	1
Bradi2g56100.1	1854	A5160con20	1	320	3542	3903	1e-91	4
Bradi2g56160.1	4326	211230con487	-1	138	6313	6319	0	2
Bradi2g56180.1	2316	211230con62	1	234	2897	15102	0	1
Bradi2g56190.1	2472	211230con62	-1	1083	11531	15102	0	1
Bradi2g56190.2	1887	211230con62	-1	1083	11531	15102	0	1
Bradi2g56190.3	1773	211230con62	-1	1083	11531	15102	0	1
Bradi2g56200.1	1434	211230con270	1	1066	3413	7423	4e-26	1
Bradi2g56250.1	831	A5160con304	1	527	412	1366	6e-89	1
Bradi2g56260.1	810	A5160con24	-1	568	13699	17068	e-121	1
Bradi2g56260.2	618	A5160con24	-1	322	14043	17068	e-118	1
Bradi2g56320.1	1578	211230con359	-1	4	12137	12875	0	1
Bradi2g56320.2	1482	211230con359	-1	4	12137	12875	0	1
Bradi2g56340.1	294	211230con359	1	1	8466	12875	5e-96	1
Bradi2g56350.1	1299	211230con19	-1	502	4374	15156	0	1
Bradi2g56360.1	1587	211230con19	-1	1195	3957	15156	3e-83	1
Bradi2g56390.1	1089	191210con1154	1	115	4170	18240	3e-45	1
Bradi2g56390.2	1089	191210con1154	1	115	4170	18240	3e-45	1
Bradi2g56400.1	1509	191210con1154	1	94	4167	18240	4e-42	1
Bradi2g56450.1	1656	191210con1154	1	906	5138	18240	e-135	1
Bradi2g56460.1	1512	191210con1154	-1	1196	7232	18240	6e-84	1
Bradi2g56460.2	1461	191210con1154	-1	1196	7232	18240	3e-95	1
Bradi2g56460.3	1161	191210con1154	-1	225	9855	18240	6e-71	1
Bradi2g56460.4	1161	191210con1154	-1	225	9855	18240	6e-71	1
Bradi2g56480.1	1080	191210con93	1	8	331	14280	2e-70	1
Bradi2g56490.1	4224	191210con93	-1	2821	5309	14280	0	1
Bradi2g56500.1	1929	211230con275	-1	1439	3263	5537	e-144	5
Bradi2g56510.1	1554	211230con22	-1	437	7725	16372	0	1
Bradi2g56520.1	804	211230con331	-1	1	10264	19729	e-113	1
Bradi2g56610.1	2562	191210con8	1	2114	18250	37202	e-130	1
Bradi2g56620.1	981	2130A0110con2446	1	308	307	2917	1e-93	1
Bradi2g56710.1	2154	A3150con800	-1	1295	27918	33681	0	1
Bradi2g56760.1	1392	0120con9259	-1	739	320	990	2e-22	1
Bradi2g56850.1	1140	231250con458	1	453	1239	8447	3e-26	1
Bradi2g57190.1	1194	231250con315	1	935	3228	3410	2e-49	1
Bradi2g57190.2	1155	231250con315	1	935	3228	3410	5e-50	1
Bradi2g57190.3	1194	231250con315	1	935	3228	3410	2e-49	1
Bradi2g57190.4	1194	231250con315	1	935	3228	3410	2e-49	1
Bradi2g57210.1	1080	231250con401	1	399	1688	6225	0	1
Bradi2g57260.1	885	231250con5	1	554	4040	8766	7e-24	1
Bradi2g57260.2	783	231250con5	1	554	4040	8766	6e-24	1
Bradi2g57270.1	720	231250con5	-1	76	7522	8766	2e-60	1
Bradi2g57280.1	792	231250con135	-1	139	3625	8010	9e-91	1
Bradi2g57280.2	789	231250con135	-1	139	3625	8010	9e-91	1
Bradi2g57370.1	597	A1130con678	1	103	3930	5665	2e-75	1
Bradi2g57410.1	2475	231250con882	1	1489	39116	55841	0	1
Bradi2g57420.1	1566	231250con882	1	1162	20290	55841	e-108	1
Bradi2g57440.1	1068	A5160con22	1	688	5046	19528	e-118	1
Bradi2g57450.1	576	A5160con22	1	252	7037	19528	7e-29	1
Bradi2g57470.1	1482	A5160con9	-1	156	19924	25657	6e-87	1
Bradi2g57490.1	2205	A5160con25	1	503	11601	37234	0	1
Bradi2g57500.1	972	A5160con25	-1	12	35727	37234	e-167	1
Bradi2g57530.1	780	231250con61	-1	331	1205	6418	4e-37	1
Bradi2g57530.2	720	231250con61	-1	271	1205	6418	4e-37	1
Bradi2g57530.3	750	231250con61	-1	301	1205	6418	4e-37	1
Bradi2g57540.1	1287	A7180con40	-1	225	2397	3910	4e-66	1
Bradi2g57540.2	1113	A7180con40	-1	225	2397	3910	4e-66	1
Bradi2g57590.1	1830	151170con39	1	4	2093	2293	3e-21	1
Bradi2g57590.2	1641	151170con39	1	4	2093	2293	3e-21	1
Bradi2g57720.1	933	111130con400	1	70	5771	10393	7e-24	1
Bradi2g57810.1	474	231250con1022	-1	298	549	2034	2e-47	1
Bradi2g57810.2	474	231250con1022	-1	298	549	2034	8e-53	1
Bradi2g57810.3	468	231250con1022	-1	298	549	2034	1e-54	1
Bradi2g57820.1	2373	231250con94	-1	344	2914	4960	0	1
Bradi2g57990.1	1956	A3150con1129	1	627	17574	31892	1e-48	1
Bradi2g58040.1	753	A5160con151	-1	542	28798	37134	6e-70	1
Bradi2g58040.2	630	A5160con151	-1	419	28798	37134	5e-70	1
Bradi2g58070.1	2502	231250con528	-1	915	10966	17433	8e-66	1
Bradi2g58080.1	1800	231250con528	-1	1459	16192	17433	5e-94	2
Bradi2g58080.2	1800	231250con528	-1	1459	16192	17433	5e-94	2
Bradi2g58210.1	1482	231250con512	-1	255	8377	8509	0	2
Bradi2g58230.1	1248	231250con512	-1	672	2892	8509	e-108	2
Bradi2g58250.1	939	231250con33	1	90	9607	16702	1e-37	1
Bradi2g58250.2	600	231250con33	1	90	9607	16702	8e-38	1
Bradi2g58250.3	765	231250con33	1	90	9607	16702	1e-37	1
Bradi2g58250.4	900	231250con33	1	90	9607	16702	1e-37	1
Bradi2g58250.5	681	231250con33	1	461	11397	16702	3e-22	1
Bradi2g58350.1	288	A6170con229	1	160	2215	13955	7e-46	1
Bradi2g58360.1	1716	A6170con26	-1	1170	10498	23738	e-103	1
Bradi2g58360.2	1404	A6170con26	-1	1170	10498	23738	e-104	1
Bradi2g58360.3	1425	A6170con26	-1	1170	10498	23738	e-114	1
Bradi2g58360.4	1308	A6170con26	-1	184	12164	23738	8e-80	1
Bradi2g58400.1	2292	231250con342	-1	84	6214	11000	4e-98	2
Bradi2g58410.1	1335	231250con380	1	724	239	2976	6e-59	2
Bradi2g58420.1	1722	231250con756	-1	1438	1056	5059	1e-85	2
Bradi2g58490.1	627	231250con343	1	201	4628	9104	2e-91	1
Bradi2g58500.1	1503	231250con343	-1	403	3300	9104	0	1
Bradi2g58510.1	585	231250con349	-1	40	4791	12794	3e-34	1
Bradi2g58510.2	456	231250con349	-1	40	4791	12794	2e-34	1
Bradi2g58570.1	1533	5170con703	-1	790	1165	21059	e-104	1
Bradi2g58570.2	1533	5170con703	-1	790	1165	21059	e-104	1
Bradi2g58580.1	1560	5170con703	-1	802	1180	21059	e-114	1
Bradi2g58660.1	2916	A6170con289	1	1	14734	28053	0	1
Bradi2g58670.1	1698	A6170con289	1	67	8350	28053	7e-90	1
Bradi2g58680.1	1458	A6170con48	1	899	2306	6550	e-100	1
Bradi2g58680.2	1452	A6170con48	1	899	2306	6550	1e-97	1
Bradi2g58750.1	1662	231250con317	-1	268	17411	18619	0	1
Bradi2g58760.1	351	231250con317	1	115	10779	18619	7e-71	1
Bradi2g58770.1	1329	231250con317	1	516	6775	18619	e-116	1
Bradi2g58870.1	765	231250con462	-1	555	8112	19551	1e-37	1
Bradi2g58930.1	1188	231250con794	1	129	2279	9395	0	1
Bradi2g58980.1	2457	231250con1310	1	35	5528	12713	e-125	1
Bradi2g58980.2	2277	231250con1310	1	35	5528	12713	e-125	1
Bradi2g58990.1	1479	231250con533	-1	1	1431	1542	5e-66	1
Bradi2g59030.1	1179	231250con549	-1	348	132	12278	9e-24	1
Bradi2g59120.1	480	A6170con47	-1	1	2581	9789	1e-85	2
Bradi2g59120.2	480	A6170con47	-1	1	2581	9789	1e-85	2
Bradi2g59190.1	501	A6170con66	-1	1	46265	55333	2e-87	3
Bradi2g59200.1	1338	A6170con219	-1	93	16758	22797	0	1
Bradi2g59210.1	552	A6170con15	1	115	11542	23308	8e-81	1
Bradi2g59210.2	519	A6170con15	1	115	11542	23308	5e-79	1
Bradi2g59210.3	552	A6170con15	1	115	11542	23308	8e-81	1
Bradi2g59220.1	561	A6170con15	1	1	17799	23308	3e-71	1
Bradi2g59280.1	1014	251270con679	1	709	3118	4036	2e-24	1
Bradi2g59380.1	1272	251270con52	1	772	14453	16489	5e-81	3
Bradi2g59400.1	1236	251270con52	1	721	14438	16489	0	3
Bradi2g59410.1	1257	A6170con576	-1	742	1898	6842	e-155	4
Bradi2g59410.2	777	A6170con576	-1	262	1898	6842	e-155	4
Bradi2g59410.3	1026	A6170con576	-1	511	1898	6842	e-155	4
Bradi2g59410.4	1026	A6170con576	-1	511	1898	6842	e-155	4
Bradi2g59410.5	1026	A6170con576	-1	511	1898	6842	e-155	4
Bradi2g59480.1	2430	251270con756	-1	1155	2876	5286	e-139	2
Bradi2g59480.2	2085	251270con756	-1	1155	2876	5286	e-138	2
Bradi2g59480.3	2271	251270con756	-1	1155	2876	5286	e-139	2
Bradi2g59490.1	1704	251270con544	-1	82	5133	9318	1e-54	1
Bradi2g59500.1	1116	251270con564	-1	861	3398	26140	1e-47	1
Bradi2g59500.2	1089	251270con564	-1	861	3398	26140	7e-49	1
Bradi2g59510.1	1716	251270con564	-1	1	18544	26140	5e-51	1
Bradi2g59540.1	1302	231250con556	-1	1204	8195	8588	6e-28	1
Bradi2g59550.1	657	231250con556	-1	426	6557	8588	2e-72	1
Bradi2g59560.1	1275	231250con556	1	708	4893	8588	1e-44	1
Bradi2g59570.1	975	231250con751	1	579	5831	6424	e-127	1
Bradi2g59650.1	1551	A6170con53	-1	486	13317	30795	1e-60	6
Bradi2g59650.2	1278	A6170con53	-1	486	13317	30795	1e-60	6
Bradi2g59650.3	1278	A6170con53	-1	486	13317	30795	1e-60	6
Bradi2g59650.4	1329	A6170con53	-1	486	13317	30795	1e-60	6
Bradi2g59650.5	1446	A6170con53	-1	486	13317	30795	1e-60	6
Bradi2g59660.1	1539	A6170con53	-1	502	13316	30795	4e-54	6
Bradi2g59660.2	1140	A6170con53	-1	502	13316	30795	3e-54	6
Bradi2g59660.3	1314	A6170con53	-1	502	13316	30795	4e-54	6
Bradi2g59660.4	1338	A6170con53	-1	526	13316	30795	4e-54	6
Bradi2g59660.5	1506	A6170con53	-1	469	13316	30795	4e-54	6
Bradi2g59670.1	837	251270con359	1	95	943	8816	2e-70	1
Bradi2g59690.1	1458	251270con693	1	187	3574	9409	4e-63	1
Bradi2g59700.1	993	251270con693	1	351	1855	9409	e-122	1
Bradi2g59710.1	1476	251270con347	1	444	4132	4771	2e-59	2
Bradi2g59710.2	1407	251270con347	1	444	4132	4771	2e-59	2
Bradi2g59740.1	792	251270con742	-1	421	646	7984	2e-48	1
Bradi2g59750.1	639	A6170con331	-1	78	18078	25339	6e-42	2
Bradi2g59890.1	1068	A7180con27	1	29	24066	45778	4e-35	1
Bradi2g59890.2	1068	A7180con27	1	29	24066	45778	4e-35	1
Bradi2g59890.3	1068	A7180con27	1	29	24066	45778	4e-35	1
Bradi2g59940.1	3558	251270con321	1	1817	7960	12255	e-149	1
Bradi2g59940.2	3504	251270con321	1	1763	7960	12255	e-149	1
Bradi2g59950.1	876	251270con38	-1	559	8505	10414	1e-89	1
Bradi2g59960.1	840	251270con38	1	39	6891	10414	1e-89	1
Bradi2g60110.1	1074	251270con69	-1	604	9651	13981	3e-63	1
Bradi2g60110.2	1074	251270con69	-1	604	9651	13981	3e-63	1
Bradi2g60120.1	1497	251270con69	1	520	6532	13981	e-158	1
Bradi2g60130.1	315	251270con56	1	202	2	7170	6e-28	1
Bradi2g60170.1	1086	251270con379	1	446	3597	8465	1e-38	2
Bradi2g60170.2	741	251270con379	1	446	3597	8465	7e-39	2
Bradi2g60170.3	1008	251270con379	1	368	3597	8465	9e-39	2
Bradi2g60180.1	1071	251270con379	1	163	3237	8465	7e-49	2
Bradi2g60300.1	1353	251270con585	1	739	5089	10839	1e-94	1
Bradi2g60370.1	498	271290con834	1	180	1101	6684	3e-71	1
Bradi2g60380.1	1311	271290con1267	1	494	1	9206	0	4
Bradi2g60400.1	876	271290con689	1	331	14851	32164	1e-77	1
Bradi2g60410.1	1107	271290con1396	-1	1	11611	16648	1e-65	2
Bradi2g60420.1	1113	271290con1396	-1	1	11611	16648	9e-27	2
Bradi2g60430.1	1416	271290con1396	-1	1	11611	16648	3e-42	2
Bradi2g60440.1	1014	271290con1396	-1	1	11611	16648	4e-44	2
Bradi2g60560.1	1044	251270con770	1	722	417	6636	5e-28	1
Bradi2g60680.1	570	A7180con27	1	328	44368	45778	1e-73	1
Bradi2g60720.1	1203	A7180con27	-1	216	9633	45778	1e-50	1
Bradi2g60740.1	765	0120con348	1	75	950	3856	4e-37	1
Bradi2g60760.1	693	271290con1628	1	42	2442	4416	4e-43	1
Bradi2g60780.1	1290	271290con845	1	1037	5472	11369	1e-38	1
Bradi2g60830.1	3279	271290con667	1	538	2161	5990	0	1
Bradi2g60830.2	2973	271290con667	1	538	2161	5990	0	1
Bradi2g60830.3	3165	271290con667	1	538	2161	5990	0	1
Bradi2g60840.1	1110	271290con667	1	175	2221	5990	2e-36	1
Bradi2g60850.1	3921	271290con1735	1	2522	13	7346	e-152	2
Bradi2g60860.1	690	271290con1034	-1	46	736	2123	1e-24	2
Bradi2g60870.1	693	271290con1609	-1	304	6297	9840	4e-49	2
Bradi2g60910.1	2946	271290con1355	1	223	1935	21762	1e-83	1
Bradi2g61070.1	594	A1130con678	1	94	3927	5665	4e-43	1
Bradi2g61090.1	630	A1130con678	1	110	3937	5665	8e-32	1
Bradi2g61110.1	801	271290con859	1	296	12129	29109	9e-91	1
Bradi2g61120.1	1035	271290con839	1	667	746	6043	8e-61	1
Bradi2g61240.1	1596	271290con742	-1	1288	4320	10127	4e-91	1
Bradi2g61250.1	3147	271290con742	-1	1536	1135	10127	8e-85	2
Bradi2g61300.1	3519	271290con21	-1	545	9449	13311	e-156	1
Bradi2g61310.1	1542	271290con1419	-1	1006	3877	6586	e-123	1
Bradi2g61320.1	1083	271290con1419	1	124	189	6586	2e-77	1
Bradi2g61340.1	1209	A7180con96	-1	437	18857	24983	e-154	1
Bradi2g61350.1	867	A7180con96	-1	13	10269	24983	7e-33	1
Bradi2g61370.1	2178	271290con632	-1	1	2844	5702	4e-95	2
Bradi2g61380.1	1272	271290con1406	-1	165	121	5751	3e-30	1
Bradi2g61380.2	1272	271290con1406	-1	165	121	5751	3e-30	1
Bradi2g61400.1	1962	271290con25	-1	780	4998	7665	6e-63	3
Bradi2g61400.2	1377	271290con25	-1	780	4998	7665	4e-63	3
Bradi2g61430.1	2613	A7180con21	1	1982	2252	10858	2e-57	1
Bradi2g61440.1	3108	A7180con21	-1	1474	7733	10858	e-159	3
Bradi2g61480.1	342	271290con1086	-1	102	7737	12187	2e-46	1
Bradi2g61530.1	990	271290con836	1	620	7368	12084	1e-22	1
Bradi2g61530.2	990	271290con836	1	620	7368	12084	1e-22	1
Bradi2g61530.3	906	271290con836	1	620	7368	12084	1e-22	1
Bradi2g61590.1	606	271290con1102	1	414	4035	7468	4e-24	1
Bradi2g61600.1	336	271290con819	-1	83	82	26633	1e-32	1
Bradi2g61610.1	207	271290con1588	-1	51	546	657	2e-39	2
Bradi2g61640.1	1827	271290con1029	1	1131	2611	4575	e-176	1
Bradi2g61690.1	342	291310con358	1	172	9684	10860	3e-51	2
Bradi2g61740.1	2535	A6170con229	-1	1321	12127	13955	9e-38	1
Bradi2g61780.1	3756	291310con56	-1	550	8975	13357	0	2
Bradi2g61790.1	582	291310con56	1	304	371	13357	2e-90	2
Bradi2g61800.1	1470	291310con358	1	232	208	10860	e-103	2
Bradi2g61800.2	1464	291310con358	1	232	208	10860	e-103	2
Bradi2g61810.1	1386	291310con358	-1	458	5254	10860	2e-31	2
Bradi2g61820.1	342	291310con358	1	172	9684	10860	1e-53	2
Bradi2g61830.1	1746	291310con238	-1	202	12647	19410	0	3
Bradi2g61840.1	768	291310con554	-1	123	5285	14060	4e-37	1
Bradi2g61920.1	2790	291310con856	1	1785	18377	58322	e-106	1
Bradi2g61920.2	2559	291310con856	1	1785	18377	58322	e-106	1
Bradi2g61960.1	1341	A7180con39	1	1057	17997	22212	5e-81	1
Bradi2g61970.1	1758	A7180con39	1	232	8951	22212	0	1
Bradi2g61980.1	1359	291310con240	-1	13	9313	9836	0	1
Bradi2g61980.2	993	291310con240	-1	13	9313	9836	e-123	1
Bradi2g61980.3	1359	291310con240	-1	13	9313	9836	0	1
Bradi2g61990.1	675	291310con240	-1	170	5320	9836	6e-42	1
Bradi2g61990.2	672	291310con240	-1	182	5305	9836	4e-40	1
Bradi2g62000.1	1212	291310con240	1	1066	3367	9836	1e-56	1
Bradi2g62010.1	417	291310con529	1	160	3499	20850	1e-79	1
Bradi2g62020.1	1104	291310con529	-1	266	7926	20850	5e-96	1
Bradi2g62020.2	1068	291310con529	-1	266	7926	20850	5e-96	1
Bradi2g62030.1	1734	291310con529	-1	82	12095	20850	0	1
Bradi2g62070.1	591	A5160con30	-1	413	9602	39702	2e-26	1
Bradi2g62160.1	393	271290con817	-1	229	2083	3093	1e-41	1
Bradi2g62190.1	1710	291310con362	1	1207	7326	14318	e-111	2
Bradi2g62190.2	1692	291310con362	1	1189	7326	14318	e-111	2
Bradi2g62200.1	1119	291310con362	1	634	7344	14318	9e-70	2
Bradi2g62210.1	573	291310con362	1	406	5681	14318	3e-31	1
Bradi2g62220.1	699	291310con362	1	253	6277	14318	9e-29	1
Bradi2g62250.1	1749	291310con362	1	1236	7316	14318	e-122	2
Bradi2g62260.1	1029	291310con10	1	656	3764	7209	8e-27	1
Bradi2g62270.1	3336	291310con315	-1	2252	5865	11230	2e-79	2
Bradi2g62270.2	2994	291310con315	-1	2252	5865	11230	2e-79	2
Bradi2g62280.1	1230	291310con268	-1	746	1100	2557	2e-52	1
Bradi2g62290.1	1206	291310con44	-1	743	4636	15450	1e-90	1
Bradi2g62470.1	651	291310con70	-1	58	2498	5746	0	1
Bradi2g62470.2	651	291310con70	-1	58	2498	5746	0	1
Bradi2g62470.3	612	291310con70	-1	58	2498	5746	0	1
Bradi2g62480.1	231	291310con65	-1	85	1601	11668	3e-23	1
Bradi2g62490.1	1290	291310con248	1	650	1660	2424	4e-35	1
Bradi2g62510.1	795	291310con61	1	208	1636	3514	9e-57	1
Bradi2g62590.1	1200	291310con1048	1	1	692	3556	1e-72	1
Bradi2g62590.2	1113	291310con1048	1	1	692	3556	1e-72	1
Bradi2g62650.1	1155	291310con77	1	674	24483	36481	3e-85	1
Bradi2g62660.1	471	291310con359	1	316	6881	13302	1e-45	1
Bradi2g62670.1	2064	291310con359	1	958	4140	13302	4e-52	1
Bradi3g00290.1	1566	5170con18	1	560	6009	7000	2e-22	1
Bradi3g00440.1	705	291310con38	-1	310	2351	6071	1e-24	1
Bradi3g00440.2	594	291310con38	-1	310	2351	6071	1e-24	1
Bradi3g00510.1	4119	3150con115	-1	244	484	1810	5e-22	1
Bradi3g00780.1	1152	A1130con8	-1	115	12931	25622	4e-44	2
Bradi3g00830.1	1167	A1130con8	-1	130	12931	25622	2e-55	2
Bradi3g00890.1	3024	231250con930	-1	88	1395	2605	0	2
Bradi3g00890.2	3024	231250con930	-1	88	1395	2605	0	2
Bradi3g00900.1	2253	231250con545	-1	2014	594	1721	3e-71	1
Bradi3g00910.1	2016	231250con110	-1	1315	614	1401	e-103	4
Bradi3g00920.1	2883	231250con436	-1	2512	5119	6075	3e-96	2
Bradi3g03210.1	864	0120con9265	-1	577	5649	25046	8e-79	1
Bradi3g03210.2	627	0120con9265	-1	430	5982	25046	2e-54	1
Bradi3g03210.3	861	0120con9265	-1	574	5649	25046	8e-79	1
Bradi3g03330.1	5121	231250con462	-1	292	15489	19551	3e-48	1
Bradi3g03680.1	1251	A1130con274	-1	27	4030	15280	e-125	2
Bradi3g03680.2	1125	A1130con274	-1	27	4030	15280	e-125	2
Bradi3g03940.1	144	251270con14	-1	1	5366	24201	2e-72	1
Bradi3g03960.1	1026	A1130con61	1	565	5047	7901	2e-58	1
Bradi3g04180.1	3132	A5160con371	-1	84	2429	6344	0	1
Bradi3g04190.1	2463	A5160con371	-1	898	1651	6344	1e-42	1
Bradi3g04210.1	3171	A5160con371	-1	826	1702	6344	4e-34	1
Bradi3g04220.1	2694	A5160con371	-1	394	1648	6344	2e-35	1
Bradi3g04230.1	2907	A5160con371	-1	845	1683	6344	2e-29	1
Bradi3g04260.1	1941	A5160con371	-1	838	1687	6344	2e-22	1
Bradi3g04280.1	2724	A5160con371	-1	491	1920	6344	0	1
Bradi3g04290.1	2142	A5160con371	-1	1303	1219	6344	1e-76	1
Bradi3g04300.1	2106	A5160con371	-1	893	1428	6344	e-169	1
Bradi3g04520.1	765	A1130con8	-1	460	12199	25622	7e-45	2
Bradi3g04590.1	1278	2130A0110con2389	1	88	990	7871	4e-29	1
Bradi3g04620.1	1236	2130A0110con2389	1	72	989	7871	7e-37	1
Bradi3g04730.1	918	A1130con61	1	457	5047	7901	7e-61	1
Bradi3g04730.2	690	A1130con61	1	229	5047	7901	5e-61	1
Bradi3g04730.3	918	A1130con61	1	457	5047	7901	7e-61	1
Bradi3g05010.1	1338	191210con1611	-1	674	3510	7233	e-160	1
Bradi3g06240.1	1533	A1130con582	1	353	4741	7118	3e-21	1
Bradi3g06300.1	1542	A1130con582	1	1174	6349	7118	1e-29	1
Bradi3g06320.1	1545	A1130con582	1	926	6110	7118	2e-65	1
Bradi3g06330.1	1539	A1130con582	1	920	6110	7118	4e-76	1
Bradi3g06340.1	1575	A1130con582	1	1326	6462	7118	3e-21	1
Bradi3g06370.1	693	0120con371	-1	254	11274	13299	9e-72	1
Bradi3g06420.1	1365	A1130con24	1	139	8015	14654	1e-20	2
Bradi3g06490.1	1719	251270con769	1	379	2	689	3e-64	1
Bradi3g07850.1	4344	151170con435	1	2648	15247	17489	4e-32	1
Bradi3g07850.2	3660	151170con435	1	2648	15247	17489	3e-32	1
Bradi3g08530.1	954	151170con363	-1	322	3424	4505	7e-24	1
Bradi3g08540.1	456	251270con679	1	221	3092	4036	6e-29	1
Bradi3g09050.1	1293	251270con366	-1	80	1713	3144	2e-34	1
Bradi3g09050.2	1167	251270con366	-1	80	1713	3144	2e-34	1
Bradi3g09050.3	1293	251270con366	-1	80	1713	3144	2e-34	1
Bradi3g09470.1	1221	A3150con56	1	707	2825	7570	3e-88	1
Bradi3g09470.2	906	A3150con56	1	630	2832	7570	6e-89	1
Bradi3g09470.3	1137	A3150con56	1	630	2832	7570	2e-86	1
Bradi3g10110.1	750	271290con1086	1	111	3897	12187	1e-52	1
Bradi3g10120.1	402	7190con608	1	13	13387	20356	5e-29	1
Bradi3g10480.1	1656	7190con1180	1	1097	3065	11730	2e-65	1
Bradi3g10520.1	1008	2130A0110con2185	-1	259	1330	2785	5e-31	1
Bradi3g10740.1	3390	A7180con25	-1	44	3970	5562	6e-55	2
Bradi3g10930.1	657	251270con338	-1	419	1212	11628	8e-29	1
Bradi3g11250.1	1275	A3150con11	-1	169	11414	13743	e-162	1
Bradi3g11300.1	1506	211230con22	1	934	200	16372	1e-85	2
Bradi3g11390.1	1050	91110con67	-1	48	8641	13944	9e-36	1
Bradi3g11420.1	951	251270con329	1	484	5549	12700	4e-78	1
Bradi3g11800.1	642	0120con290	-1	9	7033	10628	6e-76	1
Bradi3g12730.1	1128	211230con48	-1	101	7989	9564	1e-31	1
Bradi3g13080.1	1344	A8190con240	1	1216	16772	21854	2e-21	1
Bradi3g13310.1	930	271290con2	1	516	556	4514	5e-34	1
Bradi3g13700.1	1770	251270con55	-1	124	1808	2257	1e-32	1
Bradi3g13740.1	1029	A3150con748	-1	393	1972	2926	3e-48	1
Bradi3g14100.1	2094	A6170con28	-1	1381	9285	20701	1e-21	2
Bradi3g14730.1	1533	0120con84	-1	611	4638	4898	e-148	2
Bradi3g14740.1	1533	0120con84	-1	611	4638	4898	e-140	2
Bradi3g14750.1	1533	0120con84	-1	628	4621	4898	e-149	1
Bradi3g14760.1	1533	0120con84	-1	611	4638	4898	e-135	1
Bradi3g14780.1	1551	0120con84	-1	632	4623	4898	e-135	2
Bradi3g14950.1	1821	291310con529	-1	1140	15735	20850	e-163	1
Bradi3g15160.1	912	A1130con274	-1	342	9606	15280	7e-27	2
Bradi3g15170.1	834	A1130con274	-1	306	9576	15280	6e-21	2
Bradi3g15190.1	678	0120con9265	-1	214	11042	25046	5e-67	1
Bradi3g15200.1	678	0120con9265	-1	214	11042	25046	2e-63	1
Bradi3g15210.1	675	0120con9265	-1	211	11042	25046	2e-69	3
Bradi3g15220.1	681	0120con9265	-1	214	11042	25046	2e-76	1
Bradi3g15230.1	684	0120con9265	-1	121	11141	25046	e-144	1
Bradi3g15240.1	678	0120con9265	-1	214	11042	25046	2e-69	3
Bradi3g15250.1	687	0120con9265	1	128	12681	25046	e-179	1
Bradi3g15260.1	678	0120con9265	-1	117	11142	25046	e-131	1
Bradi3g15350.1	690	A1130con61	1	517	5107	7901	1e-36	1
Bradi3g15400.1	1620	A5160con25	1	21	15905	37234	0	1
Bradi3g15800.1	2331	91110con1574	-1	196	9027	10737	1e-24	1
Bradi3g15920.1	6504	131150con1288	1	526	5299	27506	0	3
Bradi3g16110.1	1074	A6170con312	-1	691	5178	5186	6e-37	1
Bradi3g16350.1	729	231250con822	-1	265	5759	6292	e-104	3
Bradi3g16530.1	1083	291310con1095	1	410	8808	10374	0	1
Bradi3g16550.1	1353	211230con5	-1	404	603	2244	6e-22	1
Bradi3g16880.1	855	0120con334	1	718	10053	16197	8e-42	1
Bradi3g16880.2	642	0120con334	1	104	8679	16197	1e-33	1
Bradi3g16880.3	552	0120con334	1	415	10053	16197	5e-42	1
Bradi3g17190.1	768	251270con14	1	4	3638	24201	0	1
Bradi3g17220.1	1083	A1130con274	-1	71	9910	15280	2e-52	2
Bradi3g17250.1	2526	291310con384	-1	416	2936	7415	0	1
Bradi3g17310.1	522	0120con9265	-1	104	10996	25046	1e-51	1
Bradi3g17320.1	1209	0120con9265	-1	214	11042	25046	8e-49	1
Bradi3g17330.1	678	0120con9265	-1	214	11042	25046	2e-69	3
Bradi3g17630.1	1899	A7180con123	1	1	5172	20355	e-169	1
Bradi3g17670.1	1221	231250con458	1	500	1217	8447	4e-23	1
Bradi3g17680.1	1185	231250con129	1	91	6106	11830	3e-54	1
Bradi3g17840.1	1638	251270con99	-1	1010	7029	18330	7e-87	1
Bradi3g18160.1	1752	251270con55	-1	71	1852	2257	2e-90	1
Bradi3g18170.1	1758	251270con55	-1	62	1864	2257	7e-87	1
Bradi3g18180.1	1770	251270con55	-1	105	1818	2257	e-163	1
Bradi3g18290.1	1251	211230con268	-1	1	7403	11003	e-130	1
Bradi3g18420.1	516	251270con521	1	1	42331	42816	0	1
Bradi3g18550.1	1218	251270con679	1	518	2171	4036	2e-21	1
Bradi3g18590.1	843	5170con697	1	306	31	576	5e-43	2
Bradi3g18600.1	906	5170con697	1	309	31	576	1e-37	2
Bradi3g18780.1	2517	A1130con12	-1	2402	36561	40235	1e-21	3
Bradi3g18800.1	729	A1130con368	-1	77	2336	35681	3e-87	2
Bradi3g18880.1	501	251270con31	-1	1	2060	4973	2e-41	1
Bradi3g18940.1	1626	A6170con54	1	221	17667	24817	1e-85	1
Bradi3g18940.2	1626	A6170con54	1	221	17667	24817	1e-85	1
Bradi3g19070.1	636	231250con21	-1	19	1266	1673	e-132	2
Bradi3g19380.1	2262	251270con55	-1	945	920	2257	e-106	1
Bradi3g19950.1	1311	A1130con81	-1	500	4291	9951	1e-38	2
Bradi3g20050.1	3690	A3150con140	1	3058	1306	11071	1e-22	1
Bradi3g20440.1	894	131150con665	1	192	4803	12069	3e-97	1
Bradi3g20800.1	345	251270con14	1	23	4089	24201	e-124	1
Bradi3g20950.1	5040	A7180con40	-1	118	2049	3910	4e-35	1
Bradi3g22060.1	1770	251270con55	-1	1	1922	2257	0	1
Bradi3g22070.1	1425	271290con820	1	907	14596	20413	1e-29	1
Bradi3g22080.1	1464	271290con820	1	940	14596	20413	2e-31	1
Bradi3g22450.1	1251	231250con776	-1	143	1221	3810	e-129	2
Bradi3g22450.2	921	231250con776	-1	143	1221	3810	e-129	1
Bradi3g22760.1	2997	A5160con22	1	2170	15060	19528	2e-36	1
Bradi3g22980.1	1065	251270con367	-1	430	5797	15435	8e-98	2
Bradi3g22980.2	1065	251270con367	-1	430	5797	15435	8e-98	2
Bradi3g22980.3	873	251270con367	-1	238	5797	15435	7e-98	2
Bradi3g22990.1	2577	251270con101	-1	196	4899	7994	e-173	2
Bradi3g23210.1	1428	271290con820	1	946	14635	20413	1e-26	1
Bradi3g23350.1	957	A7180con63	1	576	46823	57221	4e-22	2
Bradi3g25920.1	357	271290con1146	1	48	2704	10224	3e-48	1
Bradi3g25920.2	306	271290con1146	1	1	2708	10224	7e-46	1
Bradi3g26720.1	1176	5170con16	-1	148	10733	12553	1e-65	1
Bradi3g26890.1	3078	A1130con660	1	1909	6249	6335	3e-32	2
Bradi3g26980.1	858	5170con139	-1	378	240	304	2e-45	2
Bradi3g27260.1	2370	2130A0110con2187	1	938	1293	6354	3e-25	1
Bradi3g27270.1	1203	251270con336	1	997	13544	14111	e-111	1
Bradi3g27280.1	1329	251270con14	1	997	12917	24201	9e-92	2
Bradi3g27290.1	471	251270con336	-1	1	1201	14111	0	1
Bradi3g27300.1	372	251270con14	-1	1	21217	24201	0	1
Bradi3g27310.1	786	251270con14	-1	352	18849	24201	0	1
Bradi3g27320.1	543	251270con14	1	466	15480	24201	6e-23	1
Bradi3g27330.1	1986	251270con14	1	1361	3564	24201	e-150	3
Bradi3g27340.1	144	251270con14	-1	1	5366	24201	2e-72	1
Bradi3g27440.1	756	A1130con33	1	281	4123	13292	2e-29	1
Bradi3g27450.1	759	A1130con33	1	285	4124	13292	7e-36	1
Bradi3g27470.1	774	191210con43	1	304	18489	24581	4e-22	1
Bradi3g28010.1	3363	2130A0110con2341	1	2859	13098	24750	8e-82	2
Bradi3g28040.1	1692	2130A0110con2341	1	1185	2369	24750	5e-23	2
Bradi3g28100.1	1125	211230con48	-1	634	7141	9564	e-125	1
Bradi3g28110.1	660	211230con303	-1	500	1980	4711	1e-58	1
Bradi3g28180.1	1833	A3150con217	-1	53	771	10797	6e-26	1
Bradi3g28230.1	789	5170con96	-1	10	1845	13324	2e-67	1
Bradi3g29510.1	1623	A6170con53	-1	1402	11365	30795	8e-28	1
Bradi3g29730.1	477	A1130con61	1	1	5047	7901	4e-70	1
Bradi3g29820.1	3825	A6170con25	1	1245	1665	2380	7e-21	1
Bradi3g31680.1	1296	151170con1034	-1	1125	5348	6568	4e-29	1
Bradi3g32090.1	684	A6170con66	-1	42	46221	55333	1e-24	1
Bradi3g32090.2	681	A6170con66	-1	42	46221	55333	1e-24	1
Bradi3g32090.3	681	A6170con66	-1	42	46221	55333	1e-24	1
Bradi3g33110.1	1632	251270con460	-1	1163	600	800	9e-40	2
Bradi3g33120.1	816	251270con460	-1	346	589	800	1e-28	1
Bradi3g33140.1	795	251270con460	-1	325	589	800	4e-31	1
Bradi3g33150.1	816	251270con460	-1	340	601	800	5e-46	1
Bradi3g33460.1	1992	7190con1180	1	1425	3078	11730	2e-29	1
Bradi3g33940.1	1104	271290con70	1	283	1450	2890	e-129	2
Bradi3g34210.1	600	5170con8	1	64	1205	5937	7e-60	3
Bradi3g34530.1	1905	291310con381	-1	1514	6734	6795	1e-23	1
Bradi3g34620.1	1569	211230con244	1	42	20580	37936	4e-51	1
Bradi3g34890.1	4356	251270con22	1	2987	3113	9460	3e-23	1
Bradi3g35100.1	651	A8190con83	1	1	19068	25397	1e-43	2
Bradi3g35190.1	993	291310con856	1	1	32397	58322	4e-56	1
Bradi3g36090.1	1635	A8190con19	1	877	30848	37613	5e-26	1
Bradi3g36140.1	1746	2130A0110con2404	-1	154	26301	39443	2e-31	1
Bradi3g36420.1	1656	A5160con25	1	16	15885	37234	0	1
Bradi3g36420.2	1656	A5160con25	1	16	15885	37234	0	1
Bradi3g36420.3	1656	A5160con25	1	16	15885	37234	0	1
Bradi3g36480.1	771	A1130con12	1	10	25756	40235	8e-54	2
Bradi3g36480.2	771	A1130con12	1	10	25756	40235	8e-54	2
Bradi3g36580.1	426	271290con846	1	87	13280	15342	2e-37	1
Bradi3g37330.1	942	0120con9294	-1	346	2250	12524	1e-46	1
Bradi3g37530.1	2964	211230con30	1	1375	18706	22703	4e-25	1
Bradi3g37550.1	1107	271290con653	-1	809	6162	7867	9e-30	1
Bradi3g37610.1	1359	5170con615	1	529	17908	20615	0	1
Bradi3g37830.1	1500	271290con734	1	707	2228	10732	e-103	2
Bradi3g37980.1	1278	2130A0110con28	1	740	1767	2319	2e-92	2
Bradi3g37990.1	1290	2130A0110con28	1	751	1766	2319	e-120	2
Bradi3g38280.1	1320	2130A0110con28	1	316	1766	2319	e-122	2
Bradi3g38290.1	1275	2130A0110con28	1	737	1767	2319	5e-81	2
Bradi3g38290.2	984	2130A0110con28	1	446	1767	2319	4e-81	2
Bradi3g38500.1	1617	251270con918	1	1093	95	4575	2e-87	1
Bradi3g38620.1	1689	131150con52	-1	730	11947	12684	0	2
Bradi3g38630.1	1350	131150con52	1	61	7879	12684	0	1
Bradi3g39560.1	1314	251270con52	1	493	1172	16489	0	1
Bradi3g39560.2	1314	251270con52	1	493	1172	16489	0	1
Bradi3g39700.1	2247	111130con400	1	355	59	10393	4e-86	1
Bradi3g39980.1	2805	A3150con17	-1	1760	14955	26765	3e-22	1
Bradi3g41060.1	2709	291310con55	1	1441	4	2022	e-171	2
Bradi3g41230.1	1764	211230con255	1	696	1260	1467	2e-31	1
Bradi3g41230.2	1680	211230con255	1	696	1260	1467	2e-31	1
Bradi3g41300.1	330	A6170con66	-1	123	46224	55333	2e-27	2
Bradi3g41990.1	4038	291310con949	1	862	7503	14139	8e-98	1
Bradi3g42200.1	675	271290con839	1	68	337	6043	3e-44	1
Bradi3g42270.1	3090	2130A0110con2163	1	220	8192	14876	e-129	1
Bradi3g42800.1	720	211230con423	-1	92	3419	5675	1e-34	1
Bradi3g42800.10	720	211230con423	-1	92	3419	5675	1e-34	1
Bradi3g42800.2	417	211230con423	-1	92	3419	5675	5e-35	1
Bradi3g42800.3	474	211230con423	-1	92	3419	5675	6e-35	1
Bradi3g42800.4	615	211230con423	-1	92	3419	5675	8e-35	1
Bradi3g42800.5	615	211230con423	-1	92	3419	5675	8e-35	1
Bradi3g42800.6	651	211230con423	-1	92	3419	5675	9e-35	1
Bradi3g42800.7	651	211230con423	-1	92	3419	5675	9e-35	1
Bradi3g42800.8	651	211230con423	-1	92	3419	5675	9e-35	1
Bradi3g42800.9	651	211230con423	-1	92	3419	5675	9e-35	1
Bradi3g43050.1	4179	3150con115	-1	72	792	1810	4e-44	1
Bradi3g43120.1	1383	A7180con6	1	147	10644	46264	1e-63	1
Bradi3g43120.2	1362	A7180con6	1	147	10644	46264	1e-63	1
Bradi3g44420.1	1287	A6170con576	-1	793	1877	6842	6e-28	2
Bradi3g44610.1	1467	231250con882	1	1177	20299	55841	8e-31	1
Bradi3g45690.1	1224	3150con1039	1	426	1887	9732	e-121	1
Bradi3g45760.1	915	131150con10	1	391	5066	8861	4e-59	2
Bradi3g45910.1	1794	5170con89	-1	1297	9540	12906	e-133	2
Bradi3g45910.2	1794	5170con89	-1	1297	9540	12906	e-133	2
Bradi3g46440.1	7671	271290con805	1	6126	1722	5633	3e-68	1
Bradi3g46480.1	2220	191210con824	1	1657	13040	16977	5e-30	1
Bradi3g46500.1	1065	251270con99	1	49	1526	18330	e-102	1
Bradi3g46510.1	1038	251270con99	1	255	1744	18330	3e-63	1
Bradi3g46600.1	1776	291310con238	-1	544	12335	19410	4e-70	2
Bradi3g46680.1	1338	231250con371	1	756	1	12337	4e-63	1
Bradi3g46690.1	1383	231250con371	1	750	1	12337	3e-61	2
Bradi3g46950.1	654	A1130con12	1	238	24723	40235	2e-35	2
Bradi3g46960.1	789	A1130con12	1	16	25744	40235	e-161	2
Bradi3g46960.2	786	A1130con12	1	16	25744	40235	e-161	2
Bradi3g48830.1	1014	211230con48	-1	84	7988	9564	8e-27	1
Bradi3g49180.1	747	211230con331	-1	130	10135	19729	6e-27	1
Bradi3g49190.1	768	211230con331	-1	130	10135	19729	2e-26	1
Bradi3g49860.1	1503	A5160con7	1	13	7925	37505	0	1
Bradi3g50450.1	2082	7190con1180	1	1588	3094	11730	1e-27	1
Bradi3g50770.1	672	A7180con110	-1	9	6751	16275	1e-80	2
Bradi3g50770.2	621	A7180con110	-1	9	6751	16275	9e-81	2
Bradi3g51320.1	2178	251270con49	-1	113	4938	14534	0	2
Bradi3g51930.1	312	151170con874	-1	131	1720	5444	1e-62	3
Bradi3g51960.1	1431	A1130con368	-1	749	30398	35681	5e-38	2
Bradi3g52300.1	726	A1130con61	1	228	5046	7901	6e-30	1
Bradi3g52600.1	1188	5170con1600	-1	747	10544	15603	6e-25	1
Bradi3g52600.2	1188	5170con1600	-1	747	10544	15603	6e-25	1
Bradi3g52600.3	906	5170con1600	-1	465	10544	15603	4e-25	1
Bradi3g53050.1	3474	0120con9324	-1	968	2183	2314	4e-50	1
Bradi3g53050.2	3063	0120con9324	-1	968	2183	2314	3e-50	1
Bradi3g53060.1	843	0120con502	1	653	6896	30926	1e-22	1
Bradi3g54130.1	900	251270con967	-1	1	4394	12382	e-123	1
Bradi3g54140.1	4353	251270con9	1	1342	13066	20498	0	2
Bradi3g54140.2	4209	251270con9	1	1342	13066	20498	0	2
Bradi3g54140.3	4167	251270con9	1	1342	13066	20498	0	2
Bradi3g54150.1	690	251270con9	1	121	4266	20498	7e-54	1
Bradi3g54150.2	618	251270con9	1	121	4266	20498	7e-54	1
Bradi3g54360.1	426	5170con18	1	126	3866	7000	6e-35	1
Bradi3g54520.1	462	2130A0110con49	1	185	6962	14561	e-122	1
Bradi3g55270.1	1098	211230con48	-1	258	7717	9564	8e-24	1
Bradi3g55840.1	1554	271290con17	-1	884	706	1228	8e-71	1
Bradi3g56690.1	1038	291310con262	-1	43	3479	4705	4e-53	1
Bradi3g56720.1	2400	5170con39	1	2239	460	3051	1e-21	1
Bradi3g56960.1	1929	A3150con217	1	791	1424	10797	6e-26	1
Bradi3g56970.1	1470	151170con3	-1	1108	2815	10072	7e-28	1
Bradi3g57410.1	1077	A6170con234	-1	710	2035	2108	2e-52	1
Bradi3g57410.2	945	A6170con234	-1	710	2035	2108	2e-52	1
Bradi3g57450.1	2046	171190con362	-1	785	1083	5122	0	2
Bradi3g57770.1	4416	271290con693	1	8	8107	8485	5e-22	2
Bradi3g57770.2	4413	271290con693	1	8	8107	8485	5e-22	2
Bradi3g57770.3	3915	271290con693	1	8	8107	8485	5e-22	2
Bradi3g57790.1	1071	251270con379	1	467	3597	8465	2e-27	1
Bradi3g57860.1	372	2130A0110con49	-1	205	13711	14561	1e-23	1
Bradi3g59450.1	1470	271290con1044	1	718	6215	11569	7e-25	1
Bradi3g59450.2	1470	271290con1044	1	718	6215	11569	7e-25	1
Bradi3g59460.1	879	191210con43	1	424	18501	24581	3e-29	1
Bradi3g59650.1	1551	211230con255	1	609	1260	1467	1e-26	1
Bradi3g60510.1	1272	251270con577	1	130	2552	13458	0	1
Bradi4g00440.1	1482	291310con24	1	466	10805	12426	e-108	2
Bradi4g00460.1	1521	291310con359	-1	657	11950	13302	e-106	2
Bradi4g00470.1	927	291310con359	-1	373	11568	13302	1e-83	2
Bradi4g00510.1	1416	7190con977	-1	705	8013	9917	3e-27	1
Bradi4g00710.1	564	91110con887	1	233	6	667	2e-78	1
Bradi4g00860.1	2295	A7180con63	-1	1533	42464	57221	3e-62	2
Bradi4g00990.1	621	A1130con27	1	122	10190	24729	1e-24	1
Bradi4g00990.2	603	A1130con27	1	122	10190	24729	1e-24	1
Bradi4g01260.1	1854	A3150con1129	1	525	17574	31892	1e-48	1
Bradi4g01580.1	2946	211230con243	1	1424	139	6680	1e-27	1
Bradi4g01780.1	1914	191210con824	1	1360	13040	16977	4e-36	1
Bradi4g01950.1	1326	231250con433	-1	893	2553	8049	3e-64	1
Bradi4g02220.1	2151	A6170con28	-1	1547	9227	20701	1e-21	2
Bradi4g02240.1	2118	A6170con28	-1	1135	9589	20701	2e-29	2
Bradi4g02280.1	1161	A1130con8	-1	124	12931	25622	2e-55	2
Bradi4g02450.1	2556	A6170con54	1	24	14995	24817	1e-36	1
Bradi4g02850.1	2118	2130A0110con7	-1	1569	6751	8873	2e-23	1
Bradi4g04220.1	1947	A5160con151	-1	301	23885	37134	0	1
Bradi4g04610.1	393	291310con315	-1	1	9384	11230	5e-32	1
Bradi4g05960.1	1344	291310con554	-1	240	5501	14060	1e-23	1
Bradi4g05960.2	1035	291310con554	-1	240	5501	14060	8e-24	1
Bradi4g06020.1	999	171190con233	1	506	10842	16707	3e-26	1
Bradi4g06040.1	312	151170con874	-1	131	1720	5444	2e-74	2
Bradi4g06080.1	693	A1130con5	-1	240	4515	16035	1e-64	1
Bradi4g06830.1	1296	291310con405	-1	1	11292	15176	2e-31	1
Bradi4g06830.2	1296	291310con405	-1	1	11292	15176	2e-31	1
Bradi4g07370.1	1209	A1130con125	-1	731	146	1328	9e-27	2
Bradi4g07520.1	924	A3150con17	-1	146	12837	26765	5e-43	1
Bradi4g07680.1	1113	A1130con24	1	133	8015	14654	3e-23	2
Bradi4g07870.1	294	211230con460	1	1	8247	10690	3e-97	1
Bradi4g09890.1	2847	231250con433	-1	2495	3106	8049	6e-33	1
Bradi4g09970.1	2916	3150con116	1	931	8381	9765	7e-42	1
Bradi4g10020.1	2223	3150con1441	-1	173	2148	13880	1e-24	2
Bradi4g10030.1	3039	3150con1441	-1	958	1768	13880	6e-67	3
Bradi4g10060.1	3069	3150con1441	-1	958	1768	13880	1e-55	3
Bradi4g10150.1	2319	3150con1441	-1	502	2227	13880	1e-58	3
Bradi4g10180.1	3060	3150con1441	-1	488	2238	13880	e-114	3
Bradi4g10180.2	3060	3150con1441	-1	488	2238	13880	e-114	3
Bradi4g10180.3	3060	3150con1441	-1	488	2238	13880	e-114	3
Bradi4g10190.1	3201	3150con1353	-1	559	3345	12364	2e-30	2
Bradi4g10200.1	669	3150con1441	-1	19	1768	13880	2e-39	2
Bradi4g10210.1	3204	3150con1441	-1	958	2227	13880	9e-57	2
Bradi4g10220.1	2634	3150con1441	-1	572	2148	13880	3e-22	1
Bradi4g10400.1	1053	291310con262	-1	715	1526	4705	8e-58	1
Bradi4g11360.1	783	231250con882	-1	94	34903	55841	8e-48	1
Bradi4g11370.1	1284	231250con882	-1	916	34903	55841	3e-45	1
Bradi4g11380.1	795	231250con882	-1	103	34900	55841	7e-33	1
Bradi4g11390.1	627	231250con882	-1	131	34899	55841	4e-21	1
Bradi4g11400.1	813	231250con882	-1	112	34903	55841	4e-31	1
Bradi4g11410.1	780	231250con882	-1	4	35079	55841	6e-24	1
Bradi4g11410.2	744	231250con882	-1	4	35079	55841	6e-24	1
Bradi4g12180.1	1938	2130A0110con2390	1	502	4716	11151	e-117	1
Bradi4g12810.1	1107	251270con352	-1	54	5569	8125	1e-28	2
Bradi4g13260.1	387	A6170con219	1	132	12702	22797	2e-28	1
Bradi4g13270.1	1887	2130A0110con26	1	526	7718	10682	5e-94	1
Bradi4g13280.1	3531	2130A0110con26	1	989	8424	10682	e-121	1
Bradi4g13290.1	915	251270con39	-1	361	10230	14047	3e-94	1
Bradi4g14700.1	3003	5170con1864	-1	5	3224	6414	1e-86	1
Bradi4g14710.1	1560	5170con1864	-1	478	3723	6414	e-173	1
Bradi4g14870.1	1191	0120con371	1	800	9369	13299	4e-41	1
Bradi4g14870.2	1077	0120con371	1	686	9369	13299	4e-41	1
Bradi4g14870.3	1191	0120con371	1	800	9369	13299	4e-41	1
Bradi4g16540.1	996	171190con538	-1	62	2926	4665	2e-33	1
Bradi4g17010.1	471	251270con336	-1	1	1201	14111	0	1
Bradi4g17030.1	618	2130A0110con2534	1	377	2222	3914	9e-38	1
Bradi4g17050.1	3498	231250con128	1	2942	124	5448	2e-61	2
Bradi4g17870.1	471	251270con336	-1	1	1201	14111	0	1
Bradi4g18160.1	543	271290con653	-1	377	6036	7867	6e-26	1
Bradi4g18240.1	471	91110con61	1	1	3808	4660	2e-50	8
Bradi4g18280.1	747	271290con689	1	75	6226	32164	6e-33	2
Bradi4g18280.2	651	271290con689	1	75	6226	32164	5e-33	2
Bradi4g18280.3	687	271290con689	1	75	6226	32164	6e-33	2
Bradi4g18830.1	915	5170con96	-1	244	10430	13324	5e-77	1
Bradi4g19050.1	918	231250con1105	-1	367	555	1224	3e-35	2
Bradi4g19050.2	918	231250con1105	-1	367	555	1224	3e-35	2
Bradi4g19050.3	918	231250con1105	-1	367	555	1224	3e-35	2
Bradi4g19050.4	918	231250con1105	-1	367	555	1224	3e-35	2
Bradi4g19050.5	918	231250con1105	-1	367	555	1224	3e-35	2
Bradi4g19180.1	2784	A1130con12	1	912	16201	40235	3e-22	2
Bradi4g19180.2	2784	A1130con12	1	912	16201	40235	3e-22	2
Bradi4g19220.1	543	0120con83	1	190	2495	14056	2e-26	1
Bradi4g19630.1	1410	251270con521	-1	1215	33393	42816	7e-31	1
Bradi4g19630.2	1410	251270con521	-1	1215	33393	42816	7e-31	1
Bradi4g19720.1	1062	251270con521	1	1	41785	42816	0	1
Bradi4g20620.1	1083	5170con35	-1	24	408	2125	4e-41	2
Bradi4g20870.1	2745	291310con362	1	2338	7350	14318	1e-49	1
Bradi4g20880.1	1374	291310con362	1	862	7317	14318	1e-60	2
Bradi4g21850.1	2625	A6170con9	-1	2150	7939	27157	3e-50	2
Bradi4g21890.1	2727	A6170con9	-1	1232	8959	27157	e-114	2
Bradi4g23230.1	1110	A1130con8	-1	838	12166	25622	9e-30	2
Bradi4g23940.1	432	251270con336	-1	225	938	14111	e-108	1
Bradi4g24070.1	567	5170con1680	-1	236	1690	2232	4e-55	7
Bradi4g24410.1	3060	3150con1016	-1	2055	4904	11724	3e-81	2
Bradi4g24430.1	3960	3150con101	-1	3644	2901	4537	5e-31	2
Bradi4g24460.1	2367	3150con1016	-1	2065	4885	11724	3e-28	1
Bradi4g24530.1	357	5170con573	1	28	861	2909	4e-32	1
Bradi4g24880.1	1554	251270con99	-1	764	7398	18330	2e-71	1
Bradi4g25890.1	729	A7180con110	-1	265	3000	16275	e-103	3
Bradi4g25940.1	1995	A8190con8	1	1489	6530	19669	2e-69	1
Bradi4g25940.2	1995	A8190con8	1	1489	6530	19669	2e-69	1
Bradi4g25940.3	1995	A8190con8	1	1489	6530	19669	2e-69	1
Bradi4g26270.1	1977	291310con29	1	781	5115	12615	4e-36	1
Bradi4g26270.2	1734	291310con29	1	781	5115	12615	4e-36	1
Bradi4g26270.3	1920	291310con29	1	781	5115	12615	4e-36	1
Bradi4g27680.1	1086	271290con819	1	142	9885	26633	0	1
Bradi4g28130.1	651	A8190con83	1	20	19087	25397	4e-49	2
Bradi4g28270.1	4356	251270con22	1	2933	3056	9460	e-102	5
Bradi4g28270.2	4128	251270con22	1	2933	3056	9460	e-102	5
Bradi4g28270.3	3723	251270con22	1	2933	3056	9460	e-102	5
Bradi4g28310.1	2172	A1130con199	-1	498	9158	15553	e-127	2
Bradi4g28390.1	222	91110con61	1	1	3808	4660	6e-55	8
Bradi4g28550.1	405	A1130con61	1	86	5192	7901	4e-88	1
Bradi4g28630.1	1563	A3150con48	-1	505	9239	24536	2e-25	1
Bradi4g29540.1	1674	A8190con19	1	749	30663	37613	0	3
Bradi4g30040.1	1479	111130con286	1	525	993	20415	9e-46	1
Bradi4g30090.1	360	A6170con66	-1	222	46209	55333	9e-52	2
Bradi4g30110.1	1404	291310con397	1	169	7150	13111	2e-22	1
Bradi4g30470.1	462	A1130con61	1	1	5047	7901	2e-62	1
Bradi4g30930.1	1560	291310con24	1	709	11058	12426	1e-41	2
Bradi4g30960.1	312	151170con874	-1	131	1720	5444	5e-59	2
Bradi4g31130.1	2976	211230con30	1	1378	18712	22703	1e-21	1
Bradi4g31410.1	930	111130con400	1	70	5771	10393	2e-21	1
Bradi4g32120.1	1218	231250con458	1	350	1082	8447	2e-61	1
Bradi4g33880.1	2070	171190con362	-1	668	1316	5122	4e-21	1
Bradi4g33880.2	2043	171190con362	-1	668	1316	5122	4e-21	1
Bradi4g34550.1	1650	251270con49	-1	672	3818	14534	0	2
Bradi4g34750.1	777	A1130con79	-1	137	2385	12344	7e-39	1
Bradi4g34750.2	633	A1130con79	-1	137	2385	12344	6e-39	1
Bradi4g35050.1	1095	231250con371	-1	595	10143	12337	5e-25	1
Bradi4g35440.1	1518	211230con47	-1	199	6878	15242	8e-34	1
Bradi4g35440.2	1233	211230con47	-1	1	6791	15242	6e-25	1
Bradi4g35760.1	2595	271290con35	-1	551	6688	10466	1e-49	1
Bradi4g36030.1	1032	271290con839	1	348	337	6043	3e-29	1
Bradi4g36140.1	1155	291310con44	-1	757	4634	15450	2e-24	1
Bradi4g36460.1	720	211230con331	-1	1	10264	19729	3e-90	1
Bradi4g36690.1	591	A6170con53	1	147	17333	30795	1e-27	1
Bradi4g36890.1	11997	2130A0110con2163	1	217	8192	14876	2e-23	1
Bradi4g36910.1	1689	A8190con32	-1	250	22964	31611	1e-32	2
Bradi4g36970.1	1455	151170con532	1	985	2028	3784	1e-35	2
Bradi4g37060.1	99	251270con336	-1	1	822	14111	3e-48	1
Bradi4g37340.1	312	151170con874	-1	131	1720	5444	1e-75	2
Bradi4g37570.1	1719	A6170con276	1	1315	745	6614	1e-23	1
Bradi4g37780.1	1503	0120con9298	-1	598	2660	8925	2e-50	1
Bradi4g37800.3	1329	251270con50	1	1	8974	12993	4e-29	2
Bradi4g37820.1	996	91110con55	-1	421	5464	10474	1e-25	1
Bradi4g38370.1	1119	A3150con151	-1	36	5102	7434	2e-27	1
Bradi4g38510.1	651	211230con423	-1	250	2949	5675	2e-38	1
Bradi4g38510.2	510	211230con423	-1	250	2949	5675	2e-38	1
Bradi4g38510.3	510	211230con423	-1	250	2949	5675	2e-38	1
Bradi4g38510.4	651	211230con423	-1	250	2949	5675	2e-38	1
Bradi4g38510.5	651	211230con423	-1	250	2949	5675	2e-38	1
Bradi4g38540.1	390	A1130con61	1	1	5047	7901	1e-81	1
Bradi4g39090.1	1092	0120con83	-1	267	6211	14056	2e-58	1
Bradi4g39100.1	1872	231250con324	1	173	3560	8235	0	1
Bradi4g39220.1	1194	151170con532	1	1	1068	3784	7e-40	2
Bradi4g39330.1	1752	211230con759	1	305	3649	10684	5e-26	2
Bradi4g39390.1	1125	211230con1194	-1	211	2482	2858	1e-41	1
Bradi4g39730.1	522	0120con9299	-1	295	13067	15875	2e-50	1
Bradi4g39750.1	516	0120con9299	-1	286	13067	15875	5e-48	1
Bradi4g39760.1	519	0120con9299	-1	301	13058	15875	2e-44	1
Bradi4g39810.1	2253	271290con43	1	1410	3685	14135	7e-26	1
Bradi4g39860.1	2253	271290con43	1	1410	3685	14135	7e-26	1
Bradi4g40160.1	2841	A1130con726	-1	2373	3059	22933	e-148	1
Bradi4g40190.1	978	271290con819	1	159	9935	26633	2e-21	1
Bradi4g40230.1	801	231250con135	-1	158	3627	8010	6e-27	1
Bradi4g40760.1	645	A1130con107	1	200	5728	6847	e-132	1
Bradi4g41280.1	498	211230con331	-1	1	10264	19729	2e-35	1
Bradi4g41580.1	2634	151170con373	1	631	4145	15788	1e-73	1
Bradi4g41820.1	1320	A8190con240	1	1189	16769	21854	3e-33	1
Bradi4g42510.1	1023	A7180con63	1	215	51252	57221	4e-41	2
Bradi4g42580.1	1539	271290con787	-1	440	696	2301	3e-36	1
Bradi4g43180.1	1455	211230con656	-1	526	353	6087	4e-57	1
Bradi4g43180.2	1176	211230con656	-1	526	353	6087	3e-57	1
Bradi4g43210.1	609	A7180con27	1	505	44494	45778	4e-21	1
Bradi4g43880.1	1254	A1130con631	-1	457	21130	22159	6e-28	2
Bradi4g44000.1	1203	A1130con22	1	213	11096	11811	1e-38	2
Bradi4g44030.1	1299	A1130con24	1	169	8015	14654	9e-21	2
Bradi4g44340.1	825	5170con13	1	285	11999	16717	2e-36	3
Bradi4g44810.1	1710	211230con481	-1	260	3179	17072	3e-21	1
Bradi4g45410.1	1845	5170con83	1	462	4852	11735	0	1
Bradi5g00220.1	1839	A1130con15	1	1602	1174	7114	4e-27	2
Bradi5g00220.3	1821	A1130con15	1	1602	1174	7114	4e-27	2
Bradi5g00440.1	945	291310con856	-1	1	51113	58322	e-111	1
Bradi5g00450.1	1251	291310con856	-1	283	48874	58322	6e-31	1
Bradi5g00500.1	2145	251270con918	1	659	934	4575	e-161	1
Bradi5g00600.1	459	A6170con64	-1	1	9145	14814	1e-54	2
Bradi5g00830.1	1080	A6170con64	-1	515	14317	14814	3e-85	1
Bradi5g01010.1	1731	131150con829	1	396	3315	3580	1e-26	1
Bradi5g01160.1	1476	271290con787	-1	386	696	2301	3e-36	1
Bradi5g01720.1	387	251270con263	1	46	4066	5681	1e-48	1
Bradi5g01900.1	906	0120con83	-1	231	12780	14056	4e-22	1
Bradi5g02440.1	2283	2130A0110con2204	1	260	1534	3849	6e-54	2
Bradi5g02870.1	3261	A1130con243	1	2735	8808	9165	5e-86	2
Bradi5g03100.1	315	A8190con325	-1	151	4804	12599	2e-30	1
Bradi5g03250.1	510	A5160con151	1	61	14944	37134	1e-33	1
Bradi5g03260.1	1449	A5160con151	1	490	9853	37134	1e-97	1
Bradi5g03420.1	750	151170con874	-1	515	3984	5444	4e-25	2
Bradi5g03420.2	750	151170con874	-1	515	3984	5444	4e-25	2
Bradi5g04120.1	786	191210con43	1	331	18504	24581	4e-22	1
Bradi5g05670.1	1623	271290con690	-1	194	1665	6757	4e-48	1
Bradi5g07410.1	1179	231250con794	1	249	2408	9395	1e-56	1
Bradi5g07690.1	2319	231250con1310	1	154	5665	12713	7e-26	1
Bradi5g08360.1	1056	231250con727	1	898	4975	22400	4e-47	1
Bradi5g08520.1	2028	2130A0110con49	-1	776	11455	14561	8e-50	1
Bradi5g08730.1	1416	251270con69	1	436	6227	13981	2e-22	1
Bradi5g08780.1	2649	291310con353	1	1039	1831	4715	8e-26	1
Bradi5g09400.1	1077	251270con52	1	907	1730	16489	1e-34	1
Bradi5g09700.1	1332	251270con14	1	1	12674	24201	0	2
Bradi5g09900.1	2481	291310con55	1	1813	703	2022	3e-31	1
Bradi5g09910.1	2490	291310con55	1	1810	703	2022	3e-25	1
Bradi5g10670.5	1479	291310con856	1	1393	15728	58322	7e-28	1
Bradi5g10810.1	933	111130con427	1	709	1805	5457	3e-32	1
Bradi5g11260.1	1443	A6170con73	-1	945	961	2324	1e-23	1
Bradi5g11260.2	1110	A6170con73	-1	612	961	2324	8e-24	1
Bradi5g11600.1	1467	271290con54	-1	100	699	2278	3e-73	1
Bradi5g11640.1	1506	271290con54	-1	122	674	2278	4e-51	1
Bradi5g12130.1	1404	231250con371	1	813	1	12337	1e-41	1
Bradi5g12390.1	1362	271290con1372	1	1172	5580	8518	5e-38	2
Bradi5g12510.1	789	A1130con12	1	10	25738	40235	e-132	2
Bradi5g12510.2	789	A1130con12	1	10	25738	40235	e-132	2
Bradi5g12510.3	789	A1130con12	1	10	25738	40235	e-132	2
Bradi5g12700.1	1113	7190con977	-1	242	8874	9917	1e-53	1
Bradi5g12700.2	1113	7190con977	-1	242	8874	9917	1e-53	1
Bradi5g12700.3	1113	7190con977	-1	242	8874	9917	1e-53	1
[truncated: 53 more rows]
