# Supplementary material for: 454 sequencing of pooled BAC clones on chromosome 3H of barley
Source: BMC Genomics. 2011 May 19;12:246. doi: 10.1186/1471-2164-12-246 (PMC3224129; doi:10.1186/1471-2164-12-246)
Supplement: Additional file 6 — 1,474 contigs showing significant blastn score with barley full length cDNAs. Excel file [file 1471-2164-12-246-S6.XLS]

## Sheet: Additional file 6
Additional file 6
1,474 contigs showing significant blastn score with barley full length cDNAs
Contig name	Contig length (bp)	Length of full length cDNA (bp)	Blastn e-value	No. of full length cDNAs showing homology to contig	Name of full length cDNA	Definition of full length cDNA
131150con1288	27506	2117	0	18	FLOUbaf120b08	ref|NM_001050605.1| Oryza sativa (japonica cultivar-group) Os01g0716400 (Os01g0716400) mRNA, complete cds Length = 1869
151170con874	5444	536	1e-81	16	FLOUbaf113m22	gb|BT009488.1| Triticum aestivum clone wr1.pk0058.g3:fis, full insert mRNA sequence Length = 1768
A5160con7	37505	1940	0	11	FLOUbaf45g11	ref|NM_001054076.1| Oryza sativa (japonica cultivar-group) Os02g0639700 (Os02g0639700) mRNA, complete cds Length = 2159
A5160con151	37134	2312	0	10	FLOUbaf138g05	ref|NM_001056247.1| Oryza sativa (japonica cultivar-group) Os03g0276500 (Os03g0276500) mRNA, complete cds Length = 2253
2130A0110con49	14561	639	0	10	FLOUbaf79c06	dbj|D37945.1|WHTPH2B15D Triticum aestivum gene for protein H2B153, complete cds Length = 3209
A1130con61	7901	720	e-108	7	FLOUbaf108i21	emb|CT829200.1| Oryza sativa (indica cultivar-group) cDNA clone:OSIGCSA001O13, full insert sequence Length = 634
2130A0110con2414	16498	701	0	7	FLOUbaf11m21	emb|Z66529.1|HVGLTP4X9 H.vulgare Ltp4.2 gene Length = 1567
A8190con19	37613	783	e-157	7	FLOUbaf142o06	gb|DQ995512.1| Hordeum vulgare clone 604d05_c-100 genomic sequence Length = 16633
A6170con53	30795	1895	0	7	FLOUbaf144a22	emb|CT832487.1| Oryza sativa (indica cultivar-group) cDNA clone:OSIGCSA008A02, full insert sequence Length = 1746
291310con238	19410	2130	e-142	7	FLOUbaf156o10	emb|AJ605333.1| Hordeum vulgare mRNA for fructan 1-exohydrolase precursor (1-feh gene) Length = 1994
A1130con1	5745	2868	e-102	7	FLOUbaf60o18	gb|AY133251.1|AY133250S2 Hordeum vulgare subsp. vulgare starch synthase II gene, exon 9 and complete cds Length = 3856
231250con794	9395	1849	0	7	FLOUbaf89g11	ref|NM_001051750.1| Oryza sativa (japonica cultivar-group) Os01g0919900 (Os01g0919900) mRNA, complete cds Length = 1626
111130con58	17710	1800	2e-55	7	FLOUbaf93j03	gb|AY661558.1| Hordeum vulgare subsp. vulgare eIF4E gene locus, complete sequence Length = 439641
211230con489	18773	1096	1e-56	7	FLOUbaf9n20	ref|NM_001064372.1| Oryza sativa (japonica cultivar-group) Os06g0551400 (Os06g0551400) mRNA, complete cds Length = 1005
A6170con60	22713	1223	0	6	FLOUbaf108n08	ref|NM_001065199.1| Oryza sativa (japonica cultivar-group) Os06g0731400 (Os06g0731400) mRNA, complete cds Length = 1133
A6170con15	23308	885	4e-48	6	FLOUbaf135o20	ref|NM_001069641.1| Oryza sativa (japonica cultivar-group) Os09g0397700 (Os09g0397700) mRNA, complete cds Length = 775
211230con244	37936	1912	0	6	FLOUbaf147o01	ref|NM_001051251.1| Oryza sativa (japonica cultivar-group) Os01g0833800 (Os01g0833800) mRNA, complete cds Length = 1909
211230con21	12596	3246	0	6	FLOUbaf23m16	ref|NM_001050941.1| Oryza sativa (japonica cultivar-group) Os01g0775100 (Os01g0775100) mRNA, partial cds Length = 3120
2130A0110con2268	8635	702	2e-87	6	FLOUbaf2k19	gb|AY661558.1| Hordeum vulgare subsp. vulgare eIF4E gene locus, complete sequence Length = 439641
151170con12	5439	702	1e-87	6	FLOUbaf2k19	gb|AY661558.1| Hordeum vulgare subsp. vulgare eIF4E gene locus, complete sequence Length = 439641
211230con372	4132	2864	e-145	6	FLOUbaf30p09	gb|AF254799.1|AF254799 Hordeum vulgare tonoplast intrinsic protein 1 (TIP1), tonoplast intrinsic protein 2 (TIP2), and Rar1 (Rar1) genes, complete cds Length = 65979
A5160con35	10559	780	2e-94	6	FLOUbaf47o09	emb|Z17327.1|HVBARE1 H.vulgare DNA for BARE-1 copia-like retroelement Length = 13271
A6170con331	25339	760	2e-90	6	FLOUbaf4k05	gb|AY661558.1| Hordeum vulgare subsp. vulgare eIF4E gene locus, complete sequence Length = 439641
A5160con153	2566	3537	1e-36	6	FLOUbaf61n02	ref|NM_001072044.1| Oryza sativa (japonica cultivar-group) Os10g0580300 (Os10g0580300) mRNA, complete cds Length = 1620
271290con742	10127	370	2e-39	6	FLOUbaf69h11	gb|AF474373.1| Hordeum vulgare subsp. vulgare BAC 259I16, complete sequence Length = 124050
A7180con125	2417	1934	5e-70	6	FLOUbaf82k21	ref|NM_001050492.1| Oryza sativa (japonica cultivar-group) Os01g0695100 (Os01g0695100) mRNA, complete cds Length = 1986
131150con576	2875	1590	3e-84	5	FLOUbaf10c10	gb|AY103845.1| Zea mays PCO078224 mRNA sequence Length = 1136
A1130con631	22159	1942	2e-68	5	FLOUbaf123k12	dbj|AB247626.1| Oryza sativa (japonica cultivar-group) OsANTL mRNA for aintegumenta-like protein, complete cds Length = 1341
111130con725	19219	4451	0	5	FLOUbaf133n17	emb|CT009588.1| Triticum turgidum Length = 136372
A7180con27	45778	4451	0	5	FLOUbaf133n17	emb|CT009588.1| Triticum turgidum Length = 136372
131150con95	23546	3865	e-108	5	FLOUbaf137j16	gb|AC136970.2| Oryza sativa (japonica cultivar-group) chromosome 11 clone OSJNBa0074L01, complete sequence Length = 115339
0120con9282	23783	766	e-145	5	FLOUbaf144b17	emb|X64561.1|HVHSP18A H.vulgare hsp18 mRNA for 18 kd heat shock protein Length = 549
A8190con151	32841	1506	0	5	FLOUbaf155k19	ref|NM_001071272.1| Oryza sativa (japonica cultivar-group) Os10g0452800 (Os10g0452800) mRNA, complete cds Length = 1806
271290con856	15720	2130	e-142	5	FLOUbaf156o10	emb|AJ605333.1| Hordeum vulgare mRNA for fructan 1-exohydrolase precursor (1-feh gene) Length = 1994
7190con269	9319	849	0	5	FLOUbaf162b13	gb|BT009626.1| Triticum aestivum clone wre1n.pk157.g3:fis, full insert mRNA sequence Length = 996
A7180con40	3910	984	0	5	FLOUbaf172b01	ref|NM_001051672.1| Oryza sativa (japonica cultivar-group) Os01g0907400 (Os01g0907400) mRNA, complete cds Length = 4144
A7180con133	10698	1084	e-116	5	FLOUbaf34p18	emb|AJ279072.1|HVU279072 Hordeum vulgare BARE-2 and partial BAGY-2 retrotransposons Length = 19906
111130con295	21175	1360	0	5	FLOUbaf40m14	gb|L36959.1|BLYCA Hordeum vulgare carbonic anhydrase mRNA, complete cds Length = 1529
7190con1175	9599	780	2e-69	5	FLOUbaf47o09	emb|Z17327.1|HVBARE1 H.vulgare DNA for BARE-1 copia-like retroelement Length = 13271
111130con286	20415	780	1e-90	5	FLOUbaf47o09	emb|Z17327.1|HVBARE1 H.vulgare DNA for BARE-1 copia-like retroelement Length = 13271
A7180con96	24983	2012	0	5	FLOUbaf53i11	emb|CT832066.1| Oryza sativa (indica cultivar-group) cDNA clone:OSIGCPI238G20, full insert sequence Length = 2180
A6170con554	7969	2492	0	5	FLOUbaf91i20	gb|AC006435.7|AC006435 Homo sapiens chromosome 17, clone RP5-59D14, complete sequence Length = 139267
A7180con63	57221	1286	0	5	FLOUbaf95m04	ref|NM_001066663.1| Oryza sativa (japonica cultivar-group) Os07g0586100 (Os07g0586100) mRNA, complete cds Length = 1438
A8190con83	25397	1096	2e-56	5	FLOUbaf9n20	ref|NM_001064372.1| Oryza sativa (japonica cultivar-group) Os06g0551400 (Os06g0551400) mRNA, complete cds Length = 1005
231250con882	55841	1385	e-129	4	FLOUbaf100j17	gb|BT009307.1| Triticum aestivum clone wlm1.pk0018.b5:fis, full insert mRNA sequence Length = 1381
3150con1180	25666	1441	6e-72	4	FLOUbaf108l19	ref|NM_001073989.1| Oryza sativa (japonica cultivar-group) Os11g0206200 (Os11g0206200) mRNA, complete cds Length = 1534
A1130con8	25622	1441	6e-72	4	FLOUbaf108l19	ref|NM_001073989.1| Oryza sativa (japonica cultivar-group) Os11g0206200 (Os11g0206200) mRNA, complete cds Length = 1534
171190con1232	9371	1223	0	4	FLOUbaf108n08	ref|NM_001065199.1| Oryza sativa (japonica cultivar-group) Os06g0731400 (Os06g0731400) mRNA, complete cds Length = 1133
5170con18	7000	1077	5e-54	4	FLOUbaf109h08	emb|CT828693.1| Oryza sativa (indica cultivar-group) cDNA clone:OSIGCEA034B20, full insert sequence Length = 644
2130A0110con2178	56218	947	0	4	FLOUbaf112b05	gb|AF250935.1|AF250935 Hordeum vulgare germin F (GerF) gene, complete cds Length = 2689
91110con421	14681	3335	0	4	FLOUbaf120a08	ref|NM_001049294.1| Oryza sativa (japonica cultivar-group) Os01g0281400 (Os01g0281400) mRNA, complete cds Length = 2853
2130A0110con56	17480	1717	e-145	4	FLOUbaf120p14	gb|AY485644.1| Triticum monococcum phosphatidylserine decarboxylase, ZCCT2, ZCCT1, and SNF2P genes, complete cds
A1130con335	11808	1717	2e-91	4	FLOUbaf120p14	gb|AY485644.1| Triticum monococcum phosphatidylserine decarboxylase, ZCCT2, ZCCT1, and SNF2P genes, complete cds
A1130con12	40235	975	0	4	FLOUbaf133e12	emb|CT830856.1| Oryza sativa (indica cultivar-group) cDNA clone:OSIGCEA023C05, full insert sequence Length = 800
291310con856	58322	932	6e-40	4	FLOUbaf136l12	gb|AF474373.1| Hordeum vulgare subsp. vulgare BAC 259I16, complete sequence Length = 124050
2130A0110con2783	7682	1544	0	4	FLOUbaf141c14	ref|NM_001066969.1| Oryza sativa (japonica cultivar-group) Os07g0642200 (Os07g0642200) mRNA, complete cds Length = 1283
0120con11657	5377	766	e-128	4	FLOUbaf144b17	emb|X64561.1|HVHSP18A H.vulgare hsp18 mRNA for 18 kd heat shock protein Length = 549
0120con11204	3293	766	0	4	FLOUbaf144b17	emb|X64561.1|HVHSP18A H.vulgare hsp18 mRNA for 18 kd heat shock protein Length = 549
111130con50	11776	1054	0	4	FLOUbaf145m20	gb|AF479038.1| Triticum aestivum holocarboxylase synthetase mRNA, partial cds Length = 627
111130con391	4725	1010	8e-55	4	FLOUbaf159i08	gb|AF474373.1| Hordeum vulgare subsp. vulgare BAC 259I16, complete sequence Length = 124050
A8190con135	3995	1010	3e-60	4	FLOUbaf159i08	gb|AF474373.1| Hordeum vulgare subsp. vulgare BAC 259I16, complete sequence Length = 124050
A1130con1061	3845	1010	2e-67	4	FLOUbaf159i08	gb|AF474373.1| Hordeum vulgare subsp. vulgare BAC 259I16, complete sequence Length = 124050
A5160con405	1683	1010	2e-81	4	FLOUbaf159i08	gb|AF474373.1| Hordeum vulgare subsp. vulgare BAC 259I16, complete sequence Length = 124050
A6170con643	814	1010	2e-82	4	FLOUbaf159i08	gb|AF474373.1| Hordeum vulgare subsp. vulgare BAC 259I16, complete sequence Length = 124050
A1130con899	982	1010	4e-87	4	FLOUbaf159i08	gb|AF474373.1| Hordeum vulgare subsp. vulgare BAC 259I16, complete sequence Length = 124050
A8190con311	852	1010	2e-92	4	FLOUbaf159i08	gb|AF474373.1| Hordeum vulgare subsp. vulgare BAC 259I16, complete sequence Length = 124050
A7180con178	4401	1010	1e-93	4	FLOUbaf159i08	gb|AF474373.1| Hordeum vulgare subsp. vulgare BAC 259I16, complete sequence Length = 124050
A5160con197	5125	651	e-104	4	FLOUbaf159o14	gb|AY661558.1| Hordeum vulgare subsp. vulgare eIF4E gene locus, complete sequence Length = 439641
2130A0110con2636	2042	651	4e-98	4	FLOUbaf159o14	gb|AY661558.1| Hordeum vulgare subsp. vulgare eIF4E gene locus, complete sequence Length = 439641
271290con689	32164	1300	0	4	FLOUbaf166l06	dbj|AP008214.1| Oryza sativa (japonica cultivar-group) genomic DNA, chromosome 8 Length = 28434780
0120con11689	2407	771	8e-69	4	FLOUbaf166l10	emb|Y07844.1|HV17HSP H.vulgare mRNA for 17 kDa class I small heat shock protein Length = 748
291310con250	4925	522	e-162	4	FLOUbaf173l20	emb|Z34269.1|HVBKACPS4 H.vulgare (pMaW25) mRNA for beta-ketoacyl-ACP synthase Length = 2380
A5160con24	17068	1138	0	4	FLOUbaf1p16	gb|DQ244372.1| Zea mays clone 5670 mRNA sequence Length = 1031
151170con1305	6878	2716	e-155	4	FLOUbaf23g15	gb|AF521177.1| Hordeum vulgare contig 211252, complete sequence Length = 211664
151170con1685	8477	2716	e-148	4	FLOUbaf23g15	gb|AF521177.1| Hordeum vulgare contig 211252, complete sequence Length = 211664
7190con1224	8732	2716	2e-90	4	FLOUbaf23g15	gb|AF521177.1| Hordeum vulgare contig 211252, complete sequence Length = 211664
0120con9265	25046	1037	0	4	FLOUbaf2b15	emb|CT834444.1| Oryza sativa (indica cultivar-group) cDNA clone:OSIGCSA029L17, full insert sequence Length = 1329
231250con1197	967	702	2e-42	4	FLOUbaf2k19	gb|AY661558.1| Hordeum vulgare subsp. vulgare eIF4E gene locus, complete sequence Length = 439641
231250con1338	588	702	2e-44	4	FLOUbaf2k19	gb|AY661558.1| Hordeum vulgare subsp. vulgare eIF4E gene locus, complete sequence Length = 439641
7190con1795	213	702	2e-45	4	FLOUbaf2k19	gb|AY661558.1| Hordeum vulgare subsp. vulgare eIF4E gene locus, complete sequence Length = 439641
2130A0110con2364	997	702	2e-46	4	FLOUbaf2k19	gb|AY661558.1| Hordeum vulgare subsp. vulgare eIF4E gene locus, complete sequence Length = 439641
111130con421	1536	702	3e-52	4	FLOUbaf2k19	gb|AY661558.1| Hordeum vulgare subsp. vulgare eIF4E gene locus, complete sequence Length = 439641
211230con98	415	702	2e-81	4	FLOUbaf2k19	gb|AY661558.1| Hordeum vulgare subsp. vulgare eIF4E gene locus, complete sequence Length = 439641
131150con812	944	702	6e-86	4	FLOUbaf2k19	gb|AY661558.1| Hordeum vulgare subsp. vulgare eIF4E gene locus, complete sequence Length = 439641
91110con687	399	702	3e-86	4	FLOUbaf2k19	gb|AY661558.1| Hordeum vulgare subsp. vulgare eIF4E gene locus, complete sequence Length = 439641
0120con166	10706	702	5e-98	4	FLOUbaf2k19	gb|AY661558.1| Hordeum vulgare subsp. vulgare eIF4E gene locus, complete sequence Length = 439641
0120con8731	7513	1811	0	4	FLOUbaf30p20	ref|NM_001048316.1| Oryza sativa (japonica cultivar-group) Os01g0107000 (Os01g0107000) mRNA, partial cds Length = 1764
A3150con2	4600	780	e-111	4	FLOUbaf47o09	emb|Z17327.1|HVBARE1 H.vulgare DNA for BARE-1 copia-like retroelement Length = 13271
A3150con790	5007	780	e-106	4	FLOUbaf47o09	emb|Z17327.1|HVBARE1 H.vulgare DNA for BARE-1 copia-like retroelement Length = 13271
A3150con403	3211	780	e-102	4	FLOUbaf47o09	emb|Z17327.1|HVBARE1 H.vulgare DNA for BARE-1 copia-like retroelement Length = 13271
A1130con425	9889	780	2e-42	4	FLOUbaf47o09	emb|Z17327.1|HVBARE1 H.vulgare DNA for BARE-1 copia-like retroelement Length = 13271
3150con1048	8887	780	1e-42	4	FLOUbaf47o09	emb|Z17327.1|HVBARE1 H.vulgare DNA for BARE-1 copia-like retroelement Length = 13271
5170con114	9404	780	1e-42	4	FLOUbaf47o09	emb|Z17327.1|HVBARE1 H.vulgare DNA for BARE-1 copia-like retroelement Length = 13271
91110con657	590	780	6e-48	4	FLOUbaf47o09	emb|Z17327.1|HVBARE1 H.vulgare DNA for BARE-1 copia-like retroelement Length = 13271
191210con1801	2061	780	4e-52	4	FLOUbaf47o09	emb|Z17327.1|HVBARE1 H.vulgare DNA for BARE-1 copia-like retroelement Length = 13271
7190con933	2452	780	3e-56	4	FLOUbaf47o09	emb|Z17327.1|HVBARE1 H.vulgare DNA for BARE-1 copia-like retroelement Length = 13271
171190con1019	675	780	8e-60	4	FLOUbaf47o09	emb|Z17327.1|HVBARE1 H.vulgare DNA for BARE-1 copia-like retroelement Length = 13271
191210con122	11308	780	2e-67	4	FLOUbaf47o09	emb|Z17327.1|HVBARE1 H.vulgare DNA for BARE-1 copia-like retroelement Length = 13271
151170con761	2378	780	3e-71	4	FLOUbaf47o09	emb|Z17327.1|HVBARE1 H.vulgare DNA for BARE-1 copia-like retroelement Length = 13271
A6170con374	1400	780	5e-72	4	FLOUbaf47o09	emb|Z17327.1|HVBARE1 H.vulgare DNA for BARE-1 copia-like retroelement Length = 13271
A7180con73	9528	780	9e-75	4	FLOUbaf47o09	emb|Z17327.1|HVBARE1 H.vulgare DNA for BARE-1 copia-like retroelement Length = 13271
A3150con1203	4489	780	4e-75	4	FLOUbaf47o09	emb|Z17327.1|HVBARE1 H.vulgare DNA for BARE-1 copia-like retroelement Length = 13271
A3150con43	604	780	6e-79	4	FLOUbaf47o09	emb|Z17327.1|HVBARE1 H.vulgare DNA for BARE-1 copia-like retroelement Length = 13271
A3150con58	936	780	2e-79	4	FLOUbaf47o09	emb|Z17327.1|HVBARE1 H.vulgare DNA for BARE-1 copia-like retroelement Length = 13271
A1130con180	4914	780	3e-82	4	FLOUbaf47o09	emb|Z17327.1|HVBARE1 H.vulgare DNA for BARE-1 copia-like retroelement Length = 13271
131150con1046	2120	780	1e-82	4	FLOUbaf47o09	emb|Z17327.1|HVBARE1 H.vulgare DNA for BARE-1 copia-like retroelement Length = 13271
191210con1433	839	780	5e-83	4	FLOUbaf47o09	emb|Z17327.1|HVBARE1 H.vulgare DNA for BARE-1 copia-like retroelement Length = 13271
A3150con734	611	780	2e-85	4	FLOUbaf47o09	emb|Z17327.1|HVBARE1 H.vulgare DNA for BARE-1 copia-like retroelement Length = 13271
A8190con3	3528	780	6e-92	4	FLOUbaf47o09	emb|Z17327.1|HVBARE1 H.vulgare DNA for BARE-1 copia-like retroelement Length = 13271
A8190con295	2307	760	4e-55	4	FLOUbaf4k05	gb|AY661558.1| Hordeum vulgare subsp. vulgare eIF4E gene locus, complete sequence Length = 439641
291310con247	8571	1311	0	4	FLOUbaf54g09	emb|X82937.1|HVRNAJIP H.vulgare mRNA for jasmonate induced protein Length = 1334
291310con308	6857	1019	e-132	4	FLOUbaf58d19	ref|NM_128902.2| Arabidopsis thaliana unknown protein (AT2G33420) mRNA, complete cds Length = 3420
251270con1065	6044	1019	e-125	4	FLOUbaf58d19	ref|NM_128902.2| Arabidopsis thaliana unknown protein (AT2G33420) mRNA, complete cds Length = 3420
A8190con134	23034	1019	e-120	4	FLOUbaf58d19	ref|NM_128902.2| Arabidopsis thaliana unknown protein (AT2G33420) mRNA, complete cds Length = 3420
5170con990	10350	1019	e-103	4	FLOUbaf58d19	ref|NM_128902.2| Arabidopsis thaliana unknown protein (AT2G33420) mRNA, complete cds Length = 3420
271290con737	4453	3537	6e-37	4	FLOUbaf61n02	ref|NM_001072044.1| Oryza sativa (japonica cultivar-group) Os10g0580300 (Os10g0580300) mRNA, complete cds Length = 1620
191210con1207	3996	370	6e-46	4	FLOUbaf69h11	gb|AF474373.1| Hordeum vulgare subsp. vulgare BAC 259I16, complete sequence Length = 124050
171190con501	14728	1688	0	4	FLOUbaf69m08	ref|NM_001050870.1| Oryza sativa (japonica cultivar-group) Os01g0763600 (Os01g0763600) mRNA, complete cds Length = 1616
A6170con455	1025	1040	9e-70	4	FLOUbaf70f19	gb|AY054377.1| Hordeum vulgare clone LTR-INS1 Sukkula retrotransposon long terminal repeat, complete sequence Length = 7575
A6170con650	672	1040	1e-83	4	FLOUbaf70f19	gb|AY054377.1| Hordeum vulgare clone LTR-INS1 Sukkula retrotransposon long terminal repeat, complete sequence Length = 7575
2130A0110con2882	1482	1040	1e-88	4	FLOUbaf70f19	gb|AY054377.1| Hordeum vulgare clone LTR-INS1 Sukkula retrotransposon long terminal repeat, complete sequence Length = 7575
A1130con21	10580	869	5e-58	4	FLOUbaf77e02	emb|BX510348.6| Zebrafish DNA sequence from clone CH211-157E20 in linkage group 6, complete sequence Length = 169275
A8190con32	31611	1917	e-137	4	FLOUbaf86o13	gb|AF474072.1| Hordeum vulgare sp. vulgare cultivar Morex BAC clone 773k14, complete sequence Length = 113510
211230con94	20963	1917	0	4	FLOUbaf86o13	gb|AF474072.1| Hordeum vulgare sp. vulgare cultivar Morex BAC clone 773k14, complete sequence Length = 113510
0120con208	15081	809	e-125	4	FLOUbaf86o14	emb|X64560.1|HVHSP17A H.vulgare hsp17 gene for 17 kd heat shock protein Length = 1515
0120con181	23159	809	0	4	FLOUbaf86o14	emb|X64560.1|HVHSP17A H.vulgare hsp17 gene for 17 kd heat shock protein Length = 1515
91110con589	11159	1003	0	4	FLOUbaf87o08	gb|AY557340.2| Triticum aestivum root hair defective 3 GTP-binding protein (wrsi2) mRNA, complete cds Length = 2800
2130A0110con13	13245	705	2e-58	4	FLOUbaf89b23	emb|X68654.1|HVCW21 H.vulgare Cw-21 mRNA Length = 705
0120con11740	1616	1800	e-119	4	FLOUbaf93j03	gb|AY661558.1| Hordeum vulgare subsp. vulgare eIF4E gene locus, complete sequence Length = 439641
A3150con74	10604	1800	e-119	4	FLOUbaf93j03	gb|AY661558.1| Hordeum vulgare subsp. vulgare eIF4E gene locus, complete sequence Length = 439641
111130con1013	1591	1800	e-118	4	FLOUbaf93j03	gb|AY661558.1| Hordeum vulgare subsp. vulgare eIF4E gene locus, complete sequence Length = 439641
291310con556	827	1800	3e-47	4	FLOUbaf93j03	gb|AY661558.1| Hordeum vulgare subsp. vulgare eIF4E gene locus, complete sequence Length = 439641
A8190con158	765	1800	1e-49	4	FLOUbaf93j03	gb|AY661558.1| Hordeum vulgare subsp. vulgare eIF4E gene locus, complete sequence Length = 439641
111130con1055	21185	1800	1e-50	4	FLOUbaf93j03	gb|AY661558.1| Hordeum vulgare subsp. vulgare eIF4E gene locus, complete sequence Length = 439641
291310con319	1056	1800	3e-51	4	FLOUbaf93j03	gb|AY661558.1| Hordeum vulgare subsp. vulgare eIF4E gene locus, complete sequence Length = 439641
A1130con216	2014	1800	1e-51	4	FLOUbaf93j03	gb|AY661558.1| Hordeum vulgare subsp. vulgare eIF4E gene locus, complete sequence Length = 439641
251270con377	1380	1800	9e-52	4	FLOUbaf93j03	gb|AY661558.1| Hordeum vulgare subsp. vulgare eIF4E gene locus, complete sequence Length = 439641
271290con1571	1016	1800	7e-52	4	FLOUbaf93j03	gb|AY661558.1| Hordeum vulgare subsp. vulgare eIF4E gene locus, complete sequence Length = 439641
271290con1274	379	1800	4e-54	4	FLOUbaf93j03	gb|AY661558.1| Hordeum vulgare subsp. vulgare eIF4E gene locus, complete sequence Length = 439641
0120con174	2864	1800	3e-56	4	FLOUbaf93j03	gb|AY661558.1| Hordeum vulgare subsp. vulgare eIF4E gene locus, complete sequence Length = 439641
251270con671	4880	1800	2e-58	4	FLOUbaf93j03	gb|AY661558.1| Hordeum vulgare subsp. vulgare eIF4E gene locus, complete sequence Length = 439641
A1130con254	7039	1800	0	4	FLOUbaf93j03	gb|AY661558.1| Hordeum vulgare subsp. vulgare eIF4E gene locus, complete sequence Length = 439641
A3150con220	10314	1800	0	4	FLOUbaf93j03	gb|AY661558.1| Hordeum vulgare subsp. vulgare eIF4E gene locus, complete sequence Length = 439641
A6170con430	5826	1800	0	4	FLOUbaf93j03	gb|AY661558.1| Hordeum vulgare subsp. vulgare eIF4E gene locus, complete sequence Length = 439641
A8190con125	5988	1800	0	4	FLOUbaf93j03	gb|AY661558.1| Hordeum vulgare subsp. vulgare eIF4E gene locus, complete sequence Length = 439641
111130con1324	7449	681	e-106	4	FLOUbaf98j03	gb|AY661558.1| Hordeum vulgare subsp. vulgare eIF4E gene locus, complete sequence Length = 439641
A5160con413	21131	681	2e-53	4	FLOUbaf98j03	gb|AY661558.1| Hordeum vulgare subsp. vulgare eIF4E gene locus, complete sequence Length = 439641
2130A0110con2175	7398	2475	2e-69	3	FLOUbaf104j18	gb|AY643844.1|AY643842S3 Hordeum vulgare subsp. vulgare clones BAC 799C8 and 122A5 hardness locus region Length = 160897
211230con504	22277	1098	0	3	FLOUbaf109g04	gb|DQ244596.1| Zea mays clone 9490 mRNA sequence Length = 1012
251270con106	26888	2821	0	3	FLOUbaf113n01	gb|AF155129.1|AF155129 Hordeum vulgare dehydrin 12 (Dhn12) gene, complete cds Length = 2890
291310con1095	10374	1373	0	3	FLOUbaf114g03	gb|DQ223971.1| Triticum aestivum flavonoid O-methyltransferase mRNA, complete cds Length = 1233
171190con28	10287	1527	0	3	FLOUbaf118d06	gb|AF446141.1| Aegilops tauschii LZ-NBS-LRR class RGA, NBS-LRR class RGA, HCBT-like putative defense response protein, and putative alliin lyase genes, complete cds
A3150con609	17952	1527	0	3	FLOUbaf118d06	gb|AF446141.1| Aegilops tauschii LZ-NBS-LRR class RGA, NBS-LRR class RGA, HCBT-like putative defense response protein, and putative alliin lyase genes, complete cds
A6170con9	27157	1889	0	3	FLOUbaf11b08	emb|CT832487.1| Oryza sativa (indica cultivar-group) cDNA clone:OSIGCSA008A02, full insert sequence Length = 1746
171190con21	6266	1717	e-153	3	FLOUbaf120p14	gb|AY485644.1| Triticum monococcum phosphatidylserine decarboxylase, ZCCT2, ZCCT1, and SNF2P genes, complete cds
3150con67	7874	1717	e-149	3	FLOUbaf120p14	gb|AY485644.1| Triticum monococcum phosphatidylserine decarboxylase, ZCCT2, ZCCT1, and SNF2P genes, complete cds
A8190con232	9649	2321	0	3	FLOUbaf127g19	emb|X87690.1|HVRNAGAM1 H.vulgare mRNA for GAMyb protein Length = 2263
131150con1137	1992	1702	9e-59	3	FLOUbaf129b13	gb|DQ351213.1| Hordeum vulgare subsp. vulgare resistance protein (ABC1037) gene, complete cds Length = 25080
291310con331	3685	999	4e-78	3	FLOUbaf129e23	ref|NM_001066115.1| Oryza sativa (japonica cultivar-group) Os07g0462200 (Os07g0462200) mRNA, complete cds Length = 908
291310con818	929	2393	3e-32	3	FLOUbaf133f21	gb|AY368673.1| Triticum turgidum HMW-glutenin locus, complete sequence Length = 285506
3150con1229	19946	4451	2e-74	3	FLOUbaf133n17	emb|CT009588.1| Triticum turgidum Length = 136372
5170con76	4124	4451	1e-81	3	FLOUbaf133n17	emb|CT009588.1| Triticum turgidum Length = 136372
111130con222	16989	4451	0	3	FLOUbaf133n17	emb|CT009588.1| Triticum turgidum Length = 136372
131150con25	16291	4451	0	3	FLOUbaf133n17	emb|CT009588.1| Triticum turgidum Length = 136372
A8190con84	50397	4451	0	3	FLOUbaf133n17	emb|CT009588.1| Triticum turgidum Length = 136372
A8190con8	19669	932	8e-83	3	FLOUbaf136l12	gb|AF474373.1| Hordeum vulgare subsp. vulgare BAC 259I16, complete sequence Length = 124050
211230con1351	15883	3865	5e-93	3	FLOUbaf137j16	gb|AC136970.2| Oryza sativa (japonica cultivar-group) chromosome 11 clone OSJNBa0074L01, complete sequence Length = 115339
91110con35	20101	3865	6e-96	3	FLOUbaf137j16	gb|AC136970.2| Oryza sativa (japonica cultivar-group) chromosome 11 clone OSJNBa0074L01, complete sequence Length = 115339
A3150con658	10251	1724	0	3	FLOUbaf143k16	emb|AJ583532.1| Triticum aestivum mRNA for cytochrome P450 (CYP98A12 gene) Length = 1774
191210con1611	7233	1689	0	3	FLOUbaf149j12	emb|Y09741.1|HVBTUBI Hordeum vulgare mRNA for beta-tubulin 1 Length = 1646
151170con1295	617	2741	1e-52	3	FLOUbaf155o08	gb|AF521177.1| Hordeum vulgare contig 211252, complete sequence Length = 211664
A5160con143	22043	1059	e-114	3	FLOUbaf157a18	gb|AY642926.1| Hordeum vulgare BAC CC24_14, complete sequence Length = 184425
A8190con29	2488	1010	2e-44	3	FLOUbaf159i08	gb|AF474373.1| Hordeum vulgare subsp. vulgare BAC 259I16, complete sequence Length = 124050
A8190con13	7082	1010	2e-50	3	FLOUbaf159i08	gb|AF474373.1| Hordeum vulgare subsp. vulgare BAC 259I16, complete sequence Length = 124050
A8190con108	1431	651	2e-34	3	FLOUbaf159o14	gb|AY661558.1| Hordeum vulgare subsp. vulgare eIF4E gene locus, complete sequence Length = 439641
151170con131	520	651	7e-35	3	FLOUbaf159o14	gb|AY661558.1| Hordeum vulgare subsp. vulgare eIF4E gene locus, complete sequence Length = 439641
191210con1712	470	651	2e-44	3	FLOUbaf159o14	gb|AY661558.1| Hordeum vulgare subsp. vulgare eIF4E gene locus, complete sequence Length = 439641
111130con450	22228	2775	0	3	FLOUbaf161f08	gb|AY106137.1| Zea mays PCO108975 mRNA sequence Length = 2093
111130con76	10831	1819	e-167	3	FLOUbaf172a01	ref|NM_001049832.1| Oryza sativa (japonica cultivar-group) Os01g0549700 (Os01g0549700) mRNA, partial cds Length = 1863
91110con551	8646	2716	e-105	3	FLOUbaf23g15	gb|AF521177.1| Hordeum vulgare contig 211252, complete sequence Length = 211664
291310con570	2936	1489	0	3	FLOUbaf29j17	gb|AY661558.1| Hordeum vulgare subsp. vulgare eIF4E gene locus, complete sequence Length = 439641
191210con1757	573	702	2e-35	3	FLOUbaf2k19	gb|AY661558.1| Hordeum vulgare subsp. vulgare eIF4E gene locus, complete sequence Length = 439641
A8190con120	25380	1624	9e-37	3	FLOUbaf30k01	gb|DQ154923.1| Hordeum vulgare RAB7 (RAB7) gene, exons 1 through 6 and partial cds
191210con941	17006	1624	6e-37	3	FLOUbaf30k01	gb|DQ154923.1| Hordeum vulgare RAB7 (RAB7) gene, exons 1 through 6 and partial cds
131150con1908	10255	2864	2e-60	3	FLOUbaf30p09	gb|AF254799.1|AF254799 Hordeum vulgare tonoplast intrinsic protein 1 (TIP1), tonoplast intrinsic protein 2 (TIP2), and Rar1 (Rar1) genes, complete cds Length = 65979
2130A0110con2181	11907	2592	1e-98	3	FLOUbaf31a11	dbj|AP008207.1| Oryza sativa (japonica cultivar-group) genomic DNA, chromosome 1 Length = 43261740
2130A0110con79	5333	3059	0	3	FLOUbaf35k03	dbj|D13472.2|BLYINOPP Hordeum vulgare mRNA for vacuolar membrane proton-translocating inorganic pyrophosphatase, complete cds Length = 2649
171190con239	10554	1536	0	3	FLOUbaf36c21	gb|AY111237.1| Zea mays CL1948_1 mRNA sequence Length = 1481
0120con11646	18975	904	0	3	FLOUbaf36p12	emb|CT834315.1| Oryza sativa (indica cultivar-group) cDNA clone:OSIGCSN021J17, full insert sequence Length = 946
211230con51	19620	1292	0	3	FLOUbaf3m14	gb|AC120987.2| Oryza sativa (japonica cultivar-group) chromosome 5 clone OSJNBa0007A06, complete sequence Length = 148029
A3150con1225	801	780	8e-51	3	FLOUbaf47o09	emb|Z17327.1|HVBARE1 H.vulgare DNA for BARE-1 copia-like retroelement Length = 13271
A3150con24	796	780	1e-58	3	FLOUbaf47o09	emb|Z17327.1|HVBARE1 H.vulgare DNA for BARE-1 copia-like retroelement Length = 13271
A3150con41	8468	760	0	3	FLOUbaf4k05	gb|AY661558.1| Hordeum vulgare subsp. vulgare eIF4E gene locus, complete sequence Length = 439641
0120con9294	12524	837	0	3	FLOUbaf51b19	ref|NM_001048485.1| Oryza sativa (japonica cultivar-group) Os01g0135700 (Os01g0135700) mRNA, partial cds Length = 889
A1130con79	12344	1046	5e-43	3	FLOUbaf53c10	ref|NM_001070153.1| Oryza sativa (japonica cultivar-group) Os09g0507800 (Os09g0507800) mRNA, complete cds Length = 1055
A3150con17	26765	3115	8e-90	3	FLOUbaf54c10	gb|U56406.1|HVU56406 Hordeum vulgare methyljasmonate-inducible lipoxygenase 2 mRNA, complete cds Length = 3054
2130A0110con2206	8459	746	0	3	FLOUbaf59g03	gb|AY534122.1|SEG_AY534122S1 Aegilops tauschii transposon XJ, complete sequence
251270con770	6636	1320	0	3	FLOUbaf59o12	gb|AF112967.1| Triticum aestivum beta-1,3-glucanase precursor (Glb3) mRNA, complete cds Length = 1439
291310con24	12426	1766	0	3	FLOUbaf61h24	gb|AY643843.1|AY643842S2 Hordeum vulgare subsp. vulgare clones BAC 519K7 and 799C8 hardness locus region Length = 129099
211230con62	15102	3537	9e-39	3	FLOUbaf61n02	ref|NM_001072044.1| Oryza sativa (japonica cultivar-group) Os10g0580300 (Os10g0580300) mRNA, complete cds Length = 1620
271290con1086	12187	1046	0	3	FLOUbaf65l14	emb|CT831887.1| Oryza sativa (indica cultivar-group) cDNA clone:OSIGCSA004G05, full insert sequence Length = 880
291310con359	13302	1794	0	3	FLOUbaf66f18	gb|AY643843.1|AY643842S2 Hordeum vulgare subsp. vulgare clones BAC 519K7 and 799C8 hardness locus region Length = 129099
0120con502	30926	370	4e-36	3	FLOUbaf69h11	gb|AF474373.1| Hordeum vulgare subsp. vulgare BAC 259I16, complete sequence Length = 124050
A6170con233	10373	370	4e-40	3	FLOUbaf69h11	gb|AF474373.1| Hordeum vulgare subsp. vulgare BAC 259I16, complete sequence Length = 124050
211230con851	513	370	3e-43	3	FLOUbaf69h11	gb|AF474373.1| Hordeum vulgare subsp. vulgare BAC 259I16, complete sequence Length = 124050
291310con683	3202	915	6e-64	3	FLOUbaf72l09	ref|NM_001049477.1| Oryza sativa (japonica cultivar-group) Os01g0338000 (Os01g0338000) mRNA, complete cds Length = 1150
A5160con318	12521	2533	0	3	FLOUbaf76m10	gb|AF474071.1| Hordeum vulgare subsp. vulgare cultivar Morex BAC clone 745c13, complete sequence Length = 102842
91110con1059	4163	1566	1e-50	3	FLOUbaf77n02	ref|NM_001048912.1| Oryza sativa (japonica cultivar-group) Os01g0212100 (Os01g0212100) mRNA, complete cds Length = 2579
A3150con643	11821	1322	e-154	3	FLOUbaf79f01	ref|NM_001051079.1| Oryza sativa (japonica cultivar-group) Os01g0802100 (Os01g0802100) mRNA, complete cds Length = 1611
151170con611	13879	1509	2e-48	3	FLOUbaf80e14	gb|AY040833.1| Hordeum vulgare Ty3/gypsy retrotransposon cereba gag-pol polyprotein gene, partial cds Length = 3603
A8190con247	29806	2271	0	3	FLOUbaf95f15
A3150con234	20455	1466	0	3	FLOUbaf98d18	emb|CT837748.1| Oryza sativa (indica cultivar-group) cDNA clone:OSIGCRA129A20, full insert sequence Length = 1432
2130A0110con3077	20870	1078	7e-71	3	FLOUbaf9h20	ref|NM_001056419.1| Oryza sativa (japonica cultivar-group) Os03g0305600 (Os03g0305600) mRNA, complete cds Length = 839
251270con797	3741	1768	6e-49	2	FLOUbaf100c06	emb|CT830183.1| Oryza sativa (indica cultivar-group) cDNA clone:OSIGCEA013A05, full insert sequence Length = 1879
A3150con1067	28834	630	9e-62	2	FLOUbaf100j08	gb|AC163637.4| Mus musculus BAC clone RP23-186O3 from chromosome 9, complete sequence Length = 215370
3150con1034	15181	922	0	2	FLOUbaf100p04	gb|BT009558.1| Triticum aestivum clone wre1n.pk0001.e3:fis, full insert mRNA sequence Length = 711
A1130con274	15280	922	0	2	FLOUbaf100p04	gb|BT009558.1| Triticum aestivum clone wre1n.pk0001.e3:fis, full insert mRNA sequence Length = 711
171190con500	30764	2475	1e-91	2	FLOUbaf104j18	gb|AY643844.1|AY643842S3 Hordeum vulgare subsp. vulgare clones BAC 799C8 and 122A5 hardness locus region Length = 160897
5170con124	15143	1725	0	2	FLOUbaf106h07	gb|BT016271.1| Zea mays clone Contig104 mRNA sequence Length = 1430
A1130con199	15553	1725	0	2	FLOUbaf106h07	gb|BT016271.1| Zea mays clone Contig104 mRNA sequence Length = 1430
0120con10005	10896	2587	3e-62	2	FLOUbaf109e18	ref|NM_001065425.1| Oryza sativa (japonica cultivar-group) Os07g0147900 (Os07g0147900) mRNA, complete cds Length = 1419
5170con704	5919	2271	1e-32	2	FLOUbaf109k13	ref|NM_001052039.1| Oryza sativa (japonica cultivar-group) Os01g0966700 (Os01g0966700) mRNA, complete cds Length = 2099
2130A0110con2429	13106	1590	5e-37	2	FLOUbaf10c10	gb|AY103845.1| Zea mays PCO078224 mRNA sequence Length = 1136
111130con1172	10430	1590	2e-45	2	FLOUbaf10c10	gb|AY103845.1| Zea mays PCO078224 mRNA sequence Length = 1136
7190con518	1717	1590	2e-47	2	FLOUbaf10c10	gb|AY103845.1| Zea mays PCO078224 mRNA sequence Length = 1136
7190con368	6942	1590	7e-50	2	FLOUbaf10c10	gb|AY103845.1| Zea mays PCO078224 mRNA sequence Length = 1136
A5160con346	16495	1590	2e-52	2	FLOUbaf10c10	gb|AY103845.1| Zea mays PCO078224 mRNA sequence Length = 1136
231250con17	9406	1590	2e-78	2	FLOUbaf10c10	gb|AY103845.1| Zea mays PCO078224 mRNA sequence Length = 1136
A6170con24	11062	1590	8e-91	2	FLOUbaf10c10	gb|AY103845.1| Zea mays PCO078224 mRNA sequence Length = 1136
A8190con180	14834	1590	2e-98	2	FLOUbaf10c10	gb|AY103845.1| Zea mays PCO078224 mRNA sequence Length = 1136
5170con589	12314	961	0	2	FLOUbaf112d05	ref|NM_001048612.1| Oryza sativa (japonica cultivar-group) Os01g0158400 (Os01g0158400) mRNA, complete cds Length = 942
2130A0110con2361	11974	2821	e-169	2	FLOUbaf113n01	gb|AF155129.1|AF155129 Hordeum vulgare dehydrin 12 (Dhn12) gene, complete cds Length = 2890
3150con4	3980	2821	e-116	2	FLOUbaf113n01	gb|AF155129.1|AF155129 Hordeum vulgare dehydrin 12 (Dhn12) gene, complete cds Length = 2890
A7180con233	22275	2821	e-115	2	FLOUbaf113n01	gb|AF155129.1|AF155129 Hordeum vulgare dehydrin 12 (Dhn12) gene, complete cds Length = 2890
191210con114	15548	2821	e-105	2	FLOUbaf113n01	gb|AF155129.1|AF155129 Hordeum vulgare dehydrin 12 (Dhn12) gene, complete cds Length = 2890
251270con50	12993	2821	5e-43	2	FLOUbaf113n01	gb|AF155129.1|AF155129 Hordeum vulgare dehydrin 12 (Dhn12) gene, complete cds Length = 2890
251270con322	9604	2821	2e-45	2	FLOUbaf113n01	gb|AF155129.1|AF155129 Hordeum vulgare dehydrin 12 (Dhn12) gene, complete cds Length = 2890
A1130con368	35681	2821	2e-47	2	FLOUbaf113n01	gb|AF155129.1|AF155129 Hordeum vulgare dehydrin 12 (Dhn12) gene, complete cds Length = 2890
291310con65	11668	2821	2e-54	2	FLOUbaf113n01	gb|AF155129.1|AF155129 Hordeum vulgare dehydrin 12 (Dhn12) gene, complete cds Length = 2890
0120con11975	882	2821	3e-60	2	FLOUbaf113n01	gb|AF155129.1|AF155129 Hordeum vulgare dehydrin 12 (Dhn12) gene, complete cds Length = 2890
5170con40	8764	2821	7e-63	2	FLOUbaf113n01	gb|AF155129.1|AF155129 Hordeum vulgare dehydrin 12 (Dhn12) gene, complete cds Length = 2890
151170con368	16338	2821	0	2	FLOUbaf113n01	gb|AF155129.1|AF155129 Hordeum vulgare dehydrin 12 (Dhn12) gene, complete cds Length = 2890
A5160con30	39702	2821	0	2	FLOUbaf113n01	gb|AF155129.1|AF155129 Hordeum vulgare dehydrin 12 (Dhn12) gene, complete cds Length = 2890
A7180con123	20355	2821	0	2	FLOUbaf113n01	gb|AF155129.1|AF155129 Hordeum vulgare dehydrin 12 (Dhn12) gene, complete cds Length = 2890
A3150con9	32006	1662	0	2	FLOUbaf113p19	ref|NM_001051077.1| Oryza sativa (japonica cultivar-group) Os01g0801700 (Os01g0801700) mRNA, complete cds Length = 1530
291310con397	13111	1902	2e-76	2	FLOUbaf115n24	ref|NM_001049879.1| Oryza sativa (japonica cultivar-group) Os01g0559600 (Os01g0559600) mRNA, complete cds Length = 1935
7190con37	10039	3261	0	2	FLOUbaf117d04	ref|NM_001057261.1| Oryza sativa (japonica cultivar-group) Os03g0637800 (Os03g0637800) mRNA, complete cds Length = 3771
5170con614	3574	1527	e-130	2	FLOUbaf118d06	gb|AF446141.1| Aegilops tauschii LZ-NBS-LRR class RGA, NBS-LRR class RGA, HCBT-like putative defense response protein, and putative alliin lyase genes, complete cds
A3150con154	10059	1527	2e-75	2	FLOUbaf118d06	gb|AF446141.1| Aegilops tauschii LZ-NBS-LRR class RGA, NBS-LRR class RGA, HCBT-like putative defense response protein, and putative alliin lyase genes, complete cds
5170con891	21107	1527	3e-82	2	FLOUbaf118d06	gb|AF446141.1| Aegilops tauschii LZ-NBS-LRR class RGA, NBS-LRR class RGA, HCBT-like putative defense response protein, and putative alliin lyase genes, complete cds
251270con473	21793	1889	0	2	FLOUbaf11b08	emb|CT832487.1| Oryza sativa (indica cultivar-group) cDNA clone:OSIGCSA008A02, full insert sequence Length = 1746
131150con1572	16664	902	0	2	FLOUbaf11h13	ref|NM_001050583.1| Oryza sativa (japonica cultivar-group) Os01g0711600 (Os01g0711600) mRNA, complete cds Length = 1102
251270con354	1369	1594	0	2	FLOUbaf11l15	emb|X67099.1|HV13GEIII H.vulgare gene for 1,3-glucan endohydrolase isoenzyme III Length = 2349
251270con495	1771	1594	0	2	FLOUbaf11l15	emb|X67099.1|HV13GEIII H.vulgare gene for 1,3-glucan endohydrolase isoenzyme III Length = 2349
151170con381	7826	2117	0	2	FLOUbaf120b08	ref|NM_001050605.1| Oryza sativa (japonica cultivar-group) Os01g0716400 (Os01g0716400) mRNA, complete cds Length = 1869
191210con8	37202	1717	6e-76	2	FLOUbaf120p14	gb|AY485644.1| Triticum monococcum phosphatidylserine decarboxylase, ZCCT2, ZCCT1, and SNF2P genes, complete cds
191210con119	14147	1272	2e-82	2	FLOUbaf124p17	gb|AF225922.1|AF225922 Oryza sativa secretory carrier membrane protein (SC) mRNA, complete cds Length = 1047
231250con410	6519	900	0	2	FLOUbaf125i05	ref|NM_001066115.1| Oryza sativa (japonica cultivar-group) Os07g0462200 (Os07g0462200) mRNA, complete cds Length = 908
2130A0110con39	27457	2806	3e-61	2	FLOUbaf126k14	ref|NM_001056281.1| Oryza sativa (japonica cultivar-group) Os03g0281900 (Os03g0281900) mRNA, complete cds Length = 2692
131150con583	4800	1253	0	2	FLOUbaf127b18	ref|NM_001050517.1| Oryza sativa (japonica cultivar-group) Os01g0700000 (Os01g0700000) mRNA, complete cds Length = 1396
3150con1353	12364	2934	0	2	FLOUbaf127h16	emb|AJ619780.1| Avena strigosa partial rga gene for NBS-LRR-like resistance protein 8 Length = 530
3150con1441	13880	2934	0	2	FLOUbaf127h16	emb|AJ619780.1| Avena strigosa partial rga gene for NBS-LRR-like resistance protein 8 Length = 530
291310con529	20850	1798	0	2	FLOUbaf128f05	gb|BT019031.1| Zea mays clone Contig540.F mRNA sequence Length = 1449
91110con514	13195	1920	e-173	2	FLOUbaf129b04	gb|AY106675.1| Zea mays PCO105242 mRNA sequence Length = 730
A7180con110	16275	1414	e-135	2	FLOUbaf129k20	emb|CT829757.1| Oryza sativa (indica cultivar-group) cDNA clone:OSIGCRA107N16, full insert sequence Length = 1624
231250con122	12181	1783	0	2	FLOUbaf12m08	ref|NM_001049988.1| Oryza sativa (japonica cultivar-group) Os01g0591000 (Os01g0591000) mRNA, complete cds Length = 1854
251270con38	10414	672	0	2	FLOUbaf130n04	ref|NM_001051846.1| Oryza sativa (japonica cultivar-group) Os01g0934400 (Os01g0934400) mRNA, partial cds Length = 719
2130A0110con2390	11151	2389	0	2	FLOUbaf131e13	gb|BT009158.1| Triticum aestivum clone wl1n.pk0078.e1:fis, full insert mRNA sequence Length = 968
2130A0110con2823	2707	1729	8e-63	2	FLOUbaf131e16	emb|AJ234516.1|HVU234516 Hordeum vulgare genomic DNA fragment
171190con376	12565	4451	e-156	2	FLOUbaf133n17	emb|CT009588.1| Triticum turgidum Length = 136372
251270con56	7170	4451	e-129	2	FLOUbaf133n17	emb|CT009588.1| Triticum turgidum Length = 136372
251270con709	5753	4451	e-109	2	FLOUbaf133n17	emb|CT009588.1| Triticum turgidum Length = 136372
211230con1314	4727	4451	2e-46	2	FLOUbaf133n17	emb|CT009588.1| Triticum turgidum Length = 136372
3150con60	13779	4451	1e-80	2	FLOUbaf133n17	emb|CT009588.1| Triticum turgidum Length = 136372
A1130con81	9951	4451	1e-80	2	FLOUbaf133n17	emb|CT009588.1| Triticum turgidum Length = 136372
271290con1656	2692	4451	1e-86	2	FLOUbaf133n17	emb|CT009588.1| Triticum turgidum Length = 136372
A8190con119	14878	4451	2e-95	2	FLOUbaf133n17	emb|CT009588.1| Triticum turgidum Length = 136372
211230con270	7423	4451	0	2	FLOUbaf133n17	emb|CT009588.1| Triticum turgidum Length = 136372
231250con342	11000	4451	0	2	FLOUbaf133n17	emb|CT009588.1| Triticum turgidum Length = 136372
A7180con7	22692	932	e-161	2	FLOUbaf136l12	gb|AF474373.1| Hordeum vulgare subsp. vulgare BAC 259I16, complete sequence Length = 124050
A7180con156	2582	932	e-134	2	FLOUbaf136l12	gb|AF474373.1| Hordeum vulgare subsp. vulgare BAC 259I16, complete sequence Length = 124050
A3150con1063	1115	932	e-131	2	FLOUbaf136l12	gb|AF474373.1| Hordeum vulgare subsp. vulgare BAC 259I16, complete sequence Length = 124050
A1130con573	12353	932	e-121	2	FLOUbaf136l12	gb|AF474373.1| Hordeum vulgare subsp. vulgare BAC 259I16, complete sequence Length = 124050
A7180con12	9247	932	e-109	2	FLOUbaf136l12	gb|AF474373.1| Hordeum vulgare subsp. vulgare BAC 259I16, complete sequence Length = 124050
231250con610	2638	932	1e-37	2	FLOUbaf136l12	gb|AF474373.1| Hordeum vulgare subsp. vulgare BAC 259I16, complete sequence Length = 124050
A3150con343	943	932	1e-40	2	FLOUbaf136l12	gb|AF474373.1| Hordeum vulgare subsp. vulgare BAC 259I16, complete sequence Length = 124050
A1130con572	5104	932	1e-57	2	FLOUbaf136l12	gb|AF474373.1| Hordeum vulgare subsp. vulgare BAC 259I16, complete sequence Length = 124050
2130A0110con2516	1013	932	8e-61	2	FLOUbaf136l12	gb|AF474373.1| Hordeum vulgare subsp. vulgare BAC 259I16, complete sequence Length = 124050
2130A0110con2503	1738	932	6e-75	2	FLOUbaf136l12	gb|AF474373.1| Hordeum vulgare subsp. vulgare BAC 259I16, complete sequence Length = 124050
A1130con817	4045	932	4e-75	2	FLOUbaf136l12	gb|AF474373.1| Hordeum vulgare subsp. vulgare BAC 259I16, complete sequence Length = 124050
A8190con271	7047	932	2e-75	2	FLOUbaf136l12	gb|AF474373.1| Hordeum vulgare subsp. vulgare BAC 259I16, complete sequence Length = 124050
A8190con286	6602	932	3e-86	2	FLOUbaf136l12	gb|AF474373.1| Hordeum vulgare subsp. vulgare BAC 259I16, complete sequence Length = 124050
A3150con30	29962	1432	8e-50	2	FLOUbaf137c05	ref|NM_001055562.1| Oryza sativa (japonica cultivar-group) Os03g0159100 (Os03g0159100) mRNA, complete cds Length = 1499
7190con1843	562	3865	2e-53	2	FLOUbaf137j16	gb|AC136970.2| Oryza sativa (japonica cultivar-group) chromosome 11 clone OSJNBa0074L01, complete sequence Length = 115339
5170con1169	776	3865	2e-54	2	FLOUbaf137j16	gb|AC136970.2| Oryza sativa (japonica cultivar-group) chromosome 11 clone OSJNBa0074L01, complete sequence Length = 115339
191210con841	1193	3865	6e-65	2	FLOUbaf137j16	gb|AC136970.2| Oryza sativa (japonica cultivar-group) chromosome 11 clone OSJNBa0074L01, complete sequence Length = 115339
171190con955	7000	3865	0	2	FLOUbaf137j16	gb|AC136970.2| Oryza sativa (japonica cultivar-group) chromosome 11 clone OSJNBa0074L01, complete sequence Length = 115339
191210con2004	4644	3865	0	2	FLOUbaf137j16	gb|AC136970.2| Oryza sativa (japonica cultivar-group) chromosome 11 clone OSJNBa0074L01, complete sequence Length = 115339
5170con761	16059	2601	0	2	FLOUbaf13c17	dbj|AK243477.1| Oryza sativa (japonica cultivar-group) cDNA, clone: J100072I17, full insert sequence Length = 1380
251270con52	16489	1894	0	2	FLOUbaf13i21	gb|AY110366.1| Zea mays CL67890_1 mRNA sequence Length = 791
0120con11374	8103	1196	9e-56	2	FLOUbaf140j01	ref|NM_001049556.1| Oryza sativa (japonica cultivar-group) Os01g0360600 (Os01g0360600) mRNA, complete cds Length = 1081
291310con509	2533	2690	9e-69	2	FLOUbaf140k21	emb|X67960.1|HVGRP94HO H.vulgare mRNA for GRP94 homologue Length = 2682
5170con25	17523	1320	0	2	FLOUbaf142j22	dbj|AK067805.1| Oryza sativa (japonica cultivar-group) cDNA clone:J013119N08, full insert sequence Length = 1301
2130A0110con2417	9946	1551	2e-60	2	FLOUbaf142o15	gb|AF474373.1| Hordeum vulgare subsp. vulgare BAC 259I16, complete sequence Length = 124050
A7180con262	16700	1551	5e-62	2	FLOUbaf142o15	gb|AF474373.1| Hordeum vulgare subsp. vulgare BAC 259I16, complete sequence Length = 124050
0120con12291	13972	1551	4e-62	2	FLOUbaf142o15	gb|AF474373.1| Hordeum vulgare subsp. vulgare BAC 259I16, complete sequence Length = 124050
151170con383	13807	2058	8e-39	2	FLOUbaf143h02	dbj|AP008215.1| Oryza sativa (japonica cultivar-group) genomic DNA, chromosome 9 Length = 22696651
291310con77	36481	2058	2e-41	2	FLOUbaf143h02	dbj|AP008215.1| Oryza sativa (japonica cultivar-group) genomic DNA, chromosome 9 Length = 22696651
111130con224	17243	2221	0	2	FLOUbaf144o11	ref|NM_001051212.1| Oryza sativa (japonica cultivar-group) Os01g0826900 (Os01g0826900) mRNA, complete cds Length = 2551
151170con898	13483	2993	0	2	FLOUbaf145o17	ref|NM_001050616.1| Oryza sativa (japonica cultivar-group) Os01g0719100 (Os01g0719100) mRNA, complete cds Length = 1692
111130con283	10883	2646	1e-43	2	FLOUbaf14g17	dbj|AP008216.1| Oryza sativa (japonica cultivar-group) genomic DNA, chromosome 10 Length = 22685906
A6170con66	55333	2646	0	2	FLOUbaf14g17	dbj|AP008216.1| Oryza sativa (japonica cultivar-group) genomic DNA, chromosome 10 Length = 22685906
7190con1585	31237	4094	0	2	FLOUbaf154p20	dbj|AB281487.1| Triticum aestivum TaSK5 mRNA for Shaggy-like kinase, complete cds Length = 1819
A5160con25	37234	2066	0	2	FLOUbaf155i13	dbj|AK242655.1| Oryza sativa (japonica cultivar-group) cDNA, clone: J090026K18, full insert sequence Length = 2052
A5160con208	7526	1522	0	2	FLOUbaf155n03	dbj|AK119536.1| Oryza sativa (japonica cultivar-group) cDNA clone:001-204-B07, full insert sequence Length = 1315
A8190con240	21854	1059	e-118	2	FLOUbaf157a18	gb|AY642926.1| Hordeum vulgare BAC CC24_14, complete sequence Length = 184425
0120con12031	5024	1059	4e-32	2	FLOUbaf157a18	gb|AY642926.1| Hordeum vulgare BAC CC24_14, complete sequence Length = 184425
251270con1084	345	1010	5e-35	2	FLOUbaf159i08	gb|AF474373.1| Hordeum vulgare subsp. vulgare BAC 259I16, complete sequence Length = 124050
A3150con1146	374	1010	3e-39	2	FLOUbaf159i08	gb|AF474373.1| Hordeum vulgare subsp. vulgare BAC 259I16, complete sequence Length = 124050
A7180con225	2746	1010	2e-39	2	FLOUbaf159i08	gb|AF474373.1| Hordeum vulgare subsp. vulgare BAC 259I16, complete sequence Length = 124050
A1130con762	687	1010	6e-42	2	FLOUbaf159i08	gb|AF474373.1| Hordeum vulgare subsp. vulgare BAC 259I16, complete sequence Length = 124050
7190con987	274	1010	6e-43	2	FLOUbaf159i08	gb|AF474373.1| Hordeum vulgare subsp. vulgare BAC 259I16, complete sequence Length = 124050
A3150con1137	729	1010	1e-61	2	FLOUbaf159i08	gb|AF474373.1| Hordeum vulgare subsp. vulgare BAC 259I16, complete sequence Length = 124050
171190con458	1635	651	5e-32	2	FLOUbaf159o14	gb|AY661558.1| Hordeum vulgare subsp. vulgare eIF4E gene locus, complete sequence Length = 439641
151170con1529	1221	651	1e-32	2	FLOUbaf159o14	gb|AY661558.1| Hordeum vulgare subsp. vulgare eIF4E gene locus, complete sequence Length = 439641
2130A0110con2376	3169	651	4e-34	2	FLOUbaf159o14	gb|AY661558.1| Hordeum vulgare subsp. vulgare eIF4E gene locus, complete sequence Length = 439641
3150con1977	2656	651	2e-36	2	FLOUbaf159o14	gb|AY661558.1| Hordeum vulgare subsp. vulgare eIF4E gene locus, complete sequence Length = 439641
7190con52	15902	2110	0	2	FLOUbaf15h08	gb|BT009251.1| Triticum aestivum clone wlk4.pk0006.e8:fis, full insert mRNA sequence Length = 1553
A5160con377	13931	1462	0	2	FLOUbaf160h15	emb|CT832155.1| Oryza sativa (indica cultivar-group) cDNA clone:OSIGCSA017K02, full insert sequence Length = 1360
271290con1419	6586	1886	0	2	FLOUbaf163a08	ref|NM_001051985.1| Oryza sativa (japonica cultivar-group) Os01g0958000 (Os01g0958000) mRNA, complete cds Length = 1865
191210con1648	3240	921	2e-85	2	FLOUbaf164c18	gb|DQ128061.1| Triticum aestivum clone p8-2, genomic sequence Length = 248
251270con40	3947	1300	2e-86	2	FLOUbaf166l06	dbj|AP008214.1| Oryza sativa (japonica cultivar-group) genomic DNA, chromosome 8 Length = 28434780
A5160con9	25657	1158	7e-47	2	FLOUbaf170d18	gb|AY663391.1| Triticum turgidum cultivar Langdon clone BAC 1156G16, complete sequence Length = 187012
151170con1223	2906	895	0	2	FLOUbaf170j02	ref|NM_001062622.1| Oryza sativa (japonica cultivar-group) Os05g0524100 (Os05g0524100) mRNA, partial cds Length = 974
151170con927	12634	895	0	2	FLOUbaf170j02	ref|NM_001062622.1| Oryza sativa (japonica cultivar-group) Os05g0524100 (Os05g0524100) mRNA, partial cds Length = 974
271290con54	2278	1948	4e-83	2	FLOUbaf171p16	emb|CT831097.1| Oryza sativa (indica cultivar-group) cDNA clone:OSIGCPI228M12, full insert sequence Length = 2012
171190con1348	2596	2212	e-100	2	FLOUbaf173k07
291310con647	6676	2576	0	2	FLOUbaf174i06	ref|NM_001055615.1| Oryza sativa (japonica cultivar-group) Os03g0167200 (Os03g0167200) mRNA, complete cds Length = 2524
0120con11062	31662	1322	0	2	FLOUbaf176i17	ref|NM_001058696.1| Oryza sativa (japonica cultivar-group) Os04g0175600 (Os04g0175600) mRNA, complete cds Length = 1362
A8190con226	53239	996	e-177	2	FLOUbaf18m07	gb|DQ244598.1| Zea mays clone 9510 mRNA sequence Length = 930
271290con17	1228	1480	0	2	FLOUbaf19o10	dbj|AP008208.1| Oryza sativa (japonica cultivar-group) genomic DNA, chromosome 2 Length = 35954743
A7180con329	14815	3611	0	2	FLOUbaf20d11	dbj|AK063986.1| Oryza sativa (japonica cultivar-group) cDNA clone:001-124-D10, full insert sequence Length = 1907
131150con1512	256	2716	e-102	2	FLOUbaf23g15	gb|AF521177.1| Hordeum vulgare contig 211252, complete sequence Length = 211664
151170con1485	900	2716	2e-48	2	FLOUbaf23g15	gb|AF521177.1| Hordeum vulgare contig 211252, complete sequence Length = 211664
231250con61	6418	953	0	2	FLOUbaf23m11	dbj|AK104876.1| Oryza sativa (japonica cultivar-group) cDNA clone:001-044-E07, full insert sequence Length = 864
171190con626	2848	1074	0	2	FLOUbaf24h17	emb|AJ419775.1|HVU419775 Hordeum vulgare mRNA for glutathione-S-transferase I subunit (gstI gene) Length = 895
A8190con18	26599	969	e-152	2	FLOUbaf26j06	gb|DQ245093.1| Zea mays clone 12935 mRNA sequence Length = 803
291310con981	3554	1615	0	2	FLOUbaf26o23	emb|BX088648.9| Mouse DNA sequence from clone RP23-156M16 on chromosome 11, complete sequence Length = 199838
A7180con117	11521	1986	0	2	FLOUbaf27f08	gb|BT018131.1| Zea mays clone EL01N0554D08.c mRNA sequence Length = 1060
271290con33	3318	925	0	2	FLOUbaf27p07	gb|AC073492.18| Homo sapiens Xp BAC RP11-460J19 (Roswell Park Cancer Institute Human BAC Library) complete sequence Length = 155567
291310con29	12615	1608	3e-44	2	FLOUbaf28e04	emb|CT832024.1| Oryza sativa (indica cultivar-group) cDNA clone:OSIGCFA242E10, full insert sequence Length = 2240
171190con350	14891	1608	4e-50	2	FLOUbaf28e04	emb|CT832024.1| Oryza sativa (indica cultivar-group) cDNA clone:OSIGCFA242E10, full insert sequence Length = 2240
111130con284	10741	1608	3e-59	2	FLOUbaf28e04	emb|CT832024.1| Oryza sativa (indica cultivar-group) cDNA clone:OSIGCFA242E10, full insert sequence Length = 2240
251270con344	12409	858	e-105	2	FLOUbaf28o10	emb|CT829838.1| Oryza sativa (indica cultivar-group) cDNA clone:OSIGCSN056J04, full insert sequence Length = 787
191210con5	3000	1489	e-120	2	FLOUbaf29j17	gb|AY661558.1| Hordeum vulgare subsp. vulgare eIF4E gene locus, complete sequence Length = 439641
171190con744	11296	1668	0	2	FLOUbaf2b21	gb|BT009009.1| Triticum aestivum clone wdk3c.pk005.b17:fis, full insert mRNA sequence Length = 1620
111130con60	24438	3097	0	2	FLOUbaf2g15	ref|NM_001049962.1| Oryza sativa (japonica cultivar-group) Os01g0585700 (Os01g0585700) mRNA, partial cds Length = 1824
3150con1240	1270	2864	2e-37	2	FLOUbaf30p09	gb|AF254799.1|AF254799 Hordeum vulgare tonoplast intrinsic protein 1 (TIP1), tonoplast intrinsic protein 2 (TIP2), and Rar1 (Rar1) genes, complete cds Length = 65979
231250con1202	4816	2864	1e-50	2	FLOUbaf30p09	gb|AF254799.1|AF254799 Hordeum vulgare tonoplast intrinsic protein 1 (TIP1), tonoplast intrinsic protein 2 (TIP2), and Rar1 (Rar1) genes, complete cds Length = 65979
5170con6	4596	2864	1e-50	2	FLOUbaf30p09	gb|AF254799.1|AF254799 Hordeum vulgare tonoplast intrinsic protein 1 (TIP1), tonoplast intrinsic protein 2 (TIP2), and Rar1 (Rar1) genes, complete cds Length = 65979
271290con666	17762	2864	9e-67	2	FLOUbaf30p09	gb|AF254799.1|AF254799 Hordeum vulgare tonoplast intrinsic protein 1 (TIP1), tonoplast intrinsic protein 2 (TIP2), and Rar1 (Rar1) genes, complete cds Length = 65979
A1130con37	2921	2864	3e-75	2	FLOUbaf30p09	gb|AF254799.1|AF254799 Hordeum vulgare tonoplast intrinsic protein 1 (TIP1), tonoplast intrinsic protein 2 (TIP2), and Rar1 (Rar1) genes, complete cds Length = 65979
231250con784	3163	2864	1e-77	2	FLOUbaf30p09	gb|AF254799.1|AF254799 Hordeum vulgare tonoplast intrinsic protein 1 (TIP1), tonoplast intrinsic protein 2 (TIP2), and Rar1 (Rar1) genes, complete cds Length = 65979
131150con612	365	2864	2e-80	2	FLOUbaf30p09	gb|AF254799.1|AF254799 Hordeum vulgare tonoplast intrinsic protein 1 (TIP1), tonoplast intrinsic protein 2 (TIP2), and Rar1 (Rar1) genes, complete cds Length = 65979
251270con607	5669	4145	0	2	FLOUbaf33i23	ref|NM_001055706.1| Oryza sativa (japonica cultivar-group) Os03g0181600 (Os03g0181600) mRNA, complete cds Length = 3098
A1130con302	15279	1219	e-124	2	FLOUbaf34p06	emb|CT833589.1| Oryza sativa (indica cultivar-group) cDNA clone:OSIGCSN038E02, full insert sequence Length = 1338
A8190con23	7785	1084	e-123	2	FLOUbaf34p18	emb|AJ279072.1|HVU279072 Hordeum vulgare BARE-2 and partial BAGY-2 retrotransposons Length = 19906
A7180con42	15360	1084	e-121	2	FLOUbaf34p18	emb|AJ279072.1|HVU279072 Hordeum vulgare BARE-2 and partial BAGY-2 retrotransposons Length = 19906
2130A0110con2717	6703	3059	e-131	2	FLOUbaf35k03	dbj|D13472.2|BLYINOPP Hordeum vulgare mRNA for vacuolar membrane proton-translocating inorganic pyrophosphatase, complete cds Length = 2649
7190con4	7047	2281	0	2	FLOUbaf36l20	ref|NM_001074331.1| Oryza sativa (japonica cultivar-group) Os11g0433600 (Os11g0433600) mRNA, complete cds Length = 1711
0120con10441	15437	901	0	2	FLOUbaf38d23	dbj|AK243607.1| Oryza sativa (japonica cultivar-group) cDNA, clone: J100085E21, full insert sequence Length = 1067
2130A0110con2432	16962	901	0	2	FLOUbaf38d23	dbj|AK243607.1| Oryza sativa (japonica cultivar-group) cDNA, clone: J100085E21, full insert sequence Length = 1067
A3150con151	7434	1066	5e-82	2	FLOUbaf38n09	ref|NM_001064254.1| Oryza sativa (japonica cultivar-group) Os06g0506000 (Os06g0506000) mRNA, complete cds Length = 934
151170con747	10498	1041	0	2	FLOUbaf39h01	ref|NM_001050807.1| Oryza sativa (japonica cultivar-group) Os01g0753200 (Os01g0753200) mRNA, partial cds Length = 1061
251270con561	8445	1980	3e-40	2	FLOUbaf43d23	emb|CT832638.1| Oryza sativa (indica cultivar-group) cDNA clone:OSIGCRA129F10, full insert sequence Length = 1816
291310con356	21513	780	6e-56	2	FLOUbaf47o09	emb|Z17327.1|HVBARE1 H.vulgare DNA for BARE-1 copia-like retroelement Length = 13271
291310con38	6071	1888	1e-54	2	FLOUbaf48j16	ref|NM_001056737.1| Oryza sativa (japonica cultivar-group) Os03g0371000 (Os03g0371000) mRNA, partial cds Length = 1750
A3150con1094	1587	760	6e-38	2	FLOUbaf4k05	gb|AY661558.1| Hordeum vulgare subsp. vulgare eIF4E gene locus, complete sequence Length = 439641
7190con1067	1623	760	2e-44	2	FLOUbaf4k05	gb|AY661558.1| Hordeum vulgare subsp. vulgare eIF4E gene locus, complete sequence Length = 439641
A1130con851	19325	760	3e-45	2	FLOUbaf4k05	gb|AY661558.1| Hordeum vulgare subsp. vulgare eIF4E gene locus, complete sequence Length = 439641
251270con990	943	760	4e-47	2	FLOUbaf4k05	gb|AY661558.1| Hordeum vulgare subsp. vulgare eIF4E gene locus, complete sequence Length = 439641
A5160con161	1115	760	5e-50	2	FLOUbaf4k05	gb|AY661558.1| Hordeum vulgare subsp. vulgare eIF4E gene locus, complete sequence Length = 439641
A1130con46	1141	760	1e-56	2	FLOUbaf4k05	gb|AY661558.1| Hordeum vulgare subsp. vulgare eIF4E gene locus, complete sequence Length = 439641
131150con936	1155	760	8e-58	2	FLOUbaf4k05	gb|AY661558.1| Hordeum vulgare subsp. vulgare eIF4E gene locus, complete sequence Length = 439641
191210con980	11683	760	6e-58	2	FLOUbaf4k05	gb|AY661558.1| Hordeum vulgare subsp. vulgare eIF4E gene locus, complete sequence Length = 439641
111130con1506	2283	760	1e-64	2	FLOUbaf4k05	gb|AY661558.1| Hordeum vulgare subsp. vulgare eIF4E gene locus, complete sequence Length = 439641
A1130con859	4360	760	1e-65	2	FLOUbaf4k05	gb|AY661558.1| Hordeum vulgare subsp. vulgare eIF4E gene locus, complete sequence Length = 439641
A6170con256	1370	760	1e-66	2	FLOUbaf4k05	gb|AY661558.1| Hordeum vulgare subsp. vulgare eIF4E gene locus, complete sequence Length = 439641
5170con735	1184	760	4e-69	2	FLOUbaf4k05	gb|AY661558.1| Hordeum vulgare subsp. vulgare eIF4E gene locus, complete sequence Length = 439641
0120con9954	7558	760	7e-72	2	FLOUbaf4k05	gb|AY661558.1| Hordeum vulgare subsp. vulgare eIF4E gene locus, complete sequence Length = 439641
A8190con198	6001	760	5e-72	2	FLOUbaf4k05	gb|AY661558.1| Hordeum vulgare subsp. vulgare eIF4E gene locus, complete sequence Length = 439641
A1130con35	21357	760	1e-72	2	FLOUbaf4k05	gb|AY661558.1| Hordeum vulgare subsp. vulgare eIF4E gene locus, complete sequence Length = 439641
A3150con449	1265	760	3e-73	2	FLOUbaf4k05	gb|AY661558.1| Hordeum vulgare subsp. vulgare eIF4E gene locus, complete sequence Length = 439641
A3150con618	9763	760	9e-75	2	FLOUbaf4k05	gb|AY661558.1| Hordeum vulgare subsp. vulgare eIF4E gene locus, complete sequence Length = 439641
A7180con294	3562	760	1e-77	2	FLOUbaf4k05	gb|AY661558.1| Hordeum vulgare subsp. vulgare eIF4E gene locus, complete sequence Length = 439641
A6170con536	2095	760	3e-80	2	FLOUbaf4k05	gb|AY661558.1| Hordeum vulgare subsp. vulgare eIF4E gene locus, complete sequence Length = 439641
A8190con262	4020	760	2e-86	2	FLOUbaf4k05	gb|AY661558.1| Hordeum vulgare subsp. vulgare eIF4E gene locus, complete sequence Length = 439641
111130con216	21639	1756	1e-35	2	FLOUbaf54f23	emb|CT829459.1| Oryza sativa (indica cultivar-group) cDNA clone:OSIGCRA126P04, full insert sequence Length = 2028
211230con423	5675	959	e-157	2	FLOUbaf5h10	emb|CT837671.1| Oryza sativa (indica cultivar-group) cDNA clone:OSIGCEA046L07, full insert sequence Length = 1010
251270con479	5613	1823	0	2	FLOUbaf5i21	dbj|AP008208.1| Oryza sativa (japonica cultivar-group) genomic DNA, chromosome 2 Length = 35954743
171190con1095	8396	3537	3e-31	2	FLOUbaf61n02	ref|NM_001072044.1| Oryza sativa (japonica cultivar-group) Os10g0580300 (Os10g0580300) mRNA, complete cds Length = 1620
5170con16	12553	3537	1e-31	2	FLOUbaf61n02	ref|NM_001072044.1| Oryza sativa (japonica cultivar-group) Os10g0580300 (Os10g0580300) mRNA, complete cds Length = 1620
A8190con164	6980	3537	2e-34	2	FLOUbaf61n02	ref|NM_001072044.1| Oryza sativa (japonica cultivar-group) Os10g0580300 (Os10g0580300) mRNA, complete cds Length = 1620
191210con16	11960	3537	1e-34	2	FLOUbaf61n02	ref|NM_001072044.1| Oryza sativa (japonica cultivar-group) Os10g0580300 (Os10g0580300) mRNA, complete cds Length = 1620
0120con12092	4303	3537	6e-37	2	FLOUbaf61n02	ref|NM_001072044.1| Oryza sativa (japonica cultivar-group) Os10g0580300 (Os10g0580300) mRNA, complete cds Length = 1620
291310con763	2222	3537	5e-39	2	FLOUbaf61n02	ref|NM_001072044.1| Oryza sativa (japonica cultivar-group) Os10g0580300 (Os10g0580300) mRNA, complete cds Length = 1620
A1130con27	24729	957	0	2	FLOUbaf68n03	ref|NM_001057381.1| Oryza sativa (japonica cultivar-group) Os03g0666500 (Os03g0666500) mRNA, complete cds Length = 1099
151170con1430	4765	370	3e-36	2	FLOUbaf69h11	gb|AF474373.1| Hordeum vulgare subsp. vulgare BAC 259I16, complete sequence Length = 124050
171190con242	4880	370	3e-36	2	FLOUbaf69h11	gb|AF474373.1| Hordeum vulgare subsp. vulgare BAC 259I16, complete sequence Length = 124050
171190con655	2514	2238	e-176	2	FLOUbaf71k19	gb|AC136970.2| Oryza sativa (japonica cultivar-group) chromosome 11 clone OSJNBa0074L01, complete sequence Length = 115339
251270con515	10595	1193	9e-32	2	FLOUbaf74i01	emb|AJ249141.1|HVU249141 Hordeum vulgare mRNA for MADS-box protein (m1 gene) Length = 1086
A7180con357	18448	2079	0	2	FLOUbaf75e24	ref|NM_001052002.1| Oryza sativa (japonica cultivar-group) Os01g0960500 (Os01g0960500) mRNA, complete cds Length = 2062
A1130con5	16035	1036	0	2	FLOUbaf75g14	gb|DQ647625.1| Hordeum vulgare subsp. vulgare germin-like protein 6a (GLP6a) gene, complete cds Length = 1581
3150con1197	6923	2533	e-154	2	FLOUbaf76m10	gb|AF474071.1| Hordeum vulgare subsp. vulgare cultivar Morex BAC clone 745c13, complete sequence Length = 102842
A5160con297	6564	2533	e-131	2	FLOUbaf76m10	gb|AF474071.1| Hordeum vulgare subsp. vulgare cultivar Morex BAC clone 745c13, complete sequence Length = 102842
3150con1614	440	2533	e-106	2	FLOUbaf76m10	gb|AF474071.1| Hordeum vulgare subsp. vulgare cultivar Morex BAC clone 745c13, complete sequence Length = 102842
211230con481	17072	2533	1e-75	2	FLOUbaf76m10	gb|AF474071.1| Hordeum vulgare subsp. vulgare cultivar Morex BAC clone 745c13, complete sequence Length = 102842
A3150con78	3750	2533	0	2	FLOUbaf76m10	gb|AF474071.1| Hordeum vulgare subsp. vulgare cultivar Morex BAC clone 745c13, complete sequence Length = 102842
A6170con570	6896	2533	0	2	FLOUbaf76m10	gb|AF474071.1| Hordeum vulgare subsp. vulgare cultivar Morex BAC clone 745c13, complete sequence Length = 102842
A8190con327	4627	2533	0	2	FLOUbaf76m10	gb|AF474071.1| Hordeum vulgare subsp. vulgare cultivar Morex BAC clone 745c13, complete sequence Length = 102842
7190con1093	13234	1846	0	2	FLOUbaf78j24	ref|NM_001070782.1| Oryza sativa (japonica cultivar-group) Os10g0178500 (Os10g0178500) mRNA, complete cds Length = 1716
2130A0110con2187	6354	860	e-160	2	FLOUbaf80c15	ref|NM_001071213.1| Oryza sativa (japonica cultivar-group) Os10g0437600 (Os10g0437600) mRNA, complete cds Length = 2903
211230con47	15242	1509	e-151	2	FLOUbaf80e14	gb|AY040833.1| Hordeum vulgare Ty3/gypsy retrotransposon cereba gag-pol polyprotein gene, partial cds Length = 3603
171190con316	8002	1509	2e-81	2	FLOUbaf80e14	gb|AY040833.1| Hordeum vulgare Ty3/gypsy retrotransposon cereba gag-pol polyprotein gene, partial cds Length = 3603
2130A0110con2770	5581	1509	0	2	FLOUbaf80e14	gb|AY040833.1| Hordeum vulgare Ty3/gypsy retrotransposon cereba gag-pol polyprotein gene, partial cds Length = 3603
291310con904	491	971	e-144	2	FLOUbaf82j17
A3150con217	10797	1934	e-146	2	FLOUbaf82k21	ref|NM_001050492.1| Oryza sativa (japonica cultivar-group) Os01g0695100 (Os01g0695100) mRNA, complete cds Length = 1986
171190con359	24438	2069	e-127	2	FLOUbaf83g03
171190con253	11762	3265	0	2	FLOUbaf83i01	gb|AY596604.1| Saccharum officinarum clone SCRLLR1038D03, complete sequence Length = 2630
151170con739	5030	763	8e-43	2	FLOUbaf83l04	ref|NM_001063630.1| Oryza sativa (japonica cultivar-group) Os06g0206200 (Os06g0206200) mRNA, complete cds Length = 760
251270con374	20126	3220	2e-83	2	FLOUbaf86l21	gb|AY103745.1| Zea mays PCO097601 mRNA sequence Length = 1567
231250con318	7479	1917	e-123	2	FLOUbaf86o13	gb|AF474072.1| Hordeum vulgare sp. vulgare cultivar Morex BAC clone 773k14, complete sequence Length = 113510
3150con1023	1295	1917	e-109	2	FLOUbaf86o13	gb|AF474072.1| Hordeum vulgare sp. vulgare cultivar Morex BAC clone 773k14, complete sequence Length = 113510
0120con396	24578	1917	4e-45	2	FLOUbaf86o13	gb|AF474072.1| Hordeum vulgare sp. vulgare cultivar Morex BAC clone 773k14, complete sequence Length = 113510
2130A0110con27	6765	1917	8e-62	2	FLOUbaf86o13	gb|AF474072.1| Hordeum vulgare sp. vulgare cultivar Morex BAC clone 773k14, complete sequence Length = 113510
7190con104	10545	802	e-167	2	FLOUbaf89k16	emb|CT830106.1| Oryza sativa (indica cultivar-group) cDNA clone:OSIGCPI013K07, full insert sequence Length = 1003
A5160con22	19528	3382	2e-86	2	FLOUbaf89n06	ref|NM_001070789.1| Oryza sativa (japonica cultivar-group) Os10g0182000 (Os10g0182000) mRNA, complete cds Length = 3212
2130A0110con2791	19350	1215	1e-56	2	FLOUbaf89n23	emb|CT832451.1| Oryza sativa (indica cultivar-group) cDNA clone:OSIGCRN109A13, full insert sequence Length = 1212
2130A0110con2404	39443	721	0	2	FLOUbaf8g07	gb|AY534122.1|SEG_AY534122S1 Aegilops tauschii transposon XJ, complete sequence
91110con831	4013	1800	2e-42	2	FLOUbaf93j03	gb|AY661558.1| Hordeum vulgare subsp. vulgare eIF4E gene locus, complete sequence Length = 439641
171190con26	1995	1800	5e-45	2	FLOUbaf93j03	gb|AY661558.1| Hordeum vulgare subsp. vulgare eIF4E gene locus, complete sequence Length = 439641
171190con414	2830	1800	5e-46	2	FLOUbaf93j03	gb|AY661558.1| Hordeum vulgare subsp. vulgare eIF4E gene locus, complete sequence Length = 439641
0120con12171	790	1800	1e-49	2	FLOUbaf93j03	gb|AY661558.1| Hordeum vulgare subsp. vulgare eIF4E gene locus, complete sequence Length = 439641
231250con1469	2733	1800	6e-67	2	FLOUbaf93j03	gb|AY661558.1| Hordeum vulgare subsp. vulgare eIF4E gene locus, complete sequence Length = 439641
191210con953	4165	1800	4e-69	2	FLOUbaf93j03	gb|AY661558.1| Hordeum vulgare subsp. vulgare eIF4E gene locus, complete sequence Length = 439641
A6170con289	28053	3476	0	2	FLOUbaf96h05	ref|NM_001051727.1| Oryza sativa (japonica cultivar-group) Os01g0916200 (Os01g0916200) mRNA, complete cds Length = 3564
151170con1568	5278	582	e-111	2	FLOUbaf97i14	gb|AY643844.1|AY643842S3 Hordeum vulgare subsp. vulgare clones BAC 799C8 and 122A5 hardness locus region Length = 160897
A3150con5	3570	681	6e-55	2	FLOUbaf98j03	gb|AY661558.1| Hordeum vulgare subsp. vulgare eIF4E gene locus, complete sequence Length = 439641
251270con74	918	1224	e-105	2	FLOUbaf9g03	gb|M91814.1|BLYGLU2X Barley beta-1,3-glucanase (GLU2) gene, exons 1-2 Length = 2301
211230con240	3799	1078	2e-73	2	FLOUbaf9h20	ref|NM_001056419.1| Oryza sativa (japonica cultivar-group) Os03g0305600 (Os03g0305600) mRNA, complete cds Length = 839
2130A0110con2185	2785	1351	e-165	2	FLOUbaf9l06	gb|AF136941.1|AF136941 Hordeum vulgare nicotianamine synthase 1 (nashor1) mRNA, complete cds Length = 1299
271290con1006	2013	1959	0	2	FLOUbaf9m02	dbj|AP008207.1| Oryza sativa (japonica cultivar-group) genomic DNA, chromosome 1 Length = 43261740
271290con1629	8450	1959	0	2	FLOUbaf9m02	dbj|AP008207.1| Oryza sativa (japonica cultivar-group) genomic DNA, chromosome 1 Length = 43261740
5170con118	3246	1663	4e-96	1	FLOUbaf100i02	ref|NM_001048647.1| Oryza sativa (japonica cultivar-group) Os01g0166100 (Os01g0166100) mRNA, complete cds Length = 1364
5170con752	3977	1663	0	1	FLOUbaf100i02	ref|NM_001048647.1| Oryza sativa (japonica cultivar-group) Os01g0166100 (Os01g0166100) mRNA, complete cds Length = 1364
191210con1760	11087	2065	0	1	FLOUbaf101n11	ref|NM_001051160.1| Oryza sativa (japonica cultivar-group) Os01g0817700 (Os01g0817700) mRNA, complete cds Length = 2026
231250con908	10330	2475	e-101	1	FLOUbaf104j18	gb|AY643844.1|AY643842S3 Hordeum vulgare subsp. vulgare clones BAC 799C8 and 122A5 hardness locus region Length = 160897
5170con92	3827	2475	5e-34	1	FLOUbaf104j18	gb|AY643844.1|AY643842S3 Hordeum vulgare subsp. vulgare clones BAC 799C8 and 122A5 hardness locus region Length = 160897
191210con1871	1357	2475	2e-37	1	FLOUbaf104j18	gb|AY643844.1|AY643842S3 Hordeum vulgare subsp. vulgare clones BAC 799C8 and 122A5 hardness locus region Length = 160897
A6170con509	9747	2475	4e-46	1	FLOUbaf104j18	gb|AY643844.1|AY643842S3 Hordeum vulgare subsp. vulgare clones BAC 799C8 and 122A5 hardness locus region Length = 160897
3150con1107	4001	2475	7e-52	1	FLOUbaf104j18	gb|AY643844.1|AY643842S3 Hordeum vulgare subsp. vulgare clones BAC 799C8 and 122A5 hardness locus region Length = 160897
2130A0110con2166	25194	2475	8e-62	1	FLOUbaf104j18	gb|AY643844.1|AY643842S3 Hordeum vulgare subsp. vulgare clones BAC 799C8 and 122A5 hardness locus region Length = 160897
291310con259	19200	2475	2e-65	1	FLOUbaf104j18	gb|AY643844.1|AY643842S3 Hordeum vulgare subsp. vulgare clones BAC 799C8 and 122A5 hardness locus region Length = 160897
251270con967	12382	2475	2e-88	1	FLOUbaf104j18	gb|AY643844.1|AY643842S3 Hordeum vulgare subsp. vulgare clones BAC 799C8 and 122A5 hardness locus region Length = 160897
A3150con707	14349	860	0	1	FLOUbaf105l15	gb|DQ245341.1| Zea mays clone 14622 mRNA sequence Length = 761
111130con1599	6205	1356	2e-31	1	FLOUbaf105n06	gb|AF474072.1| Hordeum vulgare sp. vulgare cultivar Morex BAC clone 773k14, complete sequence Length = 113510
111130con959	16334	1356	9e-36	1	FLOUbaf105n06	gb|AF474072.1| Hordeum vulgare sp. vulgare cultivar Morex BAC clone 773k14, complete sequence Length = 113510
111130con386	9365	1356	2e-38	1	FLOUbaf105n06	gb|AF474072.1| Hordeum vulgare sp. vulgare cultivar Morex BAC clone 773k14, complete sequence Length = 113510
191210con830	6577	1356	2e-38	1	FLOUbaf105n06	gb|AF474072.1| Hordeum vulgare sp. vulgare cultivar Morex BAC clone 773k14, complete sequence Length = 113510
111130con66	15566	1356	2e-39	1	FLOUbaf105n06	gb|AF474072.1| Hordeum vulgare sp. vulgare cultivar Morex BAC clone 773k14, complete sequence Length = 113510
131150con645	13033	1356	3e-41	1	FLOUbaf105n06	gb|AF474072.1| Hordeum vulgare sp. vulgare cultivar Morex BAC clone 773k14, complete sequence Length = 113510
151170con1405	8433	1356	2e-41	1	FLOUbaf105n06	gb|AF474072.1| Hordeum vulgare sp. vulgare cultivar Morex BAC clone 773k14, complete sequence Length = 113510
251270con348	4339	1356	7e-43	1	FLOUbaf105n06	gb|AF474072.1| Hordeum vulgare sp. vulgare cultivar Morex BAC clone 773k14, complete sequence Length = 113510
A1130con517	9947	1356	6e-45	1	FLOUbaf105n06	gb|AF474072.1| Hordeum vulgare sp. vulgare cultivar Morex BAC clone 773k14, complete sequence Length = 113510
3150con1738	8627	1356	5e-45	1	FLOUbaf105n06	gb|AF474072.1| Hordeum vulgare sp. vulgare cultivar Morex BAC clone 773k14, complete sequence Length = 113510
131150con863	1692	1356	4e-45	1	FLOUbaf105n06	gb|AF474072.1| Hordeum vulgare sp. vulgare cultivar Morex BAC clone 773k14, complete sequence Length = 113510
191210con872	7360	1356	8e-50	1	FLOUbaf105n06	gb|AF474072.1| Hordeum vulgare sp. vulgare cultivar Morex BAC clone 773k14, complete sequence Length = 113510
151170con881	11022	1356	8e-51	1	FLOUbaf105n06	gb|AF474072.1| Hordeum vulgare sp. vulgare cultivar Morex BAC clone 773k14, complete sequence Length = 113510
211230con96	5360	1356	4e-60	1	FLOUbaf105n06	gb|AF474072.1| Hordeum vulgare sp. vulgare cultivar Morex BAC clone 773k14, complete sequence Length = 113510
151170con559	10669	1332	0	1	FLOUbaf106m04	ref|NM_001050615.1| Oryza sativa (japonica cultivar-group) Os01g0719000 (Os01g0719000) mRNA, partial cds Length = 1419
111130con839	4928	1441	2e-31	1	FLOUbaf108l19	ref|NM_001073989.1| Oryza sativa (japonica cultivar-group) Os11g0206200 (Os11g0206200) mRNA, complete cds Length = 1534
251270con564	26140	2587	2e-44	1	FLOUbaf109e18	ref|NM_001065425.1| Oryza sativa (japonica cultivar-group) Os07g0147900 (Os07g0147900) mRNA, complete cds Length = 1419
171190con351	9750	2587	7e-54	1	FLOUbaf109e18	ref|NM_001065425.1| Oryza sativa (japonica cultivar-group) Os07g0147900 (Os07g0147900) mRNA, complete cds Length = 1419
191210con807	11551	2587	1e-68	1	FLOUbaf109e18	ref|NM_001065425.1| Oryza sativa (japonica cultivar-group) Os07g0147900 (Os07g0147900) mRNA, complete cds Length = 1419
A1130con9	10394	1590	e-138	1	FLOUbaf10c10	gb|AY103845.1| Zea mays PCO078224 mRNA sequence Length = 1136
151170con88	2800	1590	e-122	1	FLOUbaf10c10	gb|AY103845.1| Zea mays PCO078224 mRNA sequence Length = 1136
231250con724	3423	1590	e-115	1	FLOUbaf10c10	gb|AY103845.1| Zea mays PCO078224 mRNA sequence Length = 1136
111130con600	7796	1590	e-112	1	FLOUbaf10c10	gb|AY103845.1| Zea mays PCO078224 mRNA sequence Length = 1136
151170con805	1749	1590	e-105	1	FLOUbaf10c10	gb|AY103845.1| Zea mays PCO078224 mRNA sequence Length = 1136
111130con409	544	1590	e-104	1	FLOUbaf10c10	gb|AY103845.1| Zea mays PCO078224 mRNA sequence Length = 1136
7190con1707	3178	1590	2e-33	1	FLOUbaf10c10	gb|AY103845.1| Zea mays PCO078224 mRNA sequence Length = 1136
171190con817	14339	1590	1e-34	1	FLOUbaf10c10	gb|AY103845.1| Zea mays PCO078224 mRNA sequence Length = 1136
7190con358	16196	1590	1e-34	1	FLOUbaf10c10	gb|AY103845.1| Zea mays PCO078224 mRNA sequence Length = 1136
271290con653	7867	1590	7e-35	1	FLOUbaf10c10	gb|AY103845.1| Zea mays PCO078224 mRNA sequence Length = 1136
131150con1862	1641	1590	6e-38	1	FLOUbaf10c10	gb|AY103845.1| Zea mays PCO078224 mRNA sequence Length = 1136
171190con277	3224	1590	3e-38	1	FLOUbaf10c10	gb|AY103845.1| Zea mays PCO078224 mRNA sequence Length = 1136
131150con44	5569	1590	1e-38	1	FLOUbaf10c10	gb|AY103845.1| Zea mays PCO078224 mRNA sequence Length = 1136
91110con1927	5545	1590	1e-38	1	FLOUbaf10c10	gb|AY103845.1| Zea mays PCO078224 mRNA sequence Length = 1136
131150con534	3354	1590	8e-39	1	FLOUbaf10c10	gb|AY103845.1| Zea mays PCO078224 mRNA sequence Length = 1136
7190con562	1234	1590	3e-39	1	FLOUbaf10c10	gb|AY103845.1| Zea mays PCO078224 mRNA sequence Length = 1136
A5160con16	21072	1590	2e-40	1	FLOUbaf10c10	gb|AY103845.1| Zea mays PCO078224 mRNA sequence Length = 1136
251270con595	5615	1590	1e-41	1	FLOUbaf10c10	gb|AY103845.1| Zea mays PCO078224 mRNA sequence Length = 1136
A8190con136	11796	1590	5e-43	1	FLOUbaf10c10	gb|AY103845.1| Zea mays PCO078224 mRNA sequence Length = 1136
A5160con298	12642	1590	1e-43	1	FLOUbaf10c10	gb|AY103845.1| Zea mays PCO078224 mRNA sequence Length = 1136
131150con1242	1274	1590	5e-44	1	FLOUbaf10c10	gb|AY103845.1| Zea mays PCO078224 mRNA sequence Length = 1136
171190con311	12950	1590	1e-46	1	FLOUbaf10c10	gb|AY103845.1| Zea mays PCO078224 mRNA sequence Length = 1136
271290con903	2596	1590	1e-46	1	FLOUbaf10c10	gb|AY103845.1| Zea mays PCO078224 mRNA sequence Length = 1136
7190con1215	1821	1590	8e-50	1	FLOUbaf10c10	gb|AY103845.1| Zea mays PCO078224 mRNA sequence Length = 1136
151170con401	2401	1590	4e-52	1	FLOUbaf10c10	gb|AY103845.1| Zea mays PCO078224 mRNA sequence Length = 1136
191210con13	21485	1590	4e-54	1	FLOUbaf10c10	gb|AY103845.1| Zea mays PCO078224 mRNA sequence Length = 1136
111130con973	4151	1590	3e-54	1	FLOUbaf10c10	gb|AY103845.1| Zea mays PCO078224 mRNA sequence Length = 1136
91110con731	12071	1590	6e-55	1	FLOUbaf10c10	gb|AY103845.1| Zea mays PCO078224 mRNA sequence Length = 1136
0120con10320	13648	1590	2e-55	1	FLOUbaf10c10	gb|AY103845.1| Zea mays PCO078224 mRNA sequence Length = 1136
91110con296	1565	1590	2e-56	1	FLOUbaf10c10	gb|AY103845.1| Zea mays PCO078224 mRNA sequence Length = 1136
191210con70	6445	1590	1e-57	1	FLOUbaf10c10	gb|AY103845.1| Zea mays PCO078224 mRNA sequence Length = 1136
171190con336	1449	1590	3e-58	1	FLOUbaf10c10	gb|AY103845.1| Zea mays PCO078224 mRNA sequence Length = 1136
91110con1883	951	1590	1e-59	1	FLOUbaf10c10	gb|AY103845.1| Zea mays PCO078224 mRNA sequence Length = 1136
131150con1148	1365	1590	1e-60	1	FLOUbaf10c10	gb|AY103845.1| Zea mays PCO078224 mRNA sequence Length = 1136
91110con315	3972	1590	5e-62	1	FLOUbaf10c10	gb|AY103845.1| Zea mays PCO078224 mRNA sequence Length = 1136
111130con509	2199	1590	3e-62	1	FLOUbaf10c10	gb|AY103845.1| Zea mays PCO078224 mRNA sequence Length = 1136
191210con1095	890	1590	1e-62	1	FLOUbaf10c10	gb|AY103845.1| Zea mays PCO078224 mRNA sequence Length = 1136
A8190con26	6019	1590	8e-65	1	FLOUbaf10c10	gb|AY103845.1| Zea mays PCO078224 mRNA sequence Length = 1136
91110con544	4149	1590	5e-65	1	FLOUbaf10c10	gb|AY103845.1| Zea mays PCO078224 mRNA sequence Length = 1136
151170con1733	9814	1590	3e-65	1	FLOUbaf10c10	gb|AY103845.1| Zea mays PCO078224 mRNA sequence Length = 1136
111130con745	10464	1590	2e-66	1	FLOUbaf10c10	gb|AY103845.1| Zea mays PCO078224 mRNA sequence Length = 1136
A5160con217	11871	1590	4e-68	1	FLOUbaf10c10	gb|AY103845.1| Zea mays PCO078224 mRNA sequence Length = 1136
191210con117	6048	1590	5e-69	1	FLOUbaf10c10	gb|AY103845.1| Zea mays PCO078224 mRNA sequence Length = 1136
211230con747	2704	1590	4e-71	1	FLOUbaf10c10	gb|AY103845.1| Zea mays PCO078224 mRNA sequence Length = 1136
111130con609	2432	1590	9e-72	1	FLOUbaf10c10	gb|AY103845.1| Zea mays PCO078224 mRNA sequence Length = 1136
A3150con57	10059	1590	2e-72	1	FLOUbaf10c10	gb|AY103845.1| Zea mays PCO078224 mRNA sequence Length = 1136
A1130con605	6360	1590	4e-73	1	FLOUbaf10c10	gb|AY103845.1| Zea mays PCO078224 mRNA sequence Length = 1136
91110con700	11188	1590	1e-74	1	FLOUbaf10c10	gb|AY103845.1| Zea mays PCO078224 mRNA sequence Length = 1136
A3150con241	10243	1590	2e-76	1	FLOUbaf10c10	gb|AY103845.1| Zea mays PCO078224 mRNA sequence Length = 1136
7190con1192	3016	1590	5e-77	1	FLOUbaf10c10	gb|AY103845.1| Zea mays PCO078224 mRNA sequence Length = 1136
A3150con1235	12514	1590	5e-77	1	FLOUbaf10c10	gb|AY103845.1| Zea mays PCO078224 mRNA sequence Length = 1136
A3150con702	8446	1590	3e-77	1	FLOUbaf10c10	gb|AY103845.1| Zea mays PCO078224 mRNA sequence Length = 1136
A3150con68	2967	1590	1e-77	1	FLOUbaf10c10	gb|AY103845.1| Zea mays PCO078224 mRNA sequence Length = 1136
111130con1264	632	1590	9e-78	1	FLOUbaf10c10	gb|AY103845.1| Zea mays PCO078224 mRNA sequence Length = 1136
171190con256	2667	1590	2e-82	1	FLOUbaf10c10	gb|AY103845.1| Zea mays PCO078224 mRNA sequence Length = 1136
211230con1261	12175	1590	3e-87	1	FLOUbaf10c10	gb|AY103845.1| Zea mays PCO078224 mRNA sequence Length = 1136
3150con1022	1478	1590	3e-89	1	FLOUbaf10c10	gb|AY103845.1| Zea mays PCO078224 mRNA sequence Length = 1136
A1130con252	1470	1590	3e-89	1	FLOUbaf10c10	gb|AY103845.1| Zea mays PCO078224 mRNA sequence Length = 1136
7190con439	7255	1590	5e-94	1	FLOUbaf10c10	gb|AY103845.1| Zea mays PCO078224 mRNA sequence Length = 1136
A1130con92	6463	1590	8e-96	1	FLOUbaf10c10	gb|AY103845.1| Zea mays PCO078224 mRNA sequence Length = 1136
211230con1	7827	1590	6e-97	1	FLOUbaf10c10	gb|AY103845.1| Zea mays PCO078224 mRNA sequence Length = 1136
151170con529	3027	1590	6e-98	1	FLOUbaf10c10	gb|AY103845.1| Zea mays PCO078224 mRNA sequence Length = 1136
251270con99	18330	446	0	1	FLOUbaf10n10	gb|BT009447.1| Triticum aestivum clone wlmk8.pk0015.h6:fis, full insert mRNA sequence Length = 1206
171190con1419	2655	1361	0	1	FLOUbaf111i02	gb|AC113395.2| Homo sapiens chromosome 5 clone RP11-418P19, complete sequence Length = 195369
A6170con494	2915	1361	0	1	FLOUbaf111i02	gb|AC113395.2| Homo sapiens chromosome 5 clone RP11-418P19, complete sequence Length = 195369
3150con1854	17027	947	0	1	FLOUbaf112b05	gb|AF250935.1|AF250935 Hordeum vulgare germin F (GerF) gene, complete cds Length = 2689
171190con38	2822	2821	e-167	1	FLOUbaf113n01	gb|AF155129.1|AF155129 Hordeum vulgare dehydrin 12 (Dhn12) gene, complete cds Length = 2890
231250con372	5285	2821	e-142	1	FLOUbaf113n01	gb|AF155129.1|AF155129 Hordeum vulgare dehydrin 12 (Dhn12) gene, complete cds Length = 2890
2130A0110con2587	2432	2821	e-123	1	FLOUbaf113n01	gb|AF155129.1|AF155129 Hordeum vulgare dehydrin 12 (Dhn12) gene, complete cds Length = 2890
A7180con350	4467	2821	4e-41	1	FLOUbaf113n01	gb|AF155129.1|AF155129 Hordeum vulgare dehydrin 12 (Dhn12) gene, complete cds Length = 2890
291310con441	1846	2821	3e-43	1	FLOUbaf113n01	gb|AF155129.1|AF155129 Hordeum vulgare dehydrin 12 (Dhn12) gene, complete cds Length = 2890
0120con11682	19695	2821	5e-47	1	FLOUbaf113n01	gb|AF155129.1|AF155129 Hordeum vulgare dehydrin 12 (Dhn12) gene, complete cds Length = 2890
3150con1027	9866	2821	7e-48	1	FLOUbaf113n01	gb|AF155129.1|AF155129 Hordeum vulgare dehydrin 12 (Dhn12) gene, complete cds Length = 2890
151170con394	22764	2821	4e-51	1	FLOUbaf113n01	gb|AF155129.1|AF155129 Hordeum vulgare dehydrin 12 (Dhn12) gene, complete cds Length = 2890
151170con1282	2662	2821	1e-52	1	FLOUbaf113n01	gb|AF155129.1|AF155129 Hordeum vulgare dehydrin 12 (Dhn12) gene, complete cds Length = 2890
271290con817	3093	2821	6e-55	1	FLOUbaf113n01	gb|AF155129.1|AF155129 Hordeum vulgare dehydrin 12 (Dhn12) gene, complete cds Length = 2890
0120con9240	5046	2821	6e-56	1	FLOUbaf113n01	gb|AF155129.1|AF155129 Hordeum vulgare dehydrin 12 (Dhn12) gene, complete cds Length = 2890
231250con330	794	2821	4e-62	1	FLOUbaf113n01	gb|AF155129.1|AF155129 Hordeum vulgare dehydrin 12 (Dhn12) gene, complete cds Length = 2890
0120con312	18170	2821	0	1	FLOUbaf113n01	gb|AF155129.1|AF155129 Hordeum vulgare dehydrin 12 (Dhn12) gene, complete cds Length = 2890
A6170con26	23738	886	3e-67	1	FLOUbaf113o01	gb|DQ788622.1| Triticum turgidum subsp. durum putative E2 SUMO conjugating enzyme (10D10) mRNA, complete cds Length = 808
191210con801	10585	1662	0	1	FLOUbaf113p19	ref|NM_001051077.1| Oryza sativa (japonica cultivar-group) Os01g0801700 (Os01g0801700) mRNA, complete cds Length = 1530
5170con78	5759	1258	0	1	FLOUbaf114d13	gb|AY105920.1| Zea mays PCO073266 mRNA sequence Length = 1079
A5160con246	13898	3599	1e-99	1	FLOUbaf115b02	ref|NM_001052542.1| Oryza sativa (japonica cultivar-group) Os02g0167500 (Os02g0167500) mRNA, complete cds Length = 4178
A5160con38	8807	3599	0	1	FLOUbaf115b02	ref|NM_001052542.1| Oryza sativa (japonica cultivar-group) Os02g0167500 (Os02g0167500) mRNA, complete cds Length = 4178
251270con431	16797	2339	4e-41	1	FLOUbaf115d04	gb|AY642926.1| Hordeum vulgare BAC CC24_14, complete sequence Length = 184425
0120con39	4628	2339	5e-53	1	FLOUbaf115d04	gb|AY642926.1| Hordeum vulgare BAC CC24_14, complete sequence Length = 184425
A3150con48	24536	2188	0	1	FLOUbaf115j11	ref|NM_001049970.1| Oryza sativa (japonica cultivar-group) Os01g0588500 (Os01g0588500) mRNA, complete cds Length = 2498
291310con270	7745	1902	1e-79	1	FLOUbaf115n24	ref|NM_001049879.1| Oryza sativa (japonica cultivar-group) Os01g0559600 (Os01g0559600) mRNA, complete cds Length = 1935
0120con83	14056	988	0	1	FLOUbaf115o13	emb|CT828911.1| Oryza sativa (indica cultivar-group) cDNA clone:OSIGCEA051H21, full insert sequence Length = 784
2130A0110con2312	12376	1919	0	1	FLOUbaf116b12	gb|AY105155.1| Zea mays PCO107552 mRNA sequence Length = 1776
171190con247	8192	681	8e-38	1	FLOUbaf117i15	gb|DQ245666.1| Zea mays clone 18950 mRNA sequence Length = 598
111130con1111	12516	1527	6e-61	1	FLOUbaf118d06	gb|AF446141.1| Aegilops tauschii LZ-NBS-LRR class RGA, NBS-LRR class RGA, HCBT-like putative defense response protein, and putative alliin lyase genes, complete cds
211230con236	13807	1527	2e-64	1	FLOUbaf118d06	gb|AF446141.1| Aegilops tauschii LZ-NBS-LRR class RGA, NBS-LRR class RGA, HCBT-like putative defense response protein, and putative alliin lyase genes, complete cds
111130con884	995	1527	0	1	FLOUbaf118d06	gb|AF446141.1| Aegilops tauschii LZ-NBS-LRR class RGA, NBS-LRR class RGA, HCBT-like putative defense response protein, and putative alliin lyase genes, complete cds
131150con113	1209	1527	0	1	FLOUbaf118d06	gb|AF446141.1| Aegilops tauschii LZ-NBS-LRR class RGA, NBS-LRR class RGA, HCBT-like putative defense response protein, and putative alliin lyase genes, complete cds
231250con316	3434	1527	0	1	FLOUbaf118d06	gb|AF446141.1| Aegilops tauschii LZ-NBS-LRR class RGA, NBS-LRR class RGA, HCBT-like putative defense response protein, and putative alliin lyase genes, complete cds
5170con22	6641	1527	0	1	FLOUbaf118d06	gb|AF446141.1| Aegilops tauschii LZ-NBS-LRR class RGA, NBS-LRR class RGA, HCBT-like putative defense response protein, and putative alliin lyase genes, complete cds
91110con68	6979	846	0	1	FLOUbaf119b09	dbj|AK241253.1| Oryza sativa (japonica cultivar-group) cDNA, clone: J065130F20, full insert sequence Length = 714
271290con845	11369	995	1e-55	1	FLOUbaf119e14	ref|NM_001072046.1| Oryza sativa (japonica cultivar-group) Os10g0580500 (Os10g0580500) mRNA, complete cds Length = 465
271290con846	15342	995	0	1	FLOUbaf119e14	ref|NM_001072046.1| Oryza sativa (japonica cultivar-group) Os10g0580500 (Os10g0580500) mRNA, complete cds Length = 465
251270con486	2214	1889	4e-49	1	FLOUbaf11b08	emb|CT832487.1| Oryza sativa (indica cultivar-group) cDNA clone:OSIGCSA008A02, full insert sequence Length = 1746
191210con43	24581	1269	0	1	FLOUbaf11d16	gb|AY589584.1| Triticum aestivum alpha-expansin EXPA2 mRNA, complete cds Length = 1142
5170con576	16872	1914	0	1	FLOUbaf120g21	ref|NM_001065883.1| Oryza sativa (japonica cultivar-group) Os07g0272400 (Os07g0272400) mRNA, complete cds Length = 2121
A1130con445	2770	1942	5e-61	1	FLOUbaf123k12	dbj|AB247626.1| Oryza sativa (japonica cultivar-group) OsANTL mRNA for aintegumenta-like protein, complete cds Length = 1341
291310con478	1408	3022	e-137	1	FLOUbaf123m20	gb|AC024908.22| Homo sapiens 10 BAC RP11-446F3 (Roswell Park Cancer Institute Human BAC Library) complete sequence Length = 158349
A3150con106	1363	3022	e-101	1	FLOUbaf123m20	gb|AC024908.22| Homo sapiens 10 BAC RP11-446F3 (Roswell Park Cancer Institute Human BAC Library) complete sequence Length = 158349
A1130con29	2378	3022	e-100	1	FLOUbaf123m20	gb|AC024908.22| Homo sapiens 10 BAC RP11-446F3 (Roswell Park Cancer Institute Human BAC Library) complete sequence Length = 158349
2130A0110con2368	532	3022	7e-32	1	FLOUbaf123m20	gb|AC024908.22| Homo sapiens 10 BAC RP11-446F3 (Roswell Park Cancer Institute Human BAC Library) complete sequence Length = 158349
A3150con18	8229	4605	7e-66	1	FLOUbaf124j11	gb|AY643844.1|AY643842S3 Hordeum vulgare subsp. vulgare clones BAC 799C8 and 122A5 hardness locus region Length = 160897
171190con348	4308	4605	0	1	FLOUbaf124j11	gb|AY643844.1|AY643842S3 Hordeum vulgare subsp. vulgare clones BAC 799C8 and 122A5 hardness locus region Length = 160897
271290con646	9054	4605	0	1	FLOUbaf124j11	gb|AY643844.1|AY643842S3 Hordeum vulgare subsp. vulgare clones BAC 799C8 and 122A5 hardness locus region Length = 160897
191210con824	16977	1272	e-163	1	FLOUbaf124p17	gb|AF225922.1|AF225922 Oryza sativa secretory carrier membrane protein (SC) mRNA, complete cds Length = 1047
251270con338	11628	3153	0	1	FLOUbaf125f20	dbj|AP008207.1| Oryza sativa (japonica cultivar-group) genomic DNA, chromosome 1 Length = 43261740
171190con220	1477	2366	0	1	FLOUbaf126d12	ref|NM_001055272.1| Oryza sativa (japonica cultivar-group) Os03g0113700 (Os03g0113700) mRNA, complete cds Length = 2484
171190con362	5122	2366	0	1	FLOUbaf126d12	ref|NM_001055272.1| Oryza sativa (japonica cultivar-group) Os03g0113700 (Os03g0113700) mRNA, complete cds Length = 2484
A1130con70	4973	783	7e-31	1	FLOUbaf126g16	emb|CT831672.1| Oryza sativa (indica cultivar-group) cDNA clone:OSIGCSN086P08, full insert sequence Length = 584
211230con1147	2221	971	0	1	FLOUbaf127a05	ref|NM_001051352.1| Oryza sativa (japonica cultivar-group) Os01g0850900 (Os01g0850900) mRNA, complete cds Length = 927
131150con640	3421	1253	0	1	FLOUbaf127b18	ref|NM_001050517.1| Oryza sativa (japonica cultivar-group) Os01g0700000 (Os01g0700000) mRNA, complete cds Length = 1396
3150con1264	756	2934	7e-82	1	FLOUbaf127h16	emb|AJ619780.1| Avena strigosa partial rga gene for NBS-LRR-like resistance protein 8 Length = 530
3150con1827	6011	2934	0	1	FLOUbaf127h16	emb|AJ619780.1| Avena strigosa partial rga gene for NBS-LRR-like resistance protein 8 Length = 530
91110con1254	4280	1920	0	1	FLOUbaf129b04	gb|AY106675.1| Zea mays PCO105242 mRNA sequence Length = 730
111130con92	4374	1702	7e-49	1	FLOUbaf129b13	gb|DQ351213.1| Hordeum vulgare subsp. vulgare resistance protein (ABC1037) gene, complete cds Length = 25080
231250con515	807	1702	1e-49	1	FLOUbaf129b13	gb|DQ351213.1| Hordeum vulgare subsp. vulgare resistance protein (ABC1037) gene, complete cds Length = 25080
251270con399	16301	1711	0	1	FLOUbaf129i03	gb|DQ461741.1| Lacerta kulzeri clone LU5/A c-mos (c-mos) gene, partial cds Length = 581
3150con1075	10289	1414	e-135	1	FLOUbaf129k20	emb|CT829757.1| Oryza sativa (indica cultivar-group) cDNA clone:OSIGCRA107N16, full insert sequence Length = 1624
3150con1039	9732	953	e-156	1	FLOUbaf12g05	ref|NM_001048567.1| Oryza sativa (japonica cultivar-group) Os01g0150200 (Os01g0150200) mRNA, complete cds Length = 1162
3150con1717	12612	953	1e-71	1	FLOUbaf12g05	ref|NM_001048567.1| Oryza sativa (japonica cultivar-group) Os01g0150200 (Os01g0150200) mRNA, complete cds Length = 1162
2130A0110con42	4872	1696	0	1	FLOUbaf130a05	ref|NM_001056901.1| Oryza sativa (japonica cultivar-group) Os03g0416200 (Os03g0416200) mRNA, complete cds Length = 1830
5170con13	16717	4301	7e-43	1	FLOUbaf130d01	gb|DQ995511.1| Hordeum vulgare clone 509d02_c-84 genomic sequence Length = 13774
2130A0110con14	5622	4301	6e-47	1	FLOUbaf130d01	gb|DQ995511.1| Hordeum vulgare clone 509d02_c-84 genomic sequence Length = 13774
131150con533	11732	2614	0	1	FLOUbaf131j15	ref|NM_001050509.1| Oryza sativa (japonica cultivar-group) Os01g0698300 (Os01g0698300) mRNA, complete cds Length = 2597
251270con693	9409	1994	0	1	FLOUbaf132j03	gb|AF147501.1|AF147501 Hordeum vulgare 26S ribosomal RNA and 18S ribosomal RNA genes, partial sequence
291310con70	5746	1136	0	1	FLOUbaf133d21	gb|AY107328.1| Zea mays PCO076731 mRNA sequence Length = 1119
2130A0110con2479	2429	975	1e-64	1	FLOUbaf133e12	emb|CT830856.1| Oryza sativa (indica cultivar-group) cDNA clone:OSIGCEA023C05, full insert sequence Length = 800
2130A0110con2547	3575	975	0	1	FLOUbaf133e12	emb|CT830856.1| Oryza sativa (indica cultivar-group) cDNA clone:OSIGCEA023C05, full insert sequence Length = 800
211230con9	13161	2661	e-157	1	FLOUbaf133i21	ref|NM_001051337.1| Oryza sativa (japonica cultivar-group) Os01g0848200 (Os01g0848200) mRNA, complete cds Length = 3385
5170con586	12402	1148	0	1	FLOUbaf133k20	emb|CT828660.1| Oryza sativa (indica cultivar-group) cDNA clone:OSIGCRA122N24, full insert sequence Length = 1209
5170con694	1119	4451	e-158	1	FLOUbaf133n17	emb|CT009588.1| Triticum turgidum Length = 136372
231250con27	9138	4451	e-147	1	FLOUbaf133n17	emb|CT009588.1| Triticum turgidum Length = 136372
A3150con447	2556	4451	e-127	1	FLOUbaf133n17	emb|CT009588.1| Triticum turgidum Length = 136372
271290con652	11817	4451	e-125	1	FLOUbaf133n17	emb|CT009588.1| Triticum turgidum Length = 136372
211230con93	11219	4451	e-108	1	FLOUbaf133n17	emb|CT009588.1| Triticum turgidum Length = 136372
5170con578	8306	4451	1e-33	1	FLOUbaf133n17	emb|CT009588.1| Triticum turgidum Length = 136372
111130con108	3587	4451	1e-40	1	FLOUbaf133n17	emb|CT009588.1| Triticum turgidum Length = 136372
A6170con8	4593	4451	7e-46	1	FLOUbaf133n17	emb|CT009588.1| Triticum turgidum Length = 136372
171190con233	16707	4451	7e-52	1	FLOUbaf133n17	emb|CT009588.1| Triticum turgidum Length = 136372
151170con547	4010	4451	4e-53	1	FLOUbaf133n17	emb|CT009588.1| Triticum turgidum Length = 136372
2130A0110con2348	4509	4451	6e-74	1	FLOUbaf133n17	emb|CT009588.1| Triticum turgidum Length = 136372
111130con54	32573	4451	8e-75	1	FLOUbaf133n17	emb|CT009588.1| Triticum turgidum Length = 136372
131150con1086	18263	4451	7e-80	1	FLOUbaf133n17	emb|CT009588.1| Triticum turgidum Length = 136372
A8190con68	7395	4451	1e-88	1	FLOUbaf133n17	emb|CT009588.1| Triticum turgidum Length = 136372
291310con263	6386	4451	2e-90	1	FLOUbaf133n17	emb|CT009588.1| Triticum turgidum Length = 136372
111130con478	2676	4451	0	1	FLOUbaf133n17	emb|CT009588.1| Triticum turgidum Length = 136372
111130con85	13714	4451	0	1	FLOUbaf133n17	emb|CT009588.1| Triticum turgidum Length = 136372
151170con29	9419	4451	0	1	FLOUbaf133n17	emb|CT009588.1| Triticum turgidum Length = 136372
7190con73	1149	4451	0	1	FLOUbaf133n17	emb|CT009588.1| Triticum turgidum Length = 136372
7190con366	5686	1964	0	1	FLOUbaf133p08	gb|AY103956.1| Zea mays PCO081262 mRNA sequence Length = 1983
7190con16	11662	2900	3e-78	1	FLOUbaf134d20	ref|NM_001048861.1| Oryza sativa (japonica cultivar-group) Os01g0201900 (Os01g0201900) mRNA, partial cds Length = 2431
291310con1010	22966	3033	0	1	FLOUbaf134l21	gb|AC149642.2| Medicago truncatula chromosome 2 BAC clone mth2-62p11, complete sequence Length = 95165
3150con101	4537	885	2e-31	1	FLOUbaf135o20	ref|NM_001069641.1| Oryza sativa (japonica cultivar-group) Os09g0397700 (Os09g0397700) mRNA, complete cds Length = 775
A1130con695	2117	885	3e-34	1	FLOUbaf135o20	ref|NM_001069641.1| Oryza sativa (japonica cultivar-group) Os09g0397700 (Os09g0397700) mRNA, complete cds Length = 775
7190con72	2500	885	9e-35	1	FLOUbaf135o20	ref|NM_001069641.1| Oryza sativa (japonica cultivar-group) Os09g0397700 (Os09g0397700) mRNA, complete cds Length = 775
2130A0110con76	5535	885	2e-40	1	FLOUbaf135o20	ref|NM_001069641.1| Oryza sativa (japonica cultivar-group) Os09g0397700 (Os09g0397700) mRNA, complete cds Length = 775
0120con9299	15875	885	2e-46	1	FLOUbaf135o20	ref|NM_001069641.1| Oryza sativa (japonica cultivar-group) Os09g0397700 (Os09g0397700) mRNA, complete cds Length = 775
2130A0110con2812	3443	885	2e-54	1	FLOUbaf135o20	ref|NM_001069641.1| Oryza sativa (japonica cultivar-group) Os09g0397700 (Os09g0397700) mRNA, complete cds Length = 775
3150con57	2869	885	2e-54	1	FLOUbaf135o20	ref|NM_001069641.1| Oryza sativa (japonica cultivar-group) Os09g0397700 (Os09g0397700) mRNA, complete cds Length = 775
271290con835	3411	885	5e-80	1	FLOUbaf135o20	ref|NM_001069641.1| Oryza sativa (japonica cultivar-group) Os09g0397700 (Os09g0397700) mRNA, complete cds Length = 775
A3150con259	3234	3434	1e-37	1	FLOUbaf136f05	emb|CT828559.1| Oryza sativa (indica cultivar-group) cDNA clone:OSIGCRA125O21, full insert sequence Length = 1559
111130con818	8420	1356	0	1	FLOUbaf136j01	ref|NM_001050123.1| Oryza sativa (japonica cultivar-group) Os01g0618100 (Os01g0618100) mRNA, complete cds Length = 1325
A8190con218	1435	932	e-165	1	FLOUbaf136l12	gb|AF474373.1| Hordeum vulgare subsp. vulgare BAC 259I16, complete sequence Length = 124050
A7180con250	3827	932	e-162	1	FLOUbaf136l12	gb|AF474373.1| Hordeum vulgare subsp. vulgare BAC 259I16, complete sequence Length = 124050
A1130con749	893	932	e-161	1	FLOUbaf136l12	gb|AF474373.1| Hordeum vulgare subsp. vulgare BAC 259I16, complete sequence Length = 124050
A3150con193	1446	932	e-157	1	FLOUbaf136l12	gb|AF474373.1| Hordeum vulgare subsp. vulgare BAC 259I16, complete sequence Length = 124050
A1130con536	524	932	e-155	1	FLOUbaf136l12	gb|AF474373.1| Hordeum vulgare subsp. vulgare BAC 259I16, complete sequence Length = 124050
A3150con825	5952	932	e-137	1	FLOUbaf136l12	gb|AF474373.1| Hordeum vulgare subsp. vulgare BAC 259I16, complete sequence Length = 124050
A1130con562	340	932	e-133	1	FLOUbaf136l12	gb|AF474373.1| Hordeum vulgare subsp. vulgare BAC 259I16, complete sequence Length = 124050
A1130con842	1288	932	e-130	1	FLOUbaf136l12	gb|AF474373.1| Hordeum vulgare subsp. vulgare BAC 259I16, complete sequence Length = 124050
A3150con374	4365	932	e-122	1	FLOUbaf136l12	gb|AF474373.1| Hordeum vulgare subsp. vulgare BAC 259I16, complete sequence Length = 124050
A5160con182	765	932	e-119	1	FLOUbaf136l12	gb|AF474373.1| Hordeum vulgare subsp. vulgare BAC 259I16, complete sequence Length = 124050
A8190con323	2187	932	e-119	1	FLOUbaf136l12	gb|AF474373.1| Hordeum vulgare subsp. vulgare BAC 259I16, complete sequence Length = 124050
A3150con886	941	932	e-114	1	FLOUbaf136l12	gb|AF474373.1| Hordeum vulgare subsp. vulgare BAC 259I16, complete sequence Length = 124050
A3150con605	640	932	e-110	1	FLOUbaf136l12	gb|AF474373.1| Hordeum vulgare subsp. vulgare BAC 259I16, complete sequence Length = 124050
A6170con635	1588	932	e-109	1	FLOUbaf136l12	gb|AF474373.1| Hordeum vulgare subsp. vulgare BAC 259I16, complete sequence Length = 124050
A1130con879	597	932	e-107	1	FLOUbaf136l12	gb|AF474373.1| Hordeum vulgare subsp. vulgare BAC 259I16, complete sequence Length = 124050
A5160con464	1636	932	e-103	1	FLOUbaf136l12	gb|AF474373.1| Hordeum vulgare subsp. vulgare BAC 259I16, complete sequence Length = 124050
7190con1279	5902	932	8e-31	1	FLOUbaf136l12	gb|AF474373.1| Hordeum vulgare subsp. vulgare BAC 259I16, complete sequence Length = 124050
3150con2011	685	932	4e-31	1	FLOUbaf136l12	gb|AF474373.1| Hordeum vulgare subsp. vulgare BAC 259I16, complete sequence Length = 124050
111130con55	21710	932	5e-32	1	FLOUbaf136l12	gb|AF474373.1| Hordeum vulgare subsp. vulgare BAC 259I16, complete sequence Length = 124050
91110con1482	1073	932	9e-33	1	FLOUbaf136l12	gb|AF474373.1| Hordeum vulgare subsp. vulgare BAC 259I16, complete sequence Length = 124050
7190con92	11415	932	6e-33	1	FLOUbaf136l12	gb|AF474373.1| Hordeum vulgare subsp. vulgare BAC 259I16, complete sequence Length = 124050
131150con1648	1731	932	4e-33	1	FLOUbaf136l12	gb|AF474373.1| Hordeum vulgare subsp. vulgare BAC 259I16, complete sequence Length = 124050
171190con880	900	932	2e-33	1	FLOUbaf136l12	gb|AF474373.1| Hordeum vulgare subsp. vulgare BAC 259I16, complete sequence Length = 124050
A5160con267	973	932	2e-33	1	FLOUbaf136l12	gb|AF474373.1| Hordeum vulgare subsp. vulgare BAC 259I16, complete sequence Length = 124050
271290con32	795	932	4e-34	1	FLOUbaf136l12	gb|AF474373.1| Hordeum vulgare subsp. vulgare BAC 259I16, complete sequence Length = 124050
3150con1607	958	932	3e-35	1	FLOUbaf136l12	gb|AF474373.1| Hordeum vulgare subsp. vulgare BAC 259I16, complete sequence Length = 124050
A3150con703	945	932	8e-36	1	FLOUbaf136l12	gb|AF474373.1| Hordeum vulgare subsp. vulgare BAC 259I16, complete sequence Length = 124050
2130A0110con2551	524	932	5e-36	1	FLOUbaf136l12	gb|AF474373.1| Hordeum vulgare subsp. vulgare BAC 259I16, complete sequence Length = 124050
91110con524	427	932	4e-36	1	FLOUbaf136l12	gb|AF474373.1| Hordeum vulgare subsp. vulgare BAC 259I16, complete sequence Length = 124050
A5160con10	3149	932	2e-36	1	FLOUbaf136l12	gb|AF474373.1| Hordeum vulgare subsp. vulgare BAC 259I16, complete sequence Length = 124050
171190con1007	486	932	7e-38	1	FLOUbaf136l12	gb|AF474373.1| Hordeum vulgare subsp. vulgare BAC 259I16, complete sequence Length = 124050
91110con1930	729	932	3e-38	1	FLOUbaf136l12	gb|AF474373.1| Hordeum vulgare subsp. vulgare BAC 259I16, complete sequence Length = 124050
A1130con305	1304	932	1e-38	1	FLOUbaf136l12	gb|AF474373.1| Hordeum vulgare subsp. vulgare BAC 259I16, complete sequence Length = 124050
91110con1560	2950	932	2e-39	1	FLOUbaf136l12	gb|AF474373.1| Hordeum vulgare subsp. vulgare BAC 259I16, complete sequence Length = 124050
7190con1952	678	932	4e-40	1	FLOUbaf136l12	gb|AF474373.1| Hordeum vulgare subsp. vulgare BAC 259I16, complete sequence Length = 124050
7190con1842	856	932	1e-40	1	FLOUbaf136l12	gb|AF474373.1| Hordeum vulgare subsp. vulgare BAC 259I16, complete sequence Length = 124050
A3150con330	980	932	1e-40	1	FLOUbaf136l12	gb|AF474373.1| Hordeum vulgare subsp. vulgare BAC 259I16, complete sequence Length = 124050
A7180con167	9123	932	6e-42	1	FLOUbaf136l12	gb|AF474373.1| Hordeum vulgare subsp. vulgare BAC 259I16, complete sequence Length = 124050
251270con70	9184	932	1e-42	1	FLOUbaf136l12	gb|AF474373.1| Hordeum vulgare subsp. vulgare BAC 259I16, complete sequence Length = 124050
A7180con249	1787	932	1e-42	1	FLOUbaf136l12	gb|AF474373.1| Hordeum vulgare subsp. vulgare BAC 259I16, complete sequence Length = 124050
91110con1576	536	932	5e-45	1	FLOUbaf136l12	gb|AF474373.1| Hordeum vulgare subsp. vulgare BAC 259I16, complete sequence Length = 124050
A3150con420	721	932	4e-46	1	FLOUbaf136l12	gb|AF474373.1| Hordeum vulgare subsp. vulgare BAC 259I16, complete sequence Length = 124050
A3150con1030	1155	932	1e-47	1	FLOUbaf136l12	gb|AF474373.1| Hordeum vulgare subsp. vulgare BAC 259I16, complete sequence Length = 124050
91110con1537	894	932	9e-48	1	FLOUbaf136l12	gb|AF474373.1| Hordeum vulgare subsp. vulgare BAC 259I16, complete sequence Length = 124050
91110con1387	491	932	5e-48	1	FLOUbaf136l12	gb|AF474373.1| Hordeum vulgare subsp. vulgare BAC 259I16, complete sequence Length = 124050
3150con1914	1010	932	4e-50	1	FLOUbaf136l12	gb|AF474373.1| Hordeum vulgare subsp. vulgare BAC 259I16, complete sequence Length = 124050
A3150con160	676	932	3e-50	1	FLOUbaf136l12	gb|AF474373.1| Hordeum vulgare subsp. vulgare BAC 259I16, complete sequence Length = 124050
A3150con209	1523	932	3e-52	1	FLOUbaf136l12	gb|AF474373.1| Hordeum vulgare subsp. vulgare BAC 259I16, complete sequence Length = 124050
5170con1736	528	932	9e-53	1	FLOUbaf136l12	gb|AF474373.1| Hordeum vulgare subsp. vulgare BAC 259I16, complete sequence Length = 124050
A3150con848	10220	932	2e-54	1	FLOUbaf136l12	gb|AF474373.1| Hordeum vulgare subsp. vulgare BAC 259I16, complete sequence Length = 124050
5170con72	2670	932	5e-55	1	FLOUbaf136l12	gb|AF474373.1| Hordeum vulgare subsp. vulgare BAC 259I16, complete sequence Length = 124050
251270con1048	607	932	4e-55	1	FLOUbaf136l12	gb|AF474373.1| Hordeum vulgare subsp. vulgare BAC 259I16, complete sequence Length = 124050
231250con1282	905	932	4e-59	1	FLOUbaf136l12	gb|AF474373.1| Hordeum vulgare subsp. vulgare BAC 259I16, complete sequence Length = 124050
A1130con42	950	932	7e-61	1	FLOUbaf136l12	gb|AF474373.1| Hordeum vulgare subsp. vulgare BAC 259I16, complete sequence Length = 124050
A3150con26	3632	932	5e-62	1	FLOUbaf136l12	gb|AF474373.1| Hordeum vulgare subsp. vulgare BAC 259I16, complete sequence Length = 124050
A1130con230	462	932	6e-63	1	FLOUbaf136l12	gb|AF474373.1| Hordeum vulgare subsp. vulgare BAC 259I16, complete sequence Length = 124050
A1130con1031	473	932	1e-63	1	FLOUbaf136l12	gb|AF474373.1| Hordeum vulgare subsp. vulgare BAC 259I16, complete sequence Length = 124050
A3150con11	13743	932	2e-64	1	FLOUbaf136l12	gb|AF474373.1| Hordeum vulgare subsp. vulgare BAC 259I16, complete sequence Length = 124050
A3150con813	16156	932	2e-64	1	FLOUbaf136l12	gb|AF474373.1| Hordeum vulgare subsp. vulgare BAC 259I16, complete sequence Length = 124050
A5160con385	1380	932	4e-66	1	FLOUbaf136l12	gb|AF474373.1| Hordeum vulgare subsp. vulgare BAC 259I16, complete sequence Length = 124050
2130A0110con2660	658	932	1e-67	1	FLOUbaf136l12	gb|AF474373.1| Hordeum vulgare subsp. vulgare BAC 259I16, complete sequence Length = 124050
A5160con202	670	932	3e-68	1	FLOUbaf136l12	gb|AF474373.1| Hordeum vulgare subsp. vulgare BAC 259I16, complete sequence Length = 124050
A3150con284	731	932	2e-79	1	FLOUbaf136l12	gb|AF474373.1| Hordeum vulgare subsp. vulgare BAC 259I16, complete sequence Length = 124050
A5160con191	880	932	5e-80	1	FLOUbaf136l12	gb|AF474373.1| Hordeum vulgare subsp. vulgare BAC 259I16, complete sequence Length = 124050
A3150con1093	916	932	2e-82	1	FLOUbaf136l12	gb|AF474373.1| Hordeum vulgare subsp. vulgare BAC 259I16, complete sequence Length = 124050
A3150con335	597	932	2e-91	1	FLOUbaf136l12	gb|AF474373.1| Hordeum vulgare subsp. vulgare BAC 259I16, complete sequence Length = 124050
A3150con425	762	932	5e-92	1	FLOUbaf136l12	gb|AF474373.1| Hordeum vulgare subsp. vulgare BAC 259I16, complete sequence Length = 124050
A1130con730	8707	932	3e-93	1	FLOUbaf136l12	gb|AF474373.1| Hordeum vulgare subsp. vulgare BAC 259I16, complete sequence Length = 124050
A8190con156	25619	932	5e-94	1	FLOUbaf136l12	gb|AF474373.1| Hordeum vulgare subsp. vulgare BAC 259I16, complete sequence Length = 124050
A3150con75	13033	932	2e-95	1	FLOUbaf136l12	gb|AF474373.1| Hordeum vulgare subsp. vulgare BAC 259I16, complete sequence Length = 124050
A3150con893	1250	932	4e-97	1	FLOUbaf136l12	gb|AF474373.1| Hordeum vulgare subsp. vulgare BAC 259I16, complete sequence Length = 124050
A1130con955	538	932	1e-98	1	FLOUbaf136l12	gb|AF474373.1| Hordeum vulgare subsp. vulgare BAC 259I16, complete sequence Length = 124050
A6170con376	3013	932	0	1	FLOUbaf136l12	gb|AF474373.1| Hordeum vulgare subsp. vulgare BAC 259I16, complete sequence Length = 124050
2130A0110con2449	6902	1432	2e-31	1	FLOUbaf137c05	ref|NM_001055562.1| Oryza sativa (japonica cultivar-group) Os03g0159100 (Os03g0159100) mRNA, complete cds Length = 1499
211230con30	22703	1432	5e-35	1	FLOUbaf137c05	ref|NM_001055562.1| Oryza sativa (japonica cultivar-group) Os03g0159100 (Os03g0159100) mRNA, complete cds Length = 1499
2130A0110con2324	19354	1432	5e-50	1	FLOUbaf137c05	ref|NM_001055562.1| Oryza sativa (japonica cultivar-group) Os03g0159100 (Os03g0159100) mRNA, complete cds Length = 1499
0120con11674	11160	1632	0	1	FLOUbaf137e18	gb|AY105287.1| Zea mays PCO135091 mRNA sequence Length = 825
5170con757	1788	3865	e-162	1	FLOUbaf137j16	gb|AC136970.2| Oryza sativa (japonica cultivar-group) chromosome 11 clone OSJNBa0074L01, complete sequence Length = 115339
191210con67	490	3865	e-138	1	FLOUbaf137j16	gb|AC136970.2| Oryza sativa (japonica cultivar-group) chromosome 11 clone OSJNBa0074L01, complete sequence Length = 115339
131150con72	3790	1071	8e-33	1	FLOUbaf138j23	gb|AY846828.1| Triticum aestivum ribosomal protein L7 mRNA, complete cds Length = 787
151170con1060	13576	2601	e-138	1	FLOUbaf13c17	dbj|AK243477.1| Oryza sativa (japonica cultivar-group) cDNA, clone: J100072I17, full insert sequence Length = 1380
0120con371	13299	1196	0	1	FLOUbaf140j01	ref|NM_001049556.1| Oryza sativa (japonica cultivar-group) Os01g0360600 (Os01g0360600) mRNA, complete cds Length = 1081
271290con636	5047	839	0	1	FLOUbaf142c20	gb|DQ244275.1| Zea mays clone 4074 mRNA sequence Length = 769
291310con358	10860	839	0	1	FLOUbaf142c20	gb|DQ244275.1| Zea mays clone 4074 mRNA sequence Length = 769
291310con63	9672	1261	9e-35	1	FLOUbaf142g15	ref|NM_001065494.1| Oryza sativa (japonica cultivar-group) Os07g0164300 (Os07g0164300) mRNA, complete cds Length = 1273
211230con298	7202	1551	2e-35	1	FLOUbaf142o15	gb|AF474373.1| Hordeum vulgare subsp. vulgare BAC 259I16, complete sequence Length = 124050
271290con1116	2766	1551	8e-57	1	FLOUbaf142o15	gb|AF474373.1| Hordeum vulgare subsp. vulgare BAC 259I16, complete sequence Length = 124050
251270con1063	6310	1551	1e-60	1	FLOUbaf142o15	gb|AF474373.1| Hordeum vulgare subsp. vulgare BAC 259I16, complete sequence Length = 124050
111130con266	16696	1551	2e-61	1	FLOUbaf142o15	gb|AF474373.1| Hordeum vulgare subsp. vulgare BAC 259I16, complete sequence Length = 124050
3150con1053	19172	1551	4e-69	1	FLOUbaf142o15	gb|AF474373.1| Hordeum vulgare subsp. vulgare BAC 259I16, complete sequence Length = 124050
3150con1462	9512	1838	4e-77	1	FLOUbaf143e04	ref|NM_001054914.1| Oryza sativa (japonica cultivar-group) Os02g0794700 (Os02g0794700) mRNA, partial cds Length = 1298
231250con590	3381	2221	1e-71	1	FLOUbaf144o11	ref|NM_001051212.1| Oryza sativa (japonica cultivar-group) Os01g0826900 (Os01g0826900) mRNA, complete cds Length = 2551
291310con55	2022	2733	e-115	1	FLOUbaf146h20	ref|NM_001061282.1| Oryza sativa (japonica cultivar-group) Os05g0165900 (Os05g0165900) mRNA, complete cds Length = 2825
5170con701	28041	1776	0	1	FLOUbaf149n15	ref|NM_001048723.1| Oryza sativa (japonica cultivar-group) Os01g0178000 (Os01g0178000) mRNA, complete cds Length = 1732
111130con253	2685	2646	0	1	FLOUbaf14g17	dbj|AP008216.1| Oryza sativa (japonica cultivar-group) genomic DNA, chromosome 10 Length = 22685906
131150con112	4902	2646	0	1	FLOUbaf14g17	dbj|AP008216.1| Oryza sativa (japonica cultivar-group) genomic DNA, chromosome 10 Length = 22685906
171190con325	5238	2646	0	1	FLOUbaf14g17	dbj|AP008216.1| Oryza sativa (japonica cultivar-group) genomic DNA, chromosome 10 Length = 22685906
91110con43	4503	2646	0	1	FLOUbaf14g17	dbj|AP008216.1| Oryza sativa (japonica cultivar-group) genomic DNA, chromosome 10 Length = 22685906
A1130con635	14796	2646	0	1	FLOUbaf14g17	dbj|AP008216.1| Oryza sativa (japonica cultivar-group) genomic DNA, chromosome 10 Length = 22685906
A7180con39	22212	568	0	1	FLOUbaf150e10	gb|AY105784.1| Zea mays PCO113764 mRNA sequence Length = 588
111130con719	9753	873	0	1	FLOUbaf150m05	emb|CT834997.1| Oryza sativa (indica cultivar-group) cDNA clone:OSIGCSN049C08, full insert sequence Length = 796
251270con318	673	1332	0	1	FLOUbaf151a03	emb|CT009735.1| Triticum aestivum Length = 187340
211230con359	12875	2082	0	1	FLOUbaf151p02	emb|CT832156.1| Oryza sativa (indica cultivar-group) cDNA clone:OSIGCEA052P17, full insert sequence Length = 1872
91110con67	13944	1502	0	1	FLOUbaf152k24	ref|NM_001049078.1| Oryza sativa (japonica cultivar-group) Os01g0239100 (Os01g0239100) mRNA, complete cds Length = 1050
291310con1131	1361	1482	8e-37	1	FLOUbaf153f16	dbj|AK066166.1| Oryza sativa (japonica cultivar-group) cDNA clone:J013055O13, full insert sequence Length = 1598
251270con55	2257	764	e-136	1	FLOUbaf153j21	gb|AY661656.1| Sorghum bicolor clone BAC 88M4, complete sequence Length = 279448
151170con64	4451	844	6e-34	1	FLOUbaf154c05	gb|AY090535.1| Deschampsia antarctica unknown cold induced protein mRNA, complete cds
251270con336	14111	3359	9e-45	1	FLOUbaf154h13	gb|AY485643.1| Hordeum vulgare subsp. vulgare BAC 615K1, complete sequence Length = 114996
271290con803	2037	3359	1e-51	1	FLOUbaf154h13	gb|AY485643.1| Hordeum vulgare subsp. vulgare BAC 615K1, complete sequence Length = 114996
251270con521	42816	3359	2e-54	1	FLOUbaf154h13	gb|AY485643.1| Hordeum vulgare subsp. vulgare BAC 615K1, complete sequence Length = 114996
231250con341	6770	2741	2e-35	1	FLOUbaf155o08	gb|AF521177.1| Hordeum vulgare contig 211252, complete sequence Length = 211664
271290con1191	804	2741	9e-54	1	FLOUbaf155o08	gb|AF521177.1| Hordeum vulgare contig 211252, complete sequence Length = 211664
151170con2054	3587	2741	2e-67	1	FLOUbaf155o08	gb|AF521177.1| Hordeum vulgare contig 211252, complete sequence Length = 211664
2130A0110con2163	14876	2720	0	1	FLOUbaf155p13	dbj|AP008214.1| Oryza sativa (japonica cultivar-group) genomic DNA, chromosome 8 Length = 28434780
131150con148	8345	907	0	1	FLOUbaf156b11	emb|CT834118.1| Oryza sativa (indica cultivar-group) cDNA clone:OSIGCSN032A02, full insert sequence Length = 912
291310con265	6208	1236	0	1	FLOUbaf156m15	gb|DQ245145.1| Zea mays clone 13293 mRNA sequence Length = 1121
A8190con308	7475	1059	e-109	1	FLOUbaf157a18	gb|AY642926.1| Hordeum vulgare BAC CC24_14, complete sequence Length = 184425
A1130con240	2076	1059	e-108	1	FLOUbaf157a18	gb|AY642926.1| Hordeum vulgare BAC CC24_14, complete sequence Length = 184425
A1130con359	5266	1059	e-108	1	FLOUbaf157a18	gb|AY642926.1| Hordeum vulgare BAC CC24_14, complete sequence Length = 184425
3150con1701	500	1059	e-101	1	FLOUbaf157a18	gb|AY642926.1| Hordeum vulgare BAC CC24_14, complete sequence Length = 184425
191210con2008	3042	1059	1e-31	1	FLOUbaf157a18	gb|AY642926.1| Hordeum vulgare BAC CC24_14, complete sequence Length = 184425
251270con501	704	1059	9e-32	1	FLOUbaf157a18	gb|AY642926.1| Hordeum vulgare BAC CC24_14, complete sequence Length = 184425
291310con14	4619	1059	4e-32	1	FLOUbaf157a18	gb|AY642926.1| Hordeum vulgare BAC CC24_14, complete sequence Length = 184425
0120con11989	1823	1059	2e-32	1	FLOUbaf157a18	gb|AY642926.1| Hordeum vulgare BAC CC24_14, complete sequence Length = 184425
A8190con74	5094	1059	1e-32	1	FLOUbaf157a18	gb|AY642926.1| Hordeum vulgare BAC CC24_14, complete sequence Length = 184425
7190con1036	15083	1059	2e-36	1	FLOUbaf157a18	gb|AY642926.1| Hordeum vulgare BAC CC24_14, complete sequence Length = 184425
3150con1615	2972	1059	5e-43	1	FLOUbaf157a18	gb|AY642926.1| Hordeum vulgare BAC CC24_14, complete sequence Length = 184425
5170con1084	500	1059	8e-44	1	FLOUbaf157a18	gb|AY642926.1| Hordeum vulgare BAC CC24_14, complete sequence Length = 184425
231250con1166	474	1059	2e-47	1	FLOUbaf157a18	gb|AY642926.1| Hordeum vulgare BAC CC24_14, complete sequence Length = 184425
191210con1922	5242	1059	4e-57	1	FLOUbaf157a18	gb|AY642926.1| Hordeum vulgare BAC CC24_14, complete sequence Length = 184425
191210con1055	674	1059	5e-58	1	FLOUbaf157a18	gb|AY642926.1| Hordeum vulgare BAC CC24_14, complete sequence Length = 184425
A6170con280	6213	1059	2e-65	1	FLOUbaf157a18	gb|AY642926.1| Hordeum vulgare BAC CC24_14, complete sequence Length = 184425
A6170con11	7369	1059	1e-76	1	FLOUbaf157a18	gb|AY642926.1| Hordeum vulgare BAC CC24_14, complete sequence Length = 184425
251270con68	5650	1059	8e-77	1	FLOUbaf157a18	gb|AY642926.1| Hordeum vulgare BAC CC24_14, complete sequence Length = 184425
91110con483	6698	1059	7e-81	1	FLOUbaf157a18	gb|AY642926.1| Hordeum vulgare BAC CC24_14, complete sequence Length = 184425
5170con8	5937	1059	3e-92	1	FLOUbaf157a18	gb|AY642926.1| Hordeum vulgare BAC CC24_14, complete sequence Length = 184425
211230con354	4813	1059	6e-93	1	FLOUbaf157a18	gb|AY642926.1| Hordeum vulgare BAC CC24_14, complete sequence Length = 184425
111130con546	512	1059	2e-93	1	FLOUbaf157a18	gb|AY642926.1| Hordeum vulgare BAC CC24_14, complete sequence Length = 184425
A3150con1035	8127	1059	2e-94	1	FLOUbaf157a18	gb|AY642926.1| Hordeum vulgare BAC CC24_14, complete sequence Length = 184425
A3150con73	6600	1059	5e-97	1	FLOUbaf157a18	gb|AY642926.1| Hordeum vulgare BAC CC24_14, complete sequence Length = 184425
171190con30	10621	1876	0	1	FLOUbaf157i14	ref|NM_001067635.1| Oryza sativa (japonica cultivar-group) Os08g0172200 (Os08g0172200) mRNA, complete cds Length = 1926
3150con1206	24219	1277	0	1	FLOUbaf157n03	ref|NM_001048276.1| Oryza sativa (japonica cultivar-group) Os01g0101200 (Os01g0101200) mRNA, partial cds Length = 3114
5170con1599	12195	1277	0	1	FLOUbaf157n03	ref|NM_001048276.1| Oryza sativa (japonica cultivar-group) Os01g0101200 (Os01g0101200) mRNA, partial cds Length = 3114
A1130con16	12222	1277	0	1	FLOUbaf157n03	ref|NM_001048276.1| Oryza sativa (japonica cultivar-group) Os01g0101200 (Os01g0101200) mRNA, partial cds Length = 3114
A7180con2	17212	1010	6e-31	1	FLOUbaf159i08	gb|AF474373.1| Hordeum vulgare subsp. vulgare BAC 259I16, complete sequence Length = 124050
0120con12215	859	1010	4e-31	1	FLOUbaf159i08	gb|AF474373.1| Hordeum vulgare subsp. vulgare BAC 259I16, complete sequence Length = 124050
0120con12275	594	1010	5e-33	1	FLOUbaf159i08	gb|AF474373.1| Hordeum vulgare subsp. vulgare BAC 259I16, complete sequence Length = 124050
5170con1615	2802	651	2e-32	1	FLOUbaf159o14	gb|AY661558.1| Hordeum vulgare subsp. vulgare eIF4E gene locus, complete sequence Length = 439641
231250con974	862	1462	e-174	1	FLOUbaf160h15	emb|CT832155.1| Oryza sativa (indica cultivar-group) cDNA clone:OSIGCSA017K02, full insert sequence Length = 1360
231250con359	959	1462	0	1	FLOUbaf160h15	emb|CT832155.1| Oryza sativa (indica cultivar-group) cDNA clone:OSIGCSA017K02, full insert sequence Length = 1360
111130con427	5457	1160	0	1	FLOUbaf160p07	dbj|AK073064.1| Oryza sativa (japonica cultivar-group) cDNA clone:J033021J15, full insert sequence Length = 1127
191210con90	3622	682	1e-37	1	FLOUbaf161e22	gb|M35330.1|WHTREPTB T.monococcum aegilopoides repetitive DNA sequence, clone pTbUCD2 Length = 273
111130con958	5373	682	1e-41	1	FLOUbaf161e22	gb|M35330.1|WHTREPTB T.monococcum aegilopoides repetitive DNA sequence, clone pTbUCD2 Length = 273
291310con619	1793	682	2e-47	1	FLOUbaf161e22	gb|M35330.1|WHTREPTB T.monococcum aegilopoides repetitive DNA sequence, clone pTbUCD2 Length = 273
A5160con171	10520	682	1e-61	1	FLOUbaf161e22	gb|M35330.1|WHTREPTB T.monococcum aegilopoides repetitive DNA sequence, clone pTbUCD2 Length = 273
131150con913	2855	682	4e-62	1	FLOUbaf161e22	gb|M35330.1|WHTREPTB T.monococcum aegilopoides repetitive DNA sequence, clone pTbUCD2 Length = 273
A5160con350	12310	682	2e-63	1	FLOUbaf161e22	gb|M35330.1|WHTREPTB T.monococcum aegilopoides repetitive DNA sequence, clone pTbUCD2 Length = 273
171190con1030	3776	682	1e-65	1	FLOUbaf161e22	gb|M35330.1|WHTREPTB T.monococcum aegilopoides repetitive DNA sequence, clone pTbUCD2 Length = 273
191210con1618	4173	682	6e-68	1	FLOUbaf161e22	gb|M35330.1|WHTREPTB T.monococcum aegilopoides repetitive DNA sequence, clone pTbUCD2 Length = 273
131150con1869	2099	682	3e-68	1	FLOUbaf161e22	gb|M35330.1|WHTREPTB T.monococcum aegilopoides repetitive DNA sequence, clone pTbUCD2 Length = 273
271290con826	1315	682	1e-72	1	FLOUbaf161e22	gb|M35330.1|WHTREPTB T.monococcum aegilopoides repetitive DNA sequence, clone pTbUCD2 Length = 273
7190con373	18877	682	2e-83	1	FLOUbaf161e22	gb|M35330.1|WHTREPTB T.monococcum aegilopoides repetitive DNA sequence, clone pTbUCD2 Length = 273
271290con1372	8518	1104	2e-75	1	FLOUbaf161j23	ref|NM_001050660.1| Oryza sativa (japonica cultivar-group) Os01g0727900 (Os01g0727900) mRNA, partial cds Length = 1204
271290con1146	10224	1158	2e-38	1	FLOUbaf162o16	emb|CT830607.1| Oryza sativa (indica cultivar-group) cDNA clone:OSIGCRA126M11, full insert sequence Length = 1193
211230con460	10690	617	0	1	FLOUbaf164c12	dbj|AK241755.1| Oryza sativa (japonica cultivar-group) cDNA, clone: J065204C04, full insert sequence Length = 706
191210con2071	5392	921	4e-66	1	FLOUbaf164c18	gb|DQ128061.1| Triticum aestivum clone p8-2, genomic sequence Length = 248
271290con693	8485	682	2e-35	1	FLOUbaf166e10	gb|AF427791.1| Hordeum vulgare Mla locus, complete sequence Length = 261265
5170con625	3429	682	3e-44	1	FLOUbaf166e10	gb|AF427791.1| Hordeum vulgare Mla locus, complete sequence Length = 261265
2130A0110con57	27584	682	2e-47	1	FLOUbaf166e10	gb|AF427791.1| Hordeum vulgare Mla locus, complete sequence Length = 261265
271290con895	21226	682	4e-66	1	FLOUbaf166e10	gb|AF427791.1| Hordeum vulgare Mla locus, complete sequence Length = 261265
151170con1034	6568	1581	0	1	FLOUbaf168n11	ref|NM_001052841.1| Oryza sativa (japonica cultivar-group) Os02g0218600 (Os02g0218600) mRNA, complete cds Length = 2610
A6170con229	13955	1651	3e-32	1	FLOUbaf169i05	gb|AY106335.1| Zea mays PCO141803 mRNA sequence Length = 881
271290con16	10272	1651	0	1	FLOUbaf169i05	gb|AY106335.1| Zea mays PCO141803 mRNA sequence Length = 881
A8190con225	4577	1158	6e-31	1	FLOUbaf170d18	gb|AY663391.1| Triticum turgidum cultivar Langdon clone BAC 1156G16, complete sequence Length = 187012
A3150con1024	542	1158	3e-34	1	FLOUbaf170d18	gb|AY663391.1| Triticum turgidum cultivar Langdon clone BAC 1156G16, complete sequence Length = 187012
5170con889	620	1158	2e-38	1	FLOUbaf170d18	gb|AY663391.1| Triticum turgidum cultivar Langdon clone BAC 1156G16, complete sequence Length = 187012
171190con422	5072	1158	1e-38	1	FLOUbaf170d18	gb|AY663391.1| Triticum turgidum cultivar Langdon clone BAC 1156G16, complete sequence Length = 187012
3150con1133	1112	1158	6e-40	1	FLOUbaf170d18	gb|AY663391.1| Triticum turgidum cultivar Langdon clone BAC 1156G16, complete sequence Length = 187012
5170con1008	2972	1158	1e-40	1	FLOUbaf170d18	gb|AY663391.1| Triticum turgidum cultivar Langdon clone BAC 1156G16, complete sequence Length = 187012
0120con10499	14166	1158	6e-43	1	FLOUbaf170d18	gb|AY663391.1| Triticum turgidum cultivar Langdon clone BAC 1156G16, complete sequence Length = 187012
A3150con214	5909	1158	6e-44	1	FLOUbaf170d18	gb|AY663391.1| Triticum turgidum cultivar Langdon clone BAC 1156G16, complete sequence Length = 187012
2130A0110con2622	733	1158	2e-45	1	FLOUbaf170d18	gb|AY663391.1| Triticum turgidum cultivar Langdon clone BAC 1156G16, complete sequence Length = 187012
251270con469	1495	1158	2e-46	1	FLOUbaf170d18	gb|AY663391.1| Triticum turgidum cultivar Langdon clone BAC 1156G16, complete sequence Length = 187012
7190con1754	5139	1158	1e-50	1	FLOUbaf170d18	gb|AY663391.1| Triticum turgidum cultivar Langdon clone BAC 1156G16, complete sequence Length = 187012
171190con83	14080	1664	0	1	FLOUbaf174a20	gb|AY596543.1| Saccharum officinarum clone SCCCCL4007B07, complete sequence Length = 1774
131150con581	11763	429	2e-79	1	FLOUbaf177g16	gb|AC127142.3| Rattus norvegicus 4 BAC CH230-41K13 (Children's Hospital Oakland Research Institute) complete sequence Length = 238669
2130A0110con3034	38075	2477	0	1	FLOUbaf177o13	ref|NM_001048401.1| Oryza sativa (japonica cultivar-group) Os01g0120300 (Os01g0120300) mRNA, complete cds Length = 2733
191210con28	6733	1329	1e-39	1	FLOUbaf178d13	dbj|AK240828.1| Oryza sativa (japonica cultivar-group) cDNA, clone: J065013O13, full insert sequence Length = 3962
211230con275	5537	1329	8e-40	1	FLOUbaf178d13	dbj|AK240828.1| Oryza sativa (japonica cultivar-group) cDNA, clone: J065013O13, full insert sequence Length = 3962
A1130con48	16694	1638	0	1	FLOUbaf17k23	ref|NM_001048764.1| Oryza sativa (japonica cultivar-group) Os01g0183800 (Os01g0183800) mRNA, complete cds Length = 1603
251270con39	14047	1068	2e-64	1	FLOUbaf17n05	gb|AF192261.1|AF192261 Hordeum vulgare Rar1 (Rar1) mRNA, complete cds Length = 1054
171190con975	2410	704	e-100	1	FLOUbaf180f24	ref|NM_001050849.1| Oryza sativa (japonica cultivar-group) Os01g0760000 (Os01g0760000) mRNA, partial cds Length = 844
171190con19	2870	704	0	1	FLOUbaf180f24	ref|NM_001050849.1| Oryza sativa (japonica cultivar-group) Os01g0760000 (Os01g0760000) mRNA, partial cds Length = 844
2130A0110con19	4599	986	e-174	1	FLOUbaf1d14	gb|AY146588.1| Triticum monococcum BAC clone 453N11, complete sequence Length = 285444
A3150con738	1819	1113	1e-30	1	FLOUbaf1i03	emb|Z84537.1|HV1328SR H.vulgare BARE-1 long terminal repeat DNA
A1130con652	731	1113	4e-31	1	FLOUbaf1i03	emb|Z84537.1|HV1328SR H.vulgare BARE-1 long terminal repeat DNA
A1130con566	592	1113	3e-31	1	FLOUbaf1i03	emb|Z84537.1|HV1328SR H.vulgare BARE-1 long terminal repeat DNA
2130A0110con2748	8242	1113	7e-32	1	FLOUbaf1i03	emb|Z84537.1|HV1328SR H.vulgare BARE-1 long terminal repeat DNA
A6170con394	7836	1113	7e-32	1	FLOUbaf1i03	emb|Z84537.1|HV1328SR H.vulgare BARE-1 long terminal repeat DNA
A3150con774	2605	1113	6e-33	1	FLOUbaf1i03	emb|Z84537.1|HV1328SR H.vulgare BARE-1 long terminal repeat DNA
2130A0110con2978	338	1113	3e-33	1	FLOUbaf1i03	emb|Z84537.1|HV1328SR H.vulgare BARE-1 long terminal repeat DNA
251270con37	3703	1113	5e-34	1	FLOUbaf1i03	emb|Z84537.1|HV1328SR H.vulgare BARE-1 long terminal repeat DNA
131150con1630	1126	1113	2e-34	1	FLOUbaf1i03	emb|Z84537.1|HV1328SR H.vulgare BARE-1 long terminal repeat DNA
151170con1135	567	1113	5e-36	1	FLOUbaf1i03	emb|Z84537.1|HV1328SR H.vulgare BARE-1 long terminal repeat DNA
91110con276	16829	1113	4e-38	1	FLOUbaf1i03	emb|Z84537.1|HV1328SR H.vulgare BARE-1 long terminal repeat DNA
A8190con179	1648	1113	2e-38	1	FLOUbaf1i03	emb|Z84537.1|HV1328SR H.vulgare BARE-1 long terminal repeat DNA
A3150con1044	999	1113	1e-40	1	FLOUbaf1i03	emb|Z84537.1|HV1328SR H.vulgare BARE-1 long terminal repeat DNA
A1130con96	6323	1113	2e-43	1	FLOUbaf1i03	emb|Z84537.1|HV1328SR H.vulgare BARE-1 long terminal repeat DNA
A6170con239	501	1113	2e-47	1	FLOUbaf1i03	emb|Z84537.1|HV1328SR H.vulgare BARE-1 long terminal repeat DNA
251270con352	8125	1113	2e-78	1	FLOUbaf1i03	emb|Z84537.1|HV1328SR H.vulgare BARE-1 long terminal repeat DNA
3150con1295	11580	1301	4e-34	1	FLOUbaf22h15	emb|CT832007.1| Oryza sativa (indica cultivar-group) cDNA clone:OSIGCSN045G17, full insert sequence Length = 1068
191210con1501	8792	1301	8e-35	1	FLOUbaf22h15	emb|CT832007.1| Oryza sativa (indica cultivar-group) cDNA clone:OSIGCSN045G17, full insert sequence Length = 1068
271290con1516	1974	1301	7e-41	1	FLOUbaf22h15	emb|CT832007.1| Oryza sativa (indica cultivar-group) cDNA clone:OSIGCSN045G17, full insert sequence Length = 1068
7190con85	1601	2716	8e-31	1	FLOUbaf23g15	gb|AF521177.1| Hordeum vulgare contig 211252, complete sequence Length = 211664
2130A0110con86	8968	2716	1e-42	1	FLOUbaf23g15	gb|AF521177.1| Hordeum vulgare contig 211252, complete sequence Length = 211664
111130con31	1146	2716	1e-44	1	FLOUbaf23g15	gb|AF521177.1| Hordeum vulgare contig 211252, complete sequence Length = 211664
111130con426	1227	2716	2e-52	1	FLOUbaf23g15	gb|AF521177.1| Hordeum vulgare contig 211252, complete sequence Length = 211664
111130con34	11718	1537	0	1	FLOUbaf24g23	emb|CT831578.1| Oryza sativa (indica cultivar-group) cDNA clone:OSIGCSN013K17, full insert sequence Length = 1501
151170con1578	8943	1617	0	1	FLOUbaf25g21	ref|NM_001050743.1| Oryza sativa (japonica cultivar-group) Os01g0741900 (Os01g0741900) mRNA, complete cds Length = 2211
171190con81	10583	1689	7e-51	1	FLOUbaf26g16	gb|AC113334.2| Oryza sativa (japonica cultivar-group) chromosome 5 clone OJ1123_F01, complete sequence Length = 118799
111130con1398	1889	969	e-160	1	FLOUbaf26j06	gb|DQ245093.1| Zea mays clone 12935 mRNA sequence Length = 803
3150con1866	1603	969	e-158	1	FLOUbaf26j06	gb|DQ245093.1| Zea mays clone 12935 mRNA sequence Length = 803
A7180con72	1850	969	e-156	1	FLOUbaf26j06	gb|DQ245093.1| Zea mays clone 12935 mRNA sequence Length = 803
271290con1519	1559	969	e-151	1	FLOUbaf26j06	gb|DQ245093.1| Zea mays clone 12935 mRNA sequence Length = 803
A6170con537	8289	969	e-149	1	FLOUbaf26j06	gb|DQ245093.1| Zea mays clone 12935 mRNA sequence Length = 803
A5160con412	2164	969	e-144	1	FLOUbaf26j06	gb|DQ245093.1| Zea mays clone 12935 mRNA sequence Length = 803
171190con1028	871	969	e-139	1	FLOUbaf26j06	gb|DQ245093.1| Zea mays clone 12935 mRNA sequence Length = 803
A5160con420	2629	969	e-127	1	FLOUbaf26j06	gb|DQ245093.1| Zea mays clone 12935 mRNA sequence Length = 803
A3150con564	1298	969	3e-36	1	FLOUbaf26j06	gb|DQ245093.1| Zea mays clone 12935 mRNA sequence Length = 803
A1130con787	2852	969	1e-43	1	FLOUbaf26j06	gb|DQ245093.1| Zea mays clone 12935 mRNA sequence Length = 803
91110con695	641	969	2e-44	1	FLOUbaf26j06	gb|DQ245093.1| Zea mays clone 12935 mRNA sequence Length = 803
7190con523	940	969	2e-45	1	FLOUbaf26j06	gb|DQ245093.1| Zea mays clone 12935 mRNA sequence Length = 803
191210con1839	958	969	2e-46	1	FLOUbaf26j06	gb|DQ245093.1| Zea mays clone 12935 mRNA sequence Length = 803
91110con826	519	969	5e-48	1	FLOUbaf26j06	gb|DQ245093.1| Zea mays clone 12935 mRNA sequence Length = 803
231250con1439	341	969	3e-48	1	FLOUbaf26j06	gb|DQ245093.1| Zea mays clone 12935 mRNA sequence Length = 803
91110con9	893	969	2e-48	1	FLOUbaf26j06	gb|DQ245093.1| Zea mays clone 12935 mRNA sequence Length = 803
A3150con809	1362	969	9e-49	1	FLOUbaf26j06	gb|DQ245093.1| Zea mays clone 12935 mRNA sequence Length = 803
131150con743	1868	969	2e-50	1	FLOUbaf26j06	gb|DQ245093.1| Zea mays clone 12935 mRNA sequence Length = 803
A7180con106	1160	969	3e-51	1	FLOUbaf26j06	gb|DQ245093.1| Zea mays clone 12935 mRNA sequence Length = 803
A7180con307	1105	969	3e-51	1	FLOUbaf26j06	gb|DQ245093.1| Zea mays clone 12935 mRNA sequence Length = 803
191210con1008	628	969	1e-52	1	FLOUbaf26j06	gb|DQ245093.1| Zea mays clone 12935 mRNA sequence Length = 803
91110con1338	692	969	1e-52	1	FLOUbaf26j06	gb|DQ245093.1| Zea mays clone 12935 mRNA sequence Length = 803
251270con363	1621	969	7e-53	1	FLOUbaf26j06	gb|DQ245093.1| Zea mays clone 12935 mRNA sequence Length = 803
131150con1454	372	969	6e-53	1	FLOUbaf26j06	gb|DQ245093.1| Zea mays clone 12935 mRNA sequence Length = 803
A3150con460	1371	969	1e-57	1	FLOUbaf26j06	gb|DQ245093.1| Zea mays clone 12935 mRNA sequence Length = 803
7190con1014	547	969	1e-58	1	FLOUbaf26j06	gb|DQ245093.1| Zea mays clone 12935 mRNA sequence Length = 803
211230con588	653	969	2e-60	1	FLOUbaf26j06	gb|DQ245093.1| Zea mays clone 12935 mRNA sequence Length = 803
7190con917	1242	969	2e-61	1	FLOUbaf26j06	gb|DQ245093.1| Zea mays clone 12935 mRNA sequence Length = 803
211230con775	599	969	3e-62	1	FLOUbaf26j06	gb|DQ245093.1| Zea mays clone 12935 mRNA sequence Length = 803
131150con965	459	969	2e-62	1	FLOUbaf26j06	gb|DQ245093.1| Zea mays clone 12935 mRNA sequence Length = 803
271290con725	1182	969	1e-62	1	FLOUbaf26j06	gb|DQ245093.1| Zea mays clone 12935 mRNA sequence Length = 803
171190con697	834	969	3e-63	1	FLOUbaf26j06	gb|DQ245093.1| Zea mays clone 12935 mRNA sequence Length = 803
A3150con810	1024	969	8e-64	1	FLOUbaf26j06	gb|DQ245093.1| Zea mays clone 12935 mRNA sequence Length = 803
191210con1540	562	969	4e-64	1	FLOUbaf26j06	gb|DQ245093.1| Zea mays clone 12935 mRNA sequence Length = 803
0120con43	2400	969	8e-66	1	FLOUbaf26j06	gb|DQ245093.1| Zea mays clone 12935 mRNA sequence Length = 803
7190con1501	1123	969	4e-66	1	FLOUbaf26j06	gb|DQ245093.1| Zea mays clone 12935 mRNA sequence Length = 803
251270con481	1575	969	1e-69	1	FLOUbaf26j06	gb|DQ245093.1| Zea mays clone 12935 mRNA sequence Length = 803
A6170con381	1539	969	1e-69	1	FLOUbaf26j06	gb|DQ245093.1| Zea mays clone 12935 mRNA sequence Length = 803
A5160con284	314	969	2e-71	1	FLOUbaf26j06	gb|DQ245093.1| Zea mays clone 12935 mRNA sequence Length = 803
5170con730	811	969	1e-71	1	FLOUbaf26j06	gb|DQ245093.1| Zea mays clone 12935 mRNA sequence Length = 803
A5160con168	1459	969	8e-74	1	FLOUbaf26j06	gb|DQ245093.1| Zea mays clone 12935 mRNA sequence Length = 803
A3150con257	4016	969	4e-75	1	FLOUbaf26j06	gb|DQ245093.1| Zea mays clone 12935 mRNA sequence Length = 803
131150con1662	564	969	5e-76	1	FLOUbaf26j06	gb|DQ245093.1| Zea mays clone 12935 mRNA sequence Length = 803
5170con123	13344	912	0	1	FLOUbaf26p04	ref|NM_001048873.1| Oryza sativa (japonica cultivar-group) Os01g0205300 (Os01g0205300) mRNA, complete cds Length = 411
211230con1133	5954	1608	4e-45	1	FLOUbaf28e04	emb|CT832024.1| Oryza sativa (indica cultivar-group) cDNA clone:OSIGCFA242E10, full insert sequence Length = 2240
211230con896	5675	1608	6e-47	1	FLOUbaf28e04	emb|CT832024.1| Oryza sativa (indica cultivar-group) cDNA clone:OSIGCFA242E10, full insert sequence Length = 2240
111130con400	10393	1608	5e-55	1	FLOUbaf28e04	emb|CT832024.1| Oryza sativa (indica cultivar-group) cDNA clone:OSIGCFA242E10, full insert sequence Length = 2240
231250con357	11093	1608	8e-57	1	FLOUbaf28e04	emb|CT832024.1| Oryza sativa (indica cultivar-group) cDNA clone:OSIGCFA242E10, full insert sequence Length = 2240
211230con364	2427	1608	7e-60	1	FLOUbaf28e04	emb|CT832024.1| Oryza sativa (indica cultivar-group) cDNA clone:OSIGCFA242E10, full insert sequence Length = 2240
A6170con431	11754	1608	4e-62	1	FLOUbaf28e04	emb|CT832024.1| Oryza sativa (indica cultivar-group) cDNA clone:OSIGCFA242E10, full insert sequence Length = 2240
131150con10	8861	1608	5e-64	1	FLOUbaf28e04	emb|CT832024.1| Oryza sativa (indica cultivar-group) cDNA clone:OSIGCFA242E10, full insert sequence Length = 2240
7190con731	3041	1143	4e-31	1	FLOUbaf28o08	dbj|AB077379.1| Leymus racemosus DNA, repeat sequence, clone:pLrHind-2 Length = 158
251270con424	7054	858	0	1	FLOUbaf28o10	emb|CT829838.1| Oryza sativa (indica cultivar-group) cDNA clone:OSIGCSN056J04, full insert sequence Length = 787
0120con104	16420	1037	6e-43	1	FLOUbaf2b15	emb|CT834444.1| Oryza sativa (indica cultivar-group) cDNA clone:OSIGCSA029L17, full insert sequence Length = 1329
3150con1309	549	702	7e-32	1	FLOUbaf2k19	gb|AY661558.1| Hordeum vulgare subsp. vulgare eIF4E gene locus, complete sequence Length = 439641
191210con55	14380	2876	0	1	FLOUbaf2n20	dbj|AP008213.1| Oryza sativa (japonica cultivar-group) genomic DNA, chromosome 7 Length = 29644043
A8190con325	12599	1113	e-160	1	FLOUbaf30l18	ref|NM_001051115.1| Oryza sativa (japonica cultivar-group) Os01g0810000 (Os01g0810000) mRNA, complete cds Length = 1436
2130A0110con16	4718	3745	2e-98	1	FLOUbaf30m14	ref|NM_001054866.1| Oryza sativa (japonica cultivar-group) Os02g0785900 (Os02g0785900) mRNA, complete cds Length = 2421
231250con755	859	2864	1e-34	1	FLOUbaf30p09	gb|AF254799.1|AF254799 Hordeum vulgare tonoplast intrinsic protein 1 (TIP1), tonoplast intrinsic protein 2 (TIP2), and Rar1 (Rar1) genes, complete cds Length = 65979
291310con925	1125	2864	3e-39	1	FLOUbaf30p09	gb|AF254799.1|AF254799 Hordeum vulgare tonoplast intrinsic protein 1 (TIP1), tonoplast intrinsic protein 2 (TIP2), and Rar1 (Rar1) genes, complete cds Length = 65979
0120con9796	14032	1811	2e-33	1	FLOUbaf30p20	ref|NM_001048316.1| Oryza sativa (japonica cultivar-group) Os01g0107000 (Os01g0107000) mRNA, partial cds Length = 1764
271290con1026	2458	1003	e-180	1	FLOUbaf31a03	gb|BT009398.1| Triticum aestivum clone wlm96.pk042.k21:fis, full insert mRNA sequence Length = 937
271290con908	4084	1003	e-140	1	FLOUbaf31a03	gb|BT009398.1| Triticum aestivum clone wlm96.pk042.k21:fis, full insert mRNA sequence Length = 937
91110con793	10065	1981	e-175	1	FLOUbaf31p05	dbj|AK121568.1| Oryza sativa (japonica cultivar-group) cDNA clone:J033035C24, full insert sequence Length = 2015
151170con1186	7017	4145	1e-48	1	FLOUbaf33i23	ref|NM_001055706.1| Oryza sativa (japonica cultivar-group) Os03g0181600 (Os03g0181600) mRNA, complete cds Length = 3098
151170con511	2800	4145	0	1	FLOUbaf33i23	ref|NM_001055706.1| Oryza sativa (japonica cultivar-group) Os03g0181600 (Os03g0181600) mRNA, complete cds Length = 3098
A5160con379	2663	1084	e-152	1	FLOUbaf34p18	emb|AJ279072.1|HVU279072 Hordeum vulgare BARE-2 and partial BAGY-2 retrotransposons Length = 19906
A6170con219	22797	1084	e-149	1	FLOUbaf34p18	emb|AJ279072.1|HVU279072 Hordeum vulgare BARE-2 and partial BAGY-2 retrotransposons Length = 19906
A5160con19	32111	1084	e-144	1	FLOUbaf34p18	emb|AJ279072.1|HVU279072 Hordeum vulgare BARE-2 and partial BAGY-2 retrotransposons Length = 19906
131150con1704	482	1084	e-143	1	FLOUbaf34p18	emb|AJ279072.1|HVU279072 Hordeum vulgare BARE-2 and partial BAGY-2 retrotransposons Length = 19906
A1130con1050	668	1084	e-141	1	FLOUbaf34p18	emb|AJ279072.1|HVU279072 Hordeum vulgare BARE-2 and partial BAGY-2 retrotransposons Length = 19906
A1130con296	4119	1084	e-129	1	FLOUbaf34p18	emb|AJ279072.1|HVU279072 Hordeum vulgare BARE-2 and partial BAGY-2 retrotransposons Length = 19906
A3150con576	2274	1084	e-119	1	FLOUbaf34p18	emb|AJ279072.1|HVU279072 Hordeum vulgare BARE-2 and partial BAGY-2 retrotransposons Length = 19906
A7180con330	869	1084	e-118	1	FLOUbaf34p18	emb|AJ279072.1|HVU279072 Hordeum vulgare BARE-2 and partial BAGY-2 retrotransposons Length = 19906
A7180con20	2758	1084	e-116	1	FLOUbaf34p18	emb|AJ279072.1|HVU279072 Hordeum vulgare BARE-2 and partial BAGY-2 retrotransposons Length = 19906
A7180con119	6497	1084	e-112	1	FLOUbaf34p18	emb|AJ279072.1|HVU279072 Hordeum vulgare BARE-2 and partial BAGY-2 retrotransposons Length = 19906
251270con1078	1259	1084	4e-32	1	FLOUbaf34p18	emb|AJ279072.1|HVU279072 Hordeum vulgare BARE-2 and partial BAGY-2 retrotransposons Length = 19906
A6170con386	1747	1084	1e-32	1	FLOUbaf34p18	emb|AJ279072.1|HVU279072 Hordeum vulgare BARE-2 and partial BAGY-2 retrotransposons Length = 19906
251270con708	268	1084	2e-33	1	FLOUbaf34p18	emb|AJ279072.1|HVU279072 Hordeum vulgare BARE-2 and partial BAGY-2 retrotransposons Length = 19906
A3150con15	1281	1084	7e-34	1	FLOUbaf34p18	emb|AJ279072.1|HVU279072 Hordeum vulgare BARE-2 and partial BAGY-2 retrotransposons Length = 19906
191210con1672	400	1084	1e-35	1	FLOUbaf34p18	emb|AJ279072.1|HVU279072 Hordeum vulgare BARE-2 and partial BAGY-2 retrotransposons Length = 19906
A3150con25	7295	1084	3e-37	1	FLOUbaf34p18	emb|AJ279072.1|HVU279072 Hordeum vulgare BARE-2 and partial BAGY-2 retrotransposons Length = 19906
251270con618	654	1084	9e-38	1	FLOUbaf34p18	emb|AJ279072.1|HVU279072 Hordeum vulgare BARE-2 and partial BAGY-2 retrotransposons Length = 19906
A1130con329	16835	1084	4e-38	1	FLOUbaf34p18	emb|AJ279072.1|HVU279072 Hordeum vulgare BARE-2 and partial BAGY-2 retrotransposons Length = 19906
A1130con740	370	1084	8e-40	1	FLOUbaf34p18	emb|AJ279072.1|HVU279072 Hordeum vulgare BARE-2 and partial BAGY-2 retrotransposons Length = 19906
A3150con396	629	1084	4e-40	1	FLOUbaf34p18	emb|AJ279072.1|HVU279072 Hordeum vulgare BARE-2 and partial BAGY-2 retrotransposons Length = 19906
191210con898	4077	1084	2e-40	1	FLOUbaf34p18	emb|AJ279072.1|HVU279072 Hordeum vulgare BARE-2 and partial BAGY-2 retrotransposons Length = 19906
2130A0110con2562	573	1084	9e-44	1	FLOUbaf34p18	emb|AJ279072.1|HVU279072 Hordeum vulgare BARE-2 and partial BAGY-2 retrotransposons Length = 19906
A3150con874	3864	1084	1e-44	1	FLOUbaf34p18	emb|AJ279072.1|HVU279072 Hordeum vulgare BARE-2 and partial BAGY-2 retrotransposons Length = 19906
A1130con794	2603	1084	2e-45	1	FLOUbaf34p18	emb|AJ279072.1|HVU279072 Hordeum vulgare BARE-2 and partial BAGY-2 retrotransposons Length = 19906
5170con659	1103	1084	4e-47	1	FLOUbaf34p18	emb|AJ279072.1|HVU279072 Hordeum vulgare BARE-2 and partial BAGY-2 retrotransposons Length = 19906
A5160con188	2128	1084	9e-50	1	FLOUbaf34p18	emb|AJ279072.1|HVU279072 Hordeum vulgare BARE-2 and partial BAGY-2 retrotransposons Length = 19906
A3150con1184	1266	1084	5e-50	1	FLOUbaf34p18	emb|AJ279072.1|HVU279072 Hordeum vulgare BARE-2 and partial BAGY-2 retrotransposons Length = 19906
A8190con174	5144	1084	5e-50	1	FLOUbaf34p18	emb|AJ279072.1|HVU279072 Hordeum vulgare BARE-2 and partial BAGY-2 retrotransposons Length = 19906
A6170con328	1821	1084	8e-53	1	FLOUbaf34p18	emb|AJ279072.1|HVU279072 Hordeum vulgare BARE-2 and partial BAGY-2 retrotransposons Length = 19906
A3150con440	387	1084	6e-53	1	FLOUbaf34p18	emb|AJ279072.1|HVU279072 Hordeum vulgare BARE-2 and partial BAGY-2 retrotransposons Length = 19906
0120con11991	1120	1084	5e-53	1	FLOUbaf34p18	emb|AJ279072.1|HVU279072 Hordeum vulgare BARE-2 and partial BAGY-2 retrotransposons Length = 19906
5170con1879	2136	1084	4e-58	1	FLOUbaf34p18	emb|AJ279072.1|HVU279072 Hordeum vulgare BARE-2 and partial BAGY-2 retrotransposons Length = 19906
A3150con871	1197	1084	2e-61	1	FLOUbaf34p18	emb|AJ279072.1|HVU279072 Hordeum vulgare BARE-2 and partial BAGY-2 retrotransposons Length = 19906
231250con476	1396	1084	2e-62	1	FLOUbaf34p18	emb|AJ279072.1|HVU279072 Hordeum vulgare BARE-2 and partial BAGY-2 retrotransposons Length = 19906
111130con1309	306	1084	2e-74	1	FLOUbaf34p18	emb|AJ279072.1|HVU279072 Hordeum vulgare BARE-2 and partial BAGY-2 retrotransposons Length = 19906
2130A0110con2927	652	1084	1e-77	1	FLOUbaf34p18	emb|AJ279072.1|HVU279072 Hordeum vulgare BARE-2 and partial BAGY-2 retrotransposons Length = 19906
191210con69	2175	1084	2e-78	1	FLOUbaf34p18	emb|AJ279072.1|HVU279072 Hordeum vulgare BARE-2 and partial BAGY-2 retrotransposons Length = 19906
A5160con373	1255	1084	2e-80	1	FLOUbaf34p18	emb|AJ279072.1|HVU279072 Hordeum vulgare BARE-2 and partial BAGY-2 retrotransposons Length = 19906
A3150con22	4009	1084	5e-93	1	FLOUbaf34p18	emb|AJ279072.1|HVU279072 Hordeum vulgare BARE-2 and partial BAGY-2 retrotransposons Length = 19906
A8190con289	3693	1084	1e-99	1	FLOUbaf34p18	emb|AJ279072.1|HVU279072 Hordeum vulgare BARE-2 and partial BAGY-2 retrotransposons Length = 19906
91110con1107	4293	316	1e-31	1	FLOUbaf37l22	ref|XM_538678.2| PREDICTED: Canis familiaris similar to CG3520-PA (LOC481557), mRNA Length = 5504
0120con8717	1521	901	2e-56	1	FLOUbaf38d23	dbj|AK243607.1| Oryza sativa (japonica cultivar-group) cDNA, clone: J100085E21, full insert sequence Length = 1067
2130A0110con2477	10229	1249	1e-58	1	FLOUbaf38e23	emb|X62388.1|HV1433PH H.vulgare mRNA for 14-3-3 protein homologue (14-3-3a) Length = 1361
211230con551	3484	1599	5e-31	1	FLOUbaf38f06	emb|AJ250665.1|HVU250665 Hordeum vulgare partial mRNA for putative DCINA-induced protein, clone BCI-9 Length = 281
271290con1502	3596	1599	3e-32	1	FLOUbaf38f06	emb|AJ250665.1|HVU250665 Hordeum vulgare partial mRNA for putative DCINA-induced protein, clone BCI-9 Length = 281
A7180con19	2535	1599	2e-35	1	FLOUbaf38f06	emb|AJ250665.1|HVU250665 Hordeum vulgare partial mRNA for putative DCINA-induced protein, clone BCI-9 Length = 281
291310con533	5880	1599	4e-45	1	FLOUbaf38f06	emb|AJ250665.1|HVU250665 Hordeum vulgare partial mRNA for putative DCINA-induced protein, clone BCI-9 Length = 281
0120con11651	2413	1184	1e-33	1	FLOUbaf38k07	gb|L19119.1|BLYA22S Hordeum vulgare abscisic acid and stress inducible (A22) gene Length = 3531
A3150con264	400	1184	4e-45	1	FLOUbaf38k07	gb|L19119.1|BLYA22S Hordeum vulgare abscisic acid and stress inducible (A22) gene Length = 3531
0120con8724	6315	1184	2e-78	1	FLOUbaf38k07	gb|L19119.1|BLYA22S Hordeum vulgare abscisic acid and stress inducible (A22) gene Length = 3531
111130con732	4501	754	8e-52	1	FLOUbaf38p20	gb|AF453663.1| Hordeum patagonicum isolate HPA2 Sukkula retrotransposon, partial sequence Length = 3862
291310con61	3514	1319	0	1	FLOUbaf39p08	emb|CT829537.1| Oryza sativa (indica cultivar-group) cDNA clone:OSIGCSA012K22, full insert sequence Length = 1376
231250con129	11830	1648	0	1	FLOUbaf3e07	gb|BT009621.1| Triticum aestivum clone wre1n.pk0134.h7:fis, full insert mRNA sequence Length = 1608
271290con43	14135	1116	2e-39	1	FLOUbaf3m06	emb|CT834286.1| Oryza sativa (indica cultivar-group) cDNA clone:OSIGCRA109H15, full insert sequence Length = 1733
A7180con6	46264	1726	e-129	1	FLOUbaf40c07	ref|NM_001053344.1| Oryza sativa (japonica cultivar-group) Os02g0465400 (Os02g0465400) mRNA, complete cds Length = 1912
3150con1368	22951	2547	1e-35	1	FLOUbaf41f04	gb|BT009502.1| Triticum aestivum clone wr1.pk0083.h5:fis, full insert mRNA sequence Length = 1061
251270con25	20160	1599	e-127	1	FLOUbaf42e02	dbj|AK241265.1| Oryza sativa (japonica cultivar-group) cDNA, clone: J065132C02, full insert sequence Length = 3680
251270con367	15435	1599	0	1	FLOUbaf42e02	dbj|AK241265.1| Oryza sativa (japonica cultivar-group) cDNA, clone: J065132C02, full insert sequence Length = 3680
271290con819	26633	1980	6e-32	1	FLOUbaf43d23	emb|CT832638.1| Oryza sativa (indica cultivar-group) cDNA clone:OSIGCRA129F10, full insert sequence Length = 1816
271290con1351	2626	1272	0	1	FLOUbaf45p11	ref|NM_001056988.1| Oryza sativa (japonica cultivar-group) Os03g0439500 (Os03g0439500) mRNA, partial cds Length = 2434
231250con324	8235	2023	0	1	FLOUbaf47c07	ref|NM_001073113.1| Oryza sativa (japonica cultivar-group) Os12g0283900 (Os12g0283900) mRNA, complete cds Length = 2329
111130con1576	5319	780	5e-32	1	FLOUbaf47o09	emb|Z17327.1|HVBARE1 H.vulgare DNA for BARE-1 copia-like retroelement Length = 13271
3150con1892	1031	780	6e-34	1	FLOUbaf47o09	emb|Z17327.1|HVBARE1 H.vulgare DNA for BARE-1 copia-like retroelement Length = 13271
191210con1829	225	780	2e-45	1	FLOUbaf47o09	emb|Z17327.1|HVBARE1 H.vulgare DNA for BARE-1 copia-like retroelement Length = 13271
271290con672	3690	512	e-129	1	FLOUbaf48e11	gb|BT017443.1| Zea mays clone EL01N0405B09.c mRNA sequence Length = 518
251270con1035	3934	5456	e-133	1	FLOUbaf48j11	emb|CT835334.1| Oryza sativa (indica cultivar-group) cDNA clone:OSIGCFA212M14, full insert sequence Length = 2241
251270con577	13458	5456	3e-32	1	FLOUbaf48j11	emb|CT835334.1| Oryza sativa (indica cultivar-group) cDNA clone:OSIGCFA212M14, full insert sequence Length = 2241
5170con43	5250	5456	5e-72	1	FLOUbaf48j11	emb|CT835334.1| Oryza sativa (indica cultivar-group) cDNA clone:OSIGCFA212M14, full insert sequence Length = 2241
251270con977	7799	1274	3e-71	1	FLOUbaf49d15	emb|CT832592.1| Oryza sativa (indica cultivar-group) cDNA clone:OSIGCRA122G06, full insert sequence Length = 1143
131150con24	11418	480	0	1	FLOUbaf49j04	emb|AJ251050.1|AFA251050 Avena fatua mRNA for VIP1 protein (vip1 gene) Length = 1061
231250con556	8588	916	0	1	FLOUbaf4e09	emb|CT828145.1| Oryza sativa (indica cultivar-group) cDNA clone:OSIGCEA036L20, full insert sequence Length = 1059
111130con997	953	760	e-102	1	FLOUbaf4k05	gb|AY661558.1| Hordeum vulgare subsp. vulgare eIF4E gene locus, complete sequence Length = 439641
3150con1249	1154	760	6e-31	1	FLOUbaf4k05	gb|AY661558.1| Hordeum vulgare subsp. vulgare eIF4E gene locus, complete sequence Length = 439641
291310con88	4074	760	5e-31	1	FLOUbaf4k05	gb|AY661558.1| Hordeum vulgare subsp. vulgare eIF4E gene locus, complete sequence Length = 439641
171190con1001	1610	760	2e-31	1	FLOUbaf4k05	gb|AY661558.1| Hordeum vulgare subsp. vulgare eIF4E gene locus, complete sequence Length = 439641
131150con1681	545	760	2e-32	1	FLOUbaf4k05	gb|AY661558.1| Hordeum vulgare subsp. vulgare eIF4E gene locus, complete sequence Length = 439641
251270con263	5681	760	8e-34	1	FLOUbaf4k05	gb|AY661558.1| Hordeum vulgare subsp. vulgare eIF4E gene locus, complete sequence Length = 439641
2130A0110con3090	1098	760	6e-34	1	FLOUbaf4k05	gb|AY661558.1| Hordeum vulgare subsp. vulgare eIF4E gene locus, complete sequence Length = 439641
A3150con849	661	760	4e-34	1	FLOUbaf4k05	gb|AY661558.1| Hordeum vulgare subsp. vulgare eIF4E gene locus, complete sequence Length = 439641
211230con1640	1161	760	2e-34	1	FLOUbaf4k05	gb|AY661558.1| Hordeum vulgare subsp. vulgare eIF4E gene locus, complete sequence Length = 439641
171190con1386	565	760	2e-35	1	FLOUbaf4k05	gb|AY661558.1| Hordeum vulgare subsp. vulgare eIF4E gene locus, complete sequence Length = 439641
91110con1466	6679	760	1e-35	1	FLOUbaf4k05	gb|AY661558.1| Hordeum vulgare subsp. vulgare eIF4E gene locus, complete sequence Length = 439641
211230con813	665	760	1e-36	1	FLOUbaf4k05	gb|AY661558.1| Hordeum vulgare subsp. vulgare eIF4E gene locus, complete sequence Length = 439641
111130con537	706	760	4e-37	1	FLOUbaf4k05	gb|AY661558.1| Hordeum vulgare subsp. vulgare eIF4E gene locus, complete sequence Length = 439641
251270con1157	1729	760	6e-38	1	FLOUbaf4k05	gb|AY661558.1| Hordeum vulgare subsp. vulgare eIF4E gene locus, complete sequence Length = 439641
191210con2053	720	760	7e-39	1	FLOUbaf4k05	gb|AY661558.1| Hordeum vulgare subsp. vulgare eIF4E gene locus, complete sequence Length = 439641
A8190con307	683	760	6e-39	1	FLOUbaf4k05	gb|AY661558.1| Hordeum vulgare subsp. vulgare eIF4E gene locus, complete sequence Length = 439641
7190con1668	519	760	3e-40	1	FLOUbaf4k05	gb|AY661558.1| Hordeum vulgare subsp. vulgare eIF4E gene locus, complete sequence Length = 439641
111130con754	1676	760	6e-41	1	FLOUbaf4k05	gb|AY661558.1| Hordeum vulgare subsp. vulgare eIF4E gene locus, complete sequence Length = 439641
7190con1617	946	760	4e-41	1	FLOUbaf4k05	gb|AY661558.1| Hordeum vulgare subsp. vulgare eIF4E gene locus, complete sequence Length = 439641
91110con139	696	760	3e-41	1	FLOUbaf4k05	gb|AY661558.1| Hordeum vulgare subsp. vulgare eIF4E gene locus, complete sequence Length = 439641
211230con248	996	760	9e-42	1	FLOUbaf4k05	gb|AY661558.1| Hordeum vulgare subsp. vulgare eIF4E gene locus, complete sequence Length = 439641
111130con1335	706	760	7e-42	1	FLOUbaf4k05	gb|AY661558.1| Hordeum vulgare subsp. vulgare eIF4E gene locus, complete sequence Length = 439641
151170con1954	774	760	2e-42	1	FLOUbaf4k05	gb|AY661558.1| Hordeum vulgare subsp. vulgare eIF4E gene locus, complete sequence Length = 439641
2130A0110con2285	1064	760	2e-43	1	FLOUbaf4k05	gb|AY661558.1| Hordeum vulgare subsp. vulgare eIF4E gene locus, complete sequence Length = 439641
151170con1449	1374	760	5e-44	1	FLOUbaf4k05	gb|AY661558.1| Hordeum vulgare subsp. vulgare eIF4E gene locus, complete sequence Length = 439641
A5160con414	314	760	1e-44	1	FLOUbaf4k05	gb|AY661558.1| Hordeum vulgare subsp. vulgare eIF4E gene locus, complete sequence Length = 439641
151170con69	1135	760	3e-45	1	FLOUbaf4k05	gb|AY661558.1| Hordeum vulgare subsp. vulgare eIF4E gene locus, complete sequence Length = 439641
A7180con1	5362	760	9e-46	1	FLOUbaf4k05	gb|AY661558.1| Hordeum vulgare subsp. vulgare eIF4E gene locus, complete sequence Length = 439641
191210con1906	1944	760	8e-47	1	FLOUbaf4k05	gb|AY661558.1| Hordeum vulgare subsp. vulgare eIF4E gene locus, complete sequence Length = 439641
A5160con392	960	760	1e-47	1	FLOUbaf4k05	gb|AY661558.1| Hordeum vulgare subsp. vulgare eIF4E gene locus, complete sequence Length = 439641
A8190con220	3975	760	1e-47	1	FLOUbaf4k05	gb|AY661558.1| Hordeum vulgare subsp. vulgare eIF4E gene locus, complete sequence Length = 439641
91110con357	286	760	7e-49	1	FLOUbaf4k05	gb|AY661558.1| Hordeum vulgare subsp. vulgare eIF4E gene locus, complete sequence Length = 439641
A1130con6	18765	760	2e-49	1	FLOUbaf4k05	gb|AY661558.1| Hordeum vulgare subsp. vulgare eIF4E gene locus, complete sequence Length = 439641
2130A0110con2290	5236	760	6e-50	1	FLOUbaf4k05	gb|AY661558.1| Hordeum vulgare subsp. vulgare eIF4E gene locus, complete sequence Length = 439641
91110con1205	614	760	6e-51	1	FLOUbaf4k05	gb|AY661558.1| Hordeum vulgare subsp. vulgare eIF4E gene locus, complete sequence Length = 439641
0120con12037	1481	760	4e-51	1	FLOUbaf4k05	gb|AY661558.1| Hordeum vulgare subsp. vulgare eIF4E gene locus, complete sequence Length = 439641
131150con1975	2267	760	2e-51	1	FLOUbaf4k05	gb|AY661558.1| Hordeum vulgare subsp. vulgare eIF4E gene locus, complete sequence Length = 439641
191210con866	1005	760	7e-52	1	FLOUbaf4k05	gb|AY661558.1| Hordeum vulgare subsp. vulgare eIF4E gene locus, complete sequence Length = 439641
A1130con538	584	760	4e-52	1	FLOUbaf4k05	gb|AY661558.1| Hordeum vulgare subsp. vulgare eIF4E gene locus, complete sequence Length = 439641
131150con1571	1187	760	5e-53	1	FLOUbaf4k05	gb|AY661558.1| Hordeum vulgare subsp. vulgare eIF4E gene locus, complete sequence Length = 439641
151170con1528	1027	760	1e-53	1	FLOUbaf4k05	gb|AY661558.1| Hordeum vulgare subsp. vulgare eIF4E gene locus, complete sequence Length = 439641
111130con1545	521	760	6e-54	1	FLOUbaf4k05	gb|AY661558.1| Hordeum vulgare subsp. vulgare eIF4E gene locus, complete sequence Length = 439641
2130A0110con2824	1496	760	4e-54	1	FLOUbaf4k05	gb|AY661558.1| Hordeum vulgare subsp. vulgare eIF4E gene locus, complete sequence Length = 439641
111130con1116	2769	760	3e-56	1	FLOUbaf4k05	gb|AY661558.1| Hordeum vulgare subsp. vulgare eIF4E gene locus, complete sequence Length = 439641
2130A0110con2379	9839	760	7e-57	1	FLOUbaf4k05	gb|AY661558.1| Hordeum vulgare subsp. vulgare eIF4E gene locus, complete sequence Length = 439641
271290con677	6284	760	3e-58	1	FLOUbaf4k05	gb|AY661558.1| Hordeum vulgare subsp. vulgare eIF4E gene locus, complete sequence Length = 439641
151170con1244	754	760	1e-58	1	FLOUbaf4k05	gb|AY661558.1| Hordeum vulgare subsp. vulgare eIF4E gene locus, complete sequence Length = 439641
191210con1923	752	760	2e-60	1	FLOUbaf4k05	gb|AY661558.1| Hordeum vulgare subsp. vulgare eIF4E gene locus, complete sequence Length = 439641
231250con1410	610	760	7e-63	1	FLOUbaf4k05	gb|AY661558.1| Hordeum vulgare subsp. vulgare eIF4E gene locus, complete sequence Length = 439641
151170con391	3096	760	2e-63	1	FLOUbaf4k05	gb|AY661558.1| Hordeum vulgare subsp. vulgare eIF4E gene locus, complete sequence Length = 439641
171190con397	2870	760	2e-63	1	FLOUbaf4k05	gb|AY661558.1| Hordeum vulgare subsp. vulgare eIF4E gene locus, complete sequence Length = 439641
3150con1358	1243	760	2e-65	1	FLOUbaf4k05	gb|AY661558.1| Hordeum vulgare subsp. vulgare eIF4E gene locus, complete sequence Length = 439641
A6170con659	1838	760	6e-66	1	FLOUbaf4k05	gb|AY661558.1| Hordeum vulgare subsp. vulgare eIF4E gene locus, complete sequence Length = 439641
7190con1499	11797	760	6e-67	1	FLOUbaf4k05	gb|AY661558.1| Hordeum vulgare subsp. vulgare eIF4E gene locus, complete sequence Length = 439641
A1130con1116	8808	760	1e-67	1	FLOUbaf4k05	gb|AY661558.1| Hordeum vulgare subsp. vulgare eIF4E gene locus, complete sequence Length = 439641
A3150con175	850	760	3e-69	1	FLOUbaf4k05	gb|AY661558.1| Hordeum vulgare subsp. vulgare eIF4E gene locus, complete sequence Length = 439641
111130con761	727	760	2e-69	1	FLOUbaf4k05	gb|AY661558.1| Hordeum vulgare subsp. vulgare eIF4E gene locus, complete sequence Length = 439641
291310con1098	1592	760	3e-70	1	FLOUbaf4k05	gb|AY661558.1| Hordeum vulgare subsp. vulgare eIF4E gene locus, complete sequence Length = 439641
0120con11232	867	760	2e-70	1	FLOUbaf4k05	gb|AY661558.1| Hordeum vulgare subsp. vulgare eIF4E gene locus, complete sequence Length = 439641
271290con74	1779	760	6e-72	1	FLOUbaf4k05	gb|AY661558.1| Hordeum vulgare subsp. vulgare eIF4E gene locus, complete sequence Length = 439641
7190con1607	1608	760	6e-72	1	FLOUbaf4k05	gb|AY661558.1| Hordeum vulgare subsp. vulgare eIF4E gene locus, complete sequence Length = 439641
A3150con850	954	760	8e-73	1	FLOUbaf4k05	gb|AY661558.1| Hordeum vulgare subsp. vulgare eIF4E gene locus, complete sequence Length = 439641
A3150con35	7799	760	2e-75	1	FLOUbaf4k05	gb|AY661558.1| Hordeum vulgare subsp. vulgare eIF4E gene locus, complete sequence Length = 439641
91110con1519	956	760	9e-76	1	FLOUbaf4k05	gb|AY661558.1| Hordeum vulgare subsp. vulgare eIF4E gene locus, complete sequence Length = 439641
2130A0110con2964	642	760	6e-76	1	FLOUbaf4k05	gb|AY661558.1| Hordeum vulgare subsp. vulgare eIF4E gene locus, complete sequence Length = 439641
151170con1877	1107	760	3e-76	1	FLOUbaf4k05	gb|AY661558.1| Hordeum vulgare subsp. vulgare eIF4E gene locus, complete sequence Length = 439641
A8190con114	2158	760	1e-76	1	FLOUbaf4k05	gb|AY661558.1| Hordeum vulgare subsp. vulgare eIF4E gene locus, complete sequence Length = 439641
A1130con550	2003	760	1e-79	1	FLOUbaf4k05	gb|AY661558.1| Hordeum vulgare subsp. vulgare eIF4E gene locus, complete sequence Length = 439641
131150con1776	1365	760	2e-80	1	FLOUbaf4k05	gb|AY661558.1| Hordeum vulgare subsp. vulgare eIF4E gene locus, complete sequence Length = 439641
A1130con441	4273	760	2e-80	1	FLOUbaf4k05	gb|AY661558.1| Hordeum vulgare subsp. vulgare eIF4E gene locus, complete sequence Length = 439641
A7180con131	1675	760	7e-81	1	FLOUbaf4k05	gb|AY661558.1| Hordeum vulgare subsp. vulgare eIF4E gene locus, complete sequence Length = 439641
A6170con6	1447	760	1e-81	1	FLOUbaf4k05	gb|AY661558.1| Hordeum vulgare subsp. vulgare eIF4E gene locus, complete sequence Length = 439641
111130con917	1143	760	3e-82	1	FLOUbaf4k05	gb|AY661558.1| Hordeum vulgare subsp. vulgare eIF4E gene locus, complete sequence Length = 439641
A1130con90	19690	760	3e-82	1	FLOUbaf4k05	gb|AY661558.1| Hordeum vulgare subsp. vulgare eIF4E gene locus, complete sequence Length = 439641
111130con1058	951	760	2e-83	1	FLOUbaf4k05	gb|AY661558.1| Hordeum vulgare subsp. vulgare eIF4E gene locus, complete sequence Length = 439641
A5160con11	5215	760	3e-85	1	FLOUbaf4k05	gb|AY661558.1| Hordeum vulgare subsp. vulgare eIF4E gene locus, complete sequence Length = 439641
5170con1209	662	760	3e-87	1	FLOUbaf4k05	gb|AY661558.1| Hordeum vulgare subsp. vulgare eIF4E gene locus, complete sequence Length = 439641
291310con972	1065	760	5e-96	1	FLOUbaf4k05	gb|AY661558.1| Hordeum vulgare subsp. vulgare eIF4E gene locus, complete sequence Length = 439641
A6170con54	24817	2093	0	1	FLOUbaf52e20	ref|NM_001067885.1| Oryza sativa (japonica cultivar-group) Os08g0244400 (Os08g0244400) mRNA, partial cds Length = 1499
271290con1396	16648	1413	0	1	FLOUbaf53a13	dbj|AP008214.1| Oryza sativa (japonica cultivar-group) genomic DNA, chromosome 8 Length = 28434780
91110con1	9522	1189	0	1	FLOUbaf53b22	ref|NM_001049869.1| Oryza sativa (japonica cultivar-group) Os01g0558300 (Os01g0558300) mRNA, complete cds Length = 1185
231250con1310	12713	917	e-174	1	FLOUbaf53n17	ref|NM_001051755.1| Oryza sativa (japonica cultivar-group) Os01g0920400 (Os01g0920400) mRNA, complete cds Length = 3101
291310con44	15450	1756	1e-31	1	FLOUbaf54f23	emb|CT829459.1| Oryza sativa (indica cultivar-group) cDNA clone:OSIGCRA126P04, full insert sequence Length = 2028
A3150con800	33681	1484	6e-88	1	FLOUbaf54k05	ref|NM_001071191.1| Oryza sativa (japonica cultivar-group) Os10g0429300 (Os10g0429300) mRNA, complete cds Length = 1122
291310con503	1261	881	1e-44	1	FLOUbaf54p20	emb|AJ577364.1|TAE577364 Triticum aestivum mRNA for putative SKP1 protein Length = 711
0120con546	4794	1198	1e-32	1	FLOUbaf55m16	gb|AY485643.1| Hordeum vulgare subsp. vulgare BAC 615K1, complete sequence Length = 114996
A1130con64	9044	1198	8e-38	1	FLOUbaf55m16	gb|AY485643.1| Hordeum vulgare subsp. vulgare BAC 615K1, complete sequence Length = 114996
91110con1188	823	1198	8e-42	1	FLOUbaf55m16	gb|AY485643.1| Hordeum vulgare subsp. vulgare BAC 615K1, complete sequence Length = 114996
A8190con9	15972	1198	1e-44	1	FLOUbaf55m16	gb|AY485643.1| Hordeum vulgare subsp. vulgare BAC 615K1, complete sequence Length = 114996
5170con766	470	1198	3e-46	1	FLOUbaf55m16	gb|AY485643.1| Hordeum vulgare subsp. vulgare BAC 615K1, complete sequence Length = 114996
211230con953	267	1198	2e-46	1	FLOUbaf55m16	gb|AY485643.1| Hordeum vulgare subsp. vulgare BAC 615K1, complete sequence Length = 114996
231250con779	9909	1303	3e-56	1	FLOUbaf56m13	ref|NM_001051208.1| Oryza sativa (japonica cultivar-group) Os01g0825900 (Os01g0825900) mRNA, complete cds Length = 2287
191210con1727	1714	1089	6e-32	1	FLOUbaf59g22	gb|AF542188.1| Triticum aestivum cyc07 mRNA, complete cds Length = 820
A6170con332	784	1089	3e-32	1	FLOUbaf59g22	gb|AF542188.1| Triticum aestivum cyc07 mRNA, complete cds Length = 820
A1130con25	10392	1089	1e-33	1	FLOUbaf59g22	gb|AF542188.1| Triticum aestivum cyc07 mRNA, complete cds Length = 820
3150con1469	3806	1089	5e-34	1	FLOUbaf59g22	gb|AF542188.1| Triticum aestivum cyc07 mRNA, complete cds Length = 820
A3150con490	897	1089	5e-40	1	FLOUbaf59g22	gb|AF542188.1| Triticum aestivum cyc07 mRNA, complete cds Length = 820
171190con248	6845	2567	0	1	FLOUbaf59m18	ref|NM_001050922.1| Oryza sativa (japonica cultivar-group) Os01g0771900 (Os01g0771900) mRNA, complete cds Length = 2669
211230con78	9543	2120	3e-31	1	FLOUbaf59o03	ref|NM_001072213.1| Oryza sativa (japonica cultivar-group) Os11g0134900 (Os11g0134900) mRNA, complete cds Length = 1875
251270con324	7495	2120	3e-31	1	FLOUbaf59o03	ref|NM_001072213.1| Oryza sativa (japonica cultivar-group) Os11g0134900 (Os11g0134900) mRNA, complete cds Length = 1875
251270con102	286	1823	2e-43	1	FLOUbaf5i21	dbj|AP008208.1| Oryza sativa (japonica cultivar-group) genomic DNA, chromosome 2 Length = 35954743
251270con769	689	1823	0	1	FLOUbaf5i21	dbj|AP008208.1| Oryza sativa (japonica cultivar-group) genomic DNA, chromosome 2 Length = 35954743
291310con326	3511	1221	9e-48	1	FLOUbaf60e06	ref|NM_001071127.1| Oryza sativa (japonica cultivar-group) Os10g0413500 (Os10g0413500) mRNA, complete cds Length = 1212
A8190con91	17571	3857	2e-31	1	FLOUbaf60g22	gb|AF325198.1|AF325198 Triticum aestivum LRR14 (Lrr14), TAK14 (TAK14), and LRK14 (Lrk14) genes, complete cds
291310con33	4558	3857	7e-37	1	FLOUbaf60g22	gb|AF325198.1|AF325198 Triticum aestivum LRR14 (Lrr14), TAK14 (TAK14), and LRK14 (Lrk14) genes, complete cds
151170con5	16355	844	3e-42	1	FLOUbaf61e14	emb|AJ862550.1| Hordeum vulgare subsp. vulgare transposon Islay, clone SQ001T7C4 Length = 268
A6170con244	11857	844	4e-71	1	FLOUbaf61e14	emb|AJ862550.1| Hordeum vulgare subsp. vulgare transposon Islay, clone SQ001T7C4 Length = 268
171190con1194	9296	844	3e-71	1	FLOUbaf61e14	emb|AJ862550.1| Hordeum vulgare subsp. vulgare transposon Islay, clone SQ001T7C4 Length = 268
251270con742	7984	3537	2e-38	1	FLOUbaf61n02	ref|NM_001072044.1| Oryza sativa (japonica cultivar-group) Os10g0580300 (Os10g0580300) mRNA, complete cds Length = 1620
291310con268	2557	937	0	1	FLOUbaf62n07	dbj|AK104863.1| Oryza sativa (japonica cultivar-group) cDNA clone:001-043-F02, full insert sequence Length = 1462
0120con210	2778	1119	2e-51	1	FLOUbaf63l09	gb|AE014297.2| Drosophila melanogaster chromosome 3R, complete sequence Length = 27905053
271290con1508	5844	705	5e-35	1	FLOUbaf64f24	gb|AY204215.1| Hordeum vulgare subsp. spontaneum clone Ghs-L-4 Ty3-gypsy retrotransposon RT gene, partial sequence Length = 477
131150con139	4540	705	2e-77	1	FLOUbaf64f24	gb|AY204215.1| Hordeum vulgare subsp. spontaneum clone Ghs-L-4 Ty3-gypsy retrotransposon RT gene, partial sequence Length = 477
231250con436	6075	3891	0	1	FLOUbaf64m11	emb|CR855036.1| Oryza sativa genomic DNA, chromosome 4, BAC clone: OSIGBa0112G01, complete sequence Length = 86318
231250con930	2605	3891	0	1	FLOUbaf64m11	emb|CR855036.1| Oryza sativa genomic DNA, chromosome 4, BAC clone: OSIGBa0112G01, complete sequence Length = 86318
A6170con312	5186	1394	7e-37	1	FLOUbaf66b09	emb|CT832239.1| Oryza sativa (indica cultivar-group) cDNA clone:OSIGCSA008L21, full insert sequence Length = 1279
131150con541	9358	827	0	1	FLOUbaf67o06	ref|NM_001050380.1| Oryza sativa (japonica cultivar-group) Os01g0675100 (Os01g0675100) mRNA, complete cds Length = 770
2130A0110con21	7699	1015	0	1	FLOUbaf68b13	emb|AJ810707.1| Poa pratensis mRNA for RAB1-like (rab1-1 gene) Length = 1021
A6170con610	4729	370	2e-31	1	FLOUbaf69h11	gb|AF474373.1| Hordeum vulgare subsp. vulgare BAC 259I16, complete sequence Length = 124050
2130A0110con2481	19217	370	1e-32	1	FLOUbaf69h11	gb|AF474373.1| Hordeum vulgare subsp. vulgare BAC 259I16, complete sequence Length = 124050
211230con297	3329	370	2e-33	1	FLOUbaf69h11	gb|AF474373.1| Hordeum vulgare subsp. vulgare BAC 259I16, complete sequence Length = 124050
2130A0110con2182	13655	370	2e-33	1	FLOUbaf69h11	gb|AF474373.1| Hordeum vulgare subsp. vulgare BAC 259I16, complete sequence Length = 124050
3150con1511	665	370	9e-35	1	FLOUbaf69h11	gb|AF474373.1| Hordeum vulgare subsp. vulgare BAC 259I16, complete sequence Length = 124050
0120con412	9776	370	1e-36	1	FLOUbaf69h11	gb|AF474373.1| Hordeum vulgare subsp. vulgare BAC 259I16, complete sequence Length = 124050
A6170con85	333	370	7e-37	1	FLOUbaf69h11	gb|AF474373.1| Hordeum vulgare subsp. vulgare BAC 259I16, complete sequence Length = 124050
7190con714	1737	2304	5e-54	1	FLOUbaf69j14	gb|AC104444.2| Homo sapiens chromosome 3 clone RP11-420K5, complete sequence Length = 161054
7190con1298	1159	2304	5e-59	1	FLOUbaf69j14	gb|AC104444.2| Homo sapiens chromosome 3 clone RP11-420K5, complete sequence Length = 161054
191210con52	7225	2304	0	1	FLOUbaf69j14	gb|AC104444.2| Homo sapiens chromosome 3 clone RP11-420K5, complete sequence Length = 161054
251270con89	7367	2304	0	1	FLOUbaf69j14	gb|AC104444.2| Homo sapiens chromosome 3 clone RP11-420K5, complete sequence Length = 161054
7190con1737	7247	2304	0	1	FLOUbaf69j14	gb|AC104444.2| Homo sapiens chromosome 3 clone RP11-420K5, complete sequence Length = 161054
A6170con249	8671	2304	0	1	FLOUbaf69j14	gb|AC104444.2| Homo sapiens chromosome 3 clone RP11-420K5, complete sequence Length = 161054
A3150con817	5075	563	e-149	1	FLOUbaf6c21	emb|CT833447.1| Oryza sativa (indica cultivar-group) cDNA clone:OSIGCSA029N02, full insert sequence Length = 536
131150con739	16273	563	1e-37	1	FLOUbaf6c21	emb|CT833447.1| Oryza sativa (indica cultivar-group) cDNA clone:OSIGCSA029N02, full insert sequence Length = 536
271290con1355	21762	563	1e-38	1	FLOUbaf6c21	emb|CT833447.1| Oryza sativa (indica cultivar-group) cDNA clone:OSIGCSA029N02, full insert sequence Length = 536
A3150con498	2332	563	2e-50	1	FLOUbaf6c21	emb|CT833447.1| Oryza sativa (indica cultivar-group) cDNA clone:OSIGCSA029N02, full insert sequence Length = 536
A1130con904	2154	1040	3e-31	1	FLOUbaf70f19	gb|AY054377.1| Hordeum vulgare clone LTR-INS1 Sukkula retrotransposon long terminal repeat, complete sequence Length = 7575
291310con916	760	1040	1e-31	1	FLOUbaf70f19	gb|AY054377.1| Hordeum vulgare clone LTR-INS1 Sukkula retrotransposon long terminal repeat, complete sequence Length = 7575
A1130con211	2996	1040	2e-33	1	FLOUbaf70f19	gb|AY054377.1| Hordeum vulgare clone LTR-INS1 Sukkula retrotransposon long terminal repeat, complete sequence Length = 7575
151170con678	1743	1040	9e-34	1	FLOUbaf70f19	gb|AY054377.1| Hordeum vulgare clone LTR-INS1 Sukkula retrotransposon long terminal repeat, complete sequence Length = 7575
2130A0110con2915	5387	1040	1e-35	1	FLOUbaf70f19	gb|AY054377.1| Hordeum vulgare clone LTR-INS1 Sukkula retrotransposon long terminal repeat, complete sequence Length = 7575
A6170con279	5375	1040	5e-38	1	FLOUbaf70f19	gb|AY054377.1| Hordeum vulgare clone LTR-INS1 Sukkula retrotransposon long terminal repeat, complete sequence Length = 7575
251270con427	2114	1040	8e-41	1	FLOUbaf70f19	gb|AY054377.1| Hordeum vulgare clone LTR-INS1 Sukkula retrotransposon long terminal repeat, complete sequence Length = 7575
211230con1398	875	1040	1e-43	1	FLOUbaf70f19	gb|AY054377.1| Hordeum vulgare clone LTR-INS1 Sukkula retrotransposon long terminal repeat, complete sequence Length = 7575
191210con776	13160	1084	8e-39	1	FLOUbaf72a06	gb|DQ469712.1| Hordeum vulgare subsp. vulgare serine/threonine kinase-like protein ABC1036 gene, complete cds Length = 29663
0120con9324	2314	2898	1e-82	1	FLOUbaf72c21	ref|NM_001062057.1| Oryza sativa (japonica cultivar-group) Os05g0408200 (Os05g0408200) mRNA, complete cds Length = 2916
91110con243	5684	1963	2e-34	1	FLOUbaf73h11	ref|NM_001056310.1| Oryza sativa (japonica cultivar-group) Os03g0286800 (Os03g0286800) mRNA, complete cds Length = 1874
A3150con345	844	2788	2e-51	1	FLOUbaf74e02	dbj|AK241746.1| Oryza sativa (japonica cultivar-group) cDNA, clone: J065202E13, full insert sequence Length = 3596
211230con31	3283	1311	1e-74	1	FLOUbaf74f21	emb|CT833181.1| Oryza sativa (indica cultivar-group) cDNA clone:OSIGCPI101B17, full insert sequence Length = 1479
211230con252	2782	1311	0	1	FLOUbaf74f21	emb|CT833181.1| Oryza sativa (indica cultivar-group) cDNA clone:OSIGCPI101B17, full insert sequence Length = 1479
271290con1005	2422	1193	3e-31	1	FLOUbaf74i01	emb|AJ249141.1|HVU249141 Hordeum vulgare mRNA for MADS-box protein (m1 gene) Length = 1086
7190con53	9603	1193	5e-33	1	FLOUbaf74i01	emb|AJ249141.1|HVU249141 Hordeum vulgare mRNA for MADS-box protein (m1 gene) Length = 1086
271290con1133	6001	2079	6e-47	1	FLOUbaf75e24	ref|NM_001052002.1| Oryza sativa (japonica cultivar-group) Os01g0960500 (Os01g0960500) mRNA, complete cds Length = 2062
151170con840	599	2533	e-180	1	FLOUbaf76m10	gb|AF474071.1| Hordeum vulgare subsp. vulgare cultivar Morex BAC clone 745c13, complete sequence Length = 102842
A1130con656	1048	2533	e-180	1	FLOUbaf76m10	gb|AF474071.1| Hordeum vulgare subsp. vulgare cultivar Morex BAC clone 745c13, complete sequence Length = 102842
A3150con571	735	2533	e-179	1	FLOUbaf76m10	gb|AF474071.1| Hordeum vulgare subsp. vulgare cultivar Morex BAC clone 745c13, complete sequence Length = 102842
171190con849	1001	2533	e-178	1	FLOUbaf76m10	gb|AF474071.1| Hordeum vulgare subsp. vulgare cultivar Morex BAC clone 745c13, complete sequence Length = 102842
A1130con80	1833	2533	e-177	1	FLOUbaf76m10	gb|AF474071.1| Hordeum vulgare subsp. vulgare cultivar Morex BAC clone 745c13, complete sequence Length = 102842
A3150con509	774	2533	e-177	1	FLOUbaf76m10	gb|AF474071.1| Hordeum vulgare subsp. vulgare cultivar Morex BAC clone 745c13, complete sequence Length = 102842
151170con939	767	2533	e-176	1	FLOUbaf76m10	gb|AF474071.1| Hordeum vulgare subsp. vulgare cultivar Morex BAC clone 745c13, complete sequence Length = 102842
91110con105	566	2533	e-176	1	FLOUbaf76m10	gb|AF474071.1| Hordeum vulgare subsp. vulgare cultivar Morex BAC clone 745c13, complete sequence Length = 102842
0120con12036	376	2533	e-174	1	FLOUbaf76m10	gb|AF474071.1| Hordeum vulgare subsp. vulgare cultivar Morex BAC clone 745c13, complete sequence Length = 102842
91110con655	503	2533	e-166	1	FLOUbaf76m10	gb|AF474071.1| Hordeum vulgare subsp. vulgare cultivar Morex BAC clone 745c13, complete sequence Length = 102842
A1130con1046	1772	2533	e-166	1	FLOUbaf76m10	gb|AF474071.1| Hordeum vulgare subsp. vulgare cultivar Morex BAC clone 745c13, complete sequence Length = 102842
151170con1985	519	2533	e-164	1	FLOUbaf76m10	gb|AF474071.1| Hordeum vulgare subsp. vulgare cultivar Morex BAC clone 745c13, complete sequence Length = 102842
191210con911	584	2533	e-161	1	FLOUbaf76m10	gb|AF474071.1| Hordeum vulgare subsp. vulgare cultivar Morex BAC clone 745c13, complete sequence Length = 102842
171190con711	8461	2533	e-160	1	FLOUbaf76m10	gb|AF474071.1| Hordeum vulgare subsp. vulgare cultivar Morex BAC clone 745c13, complete sequence Length = 102842
A5160con266	2977	2533	e-156	1	FLOUbaf76m10	gb|AF474071.1| Hordeum vulgare subsp. vulgare cultivar Morex BAC clone 745c13, complete sequence Length = 102842
A5160con358	800	2533	e-152	1	FLOUbaf76m10	gb|AF474071.1| Hordeum vulgare subsp. vulgare cultivar Morex BAC clone 745c13, complete sequence Length = 102842
A3150con1021	1444	2533	e-137	1	FLOUbaf76m10	gb|AF474071.1| Hordeum vulgare subsp. vulgare cultivar Morex BAC clone 745c13, complete sequence Length = 102842
231250con1498	2061	2533	e-135	1	FLOUbaf76m10	gb|AF474071.1| Hordeum vulgare subsp. vulgare cultivar Morex BAC clone 745c13, complete sequence Length = 102842
131150con875	2412	2533	e-134	1	FLOUbaf76m10	gb|AF474071.1| Hordeum vulgare subsp. vulgare cultivar Morex BAC clone 745c13, complete sequence Length = 102842
A1130con875	1623	2533	e-134	1	FLOUbaf76m10	gb|AF474071.1| Hordeum vulgare subsp. vulgare cultivar Morex BAC clone 745c13, complete sequence Length = 102842
171190con267	8052	2533	e-133	1	FLOUbaf76m10	gb|AF474071.1| Hordeum vulgare subsp. vulgare cultivar Morex BAC clone 745c13, complete sequence Length = 102842
A3150con197	1632	2533	e-131	1	FLOUbaf76m10	gb|AF474071.1| Hordeum vulgare subsp. vulgare cultivar Morex BAC clone 745c13, complete sequence Length = 102842
211230con1258	2165	2533	e-128	1	FLOUbaf76m10	gb|AF474071.1| Hordeum vulgare subsp. vulgare cultivar Morex BAC clone 745c13, complete sequence Length = 102842
7190con1711	544	2533	e-126	1	FLOUbaf76m10	gb|AF474071.1| Hordeum vulgare subsp. vulgare cultivar Morex BAC clone 745c13, complete sequence Length = 102842
0120con12118	314	2533	e-125	1	FLOUbaf76m10	gb|AF474071.1| Hordeum vulgare subsp. vulgare cultivar Morex BAC clone 745c13, complete sequence Length = 102842
A3150con276	17243	2533	e-125	1	FLOUbaf76m10	gb|AF474071.1| Hordeum vulgare subsp. vulgare cultivar Morex BAC clone 745c13, complete sequence Length = 102842
131150con2040	1429	2533	e-121	1	FLOUbaf76m10	gb|AF474071.1| Hordeum vulgare subsp. vulgare cultivar Morex BAC clone 745c13, complete sequence Length = 102842
A1130con1004	981	2533	e-120	1	FLOUbaf76m10	gb|AF474071.1| Hordeum vulgare subsp. vulgare cultivar Morex BAC clone 745c13, complete sequence Length = 102842
A1130con1001	1939	2533	e-118	1	FLOUbaf76m10	gb|AF474071.1| Hordeum vulgare subsp. vulgare cultivar Morex BAC clone 745c13, complete sequence Length = 102842
291310con603	548	2533	e-115	1	FLOUbaf76m10	gb|AF474071.1| Hordeum vulgare subsp. vulgare cultivar Morex BAC clone 745c13, complete sequence Length = 102842
171190con732	832	2533	e-112	1	FLOUbaf76m10	gb|AF474071.1| Hordeum vulgare subsp. vulgare cultivar Morex BAC clone 745c13, complete sequence Length = 102842
111130con1066	779	2533	e-110	1	FLOUbaf76m10	gb|AF474071.1| Hordeum vulgare subsp. vulgare cultivar Morex BAC clone 745c13, complete sequence Length = 102842
0120con11830	273	2533	e-109	1	FLOUbaf76m10	gb|AF474071.1| Hordeum vulgare subsp. vulgare cultivar Morex BAC clone 745c13, complete sequence Length = 102842
291310con751	656	2533	e-109	1	FLOUbaf76m10	gb|AF474071.1| Hordeum vulgare subsp. vulgare cultivar Morex BAC clone 745c13, complete sequence Length = 102842
3150con1951	404	2533	e-106	1	FLOUbaf76m10	gb|AF474071.1| Hordeum vulgare subsp. vulgare cultivar Morex BAC clone 745c13, complete sequence Length = 102842
A1130con481	1238	2533	e-106	1	FLOUbaf76m10	gb|AF474071.1| Hordeum vulgare subsp. vulgare cultivar Morex BAC clone 745c13, complete sequence Length = 102842
0120con10752	235	2533	e-102	1	FLOUbaf76m10	gb|AF474071.1| Hordeum vulgare subsp. vulgare cultivar Morex BAC clone 745c13, complete sequence Length = 102842
231250con377	1404	2533	e-102	1	FLOUbaf76m10	gb|AF474071.1| Hordeum vulgare subsp. vulgare cultivar Morex BAC clone 745c13, complete sequence Length = 102842
A3150con14	2015	2533	e-102	1	FLOUbaf76m10	gb|AF474071.1| Hordeum vulgare subsp. vulgare cultivar Morex BAC clone 745c13, complete sequence Length = 102842
3150con2049	631	2533	8e-32	1	FLOUbaf76m10	gb|AF474071.1| Hordeum vulgare subsp. vulgare cultivar Morex BAC clone 745c13, complete sequence Length = 102842
91110con558	582	2533	5e-33	1	FLOUbaf76m10	gb|AF474071.1| Hordeum vulgare subsp. vulgare cultivar Morex BAC clone 745c13, complete sequence Length = 102842
211230con633	777	2533	4e-34	1	FLOUbaf76m10	gb|AF474071.1| Hordeum vulgare subsp. vulgare cultivar Morex BAC clone 745c13, complete sequence Length = 102842
151170con436	295	2533	2e-34	1	FLOUbaf76m10	gb|AF474071.1| Hordeum vulgare subsp. vulgare cultivar Morex BAC clone 745c13, complete sequence Length = 102842
131150con1085	957	2533	1e-34	1	FLOUbaf76m10	gb|AF474071.1| Hordeum vulgare subsp. vulgare cultivar Morex BAC clone 745c13, complete sequence Length = 102842
131150con1753	705	2533	1e-34	1	FLOUbaf76m10	gb|AF474071.1| Hordeum vulgare subsp. vulgare cultivar Morex BAC clone 745c13, complete sequence Length = 102842
291310con790	528	2533	7e-35	1	FLOUbaf76m10	gb|AF474071.1| Hordeum vulgare subsp. vulgare cultivar Morex BAC clone 745c13, complete sequence Length = 102842
111130con990	533	2533	2e-35	1	FLOUbaf76m10	gb|AF474071.1| Hordeum vulgare subsp. vulgare cultivar Morex BAC clone 745c13, complete sequence Length = 102842
A1130con1033	688	2533	2e-35	1	FLOUbaf76m10	gb|AF474071.1| Hordeum vulgare subsp. vulgare cultivar Morex BAC clone 745c13, complete sequence Length = 102842
0120con9334	767	2533	7e-36	1	FLOUbaf76m10	gb|AF474071.1| Hordeum vulgare subsp. vulgare cultivar Morex BAC clone 745c13, complete sequence Length = 102842
211230con1178	453	2533	1e-36	1	FLOUbaf76m10	gb|AF474071.1| Hordeum vulgare subsp. vulgare cultivar Morex BAC clone 745c13, complete sequence Length = 102842
251270con1216	1119	2533	6e-37	1	FLOUbaf76m10	gb|AF474071.1| Hordeum vulgare subsp. vulgare cultivar Morex BAC clone 745c13, complete sequence Length = 102842
131150con1866	773	2533	4e-37	1	FLOUbaf76m10	gb|AF474071.1| Hordeum vulgare subsp. vulgare cultivar Morex BAC clone 745c13, complete sequence Length = 102842
191210con1836	341	2533	2e-37	1	FLOUbaf76m10	gb|AF474071.1| Hordeum vulgare subsp. vulgare cultivar Morex BAC clone 745c13, complete sequence Length = 102842
171190con324	731	2533	1e-37	1	FLOUbaf76m10	gb|AF474071.1| Hordeum vulgare subsp. vulgare cultivar Morex BAC clone 745c13, complete sequence Length = 102842
A5160con4	964	2533	1e-37	1	FLOUbaf76m10	gb|AF474071.1| Hordeum vulgare subsp. vulgare cultivar Morex BAC clone 745c13, complete sequence Length = 102842
3150con41	768	2533	2e-39	1	FLOUbaf76m10	gb|AF474071.1| Hordeum vulgare subsp. vulgare cultivar Morex BAC clone 745c13, complete sequence Length = 102842
7190con616	738	2533	2e-39	1	FLOUbaf76m10	gb|AF474071.1| Hordeum vulgare subsp. vulgare cultivar Morex BAC clone 745c13, complete sequence Length = 102842
3150con1541	572	2533	1e-39	1	FLOUbaf76m10	gb|AF474071.1| Hordeum vulgare subsp. vulgare cultivar Morex BAC clone 745c13, complete sequence Length = 102842
171190con783	959	2533	6e-40	1	FLOUbaf76m10	gb|AF474071.1| Hordeum vulgare subsp. vulgare cultivar Morex BAC clone 745c13, complete sequence Length = 102842
111130con908	788	2533	5e-40	1	FLOUbaf76m10	gb|AF474071.1| Hordeum vulgare subsp. vulgare cultivar Morex BAC clone 745c13, complete sequence Length = 102842
A1130con950	785	2533	5e-40	1	FLOUbaf76m10	gb|AF474071.1| Hordeum vulgare subsp. vulgare cultivar Morex BAC clone 745c13, complete sequence Length = 102842
191210con1121	6312	2533	2e-40	1	FLOUbaf76m10	gb|AF474071.1| Hordeum vulgare subsp. vulgare cultivar Morex BAC clone 745c13, complete sequence Length = 102842
131150con1392	2353	2533	2e-41	1	FLOUbaf76m10	gb|AF474071.1| Hordeum vulgare subsp. vulgare cultivar Morex BAC clone 745c13, complete sequence Length = 102842
A1130con447	1003	2533	9e-42	1	FLOUbaf76m10	gb|AF474071.1| Hordeum vulgare subsp. vulgare cultivar Morex BAC clone 745c13, complete sequence Length = 102842
2130A0110con3054	2454	2533	6e-42	1	FLOUbaf76m10	gb|AF474071.1| Hordeum vulgare subsp. vulgare cultivar Morex BAC clone 745c13, complete sequence Length = 102842
5170con892	6560	2533	4e-42	1	FLOUbaf76m10	gb|AF474071.1| Hordeum vulgare subsp. vulgare cultivar Morex BAC clone 745c13, complete sequence Length = 102842
A1130con1068	1242	2533	2e-43	1	FLOUbaf76m10	gb|AF474071.1| Hordeum vulgare subsp. vulgare cultivar Morex BAC clone 745c13, complete sequence Length = 102842
171190con839	513	2533	3e-46	1	FLOUbaf76m10	gb|AF474071.1| Hordeum vulgare subsp. vulgare cultivar Morex BAC clone 745c13, complete sequence Length = 102842
131150con1386	2587	2533	1e-46	1	FLOUbaf76m10	gb|AF474071.1| Hordeum vulgare subsp. vulgare cultivar Morex BAC clone 745c13, complete sequence Length = 102842
3150con2070	515	2533	8e-47	1	FLOUbaf76m10	gb|AF474071.1| Hordeum vulgare subsp. vulgare cultivar Morex BAC clone 745c13, complete sequence Length = 102842
3150con1298	1039	2533	3e-48	1	FLOUbaf76m10	gb|AF474071.1| Hordeum vulgare subsp. vulgare cultivar Morex BAC clone 745c13, complete sequence Length = 102842
171190con401	293	2533	5e-50	1	FLOUbaf76m10	gb|AF474071.1| Hordeum vulgare subsp. vulgare cultivar Morex BAC clone 745c13, complete sequence Length = 102842
231250con1235	449	2533	5e-51	1	FLOUbaf76m10	gb|AF474071.1| Hordeum vulgare subsp. vulgare cultivar Morex BAC clone 745c13, complete sequence Length = 102842
131150con1816	242	2533	2e-52	1	FLOUbaf76m10	gb|AF474071.1| Hordeum vulgare subsp. vulgare cultivar Morex BAC clone 745c13, complete sequence Length = 102842
231250con1393	966	2533	2e-52	1	FLOUbaf76m10	gb|AF474071.1| Hordeum vulgare subsp. vulgare cultivar Morex BAC clone 745c13, complete sequence Length = 102842
171190con554	523	2533	9e-53	1	FLOUbaf76m10	gb|AF474071.1| Hordeum vulgare subsp. vulgare cultivar Morex BAC clone 745c13, complete sequence Length = 102842
231250con1258	624	2533	4e-55	1	FLOUbaf76m10	gb|AF474071.1| Hordeum vulgare subsp. vulgare cultivar Morex BAC clone 745c13, complete sequence Length = 102842
A3150con735	2036	2533	6e-57	1	FLOUbaf76m10	gb|AF474071.1| Hordeum vulgare subsp. vulgare cultivar Morex BAC clone 745c13, complete sequence Length = 102842
151170con910	281	2533	5e-62	1	FLOUbaf76m10	gb|AF474071.1| Hordeum vulgare subsp. vulgare cultivar Morex BAC clone 745c13, complete sequence Length = 102842
271290con1278	363	2533	1e-63	1	FLOUbaf76m10	gb|AF474071.1| Hordeum vulgare subsp. vulgare cultivar Morex BAC clone 745c13, complete sequence Length = 102842
3150con2020	3727	2533	7e-64	1	FLOUbaf76m10	gb|AF474071.1| Hordeum vulgare subsp. vulgare cultivar Morex BAC clone 745c13, complete sequence Length = 102842
131150con833	683	2533	5e-64	1	FLOUbaf76m10	gb|AF474071.1| Hordeum vulgare subsp. vulgare cultivar Morex BAC clone 745c13, complete sequence Length = 102842
151170con1799	714	2533	9e-66	1	FLOUbaf76m10	gb|AF474071.1| Hordeum vulgare subsp. vulgare cultivar Morex BAC clone 745c13, complete sequence Length = 102842
91110con346	901	2533	2e-67	1	FLOUbaf76m10	gb|AF474071.1| Hordeum vulgare subsp. vulgare cultivar Morex BAC clone 745c13, complete sequence Length = 102842
271290con1277	379	2533	3e-70	1	FLOUbaf76m10	gb|AF474071.1| Hordeum vulgare subsp. vulgare cultivar Morex BAC clone 745c13, complete sequence Length = 102842
91110con1266	372	2533	3e-70	1	FLOUbaf76m10	gb|AF474071.1| Hordeum vulgare subsp. vulgare cultivar Morex BAC clone 745c13, complete sequence Length = 102842
2130A0110con43	519	2533	2e-72	1	FLOUbaf76m10	gb|AF474071.1| Hordeum vulgare subsp. vulgare cultivar Morex BAC clone 745c13, complete sequence Length = 102842
151170con1995	7738	2533	3e-77	1	FLOUbaf76m10	gb|AF474071.1| Hordeum vulgare subsp. vulgare cultivar Morex BAC clone 745c13, complete sequence Length = 102842
111130con1567	735	2533	2e-79	1	FLOUbaf76m10	gb|AF474071.1| Hordeum vulgare subsp. vulgare cultivar Morex BAC clone 745c13, complete sequence Length = 102842
2130A0110con2383	9016	2533	4e-80	1	FLOUbaf76m10	gb|AF474071.1| Hordeum vulgare subsp. vulgare cultivar Morex BAC clone 745c13, complete sequence Length = 102842
2130A0110con3050	590	2533	6e-82	1	FLOUbaf76m10	gb|AF474071.1| Hordeum vulgare subsp. vulgare cultivar Morex BAC clone 745c13, complete sequence Length = 102842
5170con37	1001	2533	2e-82	1	FLOUbaf76m10	gb|AF474071.1| Hordeum vulgare subsp. vulgare cultivar Morex BAC clone 745c13, complete sequence Length = 102842
271290con1357	1807	2533	3e-83	1	FLOUbaf76m10	gb|AF474071.1| Hordeum vulgare subsp. vulgare cultivar Morex BAC clone 745c13, complete sequence Length = 102842
91110con407	376	2533	6e-84	1	FLOUbaf76m10	gb|AF474071.1| Hordeum vulgare subsp. vulgare cultivar Morex BAC clone 745c13, complete sequence Length = 102842
A3150con254	1147	2533	5e-84	1	FLOUbaf76m10	gb|AF474071.1| Hordeum vulgare subsp. vulgare cultivar Morex BAC clone 745c13, complete sequence Length = 102842
5170con102	2715	2533	2e-85	1	FLOUbaf76m10	gb|AF474071.1| Hordeum vulgare subsp. vulgare cultivar Morex BAC clone 745c13, complete sequence Length = 102842
A1130con26	2715	2533	2e-85	1	FLOUbaf76m10	gb|AF474071.1| Hordeum vulgare subsp. vulgare cultivar Morex BAC clone 745c13, complete sequence Length = 102842
91110con1147	847	2533	6e-86	1	FLOUbaf76m10	gb|AF474071.1| Hordeum vulgare subsp. vulgare cultivar Morex BAC clone 745c13, complete sequence Length = 102842
291310con1045	487	2533	3e-86	1	FLOUbaf76m10	gb|AF474071.1| Hordeum vulgare subsp. vulgare cultivar Morex BAC clone 745c13, complete sequence Length = 102842
A3150con513	1220	2533	5e-87	1	FLOUbaf76m10	gb|AF474071.1| Hordeum vulgare subsp. vulgare cultivar Morex BAC clone 745c13, complete sequence Length = 102842
291310con868	440	2533	3e-89	1	FLOUbaf76m10	gb|AF474071.1| Hordeum vulgare subsp. vulgare cultivar Morex BAC clone 745c13, complete sequence Length = 102842
A5160con356	1141	2533	2e-89	1	FLOUbaf76m10	gb|AF474071.1| Hordeum vulgare subsp. vulgare cultivar Morex BAC clone 745c13, complete sequence Length = 102842
A1130con350	605	2533	1e-89	1	FLOUbaf76m10	gb|AF474071.1| Hordeum vulgare subsp. vulgare cultivar Morex BAC clone 745c13, complete sequence Length = 102842
91110con921	885	2533	1e-90	1	FLOUbaf76m10	gb|AF474071.1| Hordeum vulgare subsp. vulgare cultivar Morex BAC clone 745c13, complete sequence Length = 102842
A3150con804	2015	2533	9e-93	1	FLOUbaf76m10	gb|AF474071.1| Hordeum vulgare subsp. vulgare cultivar Morex BAC clone 745c13, complete sequence Length = 102842
271290con1678	1738	2533	2e-93	1	FLOUbaf76m10	gb|AF474071.1| Hordeum vulgare subsp. vulgare cultivar Morex BAC clone 745c13, complete sequence Length = 102842
A1130con876	1502	2533	2e-93	1	FLOUbaf76m10	gb|AF474071.1| Hordeum vulgare subsp. vulgare cultivar Morex BAC clone 745c13, complete sequence Length = 102842
A3150con258	6446	2533	2e-93	1	FLOUbaf76m10	gb|AF474071.1| Hordeum vulgare subsp. vulgare cultivar Morex BAC clone 745c13, complete sequence Length = 102842
171190con706	345	2533	4e-94	1	FLOUbaf76m10	gb|AF474071.1| Hordeum vulgare subsp. vulgare cultivar Morex BAC clone 745c13, complete sequence Length = 102842
3150con1906	1450	2533	3e-95	1	FLOUbaf76m10	gb|AF474071.1| Hordeum vulgare subsp. vulgare cultivar Morex BAC clone 745c13, complete sequence Length = 102842
191210con1669	527	2533	3e-99	1	FLOUbaf76m10	gb|AF474071.1| Hordeum vulgare subsp. vulgare cultivar Morex BAC clone 745c13, complete sequence Length = 102842
2130A0110con3018	473	2533	2e-99	1	FLOUbaf76m10	gb|AF474071.1| Hordeum vulgare subsp. vulgare cultivar Morex BAC clone 745c13, complete sequence Length = 102842
7190con1401	1186	2533	1e-99	1	FLOUbaf76m10	gb|AF474071.1| Hordeum vulgare subsp. vulgare cultivar Morex BAC clone 745c13, complete sequence Length = 102842
0120con11765	717	2533	0	1	FLOUbaf76m10	gb|AF474071.1| Hordeum vulgare subsp. vulgare cultivar Morex BAC clone 745c13, complete sequence Length = 102842
0120con12021	1041	2533	0	1	FLOUbaf76m10	gb|AF474071.1| Hordeum vulgare subsp. vulgare cultivar Morex BAC clone 745c13, complete sequence Length = 102842
0120con333	919	2533	0	1	FLOUbaf76m10	gb|AF474071.1| Hordeum vulgare subsp. vulgare cultivar Morex BAC clone 745c13, complete sequence Length = 102842
111130con1150	508	2533	0	1	FLOUbaf76m10	gb|AF474071.1| Hordeum vulgare subsp. vulgare cultivar Morex BAC clone 745c13, complete sequence Length = 102842
111130con241	601	2533	0	1	FLOUbaf76m10	gb|AF474071.1| Hordeum vulgare subsp. vulgare cultivar Morex BAC clone 745c13, complete sequence Length = 102842
111130con587	985	2533	0	1	FLOUbaf76m10	gb|AF474071.1| Hordeum vulgare subsp. vulgare cultivar Morex BAC clone 745c13, complete sequence Length = 102842
131150con1205	6219	2533	0	1	FLOUbaf76m10	gb|AF474071.1| Hordeum vulgare subsp. vulgare cultivar Morex BAC clone 745c13, complete sequence Length = 102842
151170con962	484	2533	0	1	FLOUbaf76m10	gb|AF474071.1| Hordeum vulgare subsp. vulgare cultivar Morex BAC clone 745c13, complete sequence Length = 102842
171190con993	812	2533	0	1	FLOUbaf76m10	gb|AF474071.1| Hordeum vulgare subsp. vulgare cultivar Morex BAC clone 745c13, complete sequence Length = 102842
211230con777	751	2533	0	1	FLOUbaf76m10	gb|AF474071.1| Hordeum vulgare subsp. vulgare cultivar Morex BAC clone 745c13, complete sequence Length = 102842
2130A0110con2289	1866	2533	0	1	FLOUbaf76m10	gb|AF474071.1| Hordeum vulgare subsp. vulgare cultivar Morex BAC clone 745c13, complete sequence Length = 102842
2130A0110con2572	2386	2533	0	1	FLOUbaf76m10	gb|AF474071.1| Hordeum vulgare subsp. vulgare cultivar Morex BAC clone 745c13, complete sequence Length = 102842
2130A0110con2738	2487	2533	0	1	FLOUbaf76m10	gb|AF474071.1| Hordeum vulgare subsp. vulgare cultivar Morex BAC clone 745c13, complete sequence Length = 102842
2130A0110con81	2150	2533	0	1	FLOUbaf76m10	gb|AF474071.1| Hordeum vulgare subsp. vulgare cultivar Morex BAC clone 745c13, complete sequence Length = 102842
251270con1019	755	2533	0	1	FLOUbaf76m10	gb|AF474071.1| Hordeum vulgare subsp. vulgare cultivar Morex BAC clone 745c13, complete sequence Length = 102842
251270con1220	1973	2533	0	1	FLOUbaf76m10	gb|AF474071.1| Hordeum vulgare subsp. vulgare cultivar Morex BAC clone 745c13, complete sequence Length = 102842
251270con332	8008	2533	0	1	FLOUbaf76m10	gb|AF474071.1| Hordeum vulgare subsp. vulgare cultivar Morex BAC clone 745c13, complete sequence Length = 102842
251270con729	2860	2533	0	1	FLOUbaf76m10	gb|AF474071.1| Hordeum vulgare subsp. vulgare cultivar Morex BAC clone 745c13, complete sequence Length = 102842
291310con750	1629	2533	0	1	FLOUbaf76m10	gb|AF474071.1| Hordeum vulgare subsp. vulgare cultivar Morex BAC clone 745c13, complete sequence Length = 102842
3150con1443	935	2533	0	1	FLOUbaf76m10	gb|AF474071.1| Hordeum vulgare subsp. vulgare cultivar Morex BAC clone 745c13, complete sequence Length = 102842
7190con1092	2372	2533	0	1	FLOUbaf76m10	gb|AF474071.1| Hordeum vulgare subsp. vulgare cultivar Morex BAC clone 745c13, complete sequence Length = 102842
7190con763	3083	2533	0	1	FLOUbaf76m10	gb|AF474071.1| Hordeum vulgare subsp. vulgare cultivar Morex BAC clone 745c13, complete sequence Length = 102842
91110con1795	500	2533	0	1	FLOUbaf76m10	gb|AF474071.1| Hordeum vulgare subsp. vulgare cultivar Morex BAC clone 745c13, complete sequence Length = 102842
A1130con1047	4459	2533	0	1	FLOUbaf76m10	gb|AF474071.1| Hordeum vulgare subsp. vulgare cultivar Morex BAC clone 745c13, complete sequence Length = 102842
A1130con705	1110	2533	0	1	FLOUbaf76m10	gb|AF474071.1| Hordeum vulgare subsp. vulgare cultivar Morex BAC clone 745c13, complete sequence Length = 102842
A1130con711	1864	2533	0	1	FLOUbaf76m10	gb|AF474071.1| Hordeum vulgare subsp. vulgare cultivar Morex BAC clone 745c13, complete sequence Length = 102842
A1130con770	1061	2533	0	1	FLOUbaf76m10	gb|AF474071.1| Hordeum vulgare subsp. vulgare cultivar Morex BAC clone 745c13, complete sequence Length = 102842
A3150con1145	463	2533	0	1	FLOUbaf76m10	gb|AF474071.1| Hordeum vulgare subsp. vulgare cultivar Morex BAC clone 745c13, complete sequence Length = 102842
A3150con218	1828	2533	0	1	FLOUbaf76m10	gb|AF474071.1| Hordeum vulgare subsp. vulgare cultivar Morex BAC clone 745c13, complete sequence Length = 102842
A3150con279	5116	2533	0	1	FLOUbaf76m10	gb|AF474071.1| Hordeum vulgare subsp. vulgare cultivar Morex BAC clone 745c13, complete sequence Length = 102842
A3150con324	1549	2533	0	1	FLOUbaf76m10	gb|AF474071.1| Hordeum vulgare subsp. vulgare cultivar Morex BAC clone 745c13, complete sequence Length = 102842
A3150con889	1933	2533	0	1	FLOUbaf76m10	gb|AF474071.1| Hordeum vulgare subsp. vulgare cultivar Morex BAC clone 745c13, complete sequence Length = 102842
A3150con996	1771	2533	0	1	FLOUbaf76m10	gb|AF474071.1| Hordeum vulgare subsp. vulgare cultivar Morex BAC clone 745c13, complete sequence Length = 102842
A3150con997	1059	2533	0	1	FLOUbaf76m10	gb|AF474071.1| Hordeum vulgare subsp. vulgare cultivar Morex BAC clone 745c13, complete sequence Length = 102842
A5160con165	7814	2533	0	1	FLOUbaf76m10	gb|AF474071.1| Hordeum vulgare subsp. vulgare cultivar Morex BAC clone 745c13, complete sequence Length = 102842
A5160con272	1008	2533	0	1	FLOUbaf76m10	gb|AF474071.1| Hordeum vulgare subsp. vulgare cultivar Morex BAC clone 745c13, complete sequence Length = 102842
A5160con322	909	2533	0	1	FLOUbaf76m10	gb|AF474071.1| Hordeum vulgare subsp. vulgare cultivar Morex BAC clone 745c13, complete sequence Length = 102842
A5160con340	3282	2533	0	1	FLOUbaf76m10	gb|AF474071.1| Hordeum vulgare subsp. vulgare cultivar Morex BAC clone 745c13, complete sequence Length = 102842
A5160con364	1155	2533	0	1	FLOUbaf76m10	gb|AF474071.1| Hordeum vulgare subsp. vulgare cultivar Morex BAC clone 745c13, complete sequence Length = 102842
A6170con296	2781	2533	0	1	FLOUbaf76m10	gb|AF474071.1| Hordeum vulgare subsp. vulgare cultivar Morex BAC clone 745c13, complete sequence Length = 102842
A6170con501	2651	2533	0	1	FLOUbaf76m10	gb|AF474071.1| Hordeum vulgare subsp. vulgare cultivar Morex BAC clone 745c13, complete sequence Length = 102842
A8190con10	7743	2533	0	1	FLOUbaf76m10	gb|AF474071.1| Hordeum vulgare subsp. vulgare cultivar Morex BAC clone 745c13, complete sequence Length = 102842
A8190con328	2827	2533	0	1	FLOUbaf76m10	gb|AF474071.1| Hordeum vulgare subsp. vulgare cultivar Morex BAC clone 745c13, complete sequence Length = 102842
91110con404	18351	1566	e-138	1	FLOUbaf77n02	ref|NM_001048912.1| Oryza sativa (japonica cultivar-group) Os01g0212100 (Os01g0212100) mRNA, complete cds Length = 2579
91110con1252	11201	1566	8e-91	1	FLOUbaf77n02	ref|NM_001048912.1| Oryza sativa (japonica cultivar-group) Os01g0212100 (Os01g0212100) mRNA, complete cds Length = 2579
A3150con42	9480	1384	0	1	FLOUbaf79b02	emb|CT829494.1| Oryza sativa (indica cultivar-group) cDNA clone:OSIGCSN067G20, full insert sequence Length = 1347
A6170con48	6550	794	0	1	FLOUbaf79m24	ref|NM_001051729.1| Oryza sativa (japonica cultivar-group) Os01g0916400 (Os01g0916400) mRNA, complete cds Length = 1791
5170con697	576	1117	5e-39	1	FLOUbaf79n12	emb|X91660.1|HVPM2GENE H.vulgare mRNA for xyloglucan endotransglycosylase-like protein Length = 1110
A1130con479	14961	639	e-123	1	FLOUbaf7c05	ref|NM_001066966.1| Oryza sativa (japonica cultivar-group) Os07g0641700 (Os07g0641700) mRNA, complete cds Length = 578
91110con61	4660	1509	e-162	1	FLOUbaf80e14	gb|AY040833.1| Hordeum vulgare Ty3/gypsy retrotransposon cereba gag-pol polyprotein gene, partial cds Length = 3603
251270con53	8295	1509	e-158	1	FLOUbaf80e14	gb|AY040833.1| Hordeum vulgare Ty3/gypsy retrotransposon cereba gag-pol polyprotein gene, partial cds Length = 3603
A6170con550	9933	1509	e-157	1	FLOUbaf80e14	gb|AY040833.1| Hordeum vulgare Ty3/gypsy retrotransposon cereba gag-pol polyprotein gene, partial cds Length = 3603
91110con732	1863	1509	e-150	1	FLOUbaf80e14	gb|AY040833.1| Hordeum vulgare Ty3/gypsy retrotransposon cereba gag-pol polyprotein gene, partial cds Length = 3603
111130con460	1618	1509	e-119	1	FLOUbaf80e14	gb|AY040833.1| Hordeum vulgare Ty3/gypsy retrotransposon cereba gag-pol polyprotein gene, partial cds Length = 3603
91110con59	2159	1509	2e-32	1	FLOUbaf80e14	gb|AY040833.1| Hordeum vulgare Ty3/gypsy retrotransposon cereba gag-pol polyprotein gene, partial cds Length = 3603
2130A0110con2661	5836	1509	4e-42	1	FLOUbaf80e14	gb|AY040833.1| Hordeum vulgare Ty3/gypsy retrotransposon cereba gag-pol polyprotein gene, partial cds Length = 3603
91110con325	1673	1509	1e-66	1	FLOUbaf80e14	gb|AY040833.1| Hordeum vulgare Ty3/gypsy retrotransposon cereba gag-pol polyprotein gene, partial cds Length = 3603
A5160con31	24126	1509	1e-66	1	FLOUbaf80e14	gb|AY040833.1| Hordeum vulgare Ty3/gypsy retrotransposon cereba gag-pol polyprotein gene, partial cds Length = 3603
251270con371	7718	1509	4e-70	1	FLOUbaf80e14	gb|AY040833.1| Hordeum vulgare Ty3/gypsy retrotransposon cereba gag-pol polyprotein gene, partial cds Length = 3603
A3150con38	9053	1509	6e-79	1	FLOUbaf80e14	gb|AY040833.1| Hordeum vulgare Ty3/gypsy retrotransposon cereba gag-pol polyprotein gene, partial cds Length = 3603
91110con1375	7391	1509	5e-85	1	FLOUbaf80e14	gb|AY040833.1| Hordeum vulgare Ty3/gypsy retrotransposon cereba gag-pol polyprotein gene, partial cds Length = 3603
211230con1654	5464	1509	2e-92	1	FLOUbaf80e14	gb|AY040833.1| Hordeum vulgare Ty3/gypsy retrotransposon cereba gag-pol polyprotein gene, partial cds Length = 3603
111130con1598	8855	1509	0	1	FLOUbaf80e14	gb|AY040833.1| Hordeum vulgare Ty3/gypsy retrotransposon cereba gag-pol polyprotein gene, partial cds Length = 3603
111130con728	12221	1509	0	1	FLOUbaf80e14	gb|AY040833.1| Hordeum vulgare Ty3/gypsy retrotransposon cereba gag-pol polyprotein gene, partial cds Length = 3603
131150con670	15782	1509	0	1	FLOUbaf80e14	gb|AY040833.1| Hordeum vulgare Ty3/gypsy retrotransposon cereba gag-pol polyprotein gene, partial cds Length = 3603
251270con524	6993	1509	0	1	FLOUbaf80e14	gb|AY040833.1| Hordeum vulgare Ty3/gypsy retrotransposon cereba gag-pol polyprotein gene, partial cds Length = 3603
7190con902	14522	1509	0	1	FLOUbaf80e14	gb|AY040833.1| Hordeum vulgare Ty3/gypsy retrotransposon cereba gag-pol polyprotein gene, partial cds Length = 3603
91110con792	5812	1509	0	1	FLOUbaf80e14	gb|AY040833.1| Hordeum vulgare Ty3/gypsy retrotransposon cereba gag-pol polyprotein gene, partial cds Length = 3603
A1130con41	12273	1509	0	1	FLOUbaf80e14	gb|AY040833.1| Hordeum vulgare Ty3/gypsy retrotransposon cereba gag-pol polyprotein gene, partial cds Length = 3603
A3150con37	17138	1509	0	1	FLOUbaf80e14	gb|AY040833.1| Hordeum vulgare Ty3/gypsy retrotransposon cereba gag-pol polyprotein gene, partial cds Length = 3603
3150con768	11493	2526	5e-46	1	FLOUbaf81n23	emb|X64560.1|HVHSP17A H.vulgare hsp17 gene for 17 kd heat shock protein Length = 1515
191210con20	12771	2265	0	1	FLOUbaf84a21	ref|NM_001051098.1| Oryza sativa (japonica cultivar-group) Os01g0805700 (Os01g0805700) mRNA, complete cds Length = 2292
5170con950	6834	988	0	1	FLOUbaf84c24	dbj|AK099081.1| Oryza sativa (japonica cultivar-group) cDNA clone:J023002L13, full insert sequence Length = 877
171190con616	12344	1917	e-160	1	FLOUbaf86o13	gb|AF474072.1| Hordeum vulgare sp. vulgare cultivar Morex BAC clone 773k14, complete sequence Length = 113510
3150con1016	11724	1917	e-143	1	FLOUbaf86o13	gb|AF474072.1| Hordeum vulgare sp. vulgare cultivar Morex BAC clone 773k14, complete sequence Length = 113510
A7180con301	1197	1917	e-142	1	FLOUbaf86o13	gb|AF474072.1| Hordeum vulgare sp. vulgare cultivar Morex BAC clone 773k14, complete sequence Length = 113510
A1130con678	5665	1917	e-139	1	FLOUbaf86o13	gb|AF474072.1| Hordeum vulgare sp. vulgare cultivar Morex BAC clone 773k14, complete sequence Length = 113510
A6170con339	1764	1917	e-131	1	FLOUbaf86o13	gb|AF474072.1| Hordeum vulgare sp. vulgare cultivar Morex BAC clone 773k14, complete sequence Length = 113510
5170con1854	12479	1917	e-129	1	FLOUbaf86o13	gb|AF474072.1| Hordeum vulgare sp. vulgare cultivar Morex BAC clone 773k14, complete sequence Length = 113510
2130A0110con2543	605	1917	e-122	1	FLOUbaf86o13	gb|AF474072.1| Hordeum vulgare sp. vulgare cultivar Morex BAC clone 773k14, complete sequence Length = 113510
A6170con618	743	1917	e-114	1	FLOUbaf86o13	gb|AF474072.1| Hordeum vulgare sp. vulgare cultivar Morex BAC clone 773k14, complete sequence Length = 113510
271290con720	1894	1917	e-104	1	FLOUbaf86o13	gb|AF474072.1| Hordeum vulgare sp. vulgare cultivar Morex BAC clone 773k14, complete sequence Length = 113510
0120con11675	1683	1917	6e-32	1	FLOUbaf86o13	gb|AF474072.1| Hordeum vulgare sp. vulgare cultivar Morex BAC clone 773k14, complete sequence Length = 113510
5170con1448	1100	1917	6e-34	1	FLOUbaf86o13	gb|AF474072.1| Hordeum vulgare sp. vulgare cultivar Morex BAC clone 773k14, complete sequence Length = 113510
5170con1458	6111	1917	3e-36	1	FLOUbaf86o13	gb|AF474072.1| Hordeum vulgare sp. vulgare cultivar Morex BAC clone 773k14, complete sequence Length = 113510
271290con727	3028	1917	3e-38	1	FLOUbaf86o13	gb|AF474072.1| Hordeum vulgare sp. vulgare cultivar Morex BAC clone 773k14, complete sequence Length = 113510
271290con660	869	1917	1e-40	1	FLOUbaf86o13	gb|AF474072.1| Hordeum vulgare sp. vulgare cultivar Morex BAC clone 773k14, complete sequence Length = 113510
2130A0110con3045	5921	1917	6e-41	1	FLOUbaf86o13	gb|AF474072.1| Hordeum vulgare sp. vulgare cultivar Morex BAC clone 773k14, complete sequence Length = 113510
231250con786	502	1917	2e-41	1	FLOUbaf86o13	gb|AF474072.1| Hordeum vulgare sp. vulgare cultivar Morex BAC clone 773k14, complete sequence Length = 113510
271290con743	538	1917	2e-44	1	FLOUbaf86o13	gb|AF474072.1| Hordeum vulgare sp. vulgare cultivar Morex BAC clone 773k14, complete sequence Length = 113510
131150con1112	11588	1917	7e-45	1	FLOUbaf86o13	gb|AF474072.1| Hordeum vulgare sp. vulgare cultivar Morex BAC clone 773k14, complete sequence Length = 113510
5170con815	5162	1917	8e-46	1	FLOUbaf86o13	gb|AF474072.1| Hordeum vulgare sp. vulgare cultivar Morex BAC clone 773k14, complete sequence Length = 113510
A5160con389	5217	1917	1e-47	1	FLOUbaf86o13	gb|AF474072.1| Hordeum vulgare sp. vulgare cultivar Morex BAC clone 773k14, complete sequence Length = 113510
271290con1463	438	1917	4e-48	1	FLOUbaf86o13	gb|AF474072.1| Hordeum vulgare sp. vulgare cultivar Morex BAC clone 773k14, complete sequence Length = 113510
2130A0110con2663	1571	1917	4e-51	1	FLOUbaf86o13	gb|AF474072.1| Hordeum vulgare sp. vulgare cultivar Morex BAC clone 773k14, complete sequence Length = 113510
3150con1050	3933	1917	2e-52	1	FLOUbaf86o13	gb|AF474072.1| Hordeum vulgare sp. vulgare cultivar Morex BAC clone 773k14, complete sequence Length = 113510
7190con418	10329	1917	5e-55	1	FLOUbaf86o13	gb|AF474072.1| Hordeum vulgare sp. vulgare cultivar Morex BAC clone 773k14, complete sequence Length = 113510
2130A0110con2346	1858	1917	9e-59	1	FLOUbaf86o13	gb|AF474072.1| Hordeum vulgare sp. vulgare cultivar Morex BAC clone 773k14, complete sequence Length = 113510
A7180con162	584	1917	2e-60	1	FLOUbaf86o13	gb|AF474072.1| Hordeum vulgare sp. vulgare cultivar Morex BAC clone 773k14, complete sequence Length = 113510
5170con1663	2097	1917	7e-63	1	FLOUbaf86o13	gb|AF474072.1| Hordeum vulgare sp. vulgare cultivar Morex BAC clone 773k14, complete sequence Length = 113510
171190con956	21907	1917	2e-65	1	FLOUbaf86o13	gb|AF474072.1| Hordeum vulgare sp. vulgare cultivar Morex BAC clone 773k14, complete sequence Length = 113510
A6170con492	23830	1917	2e-65	1	FLOUbaf86o13	gb|AF474072.1| Hordeum vulgare sp. vulgare cultivar Morex BAC clone 773k14, complete sequence Length = 113510
2130A0110con2822	581	1917	7e-66	1	FLOUbaf86o13	gb|AF474072.1| Hordeum vulgare sp. vulgare cultivar Morex BAC clone 773k14, complete sequence Length = 113510
251270con470	518	1917	2e-69	1	FLOUbaf86o13	gb|AF474072.1| Hordeum vulgare sp. vulgare cultivar Morex BAC clone 773k14, complete sequence Length = 113510
5170con1655	5466	1917	8e-71	1	FLOUbaf86o13	gb|AF474072.1| Hordeum vulgare sp. vulgare cultivar Morex BAC clone 773k14, complete sequence Length = 113510
0120con9289	21591	1917	8e-74	1	FLOUbaf86o13	gb|AF474072.1| Hordeum vulgare sp. vulgare cultivar Morex BAC clone 773k14, complete sequence Length = 113510
251270con368	423	1917	1e-88	1	FLOUbaf86o13	gb|AF474072.1| Hordeum vulgare sp. vulgare cultivar Morex BAC clone 773k14, complete sequence Length = 113510
A7180con95	2327	1917	7e-91	1	FLOUbaf86o13	gb|AF474072.1| Hordeum vulgare sp. vulgare cultivar Morex BAC clone 773k14, complete sequence Length = 113510
271290con867	10746	1917	3e-93	1	FLOUbaf86o13	gb|AF474072.1| Hordeum vulgare sp. vulgare cultivar Morex BAC clone 773k14, complete sequence Length = 113510
171190con2	1216	1917	0	1	FLOUbaf86o13	gb|AF474072.1| Hordeum vulgare sp. vulgare cultivar Morex BAC clone 773k14, complete sequence Length = 113510
231250con319	890	1917	0	1	FLOUbaf86o13	gb|AF474072.1| Hordeum vulgare sp. vulgare cultivar Morex BAC clone 773k14, complete sequence Length = 113510
231250con75	588	1917	0	1	FLOUbaf86o13	gb|AF474072.1| Hordeum vulgare sp. vulgare cultivar Morex BAC clone 773k14, complete sequence Length = 113510
A1130con532	1502	1917	0	1	FLOUbaf86o13	gb|AF474072.1| Hordeum vulgare sp. vulgare cultivar Morex BAC clone 773k14, complete sequence Length = 113510
A6170con330	1574	1917	0	1	FLOUbaf86o13	gb|AF474072.1| Hordeum vulgare sp. vulgare cultivar Morex BAC clone 773k14, complete sequence Length = 113510
A7180con137	772	1917	0	1	FLOUbaf86o13	gb|AF474072.1| Hordeum vulgare sp. vulgare cultivar Morex BAC clone 773k14, complete sequence Length = 113510
A7180con38	33816	1917	0	1	FLOUbaf86o13	gb|AF474072.1| Hordeum vulgare sp. vulgare cultivar Morex BAC clone 773k14, complete sequence Length = 113510
A8190con95	1709	1917	0	1	FLOUbaf86o13	gb|AF474072.1| Hordeum vulgare sp. vulgare cultivar Morex BAC clone 773k14, complete sequence Length = 113510
151170con620	5379	1805	e-125	1	FLOUbaf87h22	gb|BT008975.1| Triticum aestivum clone wdk2c.pk0003.b11:fis, full insert mRNA sequence Length = 804
151170con1503	4800	1805	0	1	FLOUbaf87h22	gb|BT008975.1| Triticum aestivum clone wdk2c.pk0003.b11:fis, full insert mRNA sequence Length = 804
7190con470	16484	1116	e-176	1	FLOUbaf87o20	ref|NM_001056989.1| Oryza sativa (japonica cultivar-group) Os03g0439700 (Os03g0439700) mRNA, complete cds Length = 1196
231250con361	5462	1849	5e-35	1	FLOUbaf89g11	ref|NM_001051750.1| Oryza sativa (japonica cultivar-group) Os01g0919900 (Os01g0919900) mRNA, complete cds Length = 1626
91110con42	9153	1883	0	1	FLOUbaf89p21	ref|NM_001049866.1| Oryza sativa (japonica cultivar-group) Os01g0557500 (Os01g0557500) mRNA, complete cds Length = 1961
3150con1024	7503	1271	0	1	FLOUbaf90j14	gb|AY106269.1| Zea mays PCO138212 mRNA sequence Length = 1343
0120con10952	15555	1125	e-121	1	FLOUbaf92g16	ref|NM_029458.1| Mus musculus HORMA domain containing 2 (Hormad2), mRNA gb|BC120783.1| Mus musculus HORMA domain containing 2, mRNA (cDNA clone MGC:156020 IMAGE:40129706), complete cds Length = 1343
7190con1659	506	1800	e-148	1	FLOUbaf93j03	gb|AY661558.1| Hordeum vulgare subsp. vulgare eIF4E gene locus, complete sequence Length = 439641
7190con698	2699	1800	e-147	1	FLOUbaf93j03	gb|AY661558.1| Hordeum vulgare subsp. vulgare eIF4E gene locus, complete sequence Length = 439641
131150con679	552	1800	e-140	1	FLOUbaf93j03	gb|AY661558.1| Hordeum vulgare subsp. vulgare eIF4E gene locus, complete sequence Length = 439641
271290con1022	1049	1800	e-111	1	FLOUbaf93j03	gb|AY661558.1| Hordeum vulgare subsp. vulgare eIF4E gene locus, complete sequence Length = 439641
191210con1172	628	1800	e-108	1	FLOUbaf93j03	gb|AY661558.1| Hordeum vulgare subsp. vulgare eIF4E gene locus, complete sequence Length = 439641
7190con1274	518	1800	e-104	1	FLOUbaf93j03	gb|AY661558.1| Hordeum vulgare subsp. vulgare eIF4E gene locus, complete sequence Length = 439641
191210con1049	488	1800	e-100	1	FLOUbaf93j03	gb|AY661558.1| Hordeum vulgare subsp. vulgare eIF4E gene locus, complete sequence Length = 439641
91110con1579	569	1800	3e-34	1	FLOUbaf93j03	gb|AY661558.1| Hordeum vulgare subsp. vulgare eIF4E gene locus, complete sequence Length = 439641
5170con3	427	1800	2e-34	1	FLOUbaf93j03	gb|AY661558.1| Hordeum vulgare subsp. vulgare eIF4E gene locus, complete sequence Length = 439641
151170con983	529	1800	7e-35	1	FLOUbaf93j03	gb|AY661558.1| Hordeum vulgare subsp. vulgare eIF4E gene locus, complete sequence Length = 439641
211230con1573	2555	1800	2e-35	1	FLOUbaf93j03	gb|AY661558.1| Hordeum vulgare subsp. vulgare eIF4E gene locus, complete sequence Length = 439641
91110con1301	353	1800	1e-44	1	FLOUbaf93j03	gb|AY661558.1| Hordeum vulgare subsp. vulgare eIF4E gene locus, complete sequence Length = 439641
A8190con238	768	1800	1e-46	1	FLOUbaf93j03	gb|AY661558.1| Hordeum vulgare subsp. vulgare eIF4E gene locus, complete sequence Length = 439641
131150con1048	1512	1800	3e-58	1	FLOUbaf93j03	gb|AY661558.1| Hordeum vulgare subsp. vulgare eIF4E gene locus, complete sequence Length = 439641
7190con1288	1950	1800	7e-72	1	FLOUbaf93j03	gb|AY661558.1| Hordeum vulgare subsp. vulgare eIF4E gene locus, complete sequence Length = 439641
5170con569	342	1800	3e-73	1	FLOUbaf93j03	gb|AY661558.1| Hordeum vulgare subsp. vulgare eIF4E gene locus, complete sequence Length = 439641
91110con1775	609	1800	2e-82	1	FLOUbaf93j03	gb|AY661558.1| Hordeum vulgare subsp. vulgare eIF4E gene locus, complete sequence Length = 439641
91110con778	1707	1800	1e-85	1	FLOUbaf93j03	gb|AY661558.1| Hordeum vulgare subsp. vulgare eIF4E gene locus, complete sequence Length = 439641
5170con1042	562	1800	4e-86	1	FLOUbaf93j03	gb|AY661558.1| Hordeum vulgare subsp. vulgare eIF4E gene locus, complete sequence Length = 439641
91110con485	799	1800	9e-91	1	FLOUbaf93j03	gb|AY661558.1| Hordeum vulgare subsp. vulgare eIF4E gene locus, complete sequence Length = 439641
171190con539	4919	1800	0	1	FLOUbaf93j03	gb|AY661558.1| Hordeum vulgare subsp. vulgare eIF4E gene locus, complete sequence Length = 439641
191210con1471	750	1800	0	1	FLOUbaf93j03	gb|AY661558.1| Hordeum vulgare subsp. vulgare eIF4E gene locus, complete sequence Length = 439641
191210con899	840	1800	0	1	FLOUbaf93j03	gb|AY661558.1| Hordeum vulgare subsp. vulgare eIF4E gene locus, complete sequence Length = 439641
211230con352	6386	1800	0	1	FLOUbaf93j03	gb|AY661558.1| Hordeum vulgare subsp. vulgare eIF4E gene locus, complete sequence Length = 439641
211230con431	4268	1800	0	1	FLOUbaf93j03	gb|AY661558.1| Hordeum vulgare subsp. vulgare eIF4E gene locus, complete sequence Length = 439641
2130A0110con2352	7836	1800	0	1	FLOUbaf93j03	gb|AY661558.1| Hordeum vulgare subsp. vulgare eIF4E gene locus, complete sequence Length = 439641
231250con1038	2878	1800	0	1	FLOUbaf93j03	gb|AY661558.1| Hordeum vulgare subsp. vulgare eIF4E gene locus, complete sequence Length = 439641
251270con1067	4730	1800	0	1	FLOUbaf93j03	gb|AY661558.1| Hordeum vulgare subsp. vulgare eIF4E gene locus, complete sequence Length = 439641
251270con514	1651	1800	0	1	FLOUbaf93j03	gb|AY661558.1| Hordeum vulgare subsp. vulgare eIF4E gene locus, complete sequence Length = 439641
271290con1721	1245	1800	0	1	FLOUbaf93j03	gb|AY661558.1| Hordeum vulgare subsp. vulgare eIF4E gene locus, complete sequence Length = 439641
291310con426	5292	1800	0	1	FLOUbaf93j03	gb|AY661558.1| Hordeum vulgare subsp. vulgare eIF4E gene locus, complete sequence Length = 439641
3150con1059	4923	1800	0	1	FLOUbaf93j03	gb|AY661558.1| Hordeum vulgare subsp. vulgare eIF4E gene locus, complete sequence Length = 439641
91110con822	1922	1800	0	1	FLOUbaf93j03	gb|AY661558.1| Hordeum vulgare subsp. vulgare eIF4E gene locus, complete sequence Length = 439641
A1130con460	5507	1800	0	1	FLOUbaf93j03	gb|AY661558.1| Hordeum vulgare subsp. vulgare eIF4E gene locus, complete sequence Length = 439641
5170con82	9527	2251	7e-91	1	FLOUbaf93n20	ref|NM_001053675.1| Oryza sativa (japonica cultivar-group) Os02g0557600 (Os02g0557600) mRNA, complete cds Length = 2331
5170con89	12906	2251	0	1	FLOUbaf93n20	ref|NM_001053675.1| Oryza sativa (japonica cultivar-group) Os02g0557600 (Os02g0557600) mRNA, complete cds Length = 2331
291310con949	14139	3185	3e-91	1	FLOUbaf95j22	gb|DQ984517.1| Tripsacum dactyloides cultivar Pete mitochondrion, complete genome Length = 704100
0120con51	19705	1286	0	1	FLOUbaf95m04	ref|NM_001066663.1| Oryza sativa (japonica cultivar-group) Os07g0586100 (Os07g0586100) mRNA, complete cds Length = 1438
0120con9278	10764	1286	0	1	FLOUbaf95m04	ref|NM_001066663.1| Oryza sativa (japonica cultivar-group) Os07g0586100 (Os07g0586100) mRNA, complete cds Length = 1438
A7180con100	6566	1286	0	1	FLOUbaf95m04	ref|NM_001066663.1| Oryza sativa (japonica cultivar-group) Os07g0586100 (Os07g0586100) mRNA, complete cds Length = 1438
2130A0110con2983	11494	3160	e-126	1	FLOUbaf96f20	gb|AY642926.1| Hordeum vulgare BAC CC24_14, complete sequence Length = 184425
231250con462	19551	1290	0	1	FLOUbaf97h06	emb|CT833493.1| Oryza sativa (indica cultivar-group) cDNA clone:OSIGCEA029H17, full insert sequence Length = 1161
251270con719	573	582	e-146	1	FLOUbaf97i14	gb|AY643844.1|AY643842S3 Hordeum vulgare subsp. vulgare clones BAC 799C8 and 122A5 hardness locus region Length = 160897
A6170con20	3241	582	e-145	1	FLOUbaf97i14	gb|AY643844.1|AY643842S3 Hordeum vulgare subsp. vulgare clones BAC 799C8 and 122A5 hardness locus region Length = 160897
A5160con179	7953	582	e-144	1	FLOUbaf97i14	gb|AY643844.1|AY643842S3 Hordeum vulgare subsp. vulgare clones BAC 799C8 and 122A5 hardness locus region Length = 160897
231250con1114	5843	582	e-137	1	FLOUbaf97i14	gb|AY643844.1|AY643842S3 Hordeum vulgare subsp. vulgare clones BAC 799C8 and 122A5 hardness locus region Length = 160897
5170con1746	1695	582	e-136	1	FLOUbaf97i14	gb|AY643844.1|AY643842S3 Hordeum vulgare subsp. vulgare clones BAC 799C8 and 122A5 hardness locus region Length = 160897
171190con987	4993	582	e-128	1	FLOUbaf97i14	gb|AY643844.1|AY643842S3 Hordeum vulgare subsp. vulgare clones BAC 799C8 and 122A5 hardness locus region Length = 160897
171190con411	6159	582	e-114	1	FLOUbaf97i14	gb|AY643844.1|AY643842S3 Hordeum vulgare subsp. vulgare clones BAC 799C8 and 122A5 hardness locus region Length = 160897
111130con1421	2448	582	e-100	1	FLOUbaf97i14	gb|AY643844.1|AY643842S3 Hordeum vulgare subsp. vulgare clones BAC 799C8 and 122A5 hardness locus region Length = 160897
151170con549	5154	582	5e-35	1	FLOUbaf97i14	gb|AY643844.1|AY643842S3 Hordeum vulgare subsp. vulgare clones BAC 799C8 and 122A5 hardness locus region Length = 160897
151170con373	15788	582	9e-36	1	FLOUbaf97i14	gb|AY643844.1|AY643842S3 Hordeum vulgare subsp. vulgare clones BAC 799C8 and 122A5 hardness locus region Length = 160897
A3150con561	11241	582	2e-42	1	FLOUbaf97i14	gb|AY643844.1|AY643842S3 Hordeum vulgare subsp. vulgare clones BAC 799C8 and 122A5 hardness locus region Length = 160897
111130con36	17928	582	2e-43	1	FLOUbaf97i14	gb|AY643844.1|AY643842S3 Hordeum vulgare subsp. vulgare clones BAC 799C8 and 122A5 hardness locus region Length = 160897
251270con897	4793	582	1e-50	1	FLOUbaf97i14	gb|AY643844.1|AY643842S3 Hordeum vulgare subsp. vulgare clones BAC 799C8 and 122A5 hardness locus region Length = 160897
7190con1318	7080	582	2e-53	1	FLOUbaf97i14	gb|AY643844.1|AY643842S3 Hordeum vulgare subsp. vulgare clones BAC 799C8 and 122A5 hardness locus region Length = 160897
211230con795	750	582	8e-54	1	FLOUbaf97i14	gb|AY643844.1|AY643842S3 Hordeum vulgare subsp. vulgare clones BAC 799C8 and 122A5 hardness locus region Length = 160897
111130con496	1670	582	5e-60	1	FLOUbaf97i14	gb|AY643844.1|AY643842S3 Hordeum vulgare subsp. vulgare clones BAC 799C8 and 122A5 hardness locus region Length = 160897
191210con1642	647	582	2e-63	1	FLOUbaf97i14	gb|AY643844.1|AY643842S3 Hordeum vulgare subsp. vulgare clones BAC 799C8 and 122A5 hardness locus region Length = 160897
7190con930	6061	582	3e-67	1	FLOUbaf97i14	gb|AY643844.1|AY643842S3 Hordeum vulgare subsp. vulgare clones BAC 799C8 and 122A5 hardness locus region Length = 160897
131150con665	12069	582	2e-76	1	FLOUbaf97i14	gb|AY643844.1|AY643842S3 Hordeum vulgare subsp. vulgare clones BAC 799C8 and 122A5 hardness locus region Length = 160897
211230con627	3552	582	2e-79	1	FLOUbaf97i14	gb|AY643844.1|AY643842S3 Hordeum vulgare subsp. vulgare clones BAC 799C8 and 122A5 hardness locus region Length = 160897
7190con479	765	582	3e-81	1	FLOUbaf97i14	gb|AY643844.1|AY643842S3 Hordeum vulgare subsp. vulgare clones BAC 799C8 and 122A5 hardness locus region Length = 160897
3150con2004	1772	582	5e-85	1	FLOUbaf97i14	gb|AY643844.1|AY643842S3 Hordeum vulgare subsp. vulgare clones BAC 799C8 and 122A5 hardness locus region Length = 160897
7190con533	5611	582	4e-88	1	FLOUbaf97i14	gb|AY643844.1|AY643842S3 Hordeum vulgare subsp. vulgare clones BAC 799C8 and 122A5 hardness locus region Length = 160897
A8190con272	7864	582	1e-88	1	FLOUbaf97i14	gb|AY643844.1|AY643842S3 Hordeum vulgare subsp. vulgare clones BAC 799C8 and 122A5 hardness locus region Length = 160897
111130con273	4766	582	6e-93	1	FLOUbaf97i14	gb|AY643844.1|AY643842S3 Hordeum vulgare subsp. vulgare clones BAC 799C8 and 122A5 hardness locus region Length = 160897
111130con1350	1183	582	9e-95	1	FLOUbaf97i14	gb|AY643844.1|AY643842S3 Hordeum vulgare subsp. vulgare clones BAC 799C8 and 122A5 hardness locus region Length = 160897
231250con1422	7888	2332	e-157	1	FLOUbaf97o22	ref|NM_001074559.1| Oryza sativa (japonica cultivar-group) Os11g0536800 (Os11g0536800) mRNA, complete cds Length = 2184
231250con128	5448	2332	0	1	FLOUbaf97o22	ref|NM_001074559.1| Oryza sativa (japonica cultivar-group) Os11g0536800 (Os11g0536800) mRNA, complete cds Length = 2184
131150con1003	1800	1078	1e-42	1	FLOUbaf9h20	ref|NM_001056419.1| Oryza sativa (japonica cultivar-group) Os03g0305600 (Os03g0305600) mRNA, complete cds Length = 839
291310con10	7209	1078	1e-57	1	FLOUbaf9h20	ref|NM_001056419.1| Oryza sativa (japonica cultivar-group) Os03g0305600 (Os03g0305600) mRNA, complete cds Length = 839
3150con1247	7472	1078	3e-83	1	FLOUbaf9h20	ref|NM_001056419.1| Oryza sativa (japonica cultivar-group) Os03g0305600 (Os03g0305600) mRNA, complete cds Length = 839
271290con1366	2316	1959	e-141	1	FLOUbaf9m02	dbj|AP008207.1| Oryza sativa (japonica cultivar-group) genomic DNA, chromosome 1 Length = 43261740
271290con1267	9206	1959	0	1	FLOUbaf9m02	dbj|AP008207.1| Oryza sativa (japonica cultivar-group) genomic DNA, chromosome 1 Length = 43261740
