# Supplementary material for: 454 sequencing of pooled BAC clones on chromosome 3H of barley
Source: BMC Genomics. 2011 May 19;12:246. doi: 10.1186/1471-2164-12-246 (PMC3224129; doi:10.1186/1471-2164-12-246)
Supplement: Additional file 7 — EST sequences used for BAC clone selection. Multi-FASTA file. [file 1471-2164-12-246-S7.TXT]

>BaAL15P01
ACAGCATAACTAGAATCATACATTAAAAAAATGACTGTTGCAATACTTGC
ATTTAACCGACCAAGGCTACATATCTTGAACCCAAAAACTGAGTCAATAT
GACATAACAAGAGACCTATACCAACATCAACAAATGGTGATCATCCTTCT
ACGACCAAAAAGACACTACAGGTAACATGTTAACAGAACAAACAACATTC
TTCTGACAGTACATATTTACAAATAGACACGCACACACACATCTTTTTTC
GGCGCGGCCTAAGGCTGACTGAGGTGGCTCTAACATGCTTTGCTTTGCTG
TATTTACCAAGTATATCATCTATCCAGCGGCCAGCTGATTATTATTATTC
TTGTCACTGTCGAAGCAAGAGCAAGGCGGTCGCAACCCCAGCGGCATCTC
CTGATTTGGATACAATGTCTGCAAGGCGCCAATGTTTTTTTTTTGCCTAT
GGCCCTCTTAAGGCTTGGATAGAAACAAATGGAAGCGCTGCACTTTTGCA
GCATACTTTTTGGAAGTC
>BaAK42D06
AAGCGTCTTATTTATTGACTGGAGAGAGTAGAGTCTGGTGACATAAAATA
AAAAGTTGTACAAACCTGAAGCCAGCAGGCACAGACAGTAGCTCATAATC
ATGTCGCAGGATAGTCATCGCCGCATATAATATGTGGTGATTCAAGTGTA
AGGCAAGTTAATTCGCAGCAACTTGTATGGTCTTGCGGCGCGGCATCGGT
GGTGGGGATGTCGCCGGCGGAGGTTGCTGACCTTCCCTTTCGCAGTAATT
ATGGCCATGGAACCTGCACGGCCGTCCCGTGTAGGGTTGCCCATGCGCCG
CATAATGGGGTTGCGGCGACGGAGGGGGATTCAGTGACCCATGAAATCCG
TCGGGAACAACTCGTATTGCCGTTGTTGAGCGTGGCATGGAACAGCAGAT
GATTGCCACCACCGCCACCGTGAGAGCGAGCGAAGAAGAACGCGCCATGA
TCGTCATGAAGCCACCTTCTC
>bags12k16
AGNATGTACTTTTTGTAAAACAAAACCGNACANACACAATGAGTGATGAT
GAGGTAAAAGCCCAACACTGCAGACACCAGGTATGAGATCGGCCTATACA
ACTACATCTCAGACTCGCGCTACACACACGCGCGCGCTTAAGAGGAGCAG
CGGGTTGGTTGCTCATCATCTACCGCCAACTCTTCCTCCTTACACAGCAC
AAGCACAGTACTGAGGGCCTATAAAAAGTAAACCCACACGATCATCATCA
AGATACACAAGCCTACACGGCAGCAGCCACCCCTGCCCTGCTGGGTGGGT
AGGGTAGGGTAGGGTAGGGTCGGACCAAGGGACAACAAGCCAAGTCGCGC
TTATTTGCAGCAGAACGGGAGCAAGTGAGATGAGCTGTAGTAGTAGTAAG
TAAGTAAAGGGCTACAACACCAGTGTGATATGACGATGGCCGGGGCAGTG
TCATCAGCCTCTTCCATATGAACCGCTGCCGCCACGCTGAGGATACGAGT
CTTCCTGCCCGCCACCCCTCCCATAGCCTC
>BaAL36H19
GTACAATATGAATATGGTACATTAGATGAATCTTACAACTGTTTACATAG
ACGGAGAGAGCCCTAGAAGATATATACGAGTGGCACTCGCACACCGCTAA
CACGGTGTAATAGTAGCTTGCTTGTAATGATAAACCTTTTGAGACTCCTG
CATGCATGCGGTTCGTAATACTCCCTTTATTTCAAAATACTTGCCGTGGT
ACCATGACAAGTATTTTTGTCGTGTTACCACGACAAGTATTTTAGAACGG
ATAAAGAGTACTAATACTAATTGGAGTGCTCCATAAAAAAGAACATTAGG
AGTGCTGATGATGCGTATTTCATACATAAACCAAAGGCGGCGTTCAGTTG
GGAAGAGGCTGCTGCAGGGTCTTGCGGTCGACGCAGCATCTCTGATAAGT
AGCGGGATCCCTGTTCGCCCCGCAGCATGGAGGAGGCCTCTCTCCCTGTT
GTTTTCCCTCCGTTTGACCGTGGATGGCAGCTGAGCATGGCAGGGAGCAG
CATATGAACATGATAGCCAGGACGGCCACGGCTGTTGCCATGGAGGATGA
AGAGGAA
>bags1d06
GNGTGGCGGCGCCACAGGCACGACTCACTTTTATATAATTCTAGGTTCGA
CTCAACCACATACGGAGTTGTTTTCCAGGTTCTCGCTCATATACCAGTGG
CAATGTGGCACAAACACCCTTAACACAGTGTGNGACCGAAGATGACGGGC
AATATCATGAAATAACAGAGAACTCGACACGGCGCGGCAAGAAAAAGAAG
AGTTCGAGTTCCGGTGGTCATGGCATCGGTGGTGCTTCGTACATTAGGGG
CGCACTGGCACCTGCCCGCCGCATGATCTTGCGGTTTGGCGCTACTGCCG
CTGGTGGCGTAGTGTCAAGGTGCCGGCAGCCATTGCGGCAGTTAACGGGT
CTCCCGGGCCGCGGCGGTGGAGGACCCTCTCCCGGCTCGCGGTTAGCATC
CGGATGAACTTGGGTGGCCGTCGAGCATGGCAGGAAGTAGCAGAGTAATA
AAATAGCCAGGATTGCCATAGTTTGTGCAATAGAGGAGGAGGAGGAAGAA
GAAGAAGAG
>basd22i04
CAGCAAGCAAACAAGCCCTCTGTTTGCATGAGTGCGCAATATAACTTACA
TCAAGAAACCCCACAAACTGAGGAACGAACATCATTTTGTACAGAGACAG
CACATGCCACTCTCACATCTGTGATAAATATGCAAAGTGAGATGAAATAA
TTAGCACACAAAAACCCTTGTGACTGACCTCACCCATGGCACCCCGTGCG
CATAACTTATTTTCATGACATAACTTAACCACCGTAAACCTCGATTGAAA
CCGAAGTCACTCTCATAATTTAAGGAGAAAAAGCCTTCTCCTCCTCCTCC
TGTACTCGGGTTTCACCATGATCCATGAAGCCAAAAGGATCTAGCAGTGA
AGCAAGTACTACCGGAGGAAGAAGAAGAAGCAGATGCTGCAACTAGCACA
CGGCGATGTTGAGCGCCGATAGCTTGTGGGCATGGTTCTTGGCCTGCTTC
TTGGACGAGCTTGCTGCAGGATGTTGCTGTTGATGCTGCCGTGGCTTGCT
GCTACTGTTGTGGCATTTG
>BaGS31M01
CAAGCTGTTCTATACTAACTTTCTAGGGTATGCATACAGTATTGTTTGTT
CTCATAAATATAACTTCAGGCAACTCTAGAGTTTCCGCACTGCCAATACA
GCTAACAGTCCTTGGCACCAACACGCTGGCGATTGGTTGTTATTCACACC
AATAATAATTAAGAAAACAAAACCCCGCAAAATGACGTGCATCTCATATA
TAAATCATCCCGCCGCCGCCTCATCAGTAGGTGTAACCCTTCTGGAACAT
GCCCTTCTTGGCCTCGTCGCTCTCGCCCTCGCCGGTGTAGCTGCCAAGCT
GCGCCAACGAGTTGGCCTTGGCGCGGACCAGCAGGGCCTTCTGCGCCGCC
TCGATGTTCTCGGGCTGCCCCTGCCACGTCTTCAAAACCGAGTTCTGTAG
GGCCCGGGCATAGGAGAAGGACACGTGCCACGGGTTGGCGGACTGGTTCA
TCGCATTCAGGTTCATGGTCGCCTCCAGTTCGGACTGTCCACCCGAAAGG
AACATGATTCCAGGGACAGCAGGTGGTACTCTCCTCCTCAGCATTGTGAG
GGTGT
>BaH63H24
AACAAATTATTATGATTTCATATCATCGCTTACCACAAGTACAACCGCAT
ATATTCACCACAACACATTGTGCGCTGTGAGTAGAGGCATGGTAAACTGC
ACAGGACAGAGTGTGTGGTTTTTATTCGACTTCATCTCCGACTAGAGCGT
GTGGCATGCCATCGCCGACGGTCACCACGCGCACACCGGCCACCTCAGGC
ATAGTTATGCTTATGAGGCTGTGTTGAGCACGCTGCCACAGCCAGAGCCA
CAACCTGAA
>basd15n13
GGAGCAACAGCCCAAGACTTGTCTTGAGCTAGCTACCAATGTCTGGACCA
ACATTGACAGATAACATAAACAAGAGCAACTTAACATAACCAGCAGCTAC
TATAACTTATCACAATGTAACCTACTATCAAAAATACTCTCACCATAACG
CTAATGTGCTCGGGAAAACAGACACCATCTTGGGCACGAGCTGGTTGAGC
TGCCCGGCGAAAAACCCAAGAGGATCCTCCTCCTCCCTCCCAATGCACAC
CGATTACACTCACACGAGGCCGGTCCATCACACCAGCATTACTTAAGAGA
TAGTAAAACCTTAAACCTCTCCCAATTCAGACGCAGAAATCGACGGTTTG
CAGGAAATCATCCATGCCTCGGCCAAAGTCGCAGCCGGGCATCTCCAGGA
AGTCGTCACCGATGTCGAGGTCCATGTCCAGCTCCAGCTCCTCGTCGGCC
AAGTCGCCGAGCAGCAGGTCCTGTTCGCCGTCCAAGTAAGCCGACGCCTC
CGAGACGTCCAAGGCATCAAGCCCCGCGCGGAAGTCCATCGGGTCAATGT
CCG
>BaAK13C16
ACGTAGATTTGTTTTTAAGAGAACTGAATTAGTGGCACATGTTTGCTTCA
GTTGGATATAAATGTGAAAATCTACTAAATGGGGTAATTAAGCCACCAAC
GTGATCCAAGGGGGTAAAAATGGAGTTCACTCATTCATATATCATGGCAG
TGCATCCTTCAAGCTCCTGGCATAGACTTCCAACCTTTGCAACCCTTCTT
CTGGAGAAGCAGCTTCACCTAACTGCTTCACCATTGCACTGCCGATGATC
ACTCCATCTGCACCCCACTCTGCAATCTGCTTAACATGGTCAGGGGTCGA
AATTCCAAAGCCAACAGCCACTGCCTTGTCAGTGACCTGCTTAATCTCCT
TAAGAAGACTCTCAACGCGTGGGTTCACGGTTGCACGGGCACCTGTAACT
CCGTCGACACTTACAAGGTAAATGAAGCCTCCTGAAGCTTCAGTGATCTC
CTTCATCCTCTCCGCCGATGTAGATGGTGTTGTAAGTAGCACCAGCTCTA
GATCGTTATTGATGGCTTCATCCCTGAAAGCAC
>BaGS32C19
AGAAACCTACATTTACCTTTATTAAAACATTGTCACGTACACTCCATTTT
CACGGAGCTAGTAGACACGCAAGAAGACTTGTCTTATTCATGACTGCCTG
AGCTTCCATTTTTATTTTATTGTTTACATGCACACACTGCAGGCTGCTGC
AGCGACTCAAGCTCAGGCTGCACTGCGTTGATCAGGTGCCTGATCAACGC
GCAAGCTGGCTAGTTACCGCCGGCCACAATCACCTGGGCGTCTTGACCAG
TACCTTGGGCTCCATAGTTGAGTATGGCGGCGGCAACAGTCTCCGTGCAC
GTGGGCCCTATATCGCCGGTGTACCGGTCGTTGCAGACATGACGGGATGG
ATCGGACGGTGCCGGCTGGCAGCTCTTGCAGGTCGGAGCACACTGCTCGA
CCTCGTCAAGGCAGCGGCACGCCCGCGGAAGCGCACGGTAGCACACACNC
GAAGTCGCAGCATTTCCACGGCCTCTCTTCGTCTCCCCCCTTCTTCTTCG
CTGCTACCACGGGCACGGGCACGGGCAGCATTCCTGCTTGGCCTTTGCCT
TGGCTCGGCA
>baak36f08
TACATTGCCTGATGTCTTACTATAATTGGCAGTAGGAGGCCGGCCATCCA
TTTTATTTTATTCTTACACGCTGCTGGTGCTGCAGCAGGGCAGGAGGACA
CTCGACGGCCGGGCGTTGATCGGGTGACCAACGCGCGTGCATGCGGTACC
TAGTTACCGCTGGCGGCAACGTCCTCCCGGGGCGTGCATAGGGGCGGGAC
GGGCCCAAAGTAGCTGTCGATGCAGACGCGACGGGAAGGGCGCGACCTGG
ACGGCAGGCAGGTCTTGCACGTCGGAGCACACTTTTTGACCTCGTCGACG
CAGCGGCACGTCGGCGGGTTGGACCTGGTGCAGATAGCCTTGTCGCAGCA
CTCCCACGGCCGGCAGATGGGCCCTGGGTCGCCGACGTACTGATCCTGGC
AGATCCGGCGGGACGGGTCGCCCATGGACGGCCCGCAGGACTTGCAGGTT
TTGGGGCACTCGAAGACCTGGTCCATGCAGGTGCAGATCGGCGGGATGGA
CCTGGTGCACACCGCCTGGTCGCAGCACTTCCACGGCCTCTTCTTGCC
>bastl04C0406
TTTTTTTTTTTTTTTTTTTTTTCTCACGTACCATGATGCACTACCATGAA
ATGAAAGTACACGCAGGCATCTAGCGACTCTGGATAAACATTAAGACCAG
AGAAACCAAGAGTAGCTGCATCTGCGTGCCGGCGGCAGCGAGGGACGCAG
AGCCGGCGGGGACGTCGTCGTCATCCTTGCCGCACCTAGGCCCAAGGTCA
CCGTGGTACTGGTCGTTGCAGACGTGAATTTTCGGGTTGGTCCCGATAGG
CTCGCAGCGCTTGCACGCGGGGGCGCACTCCGTCACCTCGTCCAGGCAGC
GGCACGTCGGCGGAAAGGACTTGGTGCACACGGCGCTGTTGCAGCACGCC
CACGGCCTCTCCTCTTTGGCGCACGTCGGTCCTGGGTCGCCGTGGTACTG
GTCGTTGCAGACGTGGCGGTTCGGGT
>bastl42D1107
TTTTTTTTTTTTTTTTTTTTTTTTGGCCGAATGCAGTTTCATTCCCCTGC
AAGACTGAGCTTCAATGGGTGAATCAGAGTTCACAAATGGTGTTCGAGGG
TAACCAACCCCCACACAAGTTACATAACCGACTCAAGCACGATGAACTAC
TTTTTAAGCTCTATAAATTTAAATTAGACACGACGACGACGAGTCGAACG
AAGAAGGCGCATGCAGACGGAAGCAGAGGCAAATGCAGCTCGATTCTCCT
ATGCTTCGATGTGCATGTTCCATGTCATGGTGAAGCTCTTCCCCAGCGGC
AACTCCAGCCCGCCA
>BaGS31B20
GTTGATGATGATTTACTGAAAATGGAANGCACATAAGTTGTCTTAGTTAT
TAACAACCACTCCACTCCAGGGAGCACACGGAAAACAAAATGTCACAACA
CACCATCACCCCCTGTATTCTCAGCATCTCACAAAACCAGACGGCGCGTG
GGAAGGAAACGATGACCGTAGGGTTCTTCCTCAAAGCACACGAAAGAATC
ACAACACGGAGAAAAAGAAAAAAGGAAAAAAAAAACAGACTAGAAAGCGC
CGCCACCGCGGCCTGAGGAAAACAGCGACCGACCATAGCGATGTTTCCTT
CGATAGGCGGCCATTGCTAATTGATGAACGAGGATGCGCGCCTACTGCTG
CGCCGCCAGTTTCCAGACACGGACGCACGCGTCCTCGCCGGCGGTCACCA
GGGTGTCGTTGTCGGTGAAGGAGATCCCGTGGACCCCGCCGAGGTGAGCT
CCCTTGATGGTGCTGCGGCTGGATGCCGGC
>baak39l17
GAGGGCACACCTCAATTCCAGTTTGGAAGAGATGATGATGGTTTTCATTT
GGAACCACGTTTCCCAAATGTTCAGATAATAAAACAACAAATGTTGAATG
TACATTTATACGGAAACAGCAGGCGGTTTAGTTTGATCATGTTTTCTGAA
CCCAAGAGAAGCTTTGAATACAACCCTCAGGCTCGGTGTTCAGCTTTCTT
GAGCGGCTTCGGTCTTCCCGAGGTGCTCGTACTGGCTGCAGTCTGCTCCT
ATGTCCTTCAAGGCTGTGATCAACCTTGGCAAGATTTTGCCCAATGCAAG
TTTGAAGCCCATGGAGCAGGAGTACTCCTTGTTACTATCTGTGGGACAGG
CATCGTCGTTCAGCGTGCCGACCACTGCTCCTTGCAAGTAGGCCTCACAA
GCTTTGAGAATGTAGTGCCCACGCTTGCAGAAGTGACTTTTCACAAAATC
CTCGAAATTCATAGGAGGCCGCCTCAAGATATACAACATGGATTTCACGC
TTAGCAGATATGTGTTTTCATTGTATGGCAGTGCATTCTTCTCCCCTTCA
>bah15p03
TTAAATATATTCTCATATTAAATATAGAAAAGTTATATCATGCTTGGGCA
CAATTCAAAATGCTGATAATATTTAGTAGAACACATGTAGCCTTTTCGCT
GAACAAAGCGCATATTACATAAAGTAAAACCGGATGACAGTTATTTGCTT
CGTGTATAGGGCAGATTACAACCATCAGCTATAGTAGAGGGAGAAGAGAC
TGGATGGGATGTAAATCCCTTATCTCTTAGGCCATGTTCGGTTAATTCTC
TAACCAAAGGGATAAATCCCTTTAAACCTCTCCAAACCCTGCCTAACCGA
ACAAGCCCTTAAAATATGTGATCTATTTCTGAACAATTCCTTTGATCTGC
TCCGGAGTCAAGACCGATGCACTAGGATCGAAATCAGCATGCTCCAACTG
CTTGCGCAAAGTCTCAAGTATGACAGATTGGCTCTCGGGACTGTATTTTC
TAATTTGTACTAACATCTCCAGTTGCTGTTGTTGTAATTCCTGTTGAGTG
TGCATTTTCTCGGCAAATTCTAGAGGCTCAAGCTCGGCCTCATCAATAGC
>baak20g06
AGCATAACCTGAATCTTTCATTATTACCTTGAGGGGAAAACAAAACACCG
GGGTCATACAATCACAGCTTGAAAAGTTCAAGCTCAAGGAGAGATCTAAA
CGCAAGAAACAGCTTGCACCCAGATCTGGACCGTGGAGGAGAAAAATCTG
CAAAACATTTCCAGGCTTGCATGCAGCAGAAGAGGAAACTAATTAGTAAT
AGATCAAGATGCAGAGCTCCCTTCAATCCAAACAGCGGTCAGCGAGGGAT
CGAAGCGGCTCCTCGATCATGCAAACCACAAGCCTATCTCCTCGTGTTCT
AATGGAGATAGGATAGTGGGAACCATGAACAAGCAGCTGCACAAACCCTT
CCGGTAGACCCTTCATTGGAATGATAGGAGCTCCACCTCCAAACCAAATC
CAAAACACAGCAAACGGATCACAGAAAAACAAGCAAAAACAGAGAAGAAC
CGAGATCTACGCATCAGCATCCAAGGAGGCATGCTGGGAACAACTTGGAA
GACAATAGGCTACATCTATCTATGGGGCTAGAAGATATGGAACGGATTCT
A
>baal22c16
TTTTAAATGTTTTCGGTATGCTGTCGATTTGGAATTTTACATACAGGTAG
AAAATATAAGTAACTCCGTATACATGGTACCGTCAAGTGAACCACACAGA
TATCTAACCCATTTTTTCTTATACACGTGCTGCTAATTACAACCATCATA
TACAGTTTCCAATACCTAATTAACAATGCATAGATAATTCGATATGTGAA
CCGCATACAACGGAAAATCATATGAATTGCCCTCGTCAAAATCAGGCGGC
TCCAGGCCCTTCTCCATTCTCACCGTTGGCCGCACCAGCCATGGTACCCA
TGGCAGCGCTGCTACTAGGCGACTCGTCACTGGTGACAGCGGATGATACA
CCGTCCATCTGCTCATTCATGGCAGAGTCTGCCAGTCTCGGAGCGTCGGC
TGAGTCTGCTGCTGGCTGTGGCTCTTGTCTTGGAAGGGACCTTGGCTGCC
GAATGGCAGCCGCCGCCTCTGGCATGGCGACGCCCGGTGGCTGTGGGGGA
ACCCAGTGGCGCTGGAATGGACTTTCCTGTGCAACTGGTGTCGCTGCCG
>baak46o05
GCTTGTCTAAATAGAAGATTAAATATGATACTTCCTCCGTCCGGACGTAG
TTAACGCTCAAATGGATACAAATCGAGATTACGCCGCTTAGTCCGCCTGC
TGCTTACTTTGATCTTCCTCGGATGGCGGCACGAGCTGCTGGTACCTCGG
TCTGTTTTTCTTCAGGAGGAGGTAGGTCAGCCAGTACCAGAACATCAGGA
TCCTGCCCTGCGCAGCTAGCGTGCCGGCAATGCGGATTCCTCCCAGCGAA
AATCTCTCCAGGGCCTGTTCGCCAGTTTGAACATCGTAAGAATGTTGGTG
CTCAAACTGCAGACCCTTGAACTCGTTGACACAAAGTCCTTGAAAGGCCC
ATCTGATCAGAGATGCTTTTGGGATCCACCGGAAGATGACGGGAGTGTTA
TCAGGGTTCACATAGTATCCTCCAAAGACAATGAACACCGTCATAAGTGA
TGGCCCAAGAGCCATCGCAGCTTCGGTTGTAGGAGCGATTGCTCCCACAG
TAAGACCCATGGCTGATGCCGCAAACGATTCAACAGTCACGATGCCACAG
>basd15h22
TAGGGAGGTCATTTCTTATTATTGATTTTTTTACAAGAGTTATAAATAGA
TACTCATTGCATATTTTATTTGGAGTACGGACGTCAGAAAAAAATCCTAC
ATCCGCAGTCTAATTAATGAACATCATGTTCATTGCCCTTTGCCCTGGCA
GGCCCGACGCAAAGGCACCGGAGGGTCGGAGAGAGCGCCGTCCACGATCT
GGTCGAAGATAAACTTGTAAGCCGCTTCGGTCAAGTGCACCCCATCCCAG
CTCACGCTCTTGGACGGGTCCACGCACGACTTCCCCCCCAGGACCGGATC
GCCACACCGGATGTTCTTGTCGAAGTTGTATTGGCCGCCGCCGTACCCGC
AGCACACGCGCAGAGGATCCCCAAAACCGAACTTTTTGGCTTCGCTCATC
AGCTTGTACATGGCGGCGTACAGGTCGACGTAGGTGAAGGCGGCCTCTGG
GAGAGCGACCCTAAGCCTCGCCACGACCTCCTTGAGCCGGGCGTTGAAGA
ACCGGGGGCCGGCGTTGAGCGCGATGGAGCAGCCGGCGTCATCCTTCTC
>BaSD19C07
TATTTGACGCTATGGTCTTCTTTACGTTTTTAATAATTGATTTTCTCGCA
AGGAGTCTTCTATGTTCTTTCTCCACCACTCCAGGAAGACTGGCCAAGTT
TTCACTAGGTTTGGATGGCTTATACACAGGTGGATGAATAAGACTCCTTG
CTTTGTTCAGGGAATCAGCAAGGACACTAAGGTGACTACTAAGCACATCA
GATTCTATGTCCATGTTGCCAAAATGAACAGCTCCTGCCAAATGGTTAAC
TTTCATAGCAACAAAATTGTGCTTGACAGCATCAACAGCGATCTTCTCCA
CGACATTGAAGTCAAAGAATGGGATCATTCTAGATAGCATATCAATTTTC
ATAGACTGGAAAATACGAGATGCCTGCTGCAGCACCCTCAGTGCAGTAAG
CTTCTCCAGTGCAGATTGGTACTGTGATAAACGAATTTCCGGAACTGAAG
ATGCAGCTGAAAGCTTTCCTCCAATCGTAGAAATCTTGGAAAGCAGAGGC
TGTACTTTTGAT
>bags22i13
CGTATCCGACAAGGTAAATTATTTCATCCATGGAAGAACAGCTGTCCTGG
GGTACATTGTTACTCACAGGTCTGATAAGTTAGGAACAAGAGAGGGAGGA
TGGATACATATACATATATTTCATGTATGCAGGAAAGCAACGGTGGCGAT
GCAAACACCATCGACGTTTGGGTAAGCTTGCACATGGTCGAGGTACTTGA
ACACCACAGCATCGCTGGTCAGCGCTCCTTCAGATAGCGTGGCGCCCAAC
TTTCTCTGATTGAAGTTCTCCACCTCCTGCACTAGCTCATCCTTGGTCCT
GCTGCAGGATGTGATCACCAGTATGCCACCAGGAGAAACCAAGCTAGCCA
CTGACTGCCAATACATCATTCTCTTTACAGGTCCATCAGGGTGGAGCCCT
ATTGCATCCAGAGTTCCTTCATCCATCACAAGTTCAAATCTCCTCTCCAA
CTTCGACTCCAGAACATCATCAACCAGGAAATTAATGTGCTCAAATCCAT
CACGAATTGCGAGGTTTCGAGCAAGCTCAATTGCGGCTTCACTAT
>baak39a14
GGCCTTAAGTGAAAATTATTNAAAGAGAGAGGCCATATAAAATTATATTG
TTAAACATAGCAGCATCACAAAAGATGCATGCCAATAGCTGGAAATGTTA
CTAGAAAAGAATGGAAATTTACAGATCTCTAGACTCTATCAACTACTCTG
GCAGGACTCCTGGGAAGATTGATGGAAAAAACCAGAGCAATGATCACGTC
CTTGCCTTTTGTTGATCTAGTATAACATTCAAGATCCTTCCAGGCACATA
AATTCTCTTCCTGATGGCCTTCCCGTCCAAATATTTGGAGAGTCTCTCGT
CTGAGACTGCTATTTGGAACACATCGTCCGCGGAACACTCCTTGTCAACA
AGGATTGTACCCCTGGTCTTCCCATTGATTTGCACGGGGAGCACAATCTC
TGATTCCTTCAAATACTCATTATTTGCCTCTGGAAACTGTTCATGGGCCA
ATGATTGTGAGTGTCCAAGACGAAACCAAAGCTCCTCAGCCAAGTGTGGT
GCAAAAGGTGCAAGCAACAGAACAAAGGAGCCTATGACTGACTTTGGT
>bah31e12
GGACTGAAGCACAGTTGCACAAGACTTATAGGCTCGCTTCAGCAAAGCGT
GCTTGCACTTGGAAGCAGTTTCCAGTGTTCGAGATCAAGTCCTCAACGCT
CTTGCAGATTTCACAAGCAATTCGCCGACCCGACCCCATCTCATGAGGAT
GGCAGCTGCAAATCCGATACCAAAGCCCAGCCCGATGAAGAGAAACAAGA
TGACATCCACATGAGAGGACTTTTCCGCATGCGCCGCACTTGGAGGAGCG
GGTGAAACGCCGCATGGGTTGGACAATGGTAGTCCACACAACCCCAGATT
CCCTTCAAATGAACTGTTTTGGAATGTCGCAAATTGACCTGACCGAGGTA
TCATTCCCACCAAATGATTGTCGCGCAAGTTCAACATACCGAGAAAGTTG
AGATTTGTTAGGTCCTCTGGGATACCACCAGAAAGCTGGTTTCGAGACAG
GTCCAGCGATTCTAGTTGAGTCATCGCACCAAATTCCTTGGGAATATCAC
CGGTGAAGGCGTTGCCTGACATGTTTAGTACATGTAACGAAATAAGCCC
>BaSD15L22
TTGAGTGACTTATGTACTTATATTAAAATGCCATATCCTCGAATTTGCTC
CTAGTACATACACCTACCGTTTGAATCATTGCCAGGCTCACAAATGCAGA
GTTACTGCAGCCATGAGCGTGTACTTATTAGTTAGATGAATCACCTCATT
AGCAAACTCTATGCTATATACAACTCATCCGATTGACAGGGCGGCCTTAT
TTCTTCAGAATCAATCAAAGCACATCATAATCCGCTAGCATTCGACGCTA
CCGAGTGATTAGTTGACTGGCTATGGAATCTATGGATGACCGTGTCAGGC
GAAAACTGCAGGGCATCTGTGAGCAAGTGCACATCCTCTTTCTGAGACGC
CTTCTTTCTCATGCTCTTAGATTGATAGTCTCCGTCCCTGACGTAAGTCA
GGATCTCCACCACCTCCTTGATCGATGGTCGCATCTCCCTCTCCATCTGC
AGGCACTGGAAGGCCACCTCCGCCACTCGGTCGATCGTTCTCTTCGTTTC
AGGGTCGGTGTCGTAGCCGAGCTCCGGATCAACCAACTGAACAACTTCAT
G
>BaGS20D21
TTCAATGTCCCTTCTTGATAGTGCATCAGGTACTACATTTATTCATTGCG
ATTACACAAGTACACAAACGACCGAGGAAAGAAACGCGATACAGAGATGC
CTCAACCAGACTCGACAAGAACAAATCACAACTGTATTTAGGCTGCAGAA
CTCGCACACACATCAACCAGAATGGCTCCGACTCGAATACTCAGCCGGAG
ATCTCGATGGCCTTCACCTCGGGCTTCTTCACCTCGGCCTTGGGTACGGT
GACCGTCAGCACACCGTTCTCCAGTCCGGCCTTCACCTCCTCCACCTTGG
CGTCCTCCGGCAGGCGGAAGCGCCTCACGAACTTGCCGCTGCTACGCTCC
ATACGGTGCCACTTGTCGTTCTTGTCCTCCTTCTCCTTAGTGCGTTCGCC
GCTGACGACGAGCACGTTGCCGTCCTCCACCTCCACCTTGACCTCCTCCT
TCTTCACGCCAGGAAGATCAGCCTTGAAGACGTGCGCCTCGGGCGTCTCC
TTCCAGTCCATCCGGGCGTTCGCGAACGCAGCTGTCTCGCTGTTGCCGC
>bags39o21
CGGCGCGTGAAGAAATACGCACTGGATTCATGATTATCTTCGGGCTTAAA
ATAGAACAGAAGACCAAAAACGCGACGCCCACGGCACAATATCCCCAAGG
GCACATTAATAATGAAGCTTTGTCTAAAAAACCACATAAATAATGAAGCT
GCTAACAACATAGTTCGTGAATCGAGATACGGGATAGAATCGCAAAGCTC
AGAGCACTGAACCTTGGTCTCTGAAGAGCGAATCCTGAGATAAACGAATC
GACAGTTCCTGATATGTATGCTTGCTGCTCCCTGCTCAGGATGAGCGACG
CCAGCCTTCCTAAATCTCACTGTCCCACAGCTCCTCGTGGGTCTTGTAAA
CGCTCTGTGGATTAACGGCGAAGTTGCCTCTGAGCAGCCTAGCCTGCTTA
ATTTCCGAGAACTTTGCAAGCACGTCATCTGGAATTGACCAATCATGAAC
ATCAAGGTTTTGTTTTATCCTTTCCTGATTCGTGCTCTTTGGTAGCACGC
TGTGACCCGTCTGAATGTTCCAGCGCAGAGCCACTTGTGCAGG
>basd21j11
GACTGATTTACTGGCTGCATCAAGAGCTCATTCATACAGTACTACGAAAT
AGAGCATTTCCAGATGATGAATATTACTTACTACGGAGTACACGCTTTGA
AATTCGGCAAATCGGAGTTTTATTTCCTAATGATGACATATAGGAAGGAG
TTCATCGGTACACTGAAAACGATGACATCCAAGGACTAGCAGCCAGCCTA
AATCGTCCACCTCCAGAAGCAACAACACAGCAGCTCTTTGATTCTGAGAT
GTGATGAGAAGTAGCTGAGCTTTACTGGCAGACACAGCAAACCCTGAGTC
CCGGTCAGTTCGAATGGCATCAGGCGGTCCTGCGGCTCGCTTATTTCGGG
AACTACATAAAAGCCAGAGGCAGCATCCCCAGGTCCAAGGACGTTTGTGC
TCGATGCTCATTCGTCGCTCACCAAAAAGGCGTTACTTGCATCGACTTTG
C
>BaH48C10
ACCAATTTTATTCTTGTCGGTAAATCAGGTTACTAGCATGCAGATGTTGT
TGACTCTTGGTCATGCTCATGCTGCATACATGGAAATGTTCTACTACAAT
GCCAAGTTGCATTGCGCTTGTTTAATTTCTGAATGCACTCTAGTACATGC
CACCTTCTCTAAGCGTTGACAATCAATGTAGGTTTCTTTGATTCAGAAGG
CTTATATTTGCTCAAAGAGTTGGCCGTCGTTGTAGGATTTTTGAATTCGC
AAGGCTTGTCTTCTCCGATCTGGTAGAACTTGCACTCTCTACATCCATAT
TGTGAGCTGAACTTTCTAGTAGTTCACAGAAGTTCTGCTTCGGCGGCATG
TCCAGATCATCTAAGCTTCTCTCAAACATCTCTAGAACTTTTGTTATAGT
TGGGCGATGCACAGGTAATACTTGTATGCACCACAAGCCAATGAATGTCA
TCTTTCTCGCAATCTCCTCAATTTCCCTTGTCACTTCACATGCTTGTAAT
CCATCATCTTGCGCAAAGTGGTCATAAATCC
>baak35n06
TTTCATGTNNCTCGAATTACGANCACTGGAATTTATNCATGAATAACGAG
ATGAGAATGGGATATTATTCTCCTGGGCCTGATATACACATTGCAGGATT
GCTTGGAACAGGAAAGCTGGCCAGGAAATTCCAGCTCGCCGGAAAATTGC
ACGATTTAGCCTAATCTAACTTGTTTGCTACAGTATTTTACATATTCACT
TTCCCTAGTTACGTCGATATGTTCATAGCTTTGCACATCAAAGGTCTCAA
GCAGCACTGCAGGAACACCAGGTGTTGTGCTTCTGGTCCGCAAAGCCTAA
TTCATATATCCATAACTTTACATATTATATGGTCACACGCAGCTCGGCAG
GAACACCAAATTACGTTGGTTGTGCTTCTGGTCCGCAAAGCCTTGATCCG
ATTACGACCATTTCGACAGTGTTTTCATCACCCCTTTCAAAATCTTCATA
AACCACATCACGTTCATGACAAAGAGCACCGACGGCACGGTTAGTGTCAG
GTAATAGCCAAATGCATGCATCTTCATTATCTGGCTGTAGTGCAGATAGA
TGTGGTAAAACACA
>bags35b22
GTTCAACAAGAGGCAATAACCAGATGCAGCCCGATAACAAAGCAAGGCAG
GCAGCTACAANGCTTCCCTATCACAACACAAATTGGAGCCTCCAATTACC
AACAACCACACTGACGACATTACAATCTACACTGAACAAGCAAGAAAGAC
AAGTTTCTGGACACATAGACAATGTTTACTGTCCATCTCCAGATTCACCC
TTGGGAGCATCCTTCATTTCTTCAGCGGCGTCCTCCGAGATGTCGGAAGT
CCACAGCGTCAGGTTATCACGGAGAAGCTGCATGATCAAAGTGCTGTCCT
TGTAGGACTCCTCGCTCAGTGAGTCCAATTCCGAGATGGCCTCGTCAAAA
GCCTGCTTGGCGAGGTCGCAAGCACGGTCAGGAGAGTTGAGGATCTCATA
GTAGAACACCGAGAAGTTGAGTGCCAGCCCAAGCCTAATAGGATGAGTCG
GGGGCAGCTCTGCCAGTGCAATCTCCTGAGCAGCTTTGTATGCCACCATG
GTGTTCTCAGCAGCATCCTTCCTCTCAGT
>BaAK30H06
CAATCTGCGCCTGTTGCTTCCGCCAGTAGTCGATTGCCGAGCTGTAGAAC
TCGTTGCGGATCATCTTGGATGCTGCCCTCCAGTCGCACTTCTCCATCTC
AGCCCTGGCGGCCCTCCCCATGTCGTCCCTAAACTCGTGGTCCGTCAACA
GCAGCCTAATCTTGCCAACACAGTCGTCGAGGTCCCCCGGAGCGAAGAGG
AAGCTCGTCCTTCCCTCTACG
>BaAL15M07
GTAGCAGCAGTAAATTTCTAGTAACTACCCAAAGTAACAGGAAGGGTTCA
ACAAGTAGGGCAANNTAACCAGTGCAGTCCCGATAACAAAGCAAGGCAGG
CAGCTACAAGCTTCCCTATCACAACACAAATTGGAGCCTCCAATTACCAA
CAACCACACTGACGACATTACAATCTACACTGAACAAGCAAGAAAGACAA
GTTTCTGGACACATAGACAATGTTTACTGTCCATCTCCAGATTCACCCTT
GGGAGCATCCTTCATTTCTTCAGCGGCGTCCTCCGAGATGTCGGAAGTCC
ACAGCGTCAGGTTATCACGGAGAAGCTGCATGATCAAAGTGCTGTCCTTG
TAGGACTCCTCGCTCAGTGAGTCCAATTCCGAGATGGCCTCGTCAAAAGC
CTGCTTGGCGAGGTCGCAAGCACGGTCAGGAGAGTTGAGGATCTCATAGT
AGAACACCGAGAAGTTGAGTGCCAGCCCAAGCCTAATAGGATGAGTCGGG
GGCAGCTCTGCCAGTGCAATCTCCTGAGCAGCTTTGTATGCCACCATGGT
GTTCTCAGC
>BaGS20N02
GGTAGTAGAGCTGAGTGTATGAATCATATATCAACAGTGCACATGTTACA
AAGTACAATAAACTCATAGNGTCCCCTCAAAGGGAGTGAAGGAACAACCA
AACATCGATAGTACAGTATGGCCGGCCATGCAGAACTGGCTCAACATACG
CACTCCTCTCTCTCTCTATATCCCACATGAAGATAATATTGTGCATTTAT
TCATATATATGTATGTATGTGTGACCTCAACGTACTCAGCGTCGATCGCT
GGGGCTATAGGCAGCAAGTGGTTGATCAGCGAATCTTAGAGCAGTCCACG
GAAGCACTGATGGCGTAGGGGACGCTGACGCCGCACATGGAGGGGATTCC
GGCGGCCTTGCCAGCGTTTAGCCCACCCGCAGCGCTCTTGATGCACTTGC
ACGCCGCTTGCTTGTCAGCGGTGCTCTGGGCTGCGCCGGCCAGTCTCTTG
ACACCGCTGCAGCAGGCCACAGGCGGTTTGGCGCCGTTGCCGCGGGCATA
GGAGATGCAGGGGCTCAAGGCAGAGCTCACCTGACCGCAGGAGATGGNCC
GCGT
>BaAL19L12
TTCCTTAATCACTTGCAGAAAATTCAAGCACACAGAGTGTAAATGAAATA
GAGTTGACAACAGAGGCACAGTGATAGCCCAGCATAACAAGGCTGCCGTC
GTCGCCATACGTTAAGCACAGTAAGGGCTACCAGAGTGTACAGATCTGCG
AATTTAACTCCCAAGCGCAACGAATCAAAGTTGTAAACAATATACATTTC
TGTGGTGCGGCTGTGCATGGGTCGAGAGAGTTCTCGCGGCTGCGTACCAC
TCAGCCCTCCTCGCCAAACTCCTTGGTGAACTTCTCGTGCACCTCCAGGT
CCTTCTTGCCGACAGTCGGTCTCTGCCTCGCGAGGACCTTCTCGAAATCG
CTCTTCGAGATTGGGGGTGGGAGAATCTGTGAGGCAAGGCCTTTGGATGC
AAGATCCTGCATCGTGGTCTGCACAGCACCTGGTTGCTTCGATCCACAGG
GCATCCACATGTCACCATCTGTCTTGAAGAAGTACATAGCATCCTGTGTT
TTGCGCACAGGCTCAAACAACACATCTTTCACACAGACAGCAACATCGGA
>baet46B0903
TTTTTTTTTTTTTTTTATCCAAAACATCTTATATTTACATACAACTCATT
TTGCAATCAGACTTAAGAATGAGTTCTACGCAAAATTGAGGAACACAATT
GTTCTAATCCACGAATGGATCAACATATTTCATTTGACAACAACAAGAAG
AGGGACGAAAAAATGCAGATGCTATAAGGCGAAGTCACCTAGGGCAGGAG
AGTGCTGGCCGTGTGCCATGCATTGCCTCTTGAACCACCCCTGCGGGCCT
TGCTCCGCCGTCGCCGCTCGCTCCCTCTTCACCCCGGCGATGTCGACACC
GAACAGTCTAACGACGCGGACTTGTTCTGCTTTGGCAATCTCCATCACCT
GCAGCGGCGACGCCGATTTGCCTCCGTTCACGGTCGTGTTCTT
>BaGS19F16
ATGAATACTGTCCCCTACAGAAGCATCGTATATAACTGGGAAGCAAGGCA
AATTTGCGCAGATGCAACGGGGTGTCTTGCTGATATCACTTGTGTTACAT
ACATATACTCGATACAGTTTCCGACAATGTCGAGCTTGGCTTCTCCAACC
TCATTCCCCGACGTTTCCGAGATTATTTTTACAGGAACGAATAGAATGGT
ACTACCAAGTCTACAAGGGAGCAGACTGAGAGACAGTGCTCTGTTTTGTG
AGAACAGGGGCGCCCTGCTGTTGTTGAAGCCCAGAAGAATGGACATGCTG
GACACGCTCGAGATACAACGGGGTCTGCATTTCTATGAGCCGAGATATCG
CCCTTCGGAACGCAAACATCTCTTCTTGACCAGACAGCATTGACACTAGA
CCTTTAGTAGAGGGTCCTACACCAACATTGCCTTCTGCGGAAACATCCCT
CCTTAACTTTGACCCTTCCGCTTCAGTTTCAAACTGGAAACTCTCTAAAT
CAAAAAGAGGCCCTTCCTCAGTTCCTTGAAACAGATTATCAATGGGTAAG
G
>BaH45N12
GTAAAAGTAGAAATACTCTTAAATTTAGGGAAGAAAAGCACAGCTGCAAA
TCGTAACATAACCATTCAAGATACACAACTAGAAGATGATGCTGTCTCCA
AACTCCATCCGGTGTTACAAGTCCAACGATTCAAGAGCTAATAAGTACAC
TAGAAAGAATGGAATGAAGGTGTAAGATGTAGTAGGCCTATGTAGAAGCA
TGGACTCAAGGATGGCGCAGCCAAGTTTGCATCTCCATTAGGGTAACACG
GACAGCGGCTGCCTGCGTTTCTAAGAAGAGCAGCAGCTCGTATTCTGTTC
AACAGGTTGCCCGCGAATCTGCACCGTGGCTGGGCGAGCGCTGTTTGCGG
CTGGCTGGCTCGCCATCCTGTCCTTGATTGAAGCAGACATGGCCATGAAA
GCCTGCTCAACATTCAAGGCATTCTTTGCACTGGTCTCCATGAATGGGAT
CCCAATCTCATCAGCAAATGCCTTCGCTGTCTCGTACGATACAACTTTTT
TGTCAGTGAGATCACATTTGTTCCCTACAAGAAGCTTGTTCACATTCTCA
CTAG
>bast74H0216
TTTTTTTTTTTTTTTTAAAGAACTTGACATCTGAACTTTGTTTCTGCCAG
ATTTTTCCAAGCACTAGAATTAATCAACAACACAACACTCTTGATTCTTG
AGGTCACAAACCACACCATGCATTTCATTTCCCTCCCTTAATTTCACCTA
TCTGAGCTCTGAAGTCCCAATCCTTGTTTTCTTCTTCTTTCAACAATCTA
GTACTGTATTATGTTTTGTCTCTTGAACACATTCAGACACCAATCGCAGA
CAGAGCATGTCAGTCAGTCACTCACTGATCATGAGCTCCTCCTTTGGCGT
CCGGAGAATCTTCGGCGGTCTTCTTGTAGGTGTACCAGCTGGCGATGAGC
AGGTAGACGGCGAAGTTGACGAGGCTGAGCGCGGCGAGCAGCCAGAAGAA
GTAGTCGAGGTGACCGACGTTGAGGTTGTCCGGGATCCACCCTTGCT
>BaAK45C14
CCCCCACTGATTTCCTATAGCAACCCATTTACATTATACAAACTGGAATA
AACTCTCTGCACCCTGGGGGACAAGGAAGTTAAAGAAAATTTTGGCAGTG
CTATTCAAGAACTAAATCAGCCTCCGAACTCTAGTCTCTCCATTCTCTTT
CATCCTTGTTCTTTATTTGCAGAAAAGAGTCTCCTTCGTGGCATTTCCGG
TAGTTGTATT
>baal5k12
GAATTGGTACTTATTTATTTGTCATACTTATTTCCGATAACCACCTTCTT
TACAAAGAAAAGCATTATAATGCATATAACACAATATTTAGCTTAGTTTA
ATTTTTGCGACTACATGCGTGATTTTGGAACCAACAATAGTTTCTCCTTC
CGACGGACGGTTAGCCCAAACACCTCTGTCATATCAATGTCTTTTCTCCC
AACCCCAAGGGGAAGTTCCCAGTCAAAATGGCACACAAGGTTTGCCAACA
TAAGCTCGACATTCGCGATTCCGAGGTTCATACCAGGGCACATCCTCCGT
CCTGCTCCAAATGGCAAGAACTGAAAATCATTCCCCTTGAAGTTGATATG
CATAGTGCTGCCTTCATCTGTAAATCTTTCAGGAATGAACTCTTCCGGGT
ACTCCCAGGAGCTCGGATCCCTACCAATGGCCCACGCATTGACGACCACA
CGCGTCCCAGCAGGAACAATGTATCCATCGATGATGCAGTCAGCCATGGC
AAGGTGCGGAGCAAGGAGAGGAGCAACAGGATGTAGCCGGAGCGACTCTT
TTAT
>kr63F0111
TTTTTTTTTTTTTTTTTTTTTTTTTTTTATTTGACATGAATCCGACGAAA
AGTATGTCTTGTCACGGTTCAAAAAGAAAAGAAAAACTCGCAGCCCGCAG
GCATGCATAAATATTAATTACATGCCATTTATTCTATAGAGTGTCGCATA
TTAACTTTCCAATAGGTGCAAATAACAGATAATATTTAGTAGTTGTTGTT
CTCCCAGAACTGAGATTGGAGCCAGTGTATTAGATCCTTCTCCACCTGAA
ACGCCGTGGCCAGAACATCATCTGAAATCGGTGGATTTGAGCCAAACACT
GCATTGGCAATAGAAATAACCCCAGG
>baak13h18
ATAATTTACTTTAACTGGATCCACTATCTTCACTAGTTACATAATTAATC
AGTAAGTCCATGGAAAATCAGTAGTTTTATTGTCAGGGATTTCCATATCT
CTGAACTTCATCATTCTGGCCATCAGCCCCTCAACTACATCTGAATCCGG
TGCAAACATCGCATGGGTGATTCCAACCACACCAGGGTTCTGGCTGTTGA
GAACCGAGAATGTTGTCGCAAGGCGAAAACCATAGTTCATCATGAAGTGA
ACCAAGCCACGGGGAAAGATGAACACATCCCCCTCACACAGTCTCTTCTG
AAACAGCTTACCGGTTGTGTCAAAGAAACCGGCCAGCACGCTGCCATCAT
GGACAAACATCATCTCAGACGCCCTTGGGTGAGAGTGGGGAAGCACTAGG
CCATAGGGGTCGATGTCGGTCCGT
>baak12j16
GTCGCGCTCGTTTAAGCTAGGAAGTCTTGTTNTATCGCTAGTACCCACCT
TTCTACAGGATATTTTTTTTCACCGGCCAGCTCCAGAAGAACACAAATGA
AACTTACTCTGCCTAGCTGCTGATACAGGCCTACAGATACACTTCATACT
ACTGGTTTCGTGGGGCTCTTACCGCTCTTGCTACGCGTGCTAAAAGGCTA
GGCTAACCCAAAACTGCGGTCGAGTCACGCGGCAGGGCCATCTGTTCAAC
CTCACTACTGGACCAAACCCTTGAGCTTGGTCATCCACCGGACGTACTCC
TTGGTCTGCTTGGTGATCATGTAATCGTGCATGAAGTTGGTGGTTGTCAG
CGTCACACCTCGTACCTCCAGGAACTTGAACAGGCCCTTCTGCACGTTGG
GAGGAAGCTCGGTGAATTCAGGGCCCTCAAAGGGGAATTTCTCTGCATCA
GGTTCTGTTTTCTCTGCTATCATCATGTCGTCAATGGTGATCTCCTCACG
AAAGGCTGTGCAGGTGAACTCGAGGTTTGGGCCAGATCCCTTGGA
>BaAK28J20
GGATAAGTTCATAATNNNTGTTTGGTCTTGCAACAATTCACNTTGGCACA
ACCGTACATACATAACATCTCAACTATTTTAAAGGAACATCAGGAACTAC
GGGTTTAATACACACACAGTATTTGTTCATATTGGCAAGCGCCGAAAGTT
CCCCTGTGTAATCTCTGCCACTTCAATTAATAGCGTCATGCATGTCACTG
CAGCTCATATGAAGAAAAGGTGAACCCAGATTGTTTCTCGTTGGTGCACT
TCAATTCAAGCTTCTGAAATGGACTACACAAACAGAAAAGAAAAGATGTT
TGGAGCAACTTCCTAATTAAGAAATTTCATGGTAAGCTTGCAATGTGTAA
ACTGTGCCAAATTATTTATTACCTGCTGTTTGGGTCGTAATAAAAGCCAC
TAATGGATCCATCGCTACAAGAAAAGCAGACGTAATAGAAACCAGCTATG
GTCAACCCACAGTCCACTCCCACATTGACAAAGTACTGCTCTTTCCATCT
CATAAATATAAAGGGATAGTTGCTAAGGTCCACAGACTTGCCACCATCTG
CCTCAATCTGACT
>BaH27G14
GAGATTGCAAAAGGATAAGTTACATAATTGTTTGGTCTTGCAACATTCAC
TGGCACAACCGTACATACATAACATCTCAACTATTTTAAAGGAACATCAG
GAACTACGAGTTTAATACACACACAGTATTTGTTCATATTGGCAAGCACC
GAAAGTTCCCCTGTGTAATCTCTGCCACTTCAATTAATAGCGTCATGCAT
GTCACTGCAGCTCATATGAAGAAAAGGTGAACCCAGATTGTTTCTCGTTG
GTGCACTTCAATTCAAGCTTCTGAAATGGACTGCTGTTTGGGTCGTAATA
AAAGCCACTAATGGATCCATCGCTACAAGAAAAGCAGACGTAATAGAAAC
CAGCTATGGTCAACCCACAGTCCACTCCCACATTGACAAAGTACTGCTCT
TTCCATCTCATAAATATGAAAGGATAATTGCTAAGGTCCACAGACTTGCC
ACCATCTGCCTCAATCTGACTCAGAAGAGGGGTAAATGATGAGAACTTGG
ACCAGTGTC
>BaH49B13
AGAGCATAATTATTTCTTAGAAATAGAAACACTACTCAAGGAAGTATATT
CTATCTGAAGCCCTACCCAGGTTTTCAGCTCTAGCATCACCCGGTCGTTT
CCACGCTGCCAAAAAAGCGATCTAAAACACGACGATAAGCATGTACATAC
ACATTGTCATCGTATACTAAACACGGAGCAGTTTTGAGTTCCGAAGCCCC
AAAGGTCTCAGGACAGGATGTGCAAAGCACATTGGCTCGTCTCTTATGAT
AGGATCATAGCTTGTACTCTCTACAGCTTGACGAAATCCTTGAGCTTGTT
GAGCCAAAACAGGTACTCCCTGCTGTCCTTGTTGATCATGTACTCGTGCA
GGAAGTTTGTCGTCATGGGCGTGATCCCGCGCAGCTCCAGGTACTTGTGG
AATGCCCTCTGCAGGTTCTCGTCGAGGTCATTGAAGTCAGGACCCTCGTA
TGCAATGTCCTCCTCTTCCAAGTTCGCAGAGGGCTGCTTCACGGACAAGG
TATCAATGAGGATCTCGTCAGGATAGGCGGTGCAGGTGAACTCGAGGCTT
GGG
>BaGS35A09
TGCACACTTTTTTGAGNCAAGATTGTTATCTAACTGATCTTGGGTTCTAC
ATTATTGTCATGCCGATAGACATCAAACAAGTTCACATCGCCCATTTCAG
CGTAATGCGATTATGGAAATGGACCATGGCCTAAAACTCAGAATACACGC
ACCCAACGCGCAAGTGCAGCATTGTAACCACCACTTCGAAATTACATGTC
CCTTCTGCATGGACTACTCCAAGCATTTTTACATGATAAGACACGTCCAT
TGGGAATTTTATTTCAGGCGGTGGTGGCAACGAGCTCCATCATAATCAAT
GTTCGAAGGGTCCGGCTGACAGATCGTTTCTATCTTGTTGGATCACCCTT
AAGGAGGTCTTCCACTGAGGTCTTGTATTTTGCCATCAAATCCTTTCTTT
GATCAAGCAGCTGTCGTGTTTCTTCCAAACTTTGCATTTGTCCTTCAACC
GTTTTTAAGTGACTGGCTGGTCACTACTCTAAGTGCTTGGACAGGATTCA
CTGGTGTAGAGTGTAGACCCATAAGAATTATGTCATCTTTCACACCGCAA
>BaAK43H20
CATTTTAACCTCGCATTTTATTTAACATATACACAAGATACGAAGTTTTT
CACACAACAATAAACTCAAACAAGTTCGACATACTCCAGTAGAACCACAG
TTTCAACAGAGACTAAGAACCGGGGTTACCCTGAGACCTGCGCAGGAGAA
GCTGAAGAACCTGGTCTGTCTCGGCTTGCTTCTTCCTGACTTCCTCCATC
TCTTCTTGGGTTTTGGCAATGACCGCGTCGGCCTTTTCTGCCTGCTTCTT
CAAGGCGTCGATTTCTTCTCGGAGCGCGGCCGCACCCCGTCTTTCCGCCC
TGAGTTTATCCTCAAGAACTTCAACAGCTGGCGACTTCAACGAGCCTGTG
GAACCGACATGGGAGAGTATGTTGGAAGCGAACTCTGCAACTGATCTTGG
GGTCTGACCATCCTCAGCAGTCTCTGCCATCATAGTTTCCAGAGCAGCCT
GAAGGCGAATCAAACAGCAGAGTGGACTTTTGGAATCCGAATCCTGGCAA
AGAGAGCAAAATGGTCGCATCTCGATGGCAGTTGATCTAGGTGCATCTGG
C
>bast16A0802
ACGGGAAGTGTTTGCATTCCAAGCGCAACAACAAGGAGCTTCAGACAAGT
TTCGCCTTCACCCATGTTGTTTCGGGTTTGAGAGAGAGGACCGCAGGGCA
GCTAGAGCCTGAGCATATGTTGGCGGCAGTGAAGATAACTCTCCTAGGAT
ACGTACAACACGGCCTTTGTTCGCGTTTGTGCCGCGGCAGAATTCAAGTG
ATTGGAATTACACACAAGACACCATTTCTGGAGCACCTCCCTCCTCCCTT
ATGCACCACAACAACTTCCATATTGCAACACAACAACGATGCGGCTGAAC
CTCGTTATGGATAGTGCACGCTGGGCCC
>basd18k01
GGAATGATGGTAAAGCATCGGAATGGGCAATATGCTTGCANTCNNTCCTA
CGGTTNNCAGAAGCACGGAACACGNGGCCGACACATATCAGATGAACCAT
CTTGAGGTTGGACTTGACTATGACAACACGACGCGACAAACCCCAGAGAA
TTTTTTTCAACAATAGGATAAGAAAATACATCCTTCGGATAAGAACATTT
GGGCTACATAATTGAGGTTTGACAGCTGGTACAGGGCACGATTAGTAGGA
ATGTTTGCGTGAAATCGAATGATGGCTTTCAACTTTTGAACACTGGAACA
GAATAAATGTTGAATCTCTAGATACCAGCCTTGCAAGCACAGTGTCTTCT
TCACAGGAATGGAGGAAGGATCACCCATCGGCGAGGGTACTTGGGCCGCC
CATCCTTCCCGTCGAACAGCTTCCTCAGGCGGCTGTGCTTTCCAAGCGCC
CAGTTGGTCATGATGGCCGCCGCCACGGCAAGGAAGACGTAACCCGCCAC
GGTCTGGGTGGCGATGTTGAACCCGAGCCATTGGTAGATCTCGGTG
>BaH58D17
TCGCAAACACAATAAAATAATTACTTGTTATACAAATATATCAATAATAA
TTTCATCCTAAATTATAATAGACGGGCGCAGCAACGCGCGCCTTTCATGA
TCTAGTATGTAGATAAGACGGGAAAGGCACACCAGGACGGAACTAAAGCG
GCAGGAGAAGCACATGACAACACAACACAAAACACCGTACAAGCCACAAG
GGGTACGTACACATAATCCGTTGACTAGCTCGATACGATTACGATACGAT
AGATCCCGTCTTATTCTAGTAGGTGGCAATTAAAAACGAAACACACACTC
GCGATTCATGGATGGCTACTACTACTCGTACTGTAGTGCTTCTTCGTCAG
GTCCGTCCATCCATCCATGCTGTCTCCATGTGTTGATTCGACTGATCACT
TGCAGGTGCACGGGTTGCAGGTGCAGTTGGGGCCGCACTTGCACCCGCCG
TTCTCGGCGGCGGCGGCCTCGAACGAGGGCCCGTTGCCCTTGGAGGGCGC
CACGCCCATGACGAGGGCCTGGGAGGAGGTGGTGNGTGGTGCTCACCCCC
TCGTCCA
>BaAK30M07
GCAGATATGTTTTCTTATGTNGATTTATNNCTTTAATCTTTATGATAGAA
ACAAGACACATATTACGAGATAAAAAAGAAAAAGACAGAAACTCCAAATN
TATTATTGTCTACATACACAGGAGTATATATATGTAGATAAGACGGGGAA
GGCACACGAGGACGGAACTAAAGCGGCAGGAGAAGCACATGACAACACAA
CACAAAACACCGTACAAGGAACAAGGGGTACGTACACATAATCCGTTGAC
TAGCTCGATACGATTACGATACGATAGATCCCGTCTTATTCTAGTAGGTG
GCAATTAAAAACGAAACACACACTCGCGATTCATGGATGGCTACTACTAC
TCGTACTGTAGTGCTCCTTCGTCAGGTCCGTCCATCCATCCATGCCGTCT
CCATGTGTTGATTCGACTGATCACTTGCAGGTGCACGGGTTGCAGGTGCA
GTTGGGGCCGCACTTGCACCCGCCGTTCTCGGCGGCGGCGGCCTCGAACG
AGGGCCCGTTGCCCTTGGAGGGCGCCACGCCCATGACGAGGGCCTGGGAG
GAGGAGG
>bags6a04
GTTTTTGGGGGNAACTACATNATTTACAACACAAGTGCTCAGAATTCCTC
ACTGCCATTTGGCTAACAATACAATAATACCCTCTACACATCCCTTCTAT
GTAGGATGTGGTAGGCCAGTTATACAATAAAATCTGATGTGGTAGGCCCC
CCTCTAAAACTAAGATCGGGACGATTACTCATGATCCGTCATCAGAAGAT
GTTAATAATTCATTGATTAACAAAGACAAAAAAGAACCTTCCAACGAGTT
CAGAGGATTGCCTTGAATGGCTGGAAACATATCCCAGCACTTCCTTTCAA
CGGGATTTTGGGTAATACATGCGCTGAACATAGCTCAGACATTCTTTGAC
ATTTTCCTTACTATCCATGCTCTCCTATGTCTGTATTTCAACCATCTTTG
TCCCACGTTTCCTCTTGGTAGGTTTCGTGGTGTCACTGGTAACTTCGGCG
GCCACAAGTTTTTTAGCAGGTAGCTGGCCAATAAAAAGAACATTCTGTGC
CCAACCAGCATACTCGCCAAATCTGGTTACAAATGCGTC
>kr15H0915
TTTTTTTTTTTTTTTTTTTTTTTTTTTTTTGACGCCAAAAGCTACCAGCT
TAATTAGCCTACACTGCTTGCAAATAGTTTCCCACGGCGAACTTCAGACC
AATGAATTTGTACAATGTGAACAGTACAACCAACCATCCAATCACAGCCT
AACAGAACGAAAAACAAAGACAAAAGGGACATCATAGGCACCACTGTACA
TTGTGCGCGAGAACGAGGTCTGAAGCAGCGAAGCATGGCTCGATAGTCTG
GCAGAATCCGCGACACCTTAGGAATGGATG
>bags26d01
TATTCAATGTTGAAACCGATCCTGATGCACCCACTACAGGTGTCCCCGCA
ACACAAGCATTAAACTTACTTGGATAGAGATTTAACCTAACCGACGATTC
ATCAAGCATATACTACACTAAGATAAGAGGCTTCAAGCGCTGGAAGAAGC
CGAGCCCAAAGCGTCTCCTGACAAGGCAACACCGGATGGATCACCCACGC
CTACGCCTTTCCCTTCTTTCCCGA
>basd14k04
TCTGTTTATTGGCGCCATGTTTCGATTAAATTGCATTCAGGCCCTTCCAA
TACAAGTAGAGATGTATGAAAAGCCAGTCAAACTTAAAACTTACAGCCCA
ATCAGGCGCCCTTCTCAAACATGACAAACATTTGTACAGTAAAAGGCACC
ATGCTGTCATCGTCCACAATAACGGTATTATATATGAGCATCTGGTAAAT
AACCCAAATCACCAAGTTTTCGGAAGCTCGCCCAATGTACCCTGCCAGGC
TAATCTACATTAGCCAAGAAATTCCATTTCCACCGATCTTGTTGCCCTCC
GATGGCCATGGTGGAAGAGTGCTTGATACTGCTTCAGCAGCACGCTGCTG
AGCGCACGCCATCATGTCCATTGCAAGGCTGTCGGGGTGTCTAGCTTACA
AGTACTTGACCATCCCACGGCCTTCGACACTAAGCTTTGAAGCCTGAAGG
TTTTTCTTCTTTGGCGCTTTCAGCTGCTGCAGTTTCTTGTTCATCTTCAG
CCGACGCTGGTCTTGAACTTGTTGCTTAGCACGAGCCCGTATCTGGTCGG
GATC
>BaSD24D11
ACAATGTGAACAGTACAACCAACCATCCAATCACAGCCTAACAGAACGAA
AAATAAAGACAAAAGGGACATCATAGGCACCACTGTACATTGTGCGCGAG
AACGAGGTCTGAAGCAGCGAAGCATGGCTCGATAGTCTGGCAGAATCCGC
GACACCTTAGGAATGGATGCAATTCGCTATCACTGGAAAGCATGAATATG
AAGCTAGACGACAGTTCCAGAAAATATGCACATCACATGATCCTTTGGGC
ATTGTTCCTCAAAACAATGCGCTTAATCAGATGTATAAAAGCTGATAGTT
GTTTGCCGCAGAACTTCAGAAGTCCGGTCAAGGCTATGAGATGCCACCAG
ATATGTGAGGGCTGCATATCTTTCTTGGCTAAGATATAAAGGCTTTCCTC
TGTGCATTTCATGATCCTCCTCACCGAAGGCATCAAGGTACAGAGATGGC
CAAAATGCAAGACGAGCCGATCGTTGCAACAGGATTGTTGTTT
>BaH53L10
GGACTATTTGTACGATTTGCATACACATGTACTCCCAATGTTATTAGGTT
ACAGCAGGAGGGATAGGAAAAATACACATTGTACAAGGCACGCAATTCCT
GCCTGATTTACGAGCCCGCCTTACAGAACAGCACAAGAAAGTTTATGTAC
CTCTTCTCTACATATCCTCTCCTCGGATGGAACAGGCTTGCCTGATCCAT
TAACCTCGCGATCCTACCGTAATGTACTGCGCTGAATGTACCCAACTATT
TTCATCTTACAGCTTTCCAATAAACACCTGTAGTAAGACCTTGTCTACCC
CCATCTGAAGATCTGGCCTCCCATGCAGGTGACCATCAAAATTGTAATCG
AGACCATCTACGGCGGCTCACCGGTCAACTGAATTAACCAGTGTTGACAA
AAATCAAGTCCAATTAGGCCGTCACGTTACTGCACAATGCGCTTCCTCTT
TGACCTTTTGCCCTTCTTTCCAGAATAAGTAGGGAGCTTCTTGTCGTTGC
CGGTAGTGAATGTTTCCTCTACGGGTCCTCCCTCCTCTGCAGTATCATCG
>BaH60D22
ATGTAGCACATTTATTAATCACTCATCTCTAGCTAACCACCACTACTAAA
GAAACCTATCCAAGTTACCAGCCTTCGTATCATATAAACAAACAACAACG
GTGTCAATTCATGCATGTCTTCTACAGTAATTACCCATCCCCCTTCTTTG
GTTCTCTCCATCTACTGTACATACAACAGGCACCACCATGAGCTCTCTCT
CTACTTCTTCCTTCTTTTGCCGGGAAGCCTTCTCTTTCTCTCTTCCTATT
TTCGCTGGGAAGCTCTCTCTTTCATCAGCCGCCTCTGGGTGAACCTGCTA
TACATACTGCAGATAAAGAAATTCCTTTGTCTACAGAAAAGCAGCTTCAC
AGGTGGCCTTGTTGTGCCCTACTTGCTTGCACCTGCTACAGAGCCGTATA
AGAGTGGTTGTCTTGTTGGGGTTAAACCGCTTCCTTCTCGGTTTATCTGA
TGCCCGTGGCCTGGGAGGCGGGACCATTGCCGCAGCGCTAAAATCAAAGG
TGTCCATGTCGGGAATTGGGTAGATTGTTCCTGAGTATGTCTCACGGTAG
>BaSD1G06
TTTTTGGTTNCACAAACTGTNCACATGGNCATGTATATATATATGCATAA
TAACAAGCACTGGTTTGCTCATGCATCCATCACACATAATCTAGGCCAAT
AAAACCACCATTACAAGTTCATCAACATATATATGTATATATAACTCCTC
AAACAAAACAGAAACACCGCTCACATCGACGCCATCCTTTTTATTCCAGA
AACATTCAGTACTTGCTTATTATTAAGACCGCGCGCTGTTTGAACCAACA
AACTTCAGCATATGCATCGTTCACCAGGCAACGATCTTCCAGCGCTGGTT
GTCGCCCTCAGTCCACTCCCACAGAATGAGGGTGGTTCCATCGCGCACAC
CGCCATGGTCCTTGTCGCCATGGAGCGCATCAAAGTTCAAGTAGATGTTG
TTCACCATCCTGATGCAGCGGTAGCCTGCCCCAACATCCCTGCTCTCGGT
CCAAAGGACCGACTCGTCCAGGGTGTCTGGATTGTACCTGGTCAGAAGAA
CCTAGGATCCAAGAAACAAACCAGAAGGTGAGCAAATTCACCATACTAGA
GGAG
>BaAK21L13
TAATAACACAGCACTTGGGGTTTGCTCATGCATCCATACACATTNNATCT
AGGCACATAAAACACCATTACAAGTTCATTAACATATATATGTATATATT
AACTCCTCAAACAAAACAGAAACACCGCTCACATCGACGCCATCCTTTTT
ATTCCAGAAACATTCAGTACTTGCTTATTATTAAGACCGCGCGCTGTTTG
AACCAACAAACTTCAGCATATGCATCGTTCACCAGGCAACGATCTTCCAG
CGCTGGTTGTCGCCCTCAGTCCACTCCCACAGAATGAGGGTGGTTCCATC
GCGCACACCGCCATGGTCCTTGTCGCCATGGAGCGCATCAAAGTTCAAGT
AGATGTTGTTCACCATCCTGATGCAGCGGTAGCCTGCCCCAACATCCCTG
CTCTCGGTCCAAAGGACCGACTCGTCCAGGGTATCTGGATTGTACCTGGT
CAGAAGAACAGGGTGGGACTGGCCGAGGGAGTGCTTGAGAGCCTCTCCGC
TGGCCTTGTTGACGAGCGCCATGGCAGGGTAGCCTTCCTCATCCTTGACC
CTTGTGCTGTACTTCATGTCCTT
>bah57m03
GTACTGCATACCTTGGTTTACGACAATGGTCGTTTGTAAAGGGTACAATG
CAATACAAGCAAGCAAATTTCTGGTGGTAAAACAAGAATTTCAGTGTGTC
CTGGTTGCAGCCAAACCCTATCTGCCAGTTGCAGGAATTACTTAGTCTTG
ACCTTCTCGCTTTGGTGAACCGCCGCGCAGATCTTGTTCCAGCTCCTCCT
CGCGATCAGCAACGGGATCACAACCCACGAACTGTTTGCGCCGATGAAAT
ATGCCCAGAAGTAGAACGGACTGATCCAGAAGTTGAAGCCGTCCAAGTAG
GCGGTGGTGAAGTAGACGATGCATCCGTAGAGCTGACCCAGGCACACCGC
GAACTGGAGGATATGGCTGTACGACTTGCGCGACGCGATCGCATAGACCG
CGAGCAGCGAGGCAGGGCCTTCCAGCACGGCCGTGATTCCTTCGACGGTG
ACGGTGGCGGTGTCCCTGGCGACGTACCTGGAGTCACCCTTGCTGTACTC
CTTCCAGACTTCGTCGAAGAAGTTGGGGCTGGTCTTGGTGAAGAAACCGG
GGGTA
>bah62n16
TTAGTACCGGTTTTTGATTAATACCATATGTGTCTGCTTTTAGGAAACCT
GCTGATAACGAGTCATGGTTTTACAAAAGGGCGAGACAATTGTACCGACT
CTTGTGGTTGTAACTTGAGCTGTCAACTGATCTAGCGTACACGGTAAAAA
AGAGAGCTTTGATGGTTCCTTTTGTAAATAACACTTGTCTGCATATGGCA
GGGGTGAGTTCGTTGTGGCATTCAGGTGGCGATTTGAGCAAACGACGTGA
TGGTCTGGAAGCCGTGATCCTCAGGGAGCGGCGCGTTC
>BaGS22F15
TAACCACAAATTATTAGTGGTCAACTTTGCTGCNTAGTCGCTCCATTACA
TTACAGGTTCATGGGGTGTTGTAACCTCAGAGACTTTTTTCATCGGCTAT
CAAGGGTCTCTCTCCATGCAAACGGCCAGCTACAAAAACGGTGAACCATG
GATGATAGATAGATAGATCAGCGCCTCTTCTTGCCAGACTTTGAGCCAGA
AGATTTCGATGGGCTCGCGACCAGGTAGATGAAGCCCAGAACGAAGGAAA
CGACAGACACCAGTGCTCCGTACTTCGCAACAAGTTTCTTAGCCCATTCA
AACTTCTTCACTGGAGGCCTTTCAGCAAGAATGTCAAGGGCAGGGATGGG
AGTTGAGTAGGCCTCCTGAAGTGCAGCCTTTGTGGCAACACGGTACTTGA
TGACAGCAGGTGAAGCTTGGAACCTTCCCTGTGTTTTGCTCTCCAATACA
AACGCGTGCGAAGCAGTGGCACCAGGTTCAAGCCTTTCCAAAGTCTTTGA
GACCTCTCCAGAGACAAGTTCAAATGCTTCCTTGGGCCAAGAGTCGTCAT
TAATGG
>BaH50J14
GGGGCCTCGACGCCGACGACATCCGCCACCCGCTCGACAAGCAGAACACC
TTGCTGCTCAAAGCAATTCCAGGGCTCAATGATATAGGCAAGGCTTTGCT
AGGGCCGGTTTCCGAGCAAGTTATGGTTCTTCAAAACATTGGATCGTCGG
TTCTCGTCTCTGAAAACCAGTTGCCTGAACTTCACCAGCTCATGGTCGAA
GCCGCGAAGATCTTGAACACGGAGGCGCCCGACTTCTACATACGGCAGAA
TCCCGTCCCTAACGCTTACACCCTAGCGATAAACGGGAAAAGGCCGTTCG
TCGTCGTCCACACGAGCCTCGTGGAGCTGCTCACCAGAAAGGAATTGCAG
GCTGTTTTGGCACATGAGCTGGGTCACCTCAAGTGCGATCATGGCGTCTG
GCTCACCTTTGCCAACATACTAACAATGGGGGCATATACTGTCCCTGGTT
TCGGTATGGTTGCTGGGTTCCT
>bah19d23
GATGAATGGTGCTCCTCTTTTNTTTCTTCTACTGGGAAAAATATCTCCTG
ATTAATGTTCGGCCATTGAGCCATGTACATTTTACAACTGGCCGCATGAA
TAACTTGCAGCGAGGAGTACTGTGTTACTATAATGTCGTGAAAGACTCAT
TTACACGACACGGCGAATGCCTTCAAGCCTTCATACGCACACACTATGTA
TATGGAATGTCGCAAAAATATTGAAATCAAGCGACCGAACTTGATTCCTC
GGACCTCAGTCCGTGCTCGAATCATTCAGGCTTCCCAGCAGCTTCCATCA
TTGCCTTTGCTTGGATCAGCTTCTCAATCCGACTCACAATCTCAACGACC
ATGTCCTCCAGGCTCAAAGAGTCGATGCTGCTGTAGCTTAGCTGAGAAGC
CACATTCTGTAGTGAAACAGTAACATCAGAAACTGCATAGCGCTCCTTCA
GATCATCATAACGCTGACGGAGCTTTGCCATTGCCTGAGAAAAGGAATCA
GGGTCTGAAATAGCTGCCGCCCCCTTGCTCTTCAACATGTCATTC
>bags38c06
ATTACTTATAACGGTAAACAGAAAGGGGTCTGTTTTGATGTCACAATTAG
TTCACGAATACAAAACTCAAGGCCACACCAAAAGCCTCACTATCTAAGCA
AACACCATATTGTTCAGTGGGTAGTGACAACAATCGCGAGTAGCGCATTG
AGAGAACATTTCACATTTTCGCAACAAGCCTGAACCAGAAATCAACAATG
TTATGTTGGCACTCCTAGGAGTCAACACCCCCTCCTACTTCTTTGTTTTG
TCATAAACCTCAATATATCTCTTGGGAACACCATGATGGTCAACGAGGTG
CTTTGCAAGGTTTTCAATGACTCCGCCTTGAATCAAGACCTCATGTTGCC
CCTTTTTACCGGGAAGCTCAGCTGTGGTGGTGCTGCAAGCAAATTTCTTT
TGTAGTTCAGAAGCCAAGGAGTCGGCATCCAGCAAAAAGCATTCCAATCC
AGAGACTCGGGTCATCTTCTTGTTCCCTTGTCTTCTTTCTGTCATGATTT
GAACAGTTCGTATGGCACCCTTGCGAATGACCACCTCATTTCCT
>BaGS25N05
GTACAAATAATTTAAAACACGTGAATGACGCTTAACGAAGGATAATACAA
CGTAAACAAGGACTCCTCATGATAGCTTCCCAGCGCCATGCATGCACATG
TATCTCGCCATTCGTTTTATTTGGTGACTTGTCAAGGACACTGCATGCGG
ATGCGATGTGTGAGTCACTGAGGGTTGGCGAGCTTGACAACCTGCTTGCC
GACGTTGCGTCCGTGGAAGAGTCCGATGAGCGCTCCGGGCGCCGCCTCGA
GTCCCTCCACGACGTCCTCCACGTACACCACCTTCCCGTCCTTGATGTGC
GGCAGCACCCACGCCCTGTACTCCGGGTAGAGGTGCTTGTGGTCCGGCTC
GACGAACCCCTGCATGCGGATCCGCTTGGAGACGAGGTACACCAGGTTGC
GCGCGTTGAGCTCCTCCGC
>bastl29B0503
TTTTTTTTTTTTTTTTTTTTTTTTTTTTTTGCCGCACCGCATGATCATGT
TTAATCAGATGGCAGTGCAGGCAGATGATGTCTGCACACATCAGTCGGCA
GAACACAAGCGTTTTCCTTATAAAAAGGTTCAAGGCCGGGAGATTACGGA
GGTTAGGATCCAGTCGTTATGGGCGTTGATCTCGACGTTTACTATAACCT
GTACAGAGGAGATCAAGCCTAACTTAACCGGATCAGCATACAAACTCACA
AGCACGCTATACACCCTACAATACATATTTCAACAACTACCAATGAGCAT
CCAGTGAGGAAAAAAAGTCTGCAGAACTTCCACCACTTTCTTACGTTTAC
TTCGAAAAGCAGCAGCATC
>baak27d01
GAGGCATCTTACTTAATACGATCGCAACTGATATTCATANNACACTCATC
TTCTACATAGGTCATGCATGCGTGGGTACAAGTTTTGTAGTGTTACTGCA
GTTTACATATTAGCATCCATCACGCGAAAAATAGCTTGAACAACATTTTG
GACACCTCCTAAAATCAGACCGCGGCTGACTTCTGCAGGTTGCCCATTCC
AAACAAATTCTCGAACAATTTCGAAGCCATTGGAGGAACCGTCATAGGCA
CCGGGGCCATGAAATTAGCAATCTTCTCGTGAACACTGTACCTTATCTTT
CTGCTTTTTGAAGCGCGGCGATCAACGAGTTTTCTTTTCTTATTCTGCTT
CTTCCTCAGAGCATAAAATGCAGACTCAGATGCTCCTCCTGTATCACACG
ACTCGAGAAACTCCTTGAGAAGTTGATGATAAAATTCAGAGTCATCAATA
AGTTCAGGATCACCTTCCACATCCTTCCCCTCCACGGTAGTAGCAGACTC
TGCTGCACTCTGCAAAATGAATGAGAAGAGACAAATTATTCACTATAACT
AGGA
>baak43n21
TGATCATATATGTGTTTTAGCACTTAAACAGTTCCCCAAAATTGAGCATA
TGATACATAATAGTTCAGGGTATACATATATTTCACATGCCTTCCCAAAC
AAAACAGAAACATAACTATATCTCATCACAATGGCTTCTGACACGCTAAG
CTTTCAAGCTACATGTTGCGTCCAATAAGCACCGCACCCAGCAAAGCCCA
AAGCTGAATCCACCACAAATTGCTTGGAATTCCAGGGGTGTTCTTCGTGT
TGGCAGAGCTCATGATGTCAAATCTCCAACGGTTGCACTTATTCTGCATC
AATGCCTAGAATTCTCCTCAGATACTCCATTTGCTCAGTCTCGCCTTGAA
GCTCCTCCCACTCTTGGTGAGACAAGGAAACTAACTTCCATCCAGCAGTG
GAAATGTAACGCCTTTTAAATGCCGTGTGGCCTAATGGTGTGCCTAAATT
CCGTGAGAAGTGTGTCGTCCCGTCTATCTCAAATGCAAGCTTCTCATCAA
CTAACACTGCATCGACAGTGTAACCATCAACCGTATATTCTCT
>BaAL4F05
TAAATACTATTTTTATTGATAAATTACAAGAAAGCATTAACTTTACAGAT
TTACATTCTAGGACAACAGTTTGTAGCTATTCATCTGGCATTTGATTCGC
ACCTATGGAGCAAACCCTCCCCACCAAAATGACAGAAGCATTTTGAGAAT
CAACACAACTTCTTTTGCCGAGAGAATCAACACAACTAGCTACAGTCGGA
ATCAAATCAAATATGTACAGATTGTGATTATTTTTCATCGTGCTAAGTAT
AGGTCATCCAACGCTTTGTACAGAAACTTAGCAGCGTTTGGTTGCTCCAG
GTTCCCCATAAGTATATCACTGGTTGTCAGATACGGATCGCCATAGAACC
GCAGGTTGGCGTCCATCCTAGTGGAAACAATGTTCCCTTCTAGTGAAACC
CCGATAAATGCGCCTTTGCTGCAACTATATGTATAGCAAACTCCGGAGCC
TTTATTACCAGCTCTCACATCAGCTTCTAATACTCTACCAACAGGTCCTG
CTGCGGCACTTAAACCTGCACCGATTGAAAAATGCATTCGGCTGCTGAA
>baal4a06
GGGCACGCCAAAAAAACAACGANTATGATAAAAATAGTGGAAACTTTAAA
CGTCCAAGTACAATGGGAAATCCGTATTCGAGATTGATAATCTGCTGAAG
AATTGTCAATTTGCTTCTGGCTGAGAGGCCTGCTTGTTCTGCCTAATAGA
CCTTGGGACAAAAGTAAGACCACGAGCACGACGATGGCCAAAGGTTACGC
TCGAGGGCACCGAATCTGCAGTACTCAGCCGTGATACAGCCGAGGAGAGT
TCATCAATCTTCTGTTCCACCTCCATGTCGCTCTCCTTGGCCTCCTTCTG
GTGATTTTCATTTTCTCTCGGCTCCTTGCGGTCATGTTCATTTTCTTTCG
ACTCCTTGCCATCATGTTCATTTTCTTTCGGCTCCTTATGATCGCCTTGC
CTCGGTCGATATCTCGATTTCGATTGCCTTGGGTTCTTTCCATCAACGTC
CATGACAGTATCCCTTGTCTCTTCCCCCTTATAAGCAGTTTGCCTTCGAT
GATACTTCTGACGGTGCCGCTGGGAAGGTTGTGCCCTTTTGAAGAATTCA
AA
>bast17D1008
TTTTTTTTTTTTTTTGGGAGCCAAGACATTTATTTAAAATCATGAATTTA
TAACCCAGCAGGCAACAGCTCACAAGATGGTCACCACAAACACAAGAAAC
TCTTGGTGCTAATACGGCCGGGCACGTTTACTCTGTGGGAACAGGAACAG
GAACATGAGGGACAGCGAACACCACTAGCTCGGCCCGCCGGCGCGTGGTG
AGCCCGGCCTCCTCAGTCATGTCCAGCTCCTCGGGGACCATCCCGTCCGG
CAGCTTCCAGTCGAAATGGAACAGCAGGGCCGCGAGCGCGAGCTCGAGGT
GCACGAGGCCGAAGGACACACCAGGGCATATCCTCCTGCCGGCGCCGAAC
GGCAGGAACTCGAAATCCACCCCCTTGA
>BaGS16B17
TTAGTTTTATTGAAGTAATATACAAGTACAGGTGAACTGAGACCATCTAT
GTACAGTAACCATGAGCACGTGCAACAACAGTGGACTCAAATGGATGATT
TATTCAGAGATCAGTAACATCTATTCAGAACTTGAGGATCTTGTCGAGAC
CTGATGTGTTCACTGGGGATTTGGTGGGCGGCTATTCGCAGCGGAAACCC
TAGAACCCCACTCAAGAAGCTCCTTACTAGTATCATCCTTGTGCACAATT
ACCTCTATAAAGCACAGGCTGTCCTTGTTAGGTCCTAGGGATGCCTCAAT
TGCCTTCTTCAGTTCCTCCTCTGTTCGGACCTTGGCTGTATAGCACTTGC
CCTCGCCATTATGGAATGCCTCCACCACGCCAGTGTAGTTCCAATTCTTG
ATGATGTTATAAGGGCCGTCATGGATCTCCACCTCGATGGTGTACCCACC
GTTGTTTATCAGGAAGATTATGTTGTTCTGTCCCCACCGGAGCATCGTCG
ACACTTCTTGCGCCGTCACCTGAAAGCTGCCATCTC
>BaGS27P18
GNACTTAACTTTGATAACCTGGNAGTTGTCAAATGACACTCCACAGGNAA
GGATCACAAACAATTGTGCATACCCAAGTCTTGATGATTTTAGACCCTAT
TAGAAGGAAATATACACATCAGAGCAGGCCATTACTACAACTAGAGTTTC
ACACATCCATGTGCTGATGAGACGTGTCTTCTCATTGCATCCTCTCCTTT
CGAAGCCTCTCAAGCTCCTTCACCATCTGCCAGTGCTCCAGGGAAAGGCT
CTTCTCACCAAAGCTTGAGGCTGTTATCTGAGCCATTGTTAGCCACCTGC
TAAGTTCAGTGCAACCCAAGCTCCTGTCGTTGCGCATGGCACTGACCATT
TCATCTTGGATCGTCTGGTAAATCTCAGGTTCAGATGACTGAGGAAGAGA
CCTCACTGTGGCCAAGTACCATCTCCAGCTCTCAAGTTCCTCAGAAGTTG
CATTCACCTCAGAAACAGTGGATGGACGAAAAGGCACAACCAAGTCTGAA
GGCAGGATGT
>BaGS4J14
GTGTTCAGAAGTGTTTACTTTCCCTTCCCTTGGAGATATTCCATCCAACA
TNGAATCTAACCACAACCACAACACAACACAAAATCACGACGAGTTGGCA
TAGTACTGATAACACAACCACACTAGCCTAGGTTGGATACTGACATATTG
CACCCAGACATTTTATTCTTCTGAGCTGACTGACAGACACCATATACATC
ATTCAGAGAACCATATGGATGGTAATTGCTCATGCAGATCCCAGGAAACG
GCCCATCCAAGTGGAGAAGCGGGACCATGCCAGGTCAATGGCTCCCTGAT
TCTCATCAGTCAAACCCATGCCCTTCCTCCTCTCGAGGGCCTCAGGCGAT
GCGTTCATGAAGGCGTGGGAGCATCCAGGGTATATGTGGACTTCATGTGC
CACTCCAGAAGCCTTGAGCTTCTCCTCCAACGACTTGGCCGCGGTAACAT
CTGCAAATCCAACAAAACTGTCAAGCTCCCCAAAATGAGCCTGGATTGGA
GCCTGAGCCTTGGAAGTATCAGCAAGCTCCGAAGATGGCGTCCCATAGAA
AGCAACAA
>BaAK16B19
GAGTTGTACAGCACAATTACACAATATACATACCAGGTACAGCAACAACA
GAACACAAACACGTAACCCAACCAATCTCAATGCGTGCCCCTACTCTGCT
TCACGACCCCGCGCTAGCTTTTAGCTAGTCTTTTCACTACACCTAGCTCG
TAAAAAGTACGGTGGCGCGAGTGCTGCTCTGGGCTACGGATCTGCAGTGC
GGCAGGCTACGAATGAATCAATCAGCTGTCCACTGTCGTCACAACACATA
CAAACAACGGAGGTTTATCGACATATATACTATGTCCATGATCACGCGTT
GCCGTTGCGCTTGGCCTTCCTGTACTCCCACGGCTCCTGCGGCTTGGACG
ACGCCCACAGGCCTTTCCGGGCGGCCTGCGCCTGGCTCTGCCACTTGGCA
AGCTCCGGGCGTTTGTCGTAGGCGGTGTAGTGCCACGCGAATCCTTTCTT
CAGCATTTGCTCCTGCACGAAGACCCCGCCGACGTGGAGATCCCCGACGG
ACCTGCCGTAGCGGTCGGTGTTGTAGACGTGCACCGTCAGGCACTTGCCC
T
>baal40p07
TAAATATCATGGCAACCTAGCAAATATGCCCCGTACATTTCACTTCGATT
TCTTTGGACTGCGGTATAGTACAACATGACCAAAATGGAAAAGAAAATGA
ATTTCTATTCAACATATACAACCTTTTCATTCACTCTGTTCAGCGGATGC
AACTCCAGCAGCAGCGAGTTGCTCACCACCCACTTTCTCCAGTTCAATTC
CACTACCCTCATCATCTGGGATCACCACCGTCTTCACTTGCGCGACAATG
ACCGTAATGTCATCCATCTTACCACCTACTAGCTTAGCTCCAAGTAGCTT
CTTCCACCAAGGAACATCAAAACCCCTACTCCGGGCCTCCATCGAGTAGG
GTGAATCGAATGTTACATCCACTGAATGTTTTCTCGCGAGCTCCGCTAAA
GCTTTTGCAGCTTCATCTGTGCCTGGAGACTCATTAATGACAGCAAGGAT
CTCTTGATCAAATATATTGTCGAAGAATCCATCTGAGCCACTGACTATCA
TATCACCCTCCATAAGATTTACAGTGCAAACCAGTGCATCTTGAGATGTT
TGACCA
>bah49c19
ATGTACTTTTCATGATACAACATATCACACCATTTCTCCTCAAGTTCTCT
TTCTAAGTGATGTTGTCAACCTTGATGCAGATGGCAACAGTAATACAACA
TTGACTACTACTCTCCGCACAAAAGAAAACATTAAGGACTAGTTTACCAA
TGGTGTAGCCCGTATGTTTTCATACTGCTATAGTGATCTCTACACCTAAG
ATCCCACTGGTACCAAATGAAAAGAGAGCACCATGTCAACTTCTCTTTCT
AAGTGGAAGAACCAATGTCCCTAAAACTGCAACTGCAAACCCAATACCAA
ATCCCAATCCAGCAAAGAGGAATAACACAACGTCTGCAGGGTTTTCCTTC
CAAGGATGAACGGTGGTTTATGGTGTTGTCTCATTGCTGCATTTTTTGGA
TAATGGAGGCCCACATAACCCATCGTTCCTCAGAAACGAGCTGTTAGAAA
ATAGCTGAAAATGAGGTGATCCTGGTATTCTTCCCTCCAGCTTGTTGTTG
GACAAGTTTAGTGTCCCAAGGAAGTCCAAAGATGCT
>bast58C0406
TTTTTTTTTTTTTTTTGAATCTCAACTATAGCCAAACTGTGGAAGTGAAC
AAACTTGTACAATCACCAAAAATTAGCCATGGAGAATTTCAAAGGACAGA
AACAGGGCTACTGATTTTGATTGTGATAGAACATAATCATCACAGGTAAA
GAATGGACAAGCTGGTGGTGTTGGATGACATGCCAATTTTCTGAACACCT
GGTGGCAGTTCATCCATCGTGTGATATGTGTCCTCTGGATATGTCAGATT
GATCTAAGGATATTATATCCTGGAAATGTCCTACTTATCATCTGGCACTT
CATCAGAGCTACTGATCTCGGAAGACTCGTCAGAAGACGACCAGTCACTT
GATGTTTCTTCTTTTTCACCATGCTCATCCTCTCCTGCTGCACTCTCACT
TGATGCTTCTTCCTGTT
>BaAK35M24
GCACGACCGGCTGGTCCAATTAAACTTCAGCGAGATGGTATTGTCACAAA
AGCGCCAGGAATACGACCGGCTGTCCAACTCAAACTTCAGCCAGATGGTT
TTGTCGTAAAAGTACCAGGAATACGTCCAATACCAGTACTAGTTACTAGG
GAATTCAGAGGTTTAAGTTTGGGGATCTGCTATTACATACCAGTGTTCTA
GGATATAGGTACACGGCAATTCCAGCTTCGCACGCATTCAGCTATTTCAG
CGAAGGGTATAACCATAGGAATGGTTCTGCTCGTGGGTGGCGCCCGTAAA
CGTCTTGCTGGCTGCGGGTGGGGGCAGCGGTTTCGAGGGCTTCTACGAGC
TCCTTGGTCCCGTGCTCGAGGTTGAACGCGCACAGGTTGTTGTAGCTGTC
GATGAAGTAGACGCAGTTTGCCTTCAGGTACGGATGGTCCTTGGCCGGAA
AACAGAACGAGCTGTAGTGGCTGACAAACAGCGCGAATTCCCCAATGTCG
CTGGTCATCTCGAAGGTAGAGGTCCCCCTGTCGAGGACCCACAGCGCAAA
CA
>bags19h13
TTGGACTGTCCTTAGAAGAAGGCACCTTGTTATGTCCACATGAACGATGA
TGACTTCTCACAGCTATGGTTACACTGATATTAGCACATTAGTAGTACAA
CATTGCCATCCTCCGTCCTAAGGGCATTCTTATTGCCACCCGCAACATTA
CACGTCATACTAGTAGATGGGAAGGCAAGAAAGTGAACAGGGCAAAAAAT
AGAGCTGCTTCTTTCAGGCTTTGCCGTTGCCGTAAGTGCTCAGATCTGCA
TGCGTGTCCTTGTAGCGCTGGGATAGGTACGCCGAGCAAGTGATTGGGGG
GAACTTTGGAGGATTCGTCTCAGATTTGCAGGTTGGCAGGCACTCGACTA
CGCAGTCGTGGCTTGGCTCCACGAAAAAGGCAATGGAATAGCGCTCTCGT
CCATCCAGGACCACTCGATGTAAAGTTGACCTGAAAAGGGAGTTACTCCA
GCGTTCGAGCATATCACCAAGATTGACAATAAAGCCGCCTTTAACAGGAG
CTACATATTCCCATACTTGAGGCTGAGCATTCCTGTCCTTGCA
>bah57c21
TTTTATATAGATGTCGTGGTAAGATCTCAACTGTTCCCTTTTCTCATTTA
AAAAAGTTTATCAAAATTGTAAGCCGAAAAGCGCAAAAATTGGCAAAAAA
GCAAGTCACTGATATTTACAGGTTACAGGATCAAATATCTTGAGCGATTA
TCATGAAGCCTGCGCTGACTTCCCGGTGCTGCGCCCTCTGAACCCAACCA
CGCTCAGCTTACTTCCCACCTTATTCACAGCATCCCCCTTCCCGCCCTCC
GGTCTGGCTCTGCTGCTCTTCCCGACCTTCGCGCCGCCCTTGCTGCTACC
AGCTCTCACCGGCTTGGCCTTTCCGGCCTCTGCAGGCCTGGCCTTCGGCG
GGTTCTTAGACGGCGAGTGCTTCCTGGACGAAGATGGCTGGCTCTTTGTC
GACGAGCGCTTTCTCGTCTAAGTTGTGTCCTTGATGGCGACCTTTGGCGG
CCTTCTCGACATTGTGACCCCCCTTTTGTTACCCTTTTGGCTAGCAACCC
TCGGAGCATCTGAACTCCTTGCCGACCTTGCAG
>BaH53P15
GACACCGGGCCTGGAATGGCTGTTTATTTTCGCCCCAATTCTCAGTACAC
CAATTGCCATCCCCACAGGCACCTCCAGCAAGGGCTATTCTGTAGTATGA
TACAAGCACTTGCACATTACGGTGCTTTTCCTCCTCTGAATGAACTAAAT
CCCAGCAGGATCATATCGTCGCTAAAAATCGGGCTCGTGTGGTCTGAATG
TAGAAATGTACTCTTACATACAATGGGCCGTTGTTACTGTACCATTCCAT
CGGTCACCAGCTCTTGCAGCCCCTTCCTTAGCCTCTCGGCGGCGAGCCTC
GTGCCTTCCTCCTTCAGTCCTCCGAAGGAAACGCGGATGTATCCGGGGCC
TCCGCTGGCGCTCCCGGGGATCACCGCGACGCCGTGCTTGGTCGCGAGCC
ATCTGACAACCTCAAAATCGTCTTTACAGTTATCTGGTAGCTTAGCCCAG
AGGTAGATGGCACCCTCCCCACCCTTGACAGCATCCTCGCCAAGGGGAGA
CATTGCCTCCACAAGCAGCTTCCGGTTTATCACGAGATCTTGCACCCTTT
CC
>BaGS20A10
CTGATGAAAAAATTGATACATTTTCAGTAAGCCATTACAAGTAAAGCCTA
CTCAGGTTTACATACAAATATTCAAGCCCAAAGTTTCAGAGAGATTGTCT
GTTCATAAAACATTTGATGCAAAACAGGATGCAGAGAAAATGGTAAGCAG
CCGAGCAGATTATGGACAATTTTGAAAATACAGAATTCTCGAGCGAGCAA
TCAGTACGAAATAAGTTTATGCGACTAAGATGGGCCATTAACTTAATATC
TACACAACCAGCTTCAGTAAGCCCAAAGTAATGGTTCTTGAAGCAAGAAA
CCAGACGATGATCTTTACAGGATCTATAACTTCAGATCTTCGATGTACAT
TTCTGAGCCTCATGAAACAGTGAACTTCGGAAATGCATCCAAGCTGTTTG
CTAGGAAGCCGCTGAGACCTAAACTGTCAGTTCCACTCAAAAGCCTGGAG
TCAAATGCCCCAAGCTCTGGCTCACCGGTGGATTCAGGCATTGGCACATC
TGGATTTGCATTATCAGTATTGCCCAAGCCTGATATCTGAGGGCTTGACT
CCT
>bast02D0808
TTTTTTTTTTTTTTTTTTTTTTTACAAAAACTAGGCATTTTTCCATCATG
GCATATTTACCAAATTATTTGCTAGCACAAAAACAAAAGCCCAAAAGGAA
GGGGAAGAAAAAAAGAAGAAGAGAAAAGCCCTCACAAATCCATCCGTATA
TCCATCACATCACGGATGAGATAATCTCAGGCTCCCGCTGCTCCACTCAA
GCCCAGAGACCGGCTTCCGCTCTCCGCGCCAAAAAATCACTTTCCGAACA
GAAAACAATCTCGTTATACCAACTTCTTAATAATTAAGCTACCGGACGTA
AGTACGATCATTAGGGGCTAACTAATTGGTGCGCGCTACTCAATTTGATC
CGTTAATCAGTAGTTGATCTGCTCGGCGTCGCCGTTCGCCGCCATGCCGT
GGTCGTCGTTGTCGTCGTCGTCCT
>bags31c04
ATCAGGTGGCCAGCTGTTAACAGATACAGTGCATGGTCCATTTTATAGTG
TCCATATGGAATTATTATTCAAATTACACTGCCACCCCAGAGCTCATGAA
AACTAAAAACAAAGCTCTAATTGTCCCACTTCAGTGGGATTCTGTTCCCA
TTTCTCAAGCTGAAATCAAATGGACAGAGAAAATCTGCTCAACTGAAAAT
CTGGTAACTGGACTTGAAATTGTACAACATGATTTCATGGGCTGATCTTC
CATTTTAAGTGGAAGAAAATTCTAAAACGACTGAATGCTATGTGCAGGCC
GAGGCATGGGTTTATCTTGCAAGAAATGCTCAAAAAGCTTCAAGGCTTGT
TGTGGACGATGAAGGGGAACCTCATGCCCTGCGCCTCGTATTGTCACCAA
CGTCAAACCTTTGTACACTTGGCACCAACCAGCAACCTCTTCCTCATCAT
ACCACGGATACCAATTAGTAACGGTCGGAAGATATAGTGCATCAATGGAG
TATCTTGTAGCAGTGAGGGGTACTACGGAATCGGCATCACCACTGAAGAC
C
>BaH32J06
GCAATAGTTTGTNGCAAAACAAGGAGCATGTGTGCAAATAAATACTCACA
GGTTGGTTTACTCTTCTACAGAACTTCGGTGGGATCACAACAACCAGAAG
CAACCTAAGCCTGTGGGACTCCATAATTCCCGCATTAACAAGGCCAGTTC
TAATTGATGTGAGAATTTTACACTAATAACATCAAACAACATACTCAGGT
GCTTCATTCATTTATCCCCTCATAGTTGCTCTACTTCCCTTCTTCGGAGC
AAATATGTCATCAACACACTCCTGCTCCCATGATTCAAGAATTTCTGATG
CTGTCGGCATCTTTTCATATGAACTACAGTTACCAAATGAGTTCATGGAA
TCAAGCACTTTGTCGATCGCAGATACTTGTGTGCCCCAATGCGCAAGATT
ACGATGTTCGTCTTCTGAATGCGGACCACGCAGTACAATGTCCCCACCCG
AGCCAGCTTTGACATCTGATACAGGGATACCAGTACTGGAATCAGAGAAT
TCATGACTACCCAATGAGTCCTTGCAAGAGAGCTCATCATGTT
>bah60o22
CCCATACGTTTTGATTGTGATCAGAGATTTACATGCTCGTATTTCTAGCA
ACAGCTATGAACATACTGCAGCTGGCAAGCCGATTCACTAATTACTATCA
CATAGCACTGGTGCTGTTACCAGTAACCTCTGCAAGAGCACCTGCCTTGT
TCAAAATGATGGAACCTGTTGGAATCCCTCAATATGATCTCCCTGCTGCA
CATCTTGGATATGAACTTGGCGGCCTCGTGGCAGTGAGTGCAAACCCTCG
AGTTCTTTGTCACGCGGATCGGGCGCCCTTCCGACAGATTCAACACCCCA
AAGGCGACGGCGAGCTTCGAGCTGTGACCGCATAGTGATTCGCCGTTTAC
TGCGTCATCAGCGCCCATCAGAGCATATCTCTTCTTCGGGTCATGGCCTT
CTTCCTGCATTCTTCTGGCAACTTCATCCAGGAACTCCGCGATCCTCGCC
CCTTGTGGATGATTCCGGTTGCCCGCGACGAAGACCTGAACCCTACCCCT
GGCCTCAATCCAGCTGCAGCCAGTTTTCTCCCGGAGCCCT
>BaH50C16
AGGCCCCTTGTTCTAGCCGCTTTTGACCTTCTCCTCTACTTGTGGGTCTG
GACTATATACAGAGGAGAGGAGATTTGCCTGCGATGGCGTCTTCTCGGGG
GTTGACTATGGAGAGGATAAGAGAATTGCCTGCGATGTCGTGGGAGGAGG
GTCGGGGGTTGGACTTTCTCGAGAGCCTGGGCCCGGACAACTCCGCCACC
GTCTTCAGCCTGCTCGACGACCCCGCCGACCTCGCCCGCGCCACCGCCGT
CTCCCGCTCATGGCGCCGATTCGTTATTGCAAATCAGTTCAGCAAGCTCC
TGTGCCTGCGGGTTTATCCGGAGGTTTCCAACTTCACCCGTGTTGAGTTG
GGCAGCTTCAGCAATGCACACCAAAATGCTGGATCAAGTGATTGTGCCGG
GTTGGAGAAGCTCGGGAGCGATCACAGGGTGTATATGCATCTTAGCCATG
GTCTTCTCTCGCCGTACAACCCCAAGGATTGCATCAATCACTGCGTAGGT
GCATCCAGCACTGATCA
>BaH57K23
TTAGATTCAGAGAATACAGAAAATATCAGAGTGCATGCTTTTGGGATACA
CCAGCCATGGATACAGGTTCAGCTGAGAAAATAACTACCAAGCAAGCAAA
TAAAGCAAGAAAAAGTATGGCAACTATTCGTACATGATAGTCACTCTAGA
TTTATAGAAGCATTTTTCAAAAGGCTCCAACTTCTGAAGGCTCGCTTACA
GAAAGTCTATCATGGTCCTTTGTTCTGAGACCCTGCAGCATTTCCGCTCC
TACTCCCGAAGGATAAACATGAGTACACAGGCATAGAATCGCCATGCGTG
CTATCGCTTGGCACCAGTATATGTTTGGCGCCAGGAGTGAGCTTCACCGG
TCCTGATCTCTTCTGCACACTGCGACAACTAGACGAAGCATTGCAATTGT
CAGGAACAGCTCTCGTCGTTTGGTTCTCTGTATTTCTGGACGGAAGGGCT
GTATCTCTTGTGCTGTTGGAAACTTCTTGAACTACCCGGCCTGGATGGCT
GAGCGTATAACTCACAGAG
>bags21g23
GCATAAACGTAACTGAAGTTGCCAATGCATAACGTCTGAACCAACAAAGC
AGTATCCCGCATGATCAGCCTAGAAACCAGCACGTCAGGATGCGGCGAAA
TGGTCGCTTCAAGTCAGATTTGCACCAAGAGTCCTTCGACCATCCGCCAT
GCTCCCGGATGATATGTGTGCATGAACTATGACTTCAAACCTTCTGCTTT
AACTGCTTATCTCTCTTTAAGAAATAGAGGTATCCCATGTCCTTGGGCAG
GTCAACAGATGCAGCCACCTTATTGTCGTTGAAGATTGTCCACCTCCCAT
CTTTGAGGATATGGGCGACATAGTGCCCACAGTGTGTAGAGGTTCCCATG
TGGCTCACAAATGCCGTCAGCTTGTATCTGCCACTTCCATCTGATATGTG
CGAGTTGTCATCTTTTACAGTGCTTGTTGAAGAATCAGCAGATACAGAGT
TAGATGCTTCAGGGTGGCTGAAAACCC
>baak43e04
TTCCATTGTGTCCTTTCATACTACAGGCATACCAGATAACAATGGNTACA
TATATACAAGCTTACACGGTACCGCATTTTCACTTGGTTTTATGGTGATG
GCATAGCATGGAGCATTTTTAATAAGCCTCCACACCAGCAGATCTGCAGT
CGACGTTGAACCACACCTCGTTGACACGGCCGATGATGCGGAATGGGCTG
TTGTACTGTGCGATCGAGTAGGCGCTCTTGCTAGGGTGGTTTGTGGAGTT
CCCCCACGGTGAGCGGCTCAAGCTCACGGCGAGTTTCTCAGCTTCCTCGA
CGACATTGTGGTCGCGTGCGTAGCCTGAGAAGCTCCTGACGGCGACGCAG
TGGCCTGGCCACCTATCTGGATGTAAGTTCAGTTCGGGGAGAGGGACAGG
AGGGGAAGCTTGGAACTCTACTGGTAAATAGAGCCGGACAAAGTAGGCCG
AAGAGTGCAGAGGCCCCGCGCCTGGGACGATGCTTGTTAGGATAGGGGTC
GTCATTCTGATCCTGGAGGAGTTGAGGTTTGCGCCCATCAGGTATTGGAA
CAACCTGTG
>kr17G1113
ATCCTTAAATAGTCATTCTTGGGCCCTTTCTGCTCGATAAACACTGTTTT
CCTCATTGCTCCAGACCAAGGAGGTTTGCATCGGACAGAGAGTTGTAGCT
ACCGCCTGCGTGTGATCCAGAAGCTAACGGAATCCAACTTTTTGTGCTAG
AATCTCTCTGAGTCAGTTGGATGCAGATTACAAGTCTGCTGTTTCAGTTG
TCTGTTCCTTAGGAACTAGGAAGTGACAAATTTAGACTGCTGTCTTGAGG
ATTTTGGGTTCATCGG
>bags19k19
AATTTATTCTAGTCTGTGATACTTGTGACATAATAAATTCAGTGATTGCA
GGGGCATAGAAATCTGTACTATCTCCTACATAAGAGATGTTGTACAAAAA
GGTTCCCGCATACAATCACTGGGAGCTCTCATAACATGTAAATTCCATTG
TCAGAACATAAGCTCTTCTAATCATGTGCTACTGGAATGGAACTAATCAT
TAACTAAGGCACAAAGAACCTCAAGATGATGAAGCTATGACCTGCAACGA
TGCATCACCAGACTCTTTCTTCTGGTCATCACCTTCATTCTGTTCTGCAG
CACCAACAGTGTCGGTGTGGGATTCAACAACCTGTGCCTCCTCAACACTC
ATTTCTTGAGATGATTCAACATTTTCTGCTCCACTCTTGCGACCCAGTAC
TGCATCAATAGCTGCTCGACTTGCTCTGGCAGCAGATTCCTCCTTGGCCT
TAGCCTCAGCCTTCTTCTTCTCCTCTTCTTCTTTAGCAAGAGCCTCTGCT
CTAGCCTTCTCTTCAGCTGCACGTGCTGCCGCCTCTGCTTTCT
>baak38b13
TTTAAGTTGTTATTATGAGGCAATTTATTCAGAATCACAACATCGATCTT
CCCAAAATTTCATTCCGATAAGATACATTTGCTTAACTTGTGCATATCAT
ATCAATGTGGCAAACTGCATATACCAGAATACGTATGTATTACTATTTGC
TTTAATCAGTCGAGCAGGTCGTCTGAGGTGCAGTACTGACCGCCGGCGAG
CGCCCGGTAGTAGCGGTCCCTGCAGTAAACCGGGCGTCCATTGGCGGCCT
CCGCAGCAGCCGCAGCGAGGTCGTCGTCTTGCCTCACCTCAGCAGGCAGC
TTCAGGAGCTCCTCTCTCCTCATGATCGGCTTAGAGGAGGCGGTAGAGGG
GGCTCCATTGAAGGAGTGGACGAATTCCTCGACGGGGACGGCGAAGGCGA
AGAGTACGACCGCCCCGACGAGCAGCGCACCTGTGCCCACCAGTGTCTGT
TTGAGCAGGTTGATCACCGGCTTTACCTTGTAAGATCCCAATAACCTGTC
GCGAGCCAGCACCTCTGCTGGCTTGACCCACATTTGGCCATCGTACCATC
CGG
>baak1d12
TTTAGGTCGTCCATGAAGGTCCCACTTGATATGTTTGCAACTACAGTAGC
TTGCTTGCATGCATTCTCTTGTTCGACAGGGACCAAATTCTCCTTACAAT
ATCCAGTGCATGAAATAAACATCAGCTGCAACTATGTTCTACTCATTTTC
GTCAGCAAATTTGGCATGCCTCAGAAATTTGAACCATTTCCAGTTTGCAT
AAAGCATCGCTTCATTATCAAACGGAATAGTCCCCCCTGGAAGGTCATAA
TCTAATTTAGTGTTCCGAGAGACAACTGGAAGTTGCTCCCGGTACCTCTT
TGACATTTCCTCAGCTTCTGAAAACACCTTCTCTTTATCTGACAGAAATA
AACCAGGAGCACTTTCCAGGTCTGCTATGCTGAGTGCAATTTTGTCAGAA
ACATTTGACTTGATCACCAGAACTTTCAGCTCATCATCTACTTTTAGGAT
GTCACTTACTGACAAGACACGGCCTTGACTAATGTTGGAGATGTG
>BaH28M14
AGTTTAAACTCAATTTCACTTATCTGTTTCACTCATACAAAGAATGAGTG
CAACAAATGAAAGGCGCCACATGTAGCTTGTGCAGTAACAACAAGTACTG
CAACAAGCCATACAACCATCGATGCTGTCTATAGTCCCACTCGCTGAGCA
GATCAGCCAGGTTGGTGCGATGTATCTAAAATGCCTCCATGTATCTTCTG
CGAGAATTTGTCCAGAAAAACACTAACCCTTGAACGATCCAAACTGGGAA
TTACCGGAGCAAGTGAACCTCATAAGAAAGCCATGTTGCACCATCTATCA
TCGTACATTGTCCTCTGCAAACATGTTTCTACTCTGCAAGAT
>BaH48I15
TACATGCCGTATATAGTNCTTTTAGTGAAACGTCTAAAAAGACTTATATT
TAGAAAGGGAGGGAGTAGATTACAACCGAGATCCTGCAAGCAGGATGCCT
CTAGCTAGCACAACCGGATTATTGATCATCATACAGACATCCATAACTTA
AGAAACTTTACAGAACCAAATATCAGCAGCTAATAATATAATTAAGCGCA
ACCACGACGTTATTATTTTATACAGTAATAAAATACAAAAGGAACGCAGC
GCACGAACTTAGCAAGAGCTACATGCATGTAGTAGAAGCAGAAACCCGAC
TTCTACTTCATGAACCCCTGAGCCATCTTCATGAAGCCGCCGCCGCCGCT
CTCCTTCTCCTCCCCGTCACCCTTCTTCCCTGACAGCGATGCAGCCCCCT
TCATGACGTCGTCGAGACCGAACCCGTCGGACGATTTCTCTTCCTCCACG
GCGGGTGCAGGTGCAGGCGCAGGCGCTGGCTCCTTGGGTGCATCCGGCTT
CGGTGCGTCAGCGGCAGCAGGTGCATCAGTCTTCTCTGCACCGCCGGAGC
>basd27h23
GGGAAGTGGCAAGCAACAGTTCAGATTCAGAAATAACAGGGACCACTAAG
CCATACAAACCGTGGCCAGGGATGCCACCACTCATTAGCGTGCAGAATGC
CCACAGCCACAGCCCACAAGCAAAGCCACACGCCAAAACTACAGATTCCA
TGACGGCAAGAAAGACCGCGCGTATCGATCTTAAGGGCATAAGATACTGC
GTCAAGATTGAATACTGCATTCTGTTGAAACACACGGAGCTCACTCCGTT
TGAGCCACCTCAGGCAAGGAGATCGAGCAACAGCAATGGTAGTATCCACC
CTCGTCGAACTTGAACCTCTGTGACAGGTGCACCGCCGGTACTGGGTACT
CGCCCCAATCCTGTTCCCCGTATTGCCTGAATATACTCCGAGCATCGAAA
TAATCGTTTCTTCCGTTCGATTTCTTGCTCTTCCTGTGGCGCACATTCAT
TATGGTTGCATGCAACCTCAATTCTTGTCTGGCATCCCTTTCAAGAACTA
GGCCTGACTTGACGAAGGCTTCAGTTATTACCTTGCAAGCTCGAACAAGG
CG
>bast04B0804
TTTTTTTTTTTTTTTTTTAAGTTGAATCCTCATACTCATCTCAAATATAA
AAAGGATATGAGGGGTCATCGATCCGTTCGGTCAGTCCACCGCGTATAAC
ACGACCCCAACCCCAGACCATCTTTTTTTCCTCTTCTTCTTTACCAATCA
CATGTAAGTGATCTAACATATGAAAAAAACCAAAAAATACGAATGACTAA
ATAGAAAACATGAGTGACCAAACACGTTATATAGGGGGGGCATATTTGCT
ATGTCCGGCCGATGCTATGCTATAAGGACAGGAGACGACCGATCATAACG
CAAAGACTACAGTAGTACGAAACTATTAGGGCCCACTTCTGTTCCCATTA
CAGTTTACACCAGGCCTCTTCTCAGCCTGTTATCCCGGCCAACTACTCGA
GCGCGCCACGTTGGCGAGCGCCGGCCGACAG
>bah45f13
AGGCCCTAAAGATTTGAATTACACTTGTANGTCAATACAGAGGTTGGGAT
CCAATGAATTTTGGGCAAAAAACTATGAAAAAATAGCCAGCCGTAATACT
AAGTTGTTGTTACTTGGAAAACTAGGCTATTGATATGAAAAAGTAGGGCA
TATGTCTCTTCCTTCAGATACAAATCAAACTTACATACTGCTGTCGTAAA
CAAGAGATATTTATATTTTACCTTGCAGAGACTTCTCGAAGTTCACCAGC
TGGGACATAAAGCCCGCATTGGGTGCTATTTGAGGTCGTTTGCTTCTAAC
TAGTGACATGGCACTTTGCAGGTTCATCTGATGCTTCTTCATAAGATATG
CAAGAACAACTGTGACACTCCGCGACCGACCTGCAAAGCAGTGAACCAAC
ACATTGCCACCAGTGCAGATACCCTCATCTATGAAAGTAAAGCATTCACT
GAAATGCTTTCCCAAA
>BaAL8J18
GTGAACGTCTAAAAAGACTTATATTTAGNAAAGGGAGGGAGTAGATTACA
ATCCNGTATCCTGCATGCAGGATGCGCTCTAGCTAGCACAACCGGATTAT
TGATCATCATACAGACATCCATAACTTAAGAAACTTTACAGAACCAAATA
TCAGCAGCTAATAATATAGTTAAGCGCAACCACGACGTTATTATTTTATA
CAGTAATAAAATACAAAAAAGGAACGCAGCGCACGAACTTAGCAAGAGCT
ACATGCATGTAGTAGAAGCAGAAACCCGACTTCTACTTCATGAACCCCTG
AGCCATCTTCATGAAGCCGCCGCCG
>BaGS9D01
CAGCAAGTGAATAAAAGGAACTAACGTTCAAAACTGTNTCAATTTCGGCA
CAACAAAAGTGTCATATTACAACAACTTCAGTTCTTAACTGTACCCCCAG
GACTTCCTGCACCACGTGCTAAATATGTACATCATCGACAACACGCGCAT
CTTGCAACGTTACACATATTCTTACAAGAAAAAAAATTGGTGCTTCAGTC
GAACACAGTAAAGCTGCTAATGCTATCTAGCAACACGACTAGCTTAACAA
CATGTAAAAACTGACCTCCTGGAACAACTTGTACATACCCATTGAAAAAA
AAAAGTTAAAAATGTTGATCTGGGTATCAACCGGAGCTTCCACAAGAACT
ACCAATGTGGGCCGCGACATCGCTAACCAATAGCCTGATAACATGGGTAC
CAGAATGCCGGGAGATTTCTATGCATTCTTCCAAGTCCGCATTGCAAGCC
AACTTCACCCACTCGTGATCATCGTCAAGGTACTTGATATCAAACATGCC
AGCATCCATCCTCAGCCTTTTGGCAACCTCATCTTTCAATGCCA
>baal12d12
TAATGCAGCAGGTTCTACCACATGGCAGGCACCAAGCATATATAAAACCA
CAAAGTGGGGTAGACATATAACGTGGCGAAATTTCATCTTCCAGAAACGG
CAAGTGCTAAACTACAACCAATTCATCTACAGTTATACCACCACCCCAGA
GTGCCCCCATAACGTGTGGGTTGTGATTTACACACCCTTTTTCTTCCGAG
TTACAGTACTCCATAAGTAGGTGAATTTGGCAATGGTCAGGACTGGCCCA
AGAACCCTAGCTGGTTGACGCGATCTCATCCGCAGCTGGCGTGTCTCCCT
TCAGTTCCAGTGCTTGAGCTCTGTTCTTAACCAGCTCCTTTGCGAGAAGT
TCGGTGTGTGCATCGAGAGACTTCTTGAAACCGGCAAAGCACTTGTCGCA
GGCGTACTTGGCGCTATCCCTGACCGATGATCCGACGACAATGCCCGACG
CGTATGCGCTGCATGCGTCCAGGATGGCTCGCTCCCGCTCGTGGAAATGG
TGCACGACAAGGGTCTCAAAATGCTTAGGAGGCTTACGAAGTGAATACAG
>baal4i06
ATATCCTTNACAAATTGGACATGGTCCAGTCTATAGTACTAGTAACATTT
GGGCACATAGCAAGGTGGCTATTCGATGAATTACAAACCCGCAGTCCTTT
GAAATTACAACGTCTCTTTTCTTCTTATCTATGGACGCAACGCAACAGAC
ACAAGCATACATCCCTTCCCGGCGGTCCACAGACAACGAAAGCAAGCTGC
TTCTTCAGACGACGAGGCCCCTTCCTTCGCGACCAGAACAGGAGGTTCCA
CGCTCTTGATCAGTTGATATTCATGTCCTCCGACCCAGCGCCATCTCCAT
CCTCGTTTTCTGATGAGCTGTAGATGGAGCTCCTTGAACGTTGTTGCTGT
TGTCGCGTGGGCTGCAACTTTGGCCTGAGTGCCTCGAGCGGTCCTTTGGG
TTTTGCAACACCTTGCTGTCCAGACTTTCCGAGAGCCCAATCAGCAGAAT
CAAAATAGGCCCGCTCATGGTCCTTTGAGATGAGCGGTGGCTTTTTAGGA
ATTAGTCCTCCAAACTTCTTTTTGATTACTTGTTCCTGTTGCT
>BaGS15C17
TCTATTATGATTTAATTACTAATCTAAGTGAATGGAACAGAAAGTAAACC
ACAAAAAACACTGTTTAACCCCGTAACAACCGAAGGATATTTTGCCATTT
CTGTGATTTCAGAGGCTAATGAAGTAGTATGTGTTCGTTCCTGAGTGTCA
CATGTAAGGTGGGATGTATGCCTGGAAAATTACATCAATGAATCGACTCG
ACATGGAGAACTGCATGCTCATTTCTGACTAATACAAGAAGAGACACCAT
TTCCCTATACAGTTATCGTAAAGAAATAAAGTTTCAGCAAAACAGCCAAC
CCCAACTGCAACAAGAATATCCCTGCAACGATCAGAAACCACCGCTCCCC
GGAGTTTAAGATGTGGGCACGGAGATTGACAGCAACGAAGGTAGCAGACA
TAAACCCAGCGACACCAGCAATAACCCATCTGAATATTTCTATTGGCACA
ATTGACAGAAGCGATGCTGGAATGAAGATGAATAAAGAGTACCCATACAG
GCACCACAATTGCACGAGTCCAGCAGGTGCTGAGAAGTACTTAAGAATGA
CA
>baak1k08
ATAAAAACTGGCAACAGATGGAGTAAAAGTGAAGCAACCATCAGGTAGTT
CAATCGTTACACAAGTTATAGCAGTAGCAAAACAAGCTGCTAGGATAATA
GTTTTGGTGTTTCCATACCCTCTCATAAAGAGTAAACAGCCACAACTTGA
TAACACAAAGTTTTAACCAGGTTGCACTGCCGCAATCTTGGCAGCAAATT
ACTGTGGGTATGCGTAGCCTCACAAAAATGGAAAATCCCCAGGCAAAATG
GTGTTGCGTTGCCGCTGCCACTAAGCTTACACGGTCAAGAGCTTGATGAC
AGATGCATTCCCGATGCGGTGAAGGGCCACAATGGACTCACCAGCGTTGC
AAAGCCCCGTCTCCTTGGCGCTCTTCACGGCAAACCTCAGTGCCTCTTCC
GTGGCTTCGCTGTCAAACGCCTTCGCAGTGCCAGCACTCAGCATTGGGAT
CACGCCCCTCACGATAAGGCTTTGCCTGGCAGGCCCCTCGTCGCTGCAGA
TCCAATCAAACTCGACTGTCTTGAGCTCAGGAACCACGACAGACAG
>bags9b03
AACCTGCAACTCCACTTCATTCCTGAAGAACCGACATACCAAATCATTCA
AGAAATTGTCACCTAAATGCCTCGCAGAGTTGCAGAAGCTCAACTCAGGC
TATACAGTAGCAAAATAGTGCACACCATACTAAAGATGCAACCCCTACAT
AGTAGCCTGATAGAAAAAAACCCAGACTCCTCAAGTTCGACGATTATACT
CCTCTTACAATCGCTGTGATATTTGATACCCAGGACCAGTTGCTTTCTTG
AAATCTTCAGCTTATTGGACCCACCACAACCATGACCTTACCCCCACACA
CCGACTACACCAAATGGTGACAACTCCAGAGACAAGGGAATTGCCACCAT
TGGTCAAATCTGTATTCAGCCCAAGTTCAGATCAGGGTTGCCACCTTGGC
CAAAGTCAAAGGCAACACCTGTGGGAGCTTCCATAGTTGTCCCCATCGCA
TCATCTTCCTCCTCCATCCAGTAAGCCTCAAGAATCTTCACAGCCTTCTC
ATAGATTTCATTGTTATCATGGCTCTGCAGGTTCTCAATCTTTTCCAGGC
CTTC
>baet42G1214
TTTTTTTTTTTTTTTGCGGGGAACGTTCAACCACCTAACCTAGCCTTCCG
TATGGCAACGATTTGCTCCTGGGATCGGGACACATATCCTTCCTCTTGGT
GCGTGCTACGCAGTGGGCACGAGCGGAGGAGGAGAAGCGGTCGCGTCGTT
AACTGCCTTGGTCATGGCCTCATGGAACAATGCCTGGTTCCAGTCGTCGT
CCATGATCCGGAGCTTGATGCTGGCGATGGCCTTGAGCAGCACCTGCGGG
GAGTAAGTGTCGGCGTCGACGGACATGACGCTGACCTGCTCCATCCACCG
GAGGCACTCCAGGATGCGGAGCACCAGCTCCACCACGTCGCACTCCACCA
TCACCATCACCGTCAGGTTCACAACCTC
>bah18d12
CACAGGAATTTGTACTGAACAACAAACAGCGAGAAAATGGAGCATCCATA
ACTCGAATCAGATCAGCCCGCATGAATCAGCTCTGTGACCCTGTTATCGC
ATCTTGTTGCTGCCAACAATAGAGAGAATCCTTATCCCCTCCCCGCCCAC
GGCAAGGACGCGAGCAAGCAAGCACAAATCAGCCAATGAACAATTCAAAA
GAATTGCGGACGAACACTCTAATTCAAACACAAAGAACCATGCTCCAAAT
CCCTCGCCGATGATGCTGCATAGGCGACCACCACCGCACAATACTTGTGC
ACTCTCCCACCTTGCCCAAGCGACACCTTCAAGAAGGAGACGTCGGACGC
TGCGTCATCCCGTCTAGTCTCAGGAAGACAAGGGATTTCTCCTAGGAAAG
GAGTGGGAGGGAGAGTGCATGAACCTCGACGACGCCTCAGAGGGAGAG
>BaSD14G02
GCATAAAAGATTATTAAATTACTTTGTATATTATTTCATTTAGTAACACA
TCACATGAATTACAATACATCATCCATCGACTCCTCTACACATAAAGATT
CAAGGCCCAACAAGTACACAACAAAATAGTTCTAAAGTACAGGTGCACAG
CAAAAGGGCCCGACAAGTGCATAACCACACATCAACATAGTTTGACAAAA
ATTGGATGAGAAGCACAAGTTTTTGTTGATCACATATAACATCAATGATA
AACGAAGCTTCTTGTTCCCTCCTCCTGTCCTGTCCTCTACTTCTTCTGGG
TGCTTTAGAACATCCTTACTCGACTTTGCATGTGAAACCACCAACTGAGC
TGGATCCTTTATAGCTGGAAATGTACACTCCATGTTTCCATCTCTGCTCT
TTTGTTCGATTTCATCCCCTTAGGAGTGTAGCTGCTGTTGGTGCAGGGCA
CATACATGAGCATGTCACAGCTTCATGCCAGACTACTTTTTAGGATCCCA
CGACGAAGAAGAACGCC
>bags22b22
GTGCTCACGAACTCTTAAAGTGTTAATTTAACAGAAATTTTTCAAACTGC
ACAACACAAATTCTTGCATGATTGAATCGGTCAGGTCCATCACACCCGAT
GGACACTCGGTAGCAAAAGTAAAAGTTCTCTGCAGCCATCTCTTATTTGA
TGATGCTCCATAAGACATGCACTGGACAAATCTGAAAAAAGTTTTGTTTC
CACGAAAAAACCTAAGGCGAAAACTACCACCTGCTTGATGGCCAAATGTA
TATTCATAAACAAGGATGCCGTGGAGCAGTCTGGTGCTTAGAACGCGTAA
GCGAAATCATATGCCTCACAAATTTCTTATTTTCAGAACCACGAGGCATC
CTTAGTGGTGATGACCGTCATCATCATCATCATGCCCATCTGGATTTCCA
CCATCACCAATGACCTTAAGCACAAAGTATTGTGAGCAGACTGGGCATTC
ATGCGGCTCATCTTTTTTCAACCAGAACCATACGAGATCATGCTCATCCT
CTCCTTCATCACCAGGGCAACCTACTATTCTCTTGTCAAAATAGGACTCA
>bah13f10
ACGGATTTATATAAACACACAAATTTTGTTACATTTACATTCTAGTCCGG
CTCTAGAGGTATAACTAATACCTAATCTAAATTGTCACTGACACCCGTTC
ACCGTGTCCGGCCATGAACTCCGAAAGATGAAGCTTCGCCTTGACACTCT
CCAGCTCGACCACCGTAACCTCCTCCTCCGGAGACCTGGCAACCACAGGT
GTCCACCCTCACATTGCCGCCAAGCGATTAATCAACCGACTTTGTTCAGC
CCACCAAACTTGGCATCGACGGGAGGGGAGGAGCGGTGGCCTTCCTGGGT
GAGAGTGTTGACAACCTCCCGTGCACTACTCTTTGTCACTGTCGGCGGCA
CCGCGAACGTGTCAGCTTCGTTGGGCACGACTTTGGTGTTGTCGTTCTCC
TCGTTATCGGTCTCGCCAAACGAGGACACACCCTCCTCCTCTGTCGCCCG
TTACCGGTAGGACTCCAGGAGTGCCACTTGCTCCACCCTGCCGACAACGA
GCTACTCCTCCGCCTGCACGTGCTCCTGGAGGAGGTGGTGG
>bags33j15
TATGCTATCTGAACTTGTATTTAGTTGCTATGTATATGTGCTTGCGCAAC
TGGTGGTGTTTCTGTCTGCAATGTACTATCTATAAACACATGGGAATGAC
ACACAGGCAAGCAAAAGGTGTTGAGCTGACAACTCCAACATCACATGTAT
GAAGGATTGAGATTCGGTCAACATGGAGCTTGATTTTTTAACAATTTGCA
GCAATCAGTACTCATCCAAGTAGTTGTACAGCGACTCGTCGTTCCTCCAC
CGGCGCCTCGTGAGCAACGACTTGAGGAAGCCCCGGCCTTTGCTCGGTCT
TTTCTCCCGCTCTTTCTGGTTTTCATAGTCCGACTGCACCTGCATCGAGG
TTTGTCTAAAATGCTTTGGATCCAGAGGTGGTCTTCTTGCGACCGTAGCA
GATCGCGCGAGGGGGTTGGGAGGAGTTGGTATTGGCGAACCTGCTCTTGT
TTCTTTTGGATTCAAGTTCATGACTTGGGGTGACGGTGATTTAGCTCGTG
CTTTTCGAGAAGGCGACATGGACCGTGATCGATGGTGT
>BaAL12H04
TACCTATAATAGCCTTACGGTCTCTTATCTGCAGGATGATAGGTATGGCT
TCGTCCCACAGCAACACTGTAAGAGTGTTACTGTGACCTTTTGTGCTTCT
AGTGGTGAACAGAACAGGAGATCCATATACTACAATTGCTACCACAAAAG
GGAAACTGCAAAAAAGATTAACAAAGAGCCCTAAAGCATGATGCTCAAGT
GAGCAAAGTCTCAGCAGAAAGAGAGAGGAGAATAGATTGTAATTGCATCT
CGGAAGATATCACACTTAAATGACATTCCTTTTGGTCGACTTGGAGGACG
GAGTTGGAGGTACTGACTCCGATACTAATGGAAGCTTTTCCTCTGACGGA
CCGTTCCAGCAGATGTCCTTGAGAGAAGGCCGTAGGCCCTTTTTGCAGAA
CCGTTCGTACTCCAATGTGTCTCCTGCCGACTTCTTCACCTCAACAACAT
AGAAGGATGGAGTCACTTCAAAGATCTCCGCATCAATCGCAAGCTGCCCC
TTTCTCCCTTCTTTGGATCCCTGCAGCGTCACAAGTCCGTCCTGCTTCTT
CACCTTGAAG
>BaGS16I18
TTACATTGCACAAACTAGATGGTTGTATCTTACAGCGAGACATGGTGGTA
AAGTTACACTGTCGGCTGTTCCTTCCACCCTTACATAAAACAATTAGACA
GGCACATAGCTTCAAGAGTACAATACAAGGTTAGCAGCCTAGAATGATGG
TGACATCAGACGGCGCCTATCTCCTCTTTGCTATTCCCAAGCTGTTGTCA
GAAACTACCTCGTACTACACCAGAACCTAGGTCACCTATCCATAATTACA
TACAGGACATGTAAGTACAGATAGATACAGGAGAGATACATAGATTAGAA
CGGCGGTTAAATCTATGTCAGACTCCACCAAAAAGAGACGAGGCGAGGCT
TTGACTTAGTCAGAATCGCTGTCATGCTCCAGGAAGCGGTATTCTCTTGG
CCCGCCTAGTCGTAGTACTATAGTTCCGGAGTTTCCTTCGTGCCACTCGA
TGCCTTCCTTCTCCACAAGCTCGATAACCGATCGTTTTATCTTTCCTTTC
CCTGTACCTTCAACACCACAACCAGTAATTACTCTAAGGAGG
>bast61D0707
TTTTTTTTTTTTTTTTTTTTTTGCAAGGCCGACTGAGACTTGATTAAATT
TCGATTGAGTTTTAAAAAACCCGGTTTACAGAAGAGATTACTCAATCAAT
TACCCTGACTGCCAAAGCTACACAACACACGCCGAAGTTTTCCTTTTCGG
TTCAACACACAATACCCTGTTCTTATTAAACTGTACTGTATTCTATATAC
TACAGAGAACATGCTTTGATTTATGCTCGAACGCGGAAGGCAACGGCATG
TTTTGTGTACGTATGCACAGATACATGGATGAAGGTTCGGAGCTCCATCA
GTGGCAGATGGGGCACATCATCAAGCCGTTCTCGT
>bah11k22
TTTATTACTGCACATCTGAGCTCTCTCATCTGATGGAAACAACGGGTCTT
ACATCTCAATGTAGCTGTTCGACCTCACAAGGGAACACTTTAGCAGATAA
CTGAAAAACAAAAAACAAATAACGAAGAAGCGATTCGTCCATGTCATCTC
CGGGGCAATGCAGCACCGGAAACCATCAGACCATATTCACAGCAGTCACC
TCATCACGCAGCCTTCGCCCTTTTCTCTTCCTCGATCTTAGCTTTGATGT
ACGAGTAGATGGCAACACCAGCTATTGCAACGCAAGTTCCGATTCCAGTC
TGTGTGGTAATTTTGTTGCCAAAAATGATGATAGAGAAACCAATGACGAA
AACCCTTTTCAACACATTGCCAACAGCATGTGTCAGAGGGGCCACCCGCT
CCAAAGTGTTTGTAGCAATCTGATTATAGAGATGGTAGAACAATCCCACC
AGGAAAAGATCTGATACAAATTTTGTCAGACCTACTTTTGCAATTGCATC
GTTTAATCCATACTGCATTAGTTGTGGTCCTTCAATAATA
>baak32p21
TAAACCTACTTCCTATGNAGGGAGAATNNCTTGCTATTTTANNGCTTATC
ATGCCTTACAAAGTTATGCACAGATTACGATAGTTTCTTAACCAAGGCAA
AATCCCCATCAGGAGAACACACGTACATAGAATGCAACCGAAAGCACGAG
CTGTGCCAATGATGTACAGAATAGAGCTAAATCTCCACGACAGGGCAAGA
ACCCCTCCTACTTCCCGTCTTTCTCTGGTCAGTTTACCAGCATTTCCAAA
GCAACCTCCTCAATGAGCAAGGACAGAACGCCCTCCCCGGCGTCCCTTAC
CCAGCACTCCGTTTCGTCCATGCAGATCCAGTCCTGCCACCCCATGTCCC
ACGCGCTGTTGATCGACGGGTCCACGCATCCGAGATCCCTCTCCAGCTTC
ATGGACATGCTGTCTTTGGTGCCACTGCCATGGTCGTCTTTGTCGTCGGT
GTAGCTCTTCAGCTTCCGTGTCCCGTCGCTGATATCGCCTAGCAATGCCT
CCAGGGAGAAGTACGGTGTTGCTCCGCATTTCTGGGTCCTGAATCCAGTG
TAATACAGG
>bah63l21
TTTATTTGCCTATGGTCTACTGCGTCTGAGATCAAAATACTGGTGTAGTT
AATTAACTTCACAATAAAATCAAGAATGTAACTCAGCTACCACTCGTCAA
GTCTTCAAATGATTTTTCTGGAATAAATTTTCAAATGATAAAAAATATCA
TCTGTGTTTATGTCTTTGCAAACCCCATATAGCCAAGGGCGCTTGATACT
AGTATGAGCAATGCAGCATAGATAACAGGGACACAAAATATACTCCTATC
GCTAAACAACAGGATAGCACCTTAAGTCCAAATTATATACAGACACGTTG
GCTTCCGTTAGTTTGGAAAAAACTGTGCCTCTACAAGATGGAAGATTCTT
TCTTTGCCTCCAAATGTGTACTGATGGAAATGGTGAGACCCCAGCCGACC
TTGGTATACTAGCCAAAAGAGCAAAAGGCAAAACGAGTACTCTTACCATT
AATGCAACAGTGCACCGTCACAGTTAAGTTAGTGCGGGGCTGGATTGGGT
GTTCGGAACTGATAGAAATGAGGTGCAGCTTCAGTAAG
>BaGS38D03
GCTACAAAAGGAAGACACATTACTATGTCGGCCGAATCTACAGGTACGGA
GTAGTATGTTCGGCTCCAAGATTTCATGGAGAAGTCATGCATCAGGATCA
GATCTATACTAATAGTAGGAGTACTACACAACGGGTTTACTGTTTGCTCC
TCTTGTTTGGGGAGAGCATAAGCCGGCTAAAATGGTAATCTCGCTTGAAT
AGGCAGATGCGGGATAAGCTGTAGAAGCATCTGTTGACATAGAATTCTCG
GCGTCACAGTGAAGGATGTCGAGCTTCACCCGGTCACCATATCTTGTTCT
TGACCCAAAAGAGCATCAGTACTATCCCAATCACAATGGCCACAGGGGCA
TACTTCCGAATTAAGGCCTGGCGATTGAGATCCTTTGCCTTGTCTGCATA
CATTCTCGTATCAGAGGTCAACCTACTAGACATTTGACTCACCTGATCTA
GTTTTTCACCCACACCAAGAACTTCTTGAACATTGCGAGTCATAATCTGG
TGCACCTCGTAGAGCTCATCATTCAACTTGGCAAGGTTCCTTTGGGTTCT
GG
>BaSD23A04
TAGTGTGTCGCAAAGGTAAAAACCATCCCTTGGTGTTTTTATCTGTGCCC
TTGGTAGATCCTTACACAGATGTACTACGGCCACAAGTACATAGGTGTTA
ACTACAGACAACTGCAATGCACCGCAAAACAGCAACGTTTTAGTATACAG
GCTATGATACATATACCACGACATCAACGATAAGGGCGAGGCGAACAGAT
TATCTTGACCAAACAGCTTATTAACAATTGATGAAAGTGTGACTTACTGC
AGTTTCTCAGTTTTTCCTCGACGAAGCTAAGATGATAACTCCATTTGCGC
ATGGAAAGTATGTTGTACATTCACTGTAAACATGTTTACGGTATGCTTCT
GTAGTTCCAGTAAATGCACACACAGTTCTTACGAGCGCAGGCATGATGTA
CACAGAGTTTTGGTTATCCACACAGTTTGCACTTTGCACTGCACACAGCA
CCAACTCAGTTTGTTATCACATGAAAACAAACTCCTTCGCTATACCGACC
GCTTTCTCTCGACCAAATAGCTTCTCAACAATAGCCAGGGCGAAC
>BaSD14C15
AAAAGCACAGTTATTTCAGTACCAAAAAATAGNCNNNCCGTTCCACAAGT
TGATNAGTCTTGCCACCAGTTACAACGGACGTTTTGCACTTCCATACCAC
AGATGCACAGGTATGGGCTTACTCCATTACCAACTGTAGCTCGCAAAACT
AGGATAAGTACTTAAAAGCTAACCTGCCACGCAAACAGCTTACAAATACG
GAAACAGAATGAAGACACACATAATCCGACCAACATTGATTTGCAAGTCT
GCAGCCATGTTAACACTTACGACCAGGATTTACAACATGGATGATCTGGT
TTCATTAATACTCCCACTTCTTGAGCTCCATTCCATCAGGAGGGCTTCCT
TCAACCGTCTTTTTCCCGACATCTTTCCAGTTGGTTGAGAGAACGGTTCC
ATTAGACTCCACAAAGGACTTCATCATTGCTCTACGCATATCTTCATCAG
CATCACTGTAAATTTCACGGAAAAACTTGTTCAATGCAGCATCACCGTCA
AGTTTCTCATCCTTCTCCTGTTTTTTCACTTCAGCCTCAAGCTTATCCCA
GTCCTTTTTGGATTTT
>bast63C0105
TTTTTTTTTTTTTTTTTTTTTACCTGAAAAATAGAAATAGACAAATTGGG
TGGTGGTGACTCCATAGTATTATGAATCACACTCACAAATATTGTACACG
GCCAAACAATCAAACTGCAACAAATGGGACCCCGGTCCTCTGTGAACAAA
TCAAGCACTCTACGGAGCGGTCGACCTACTAATTTGTCACTCCTTGGAAG
CTTCAGCACTGACGTATGCCAGGAACTCCAGGAGACGCCGGTTGTAGACG
CAGGGCCTCTCCAGGTGCACGAGATGCCCGGCCTTGTCTATGCTCTGCAA
CATCGTCTCCTCGCCGAGCTGCTCTTTCATTGTCTTGGCAAGCTCTATGT
TGAAAATGTTG
>bast23C1105
CATGTGGCCTTTTTTTTTTTTTTTTGAGGCCAGTACAACTGAAACACTAT
AAAAGTATAACCCATGGCTTATGTGGCAATACAGCAGGGAAGTTTACATT
TACTCCATAAGATGCAATGACATTGATAAATATACCAGCTGGAAATTGGA
CAACAACTACACTAGATGTTTTCCAAATGATCAAAGGATGTTTATAACAT
GATACAGGATTGTATAAAATACATGCAGTAAATATGAATTAAATCATTGC
CCCTCCACGCCTAAGAAATGCCAACTTGGTCGCTTTGACACACTGGATCT
GTCTTTCTCTCTTTTCACGCTGGCACTCACCGCACCAGCTAGAAAAATCC
ATCTGGTATTTCTTCATCTCCCTGAACACGGAGCTTCTGCACCACAAAAG
CAGATTCATTCTGAGCCCTGATGAT
>bags23b01
TGTAGTGCACTGCAAATTTAATTAAATTACACAAACAACCTGGAATTTTC
TTACTAAGAAGCTCGNTCGCCAGTGGAAAGCACATCACCCACCAATAACT
CGTTGCCGTGGATGAACTGCACCGGAAAGCTAACCGAGCTACATGCAAGG
TAAAGATGTACTGCATGCCCGGCTAGATCTCATGGGAGATCCACCTCAAG
CATCATGAGCCACCTCAAAGGAACTCTACTGAATTGTAACCCGGTTAATA
ATTTTTATACAAACAAGCACCTCCAAATTTACACATATCACTCTTTAACA
CAAGCAGTACACACAAGAGACACCGAGACCTGCATCCAGAAACCAACCAA
ACTTGATCCACGATCGAGTCAAACTCAAGTGAGGAACCTATCTGCATTAA
ATTTACAATTGCTTCCTTTTACTGCATGTGACAACATTCTGAACTGCACG
CCATCAGCACGTGACCAACTGTGTGAATTGCACGAAGGCGTCAACTGCAC
AGCAATGTGCGAACCGCATCCCGCGTGTTGACGCAGTGGAAGTTTGG
>bags29c09
GTGTAGTAATAATATTAATTAAAATCTTTATCTACATATATCAAATATGT
CATAGTATTTATTTGAATTGTTGTCTTATTTGATATGTGGATGTTACTTC
AAAAATTCACAACAAATTTCTGCAACAACGCGTTGGGCGTCATCTAGTGT
GCACCAAAACTGAGCACACAACTACGAAGTCAGGAGCCACAATAAAATGG
TCGCCGGCAAGTACTCGCACATGCGTTTCTTACATACACATAAGCTAGCT
AGCGATTAAACGGATGAAGCGGCCTACCAAATCGAGGATACTGACCTCCC
TGCCCCTGGAAGGCCATCATCTGCGGCCCGGCACCAGGAGGAAACTGCTG
GTTGCCATATACCGGAAACTGCGGCATTGATTGCATATGACCTTGAGGAA
ATGGCGGGCCTCTGTAACCTGGACCTTGCATCATTTGAGGACCTGGAGGT
AGCTGCTGCCTTCCATGGCCAGGGAATGACATCGCTTGATGATTGGGCAT
CTGTTGATTTCCTTGGACTGAATGCTGTGCCATTTGAGCTTGATTTGAGC
CTTGCTGGA
>bags6b06
TAAACTTGGNATTGAAGTTCAAGTTGACATTATCCACGTACAGAACACAA
GTTATAACATGCTCTGCAAAGTGTAAATGTTCACCTGACGAAAGCCACAA
TAAATTACACGACGAAGTACATTACACAGATGCAGTTCCATGCTCAACGC
CTCAACTTTGATCAGTGAGAGAGCACTGGTACCTCAGCTTTTTAGATATT
TATGCAGCTATGTGCCACAAGGCAACCAAATGATGGGGAAACACACACAA
AGATAGCGAGCTCTATGATATATGTCAAACATCGAGCTTCCCCTAAAACA
GATTTTGCGCAGCATGTTTTCCCTTTTACAGGCTCCAAGCCTAAGCTGAC
GATTTCCCCGTCTGTTCTGCTAAAAAATGCTCGAGCATGTCCTCCTCATC
ATCTTCAAAATCATCATCGAATTCGATATCCTCCTCCTCTTCCTCCTCTT
CTTCAGCAACTGTACCTGCTCCTTTCGTTATATGCCTTCCACTTTCAAAA
TACTGTCTTCCAGAGAGTTTCTTTTCCTTTGGG
>BaAK27G06
GACAATGAGGGATGGTATTAATTCGAGTAGAATCACTAACTCGTTGGACA
AATATATTCTCTTCTCCCCTCCAGTTCCCTCCCCAACAGTCAAACTTAGC
ATTCATACTTCTGGTTCTTGAGGCCACTTACACAGGTCGCCAGTCGGGTC
GCCAAGAATGCACGACACGACTGCATTAGCATGACATGCTTAACGCAGTT
ATTGGAAGACCAACAAATCAATAAACGAACCACTGAGAATGGTACTTTAC
AAAAGTCTGAATCTTGTTCGCGTCTAGCCTTTCACTTCTTTGGGGCAAAC
TTGGCCTTGATCTTGTCAACCTCCACTGTGCCGATCTGGAAGGCCTTGGC
GAGCACGTCGTCAGGTACCTCCGGGGAGGCCCCGAAGAGCGTCATGGCGA
TGGACTGCGTGCCGGGGAGCTGGCTGTTGAAGGCGGAGATGACGGCGGCG
GGCTTGTCGCCGTTGTTCTTCTGGAAGTGCACGAGGCCTCGCGGGAAGGC
GAAGACGTCGCCCTGGGAGATGGTCTTGGCAAAGAGCTTGTTTGCCTCG
>BaAK39I07
TCATATATGANCATTACCAAAAAAAAAAGATGAAATGGAAGTTTTCTACA
ACGTTTCTTACAAACGATTCCCAGCCCCAAAATTCCATATGACAGCTGTG
GACTCTTCCACATAATTTTCATACATCAGCTCGGGAAGGGCAAGCGTAGA
AAAACCGCAGGGCACTTCAATCTCCTAGGCTCAAACCGTTGCAGCTACAA
CTGGGTAGAGTTTTCAGCTAAAAGCTAGGGATCCCCTCCTCATTGTGCTA
CCGGGCTTGAATATTCAGGTCCATTCTCTGAAGAGGTTATGCTGGAGGAA
CCTGCTGATGTCACGTTGCTGTTTGAACTATTCCTTGGTTGGAGTTCCGT
CTCTCTCTGCCTCTCTGGGGCTGCCGGCGCTGCCCCCTCATCAGCTAGTC
TCTTCAGAATGTTCATAATTGTCGGAACAAATTTTGTCGACAGCGAAAGG
AGAGCTGGAAGCTGTGTAACATTCAAGAAATCCATTTCGGAATTCGTTGG
CAATGTCTAGTTGTACCCACATGGCTTTCCCGACTAGGAAAAC
>BaGS20G21
TATATTAGGTATTGTTTCTCAAGAACAAAACACGCAACAATATTATATGG
AGGGAGGTCGGTAATAAAGCATCACAATTGATGTACCTGTATGGGTCAAC
AATAGAAACTTCACCCATTTATCAAGAAAGACCTATCGTGAAAAGGAAGT
GTCAAGATCGTTTTTCAGCCCCTAAGATTAGCTTCCCTATGATCCTCTTC
TTTTCTCATCATTTTCTTTGATCTTTTGTACAAAAAAAATTCTTGTATTC
AAGCCACTGTGCCTGTAGTATGACACTCGCAAGTGGATCTCTTGAAGGAA
ACATGTCATACCATCCGGTGTTTGTGAGCAGGTAACATCAAAATTAACTG
CCTCCCTTCTGCTTGAGGGTAATCTTATCTCCCAAGCTGAGCGCGATTCC
TTGTGTCTTGCTCCTTATTCTGATGTAACCACTAAGCTTGCCATCGATTT
GCTTCTCAATGCTGATGTTCACCAAAGCATCTTCTCCGAACACACTCTTG
GCATAAAGATTAGCAGCAATGTAACCGCATTCCCCGTCAAGCGCAGACTG
TG
>bastl22E0810
GTCTTAATGTAACACAACAATCCCAAGAGCAACTTAAGAAATCTAAGGCA
CAGGATAGACCTCCATCTAGAAGTCAGGGCCATTAAAAGACCAAACAGGT
TAGCACCCAGCTCTACAAGAGAAGAGACGGGAGCATGGTAGGTTCAGTTG
ATGCTGGCTACAACGTCGCTACAAGAGAAGAGACGGGAGCATGGTAGGTT
CAGTTGATGCTGGCTACAACGTCGCCATGGGCAAACACATCAGGTCCTCT
TGAAACTGTCTCCGTGGACAAATACGGAGCCCTCACTCTGCAGAGTGCCA
AGAGCAACACGGAGATCATGCTGATGAACTTCCATGGAGCTCTGCTTCCT
CACTTCTTCCAGCAACT
>bah11m03
GTATGCAGAACCTATTTAGAGTAGGGTGGAGACTGGATGCGTATGAGATT
CTGAGCATCCGACGACAATGGCCAGATCATACACAAGACGTCACCGCTTC
AAAAATAGAGATACCATGAAGAACCACAAATCACCATACGATGTACAGAT
ATAGCATGACCCCGAGTACGCATTTTTTGTATTCTAACACAGCAGACTGC
TGCATCTATCCTTAACAAATTTCATCCCTTAACCATGCGGCGCCACAGCT
CATTCACCGCAAATTAAGCGTGTGACCTTGTCTCTGCAGTTCTGCACGGG
GAGTGGCTATTGTGCAGCTTTCCAAGAAAAACGCACAATCCCCATGCAGG
TGTAGCTCCATATCTAACTTCGTTCCCTGTGCATCAGGCTTTATCCAAAT
TGTCTAGTTCATCACGCGCACTTTGCTTCCGGTAATGAAAATAAAGGAAC
TCCCTACATATGTCGTATTCCCCACCAAAGCAAAGGTAAACATTAGCGGA
CTGAGCCCCTCGGCATGGCCTCTTTGCATATTTAAGAAGATCTGGGG
>BaAL3C04
TTCCCATATATAAGGGGTGTTTTCCTGCATATNAGCCATCACCTGTACAT
GTATATATATCGGCCTATGGCCTATGGGAATACAAGTTGCTTATTCCTAA
CAGCTTTTAGCATGGGTGAGAAGATAGGACGAGTAAGATCAACACAGGTT
TTTGATGGACAGGAAAAAGCACCCTATATGTCAATCTAGTTTTACTGGAT
GCATCCTGCTTTCCCTTTCATTGGTCCTGGTGCTTTTTTGCCCAGAACAT
CTCTACTTCTTCTGCTGTTCTTCCGGGGATTCTTCCAGCTATAAGTTCCC
ACCTGTTCCCGACAAGTCTGTGCATTCTGAAAACAAGATCTTCCTCTGCC
TCCGTGAAATCAACAAAATGCTTTGCGTTGCTATTAACTTCTTTTCTTTC
ACGGCCACTCATGATCTTGGAGTTCTTGCCCAAGCTTTTGCTGCTCATAT
GCTTGCTCAAATGGTGAGGTTAGCTTGTGAGTGTAGCGGCGGTTGTGGGT
GGGGGGTTACAGTATGAGGCGCCGCACCTTAG
>BaAL19H10
TAATTTGTACCTACATTGGTACCAAAATATTAGTCACAATGGTACAAAAT
ATTAACTGTTAGCTTCGTATCTGCAAAATACATTGGGAAGTAACAGCTAC
TTTCTAATACTGACGTACTCAACCTGTAAGTTCAATTTTCCACGCCTAAT
CAGGATCATATGTTTCAGGCTCTCTTTCTCAATATTGTCTTCCGTGGTTC
CTTTCTGCTCGGTGTGTTTCCTGAACTTAGGGAAGTCATTCCTACAGCGC
TCTGGTACAAGTCCTTCAACCTTGGCATACTGATCACGACTGTAACAACA
GAAACTCCAACAATAAGAGGTAAAACTGGGGCTGGGGTCAGTTCCTGTTT
GTGATGCCGCTCTTCAGTTTTATATTTAAGAGGACCAACATGAATCTGAG
GTTGCTCTTCTAGGTCAACTTCAACCAACTCCGATTCAAATATATTGGTA
TGTGATGGAAGGCCAGACCGAAGCTGAACAAAATGCTTTCCTTCGGGTAA
ATTTCTTCCTCGTGCCGAATTCGGCACGAGG
>bags24n16
ACAAAACCCTGTCTGATTCCCCCCTCCCAAGTAAGGTTGCCAGAGTAATA
GATACAGAAGCAGCTAAAAGCTAAGCAACGAGAAGAAATCTTCACTGCGG
AATTCTAATCATCCTTGATGGCATCTGCTGATCTGCCTATCCACGGCGAC
GGAGGCCACAGCCAGTGCACGCACCATTTATCCATCAGTGCTGGACGAAA
ACCCAACCTTTGAACCAGTCATGGTGAACCGGTGAGTCTTAGGACTGTTT
GCCGTTGGGCCTTGGAGACTGGCGGTATGGAGAAGCGTGCGGACCGTAGG
AGAGGCTCCTCATTGGCTGCACGCCGTTCCGTGCAAAGGTGCTCTGTGCC
TTCATGCTCTGGCTACCATTTGGGTTGTTGAGGCTTGCGGCACGTTCTTG
ACGCATGGACTGGAAGAAGTAGGAGGAGCTAGCCATGTCTTTCAGGTTTG
GAAGAGGCTTCAGGACTTCAACCACTTGGCTCATGAGAGGCCTAGCCTTA
GGATCCCGGCTAAGGCAAGCATGTGCCAGCTGAGCC
>BaSD24B15
CCTGTAACAACCCATCTAGTGGCGATGTGTACACATGGACTTCCCGCATA
TGAGCTAACCTTATTGCATGCCGAACAGTCTATACAATACAAGAAGCACT
AAACCTAGCTAGCAGTACGGTTCAAGAAAATAAAGAAAAAATCTGGTACA
ATTGCATGCTTTTCTCGCAACAGTAATCAGTTATGCACATATATGATAGA
CACAATTTGGTTGTTTCAGGCTCGAACACTTCGTTCTCAATCTTGCACAC
ATTGTAGTTGGTTGAGGCACCCCTCTTAGTAATCAGTTATGCGACCTGGA
CAATCATGGGACCCATTGGGACATAAAGAAAAAGTGCCGTTGCCGTTCGC
GTGATGTTCTGTTTGTCTCGTAACAAAGAAGCAAGCGCCGATAACAATGT
AGCATAGGAGGAGGAGGACTCCCTTGAGGTAATGTGACGTTCCATCCTGG
AGG
>bah48n17
GAAATTGAACTGATAGTTTAAAATATATAAAATTAGGAGAGAGAATTAGA
CGTCTATATATAAATGTTCTGCTGCAAAACTGGAGGTGTATGAAGGAATC
ATTTTAGACCATTGTCTATATAAACATATAGACATCCAAATATACACATT
CTGTTGGAGATGCTCTGATGACAGAAACAGACTCGAAATGGGGATGGGGA
ACTTGAGCGGGTCTAATTTTCCAGGACATAACTCAGTCCTACCACCTTCT
TACCGTCTCCCTGCTTCGAAACATTGGCAATGACCTCCCCAAGAGGCGGA
TGGTCAAACTTGCACTGGACGCCAAACTTGCATGCGCCCGTCTTCATGTA
ATAGGCGCAGGCCTCAGCATCCTCTCTCCTTGGAAAGCCAGCAACAGTAA
GCATCACAGGTTGCTGAGATGACTCCCGCTTTGCAATGGAACCAGGTGCA
GACCGATCAACTGGATGGTGAAACTTGCATCTTTCAGAAAATTTACAAAA
TCCTGTCTTCTTATAGAAATCACAAACAGTTTCTCCAGGCCTCTG
>bags9i05
ATTTATTACTTGGCTTCTAGGGCATATTTCCACAATATNNGGGTATTGGA
AAAATGTAGATGCAAACATATCCATGCTTAACTCCTTGCGCCACCTTGGT
TGAAGGGATAGTCCCATGCTCAACCGTCTTATTGCCATCTCCTTGTATGA
GGGCAACGTGATGTGTCACCTCTCGCACACCTCCATGGCTGAAAGTAGAT
TCCGAAGCTCGGTCATCTTCCTTGGGGTGCTTCTGAAGTTGGAAAAGGCT
CCATGCGTGTAGTCGGTCGCCTTGATGTTGGCGCCAAAGCTTGTCCTTAC
TCCTATGCTAATGAATGTTGAACGTAGTGTGGTGTAGAGCTTCTATTCTA
TGGCATTCTTCATCTTCGCACACATGTTTCTTCGAGGAGGATTTCCCTTC
ACGATAATGTAGGTCACAAATGTGATGGTTGTCATGGTGGTCATCTCGAA
GATGAGGATGTGTCCAACTTGTGCTTGCATCAAATGTGTGCTCCGAATAT
GTGTGACTTGAGCATCTCTGCCTTGAAGATGATGAAGGGGAATAAG
>bags1l22
AGGTTTTACATAAGTGAGGTGAAAATGCAAACAGAGCAACTCCTCGATCA
CCAATCCTACGGATTAGGCTGGTGTAAAATCCAGTTCGACATTTTCCCTG
TCCTGTCCTACGGAATAGGCTGGTGTAGCACAAATACAGTTAGAAACATC
CTAGCTACAGGTTCAGAGTGGGCAGCGTCAGGCGTCATAGGAAGAACATC
CAATGTGATAGGCTTCCTGATGATCTGAGCCAATGCTTGAGATCTGGTGG
TAGGGGCGGTGAACCGGGGGTAGAAGCAAAGCCAAAGACTTGTCCATGAG
CAGAAGCCGTCGGCATTTACTGCAGAGTTTTGTAAATAGAGTCTGATAAT
CGGCAATCCAACGCAATAATAGAGAAAGTGCTTTACTGGGCTCCACACTG
ATGAAGTACTGCAATGCCTTGTCAGCATGCTCCGTCACATGCTTAAAGAC
GTGATGCACCGATAAGCCTCTCGCATGAAGGTAACTTCCTCCCTC
>bah62p18
ATGATCTTTTTTCTATGAGCTAAAAATAAGAGTTCAAAGCTGCTACTTAA
AGAGTGCATGCTGCATGTACAACTATTTTGCTATACAAATGTGCATCTAA
AAAAACACAAGATCAGCCAAACTTTTGATAGAAACGTTGACTAAAGTGCG
CACTAGACTTTCTGGATTGTCCATCCCTCATGGTAGAATTATCCGTCACT
GATGCAATGGAACTGCAAAATTTACACCACACATAACGCATACATGCACT
CCCATGTGCAAATGCATCAACAGCCACTCACCCGAAAACATATACAGATG
AGTGGGTCTTGTCCTGAATTTGATCTCTGCATTAACCCACCTGGCCCAGA
GCAGAATTCTGCTCCTTAGTGCAAACCCTTCTTCTTTTCACTAATTTAAA
TTCTCCCTCGGCAGAGTCAGAACACTTACAATTACATGTACTGGGCCAGC
CATTGCTTGCACATATCAAGAACCGGCAATGCATTTGCATGTAATGCCTG
ATGGGCAACATATTGAACATCAGCTACGCTTCCACTTCG
>bah55n21
CTGGTAGGCAGATATTCAAGTTTCCTAACAGGAGGCTACATCACTGCAAG
CTTAACCAATTTCATGGCAAATCCACCGAATCATGTGCACGAACTTAGTA
CAAATACGAAATCAACATCGAGGTTTCGACTTTCTAGATGCGCTTTATAC
ATCTCTGACTCAAGTGTTTGAAGAGCCCAGGAGAAATTGGATCTTAGACA
TATCTGGTCTTCCCATGAAAACCCTGCTTCCTCACCACTTTGAATGTTGA
CTGCAGCTTGGATAGAGCGACGGGGCACTCTCCCTTCTCGTCATACTCAT
CAAACTCTCCTTCAGAAAGATCAATGTCAAACGGTGTCCCATGTACAGAT
TCAGCCTTCCAGCCATTACCAAAAGCAAACTCAATAGGTTCATAGCCTCT
GCATTCAAAGACCATCAAACAGGCCATCTCTCCTTTCTGGCTCTGCTCAG
AAGTCAGTGGTGTTCCCTGCCCAGGAATCATCACAACTGATCCCTCCCTC
GAACATAACTTGCACTTCTGGAC
>bah44a05
CTCCAGCTCCCTTCTAAAAGCGGAGGCACGCCTTTTCTTTGCCAAGTACA
TGAATGACTGAAATACACAGATGCATAATGAACAAGATTGAGTTGATTTG
GCCATGGTGTCTCTACAAGGAACAGCTCCAGCAAAAGGGAATGAACTCTA
ATATGTAGAAGGTGTTGAGCTGAGAACAGTAAGGCCAAAAAATATCGCAA
TGCTGCCGGCCACCATCAAGCAACAGGTTGCAATTCTTCAGTAAGTTGAC
CCTGGAAAAGGGTGTCATATCTCAAGCTCCTTGTGACATCAAAGAAATGT
GCTACGGCTTCTTCTGGTGTTTGCTGAAGAACACCATGGCCCAAGTTAAG
TATATGACCTTTCGGGCCAGCTGATTTCACAACCCTATGGATTTCATCAG
TCAATACTGGTAATGGTGAAAATAGATATGCTGGGTCCACATTCCCTTGT
ACACTAATTCCATCACCAATGCGCCTCCTTCCATCTGCCATATCCACTGT
CCAGTCAAGCCCAATAACATCAACTCCTATGTCCTTCATGCGCTCAAGCA
A
>bah19c13
GGCTAATATTGTTATACAACTTCCACTCCTGGCAGCAAGAGAACTCATCA
GCTGCTGCATATTTGCATGACTTGCTGCTCGATCACACAAAGAAAAAAAT
GGTAGTGCTTGGGAAAAAAGAACATCCATACAAACATCGACCTTCTTCCC
TCACATTCTGCAATCTTGCTTTCTGAGCAGGCAAAACCTTTCGAATACTT
CAATTTTGTGGTTGTCCTTCATGTATCTCTCCGTCCTCAAAAAGATCATC
ATACGCAACAGGCACACGAATTCTGTCGGCTATTGGTTTACGAGGTTCAG
CTTTATCAACAGAAGGAGCTGCTTCCTCTGCATCGACTAAGTGCTCAGGG
TCATCATGTGCTTCAATTTCCTCGTCAACTAGGGCGCTGCCCTGTGAGCT
TGCATCTTCATTTCTGCTCGACTGTGGTCTGCCTTTCGTATACATGAACT
GCTTCTCAAGCTCCCTTCCCTTCACCATAATTTCCTTGTATGCCTTTGGC
TCTCGTGATTTCAAGATGTTCCAGAGGATTCCTCCACCTGTTCGGAAACG
A
>baal12b04
ATTCAAAATAGGTCAAATCTTTTATGACGATTGACTAAAAATGAATGGCC
GATGAGAGGGCAAAAGTATACTATTTCCGTTCGTACATCAATGCCAGCTA
AAAACAATAAGAATTGTAATTGAAGACATAAACAACGGAAAAAAAATATT
AAGAGAGTTTGACTTGCACTTTGACACAATTTTTTGTTGGTGCATTTCCT
GATGAACAGATTTTCTTTACTAACCCTCCTATAAACTTTGTGTAAACTTT
CAACTTGGTGTGAGCGGCGCTGAACTACCCGCTCCATTGAAAGCTCAACT
TCAACCAGTTCCATTCTATTTATAGACGATTTGTAGTTTTTCACTCCTAC
TTCAATAAGATCATATATGTGGTGGTCATAAGTCCTTCCAAAAGGAGTTT
GTTGGCCTCTACTTTGAGTTAGAACCATATAGTCCTACTGCAAACACATA
AAAAGTAACAGTTGAAGTAATGCAGAATAATATTCATAATTAATACACAC
AAAAAGAAAAGATCAATATAACAAACATAGAAAAGGTTTATAATT
>BaAK28A10
GGTACATGGGTTCCTCCTTATTTTCTGCTATAAGCGATAAAAGGAGTCAA
GCCCTGCTTGATCGATGAGAAATGCATCTGATCCGAGCACACGAACACTA
CAGCAGGGCATCCAAGCCCACCCACCCACCCACGCACGCACACACAATGG
GAAACAGCCCAACATCCAGGCCGCATCTCCCCCCGTAGTAATAGGATCGA
TGATGATGATGATGATGCGTCGTTAACCCGCGCGGCGCTCGGCGGTCGAG
CGCCCCCTGCCTTCCCTCATTAGTCGTTATACGTAGCATAGCAGTTTTCC
TTCCATGGCTGGCGGGACCAGGAGGGTCGAGCTGAGCGGGGGCTTCAAGC
CCGGGCGTAGGTCTGCCCGAGGTGCGCGGCGCGG
>kr28B0703
TTTTTTTTTTTTTTTTTTTTTTTTTTTTTTATTTTTTTTTTTTTTTTTTT
TTTTTTTTTTTTTTTTTTTTTTTTTTTTTTTTTTTTTTTTTTTTTTTTTT
TTTTTTTTTTTTT
>bastl50C0606
TTTTTTTTTTTTTTTTGGGACGTCAACAATTTCTATTTCCTTTTCAGTAA
ATCTTAGATGGAATACATACATATACACACCCTGGAGGCTAAACCTATTG
CCGAATTGCCATTAATAAATGAATGACCCATATACACACTGAAAGGGTGG
AAACGAACAAAAGAAACAGAATATAAGAAAGAATACTAACACTATATGCA
ATTTCCCTGCAAGGGTCATGAAAACGTTCGCATTGGAATTTCTGAACGAT
TCACCTGATTTAAAGCCTTAAACTTCTCTATTTCTTGTCCGATTTGAATG
TCAGTGGGAACAAAATGCTCCATGAAAGCCTTGGTTGCAAAATGTGGGAC
CATTGCTGTGACAACAATAATAAGCAGCAGTAACCAAAACAAGCCTTGTC
CCATTATGTGATAGATGACCCCATAACCAGGAAGAACCCA
>BaGS36B01
CAAAAAGCCCGCGTTTAATTGATGGTCATCGGAAAGCCCGTAAGACTAGA
GAGCCATAGACATAGCTAGTGCAGTCTCAGTCTTCTGTTACACAAGAACA
CATAAATTTACACGGCACGTGGAGACAGTGCAATTGTTCTTATTCACGGG
ACAATTCACAAGATGAAGATACAGGGAGCACCATTCATCACAGTAGCAGA
TATCATGGCATGTTTTGCTCGCACATATCACTGTCTCCACAATCTTTTTT
AGTTTCACTTCTTCGGCGTATCTGCATAATTCCAGGTGAATTTCGCAAAT
GAAGTATATTGCCTTCCACCGGCCACATCTTCTTCGCGTATCTCATTGCT
AATCTCTTTGAGGTCATCTTCTGTGAGCTTCACCTTTAAGGAGTCAATAT
TGGAGTCTAGATTCTTGATCTTAGTTGTCCCTGGTATCGGAACCACATCA
TCCCCTTGATGCAGAACCCAGGCTAAAGCTAGCTGAGCAGGGCTGCAATG
GTGCTTCTTGGCCAGTTCTTCCATTTTCAGATAAAGTTGCTTGTTCTTCT
CCAGGTTT
>BaH19A05
GCACCTCTGTGCTTTAGAAACTACACTCAATAATAATTTAGATCTTTAGT
CCATTGGAAACCTATGGCCTTAGTTACGTTGTCTACAGAGACATAAACGT
TGCAGGCAGCAAGGACTCTTAATAGAATCATCATCGGCTCTCACAACCTG
GGTAAGTCTCAGTTCTGCACCTACTCTAAACAAAAGGATCATAATAAATT
GAGGCTAACCTCTGTGCCTATGGTAAACAGAAGGAGCGAAACACATCATA
ATTCTTAAAGGAATTATCCTAGGATGCACTTGACCACGACACCGTCCTAA
AGGTCCTTCCTGATGCTTCTTAGCCGATCTATGGGTTCAATACCCATCAA
CCTCAAGAGAAAAGGATCATGTGGTGCATCTCAGCTGATTAATTGTTTCA
TCTCTGCTAAGGTTATGGAGCTCTAAACTTCTCTGAAATAGCTGTGTTCC
AAAGTATGAATTGATTATCCGTGCAACAAAGGACAGCACATTAGATAGAA
ATGGCTGATTATAGTATGACACAAGATACTCTCCAAGCCGATGCTCCACC
A
>baal10c06
AACCACCAACATTTNCCAATAGGTTCCTTAACAACCATAAGTCTGAGTAC
TACAATAAAATACTCAGCAGATTCAATCGCTGATTAGGTACAACTGGAGC
ATCTCTTACATCAAAGTTTATGCAATCCAATAGAAATGTCAAGGTGTTGT
GCTGAAAAGCAAACCCTCGCAGCCCCCACTTGGATCTTCAAGATGGCATG
TATGTTGAAGTGTCGATCTGCTCAGGCAGCTCCTTGATGTCAACCTCAAA
CCTTTCTTGCACCTGATTGAGAACGTCAGAGTCAGAGGCAGAAGCAACAA
ATGTTATTGCAAGCCCTTTGGTTCCAAAACGCCCAGCCCTTCCAACCCTG
TGCAAGTATGTATCAGCAGAATCGGGCATGTCATAGTTTATGACAATATT
GACACGCTCAATATCAATCCCCCTGCCAACTAAATCCGTAGCCACAAGGA
TCCTCTTGTGCCCCTCCTTGAAGTTCTTATACCGGGTCAGCCTCTCCTCC
TGTGTCATTCCAGAATGTATGCAGATTGCAGGAA
>bags19p04
CTGGCAGGCTAGGGGGTACCCTAGTACCCTAAACTTATAGACAAAATTTC
ACGAGGCATCAAAACAGCTTTTGAGATTACAGAATCGATGGACCAAATAG
GGCTTCCGTCTTATTTCTACACGACGACTAAAAACAAAAAATGACATACA
ACATCACAGGGCAATTGGTATTTCTTTACATAAACATATATATCCTAGTA
ATGTGTTAAATACTTGTGGTAGCATCCCACAACCGAAGAAGTCCGTTCCG
GCCACCACTGCATATTCTTTTCCTATCCAGGTCCGATGCTATACATCTCA
CCACTGCAGATGTTTTCTGGGGAGTTCTATAAAGCTGCCATCCTGCAACT
TTTGATCCTGTATTTGAGAAACTTCCGAATCGTTCTTGTGGTCGATGGAA
AAGAGACATAGAATTGTCAGCGGCACCAATTCCAAGCCAGTGATCACCGG
CACTAATGGACAGAACCGATGCCGAGTGAAGCG
>BaAK21A17
GTGAAAGAAGATAGATTATACCTTCAGACTTGTACAGAACAACANNCCGC
CAAACATGAGCCATAATCCAAATCCACAATCCCAAAATTGGAGAGAAGGA
TCTTCATTTGCTCGACGAAATCCGAGCCTGTTGCGTACTCTGTTAGCATC
CCCACTGCAAACCCAAACATAGCCCATCTTCCATTGGCAATCTCATTCTT
GGCCAACCACCCAAAGAAGGGTCCCTGGTTGGTCTCCTCCAGCTTCTTCT
TCTTGAAGTATTCCTGTAGTTCCTTGGCCACCTTCCTCTGGTACTCGAAC
GTGACAACCCCTCCCACTGGTGGCGTCGCAACAGCTGCCACTGCCGGCTT
GGTCTCGGGAAGAGGAGGTGACGGCTGTGCTGGCTTCACTGGGGTCGGTG
GCTGGGACAGGCTCGGAGGCGTGGACAGCGCTGGCGTCTTGGGAGGCATA
GGCGGGGGCGGCGACAGTGGAGGCGCCGCGGGTCTCCTGGGCCCCTCCGC
CTTGGAGCTCCTGATCACGGCGAACGACCTGCATGCCCGGTACGGCCTCG
TGCCGAATTCC
>bah20j14
ATAAATGCATGTTAGTTTATGCACGCATAATGTGCTTACAACTATCTCTC
GTGTAGAGCACTATCAATTAACCTCACAAGATCCTCAGGTCCATGAATTT
CACGCATCAAAAAATCAATGCGATTAACAACATTACAATCAGATTTCAAA
CAGGTCGCCGACAAACAGCCTTTCTGATTTAAACACCTCATTTCGTACAA
AATTCTTTGCCCATTATGAATGTATTCATACACCTCGGACAATGTCATCC
ATAGCCTTCTGAAGCCGTCGTCTTTTAATATTTTTGTAACATCTGACATA
GCACTCGGATTTCCTTCCGAGACAACACAAAGATTCTCAATACTGAAAGC
CTCTGCAGAAATCATTTTAGATGCAACTTCCCGTATTTGCATAAGGTTAT
ACACATAATGGTGAGTGGCTTCTGGTGAATTGTGTTTAGCATCCTCAGGC
TCTTGGATATGGTAAAGCTCAATTACATTGGCCAAAACAAACCGTGTGAG
AAAAATGAAGAAATCATAGAAGTTCATGCCTG
>BaAK19A03
CCAGGNCATACACATAGNATTTNNCTCTCCAAACAGGNNCTTGAAAAAAA
CAAAACAAATCCAACAATTTTAAGTGAATCGCCAGGTGTGCAACTATAAA
GCCACACAGTGCATGAGCTTTAGGGAAAATACATATAACATACAAAACCA
GAGAAAATACTGGTACTCGATGCTTCCTGGTTGTGCATGCAACATGTTTC
CATGAACTGACTTAGTAGTACCCATTTCCCGTGATGTCTGAAACCATGTC
CATGGAGGTGTCATTGGAGCTTGGAGAATTAGCCTCTCGGTTTTGCGCGG
CTGAGTTTGCTTCAGTGTTCCGTCCTCCATTACCAGCACCTTGGGTCAAG
TGATAGGTCTGGAGGCTCCTGCGGACCGGGCTTGATAATGCATTTGAGAA
TATCGTATTCTTTGACTGGTCATTGAGGCTGGGTCTGGGAGCATGCCCAG
ATGTTGCTTGTGAGTACAACCCAGCTGAGGGTTGGATACTTGTAAACGGA
TTCACAGTCATGGGATGCTGATGTACCCTTGGGGATACATGTGCA
>BaGS30E19
GGACATATGCAACGGTGCATCTATTATTTTGTCATCCTGGGTACACAAAG
CACATGCAATCGATCTCGACAAAACTAAATCTGGTAAAAGCAATCTACCA
TTTGAATCAACAACACTTCAGTGTCTGTTACACGCACGCATGCGGCAGTA
ACCAATGTTGTTACAATCTTACACGCACGCAGCAACGAATCAGTTAGCTA
CCGATTTCTGTGTACCTTCTTCCGTGATGAAGAATCACCGCACCAACAAC
CAGATTTGTTGGCTGATGGTGAGATGGTAACAAACTCTTCTAGTACCAAC
TTGGCTCTTAACTTAAATGGGCTGTGCACTACGATCTCAATGCACCGCGT
GAGTATCTCCACAAACTGGCTGCTAAGACCAGTGCACCAGCTATGCCAGC
CAAAATCTTGGCATCTCTGCTAAATCCACCAGAACTCCAACTAACAACCG
ATATCAACGAATTCCAACGAGATGACTTAGGCATAAGAATTACTACTGTG
TACTGTTTTTTACATGGGAAAGATATCACCCTTCGCAAGGCCATTTGCAT
GGCC
>BaAK28C21
TTTACAGGCCATGAAACGGAGGGTAAATTTTGAAGCAAATTGACACATTT
CTGATGATGTGTGCGCGTGCAGTTAGACAATGGTGCTCATTTGTACAGTG
ATTGGCCACAATGGAAGGCAAAATAGTACACTTGCTTATTGTACAGCAGT
TTGCTCCGAAGTTGCTTGTGGCTGATGAGCACTTGAAGCAAAGATGATTG
CCTGTCTTCTCGGGGGTCTGACTAATAATTGCTCGTCAGCTATGCCATTT
CAGTCCATGAGATAGGCTGCCACTTCACTCATTTGCTTCTGCTGCGCCAG
TTTTAGCTTCAACATCCACGGCAGATACTTCCTTGCTTGGTACCTCATCG
ACTGCATCAGCTTTCACTCCAACATCCCCGACTGCGTCAGTTTCCACAAC
TGTATCAGTTTTCGTTTCAGTATCCACAACTGCATCAGTCTTGATTGGTA
CCTCAACATCTTCGTTAAGGACAGCTTGCTGGGAAGATAATGCAGAGCCT
GCCAAATTACTCACATTGACATCAGGATCTGGTGAAGCTTCAGAGATAGG
ATTGT
>bags11o14
TGTTTAAAAATACTCTGGGCAAGCAGGTACCGCACTGAAAAGCAAGTGGT
CATTCAGAAGCAAGATAGATGCAGATGTCTCCCTTTGAAACATGAACATT
AACCAAACGACACAAATTAAAATAGCAATATTAACAGTCAGCTAAAACAG
GCCGCAGCATCTGCTGCACTGTTGTAGTTTAAGGGACATGACACTTCTTC
CAACAGACCGCATGGTAGTCGTACACTTAATTTACAGGGGAAGAACAACC
AATTGAGTTTTGCAAGAACACTGCTGTGATCTGAGTGTTGCTCAAGACGA
ACAGCATCCGTTTTGCTGAGCAACAGGCTGACCCCGCATTTGCACCGTGG
CAGGCTTGCTAGCATTTCCAGCTGGCTGGCTTGCCATCCTGTTCTTTATC
TCTGCGGCCATGGTCATAAATGCCTTCTCCACATTTGTTGCGTCCTTGGC
ACTGGTTTCCAGAAATGGTATTCCAATCTCATCGGCAAGGGCCTTGCCAG
CCTCGTAAGAAACTACTCTGCTCTCAGCTAGATCGCACTTGTTCCCCACC
>BaGS13P22
CAGTTATTGCCGACATGATTATTGAACTATAATGTTTAATGGGTTTCTAT
ACAATGTAATATAACGAGGGAATTCATCTCAAAATAGGTATAATGTATTC
ATCAATCAGCATACGCCTCAAACAGAGAAACCATGAATCACATGATCAGC
TAAAGTTGGCATACATTGTTACAATCATCTCAACAGATAGTGTACAGAGA
GTGATGCAAGGGCTTTCAATCATCTTTCTGATGCAGAGCACGAGGACTAT
TACCATTAAGTGCTGCATGATACACACGCTTTTCAGCCAGCCCAAGATTA
GAAAGAACTAAATTACCCTCAGTCGCAAGCAATTTTCTGACGTTGCTGGC
ATAGACTGTAGGATCCTGCTTTTCTTGCTCAGAAGGATAGTATACAGGCA
AGCGAACCACCTCCATGTAGTTTGCAAACTGACAGAGGAGCAAAAACACA
TGACGTGCCCCATCCATGGAGTCCCAGGCTGGACTAAATCTCCTGTAAGG
ATATCTCAAAATTACAGGTTGCAATGGTGCCCTTGCAAGAAAGGCT
>kr27A1101
TTTTTTTTTTTTTTTTTTTTTTTTTTTTCTTTTTTTTTTTTTTTTTTTTT
TTTTTTTTTTTTTTTTTTTTTTTTTTTTTTTTTTTTTTTTTTTTTTTTTT
TTTTTTTTTTTTT
>baal12i18
TTATATTAAACTTAATATGATGTCTTTCGATACAAGACGATCAAATTATG
CATCACATAGCAGTACAATTCCTCGTCAGAAAATGGTGAAGAAAAAAAGG
TTCTATTGCTTATGGCAAATTCACATCGGGCCATCCGGCATCCAGTACTG
GACAATAACGGGTACGCACTCCCATGGCATTGCATTCACATCGATCGGAC
GATATCTTGATATATGTACGTTTGTATATGTCGGAGTTAACCGGTGGGGA
AGATTTACTGCTCCCATGTTTCGAACTTGCCGGAGACGAAGTCGTAGTGG
CCGCCGACGAGCTTGAGGGTTCCGTTGGTCACACCCTCCTTGACGAACGG
GTAGGTCAAGAGGTTCTGGAGGGACACGTTGACGGCCTCCTTCTCCAGGA
CGGTGCACTGGTCATCGAAAGGCATGGAGGCGCACTCAGTCTGCACCTTC
TTCTTGGCCGGGAACCCGATCCTGACCCAGTCCTCAACGAAGTGGAAGGA
GTCGTCTGCGCCATCCTTGAGCGAGAGCAGAGCCTTGATTCCACCGCAGC
GG
>BaAL8G07
GGAGATAAGATGAAGCAGATGGCAGAACTACACGTCTTATTTGTATATTC
GTACATGGATTGTGCGCACACCCTGTGTAGGCATGATCAATATCATGGGA
GACAGAGGAAGGGAAAGGCAGGATTCATATATAATTCATAGCACCATGGA
GATAGCTATGCAAGCTCCGTTCTCCTGCTGCCGTTGTCAGTTTTTTGCTG
CTGCTGGCTTGGTGCTCTTGACCCTCTTCTTAGGCTCCCGTGGCTTTGAC
TCAGCCTTCTTGATGCCGCCCTTGGCGGCTGCTGGCTTGGTCGCCGTGTT
ACTGAGCTTTGCAGGCCCCTTAGTGGCACTAACCTTGGTAGGCTCCTTGG
CCTGCCCTTCAAGTCCGGTTGGCTTCACGGCCTTCAGGGATGCCATTCTT
ATATGCTGCTCTGTTCCGGCACTGGAAGGCTCAGAAGCTTAAGCCCTCGT
GCCGAATTCGGCACGAGG
>bast58F0412
TTTTTTTTTTTTTTTTTTTTTTTCTGAAGTGAAACCGTTGGTTCAGGCGT
GCTTTTTTTTATTTCGAGGGTGCGGGATTTGCTCCCGAAAATGCGTTTCC
CTTTCTAGAATACTACTAACGCGTTACTGGGCTGGGGGCGGCGCACGAGG
GTGCGGAAGGAGCTCACTGGATCCGTCGGAACTTTAGCCGATCATTATTG
CTGATGAATAGGGCGGCTAAAGTCACCATTTTCTCCGGTTATTCGGCTTG
CACGGATTCTAGAAGGCTCATCACGGTTTCCCTGTCAGGCATGCTGGGAA
TGGCTCCCTTTA
>bags3f23
GCTTATTGCTTGAGNATATAAATGGTACGGTAATATACATGATGATGGAA
CAAATATTGTGCGTGAGCAATGCGTACGAGCTGGAAATACATAAATGATA
ATTATGCTTTCTGCCGACGAACACTACAGGGTGCAAACGAGGTCATATCA
ACATGCTCCTGCAAAAAAAGACGTTCTAGACATGCTTTAGAGATATATGC
TTTAGAGATATCTAAGGCGGTACTGATTTTGCTGCCCACCTTTATTTGNN
GACATGGCTGCCATAATCTTGATTGAACTTCTCATATCTATGTGCATGGA
GATGAGCAGACGGCCGTGTATTCCTCAGAGCAAGTTCGATATCCTCTGTC
GCTATTGGGCCAACTTCAGGCAACTCATCCTCTGGGATTTCTTCTTGTCT
GCCTTCTAGAACTGCCATTAACCGTCTAAGTGGTTGCATTGCTGCCTCCT
TACAAACAAGGCGTATATCAGAGCCGGAATATCCTTCGGTGTTCTCCACA
AGAGCATCATATGGAATCTCCATTGTGTCTTGAGTCAATGGAAGGAACTC
TTCAAACATAGCATGCCTAGCTTCCGCCTCTGGTAAGGGCACAAGAATAC
GTTTTTCCAATCGGCGTAACATTGCTGCGTCTAGTTCCCATGG

>baal4m06
TCCATATTACTCAGACGACTTTACAATACTTGAGGCAACAAAAATACTGT
ACATTATTCAGGCTACAAAGCCGCATTTAGGCAGCGAATCAAAATATTAT
AGCTAGACAATAAACCAACAAACAATAGCCAACCAAAATTTTCCATGGTA
TGCCTATCCCCAAGTATAAAAGGGCCCTCTCTTTCTTTCCCTATTGAGCC
CAGCCTTAGCACAATTTGCTATCACCAATAGATAAAATCACCAATCCTAA
ATTATGTTGCTACCAGCACCACAAACCTATGCAAGGCCTGCGATATTTAT
GCAGCAATTCGCTGAACCAGACCTGCACCCAAGGCAGTGATGCCTTCTGC
GGCATTTTGTTCATCCCTTGACAAGTACTTGTCAACCGCGGCAGCAGCTT
CACGTCCTTCAGTGATGGCCCAAACAACCAGTGATTGCCCACGCCTGCAA
TCCCCAGCAGCGAAAATGCCATCCACACTGGTCGCGAAGTGTCCAAATTG
AGCTTTGAAGTTGGACCGGTTGTCTTTCTCTAAACCCAATTGGTCAGCGA
TTTTCTCC
>baal32p23
GTCCAAAGCCCAAAGTGGTTTTTTATTTACTTTCAAACATAGGCGGAATA
TATCAGTATCACGCATAATCGAATAATACAGGACCGTGATAACCAGCTTT
CCCGAATCACCGAGAAATAGGATAGGTAAATATCAATTGCAAAACCAAAT
TATGAAAAAGGCCACATGAAATGAAGCCACTTTATTTGCTTGCAGACACC
CACAGATCTGGGCCATCACTTGGTCCCAATGAACAGCCCCCACCTCTGCT
CACCAGCAGAGCTCCTATGAAGTTTCGCGTTCCACCCAGTCACAATATCG
TCATAGTCCTCCTGACCAAAGTCGGCTAGAAAATCATCTTTGTTCTTTTC
AACTTCGGCTAGCTCCCTCTGTAAAACTTTCAGGAACTGATCACTGCGGT
CTTCGGCAATGACATCATGGAAACCAGCATTCTCTAGCATCTGTCCATAA
GTCTCTACATCATGAAGGTCGTAACCCCTCTGCTTAATGTATGACGCAAA
CTCTTCAGATGGTTTTCCTGGACTCCTACAGTAATCGCTGATTAGGACCT
TACCA
>basd23m17
CAACAGAGGAATGTAAGACAAGCAATGGCCCAATATTGTGTCAGAGCTTC
TAGTGCATAGCAGAGCACATAAACACAGTAGCCAGTACCAGAACACTTGC
CATGGGGAAGAACTGGCAGTCTATAGAGTTCGTTCAATAACATATGCTGT
CCAAAATTGGCAAGATGTGATGAAAGAAAAGCTGCTGCAATTTACGATGA
CAACTCCCCCAGAAACTAGGCAGCTGCAGCAGGTTCAGCATTCGGAACAT
ACCAACCACGAATTATCTCAATGGCCTTCTTCCTCCTTGCAAGCCTGGAC
TTGCGATGATCTCCAGTATTCCTGTGCATGGCGCCAACCTTCACTGTCTT
GTCGATGGCTTTGTATGCCTCAGAGATCATTTTCTCTATTTCAATGATTT
CTTCAGGTTGGGCATCGGCTTTCTTCCGAAGCTTTTCAAGGGCTCTGAAA
ACCTTCTTCATCCGGGTGCGCATCTCGGCCTTGCG
>bastl30E0509
TTTTTTTTTTTTTTTTTTTTTTTTTAGCCCTGCAACATTCTTCTATTAAA
AGGAGAGAATTTTTCCTTTACAAATTTGAAAGAAAGGGTCGCCGATATAC
AGCCGAAATACAAGAGTTTAATATATGTATATCCTTGCCGGTCTGCAGGA
TCAACGGGCTAGATTTTTACAAGTTTTATACAGAGAAACGGTTCCACCTC
TGAAGGCACTGGGAGGTTGGGAGTGAAGCATTCACCAGGTTCGTTTCAGG
CTCTCAGCTCTCAGCGTACTCGCAGTCGAGCAAGCGAGTGAGGAACTCCT
GGCAGCTCGGCCGATCTTGGGGCTCTGCCCAGCAATCTGCAATTAACTTG
CCAAGAGGCCCTTCTGGAATTTCAAGCCCCGACCCTTCAGTAACTGCATA
CACCACTTGAACTGGGGCGATCCC
>bah44b08
TGCTAGATTAGTTATATCTGGGCCATGGGCCCGGGCCCTAAAAAGCCCAC
GACAAAAAACTGAAGCCCAGGTCTGGCCCAGGCCCTGCCATCGGGCCTAC
TTTGAAGCCCTATCCCGGCCCATCTGTTGAAAAGCCCGTCGGGCTTGGGG
CCGTGGGCTGAGCCTCTTCCTTAAAATCCCAATATGTCAAGTCCAAGCCT
GGCCCGGCCCTGCCGGTGGGCTCAAAACTCAAGCCCAAGCCCGGCCCACA
GGCAAGCCCATAGGGCCTAGGCCCTGGATTTTGAGGCCGGGCCGGGCCGG
AGATGCCCAGGTATAGATATAGTATTCGATATTCAGTTATCCAACTTCAC
AGTCTGGATTCCTTTTTACATTTATGGTAGACTAACACAGGCTTCAGTGT
TTTCAAAAATCACGGAACAGCAAGAGAGAGTCATCATGTCTAGTGAGGGC
TAGGATCAAAATGTTCTTTCTGTTCCGCAGCTTTGTTTCGTCCTTCGAGC
CCTCGAGTAGAAGTTCAGCAATGTAATTCACCATCTGGCGCAAGTTCAAA
GCAG
>BaGS14N10
GTCCATGAAGAAAGGTCTGCATGCGACCAGNCACACACTTACAGAGGAAC
ACACATAATTGTCATGCAATGAAAGATACATGTTCATCAGGTCATGACAA
TGAGCCATCAAATCTCGCCTCCACAGCAGGCACAAATCATTGAGTTGTAA
CTTTAACCTTGTTAACAAGTTCTGCCGCTGTCCAGGCGGCGGCGGAGGCA
CGGGTGGCTGCAACAATGGCAGCTCGGGCCTTTTCTAGCACGTCTGACGA
GCCTGGGCCAACGGACGATGATCTCTCCGCGGCAGGGGGGTGATGCTCTT
GAACGGCCACATTATTCTTGGTGGCAGCATATGTTCTTGAACTCACAGCA
GGTGATTTCGGGGACTCGGGAGTTTTATTTTTGCTTGTGTCGTTGACAGG
TAGAATCGATGGCTTATCTCTGGAAATGGAAGAGCCTGGAGAGCTCTCAA
TTTTAGGTGTTTGGCCTTGGCGGACTGATGATCCGGAATCGTCCAGCAGA
TCTTCGTATTTCTTATTGAATTCTGCTTCGGTATTAGATGAATCCCAATC
AAG
>BaGS32B13
GCACAAGAACAAAACTTGACACTTGTATAGAAGGAATACGGGAGCGCAAT
GATGCTCCCAGCGATCTATTGTACATGTGGTTAAAACAAGAGAGAAATAA
AACCGCATCAGATCCGACTATGATCTGAACCCTACAACAATAACCACCTC
CGGTCCATCTTTTCTTTAACCTTACAGATTAAAACAGCGACTTCTAAAAT
TGTACAACAAAGTCAGAGAAAATATGGGACGGCAGTCCTTGGGCCACGCA
TCTGGTTGTTCTCCTCTGTCTCTGTGAAGAACTTGACATCGCGGTCCATG
TTCTCATCAAAGCTTAGTATAGAAGCAACATTGCCACATCTGTAGCAATA
ATTAGGTGCAGACCACACAGTTACAAGACCCTTGTCCTGAAACATGTATT
TTAAGCCTTCCTGGACCAGCTGGTGAGCCCGGCACACTAGGTCAAGATTG
TTCACATGGTTGAACTCTGTTGTCACTCGTGATCCAAAAAGCCAACCTGC
TCCACGAGGACTAACGGCCCATGTCTCTATCTCTTCAGGGTCACTCCACA
TA
>BaH30B03
GGATAGTCTAGCTGTTTTGGTACAACTTTGTACTAAATTAGCGTCAATTA
ATATGGATATCCCTGTCTCGCTAAGATAGCGGCGACATACTGTTCTATAA
CCTGAATGGCGTGGATCTCAAGTACCCAACAAGAGATCTGGACAGGTATT
TAAAACAAAAGGAACATAGGAATATCTAGCTACATAACCTGCATAAGGCA
TCAGACAGAAAACTGCAAACCAGGAAATTTGCTGCCTAGAACTTGTGGTT
TTCACCCAGTTATTCTGCCCACTAAAAGAACTATGAATACATCCAACTAG
GTCATCAAGAAGGCATGAGACTCTTTTTTCCCATTTACATGGAGGGTGAG
AATTTAAATAATCTTCAGAAATTCACATGTTCGCTTTCCTCTCCCACCGT
TCTTTAACATCAAGCCCCCAATGCAACTTCCTTTTGTTCCTCAATGGCAG
GGATGGTGCAAGATTCGCTTGGGCTCCTGTAGTCGATGTTGTATGCTGTA
CATCTATTGCGGCACTATCAATTGATTTATCCTTATTGCTAAATTGAGAA
T
>basd11o06
TTTTTCCCAAGGTCAATATTGCGTAACTCATGGCGTTCATTACATTTTAC
ATTTATACCACCTCACAGACAAAACAAATCATGCTTTTGGAATCCCCCTA
TTTCACCTTTGTACCCCACTTGCAATGAATTCAATCAAATGAAAATATAC
ACGTATGAACCATTGGGACTATATGGAAGAACTACTTTCCCTTCTCCAGT
TTAGTAGTGTGCTATTCTCGACGCTCTACAGGTGCAACAGCAGAAGCGGA
ACGCTCACAAGGACTGAACAATCGGTTGGTCTGCGAAAGGGCCATATAGC
CAACCCCTGGCGATATGGCCATAAGCAGCCTCCGTCAAGTGAATGCCGTC
CCAGCTCCAGTGGGTCGTTGGATCAGCACAAGCAGTGGCACCAGGCTCAC
CGCATTTGGCTGTGACATTGAAGTTGTAGGCCGCCTTGGCAACGGACCCA
GGAGCCCCACAGCATGCCCTAGGCAACTGCTTGTAGAATCCAAACTTCTC
AGGCTGGAGCATGAACTGGACAACCGGTGTGTAGTAATCGCCGTAGATGA
TCCGCAC
>bah17f24
GCTGGACCGGATCGGTCTTTGCGTATAGTGTACACTTGTATACTGTAATA
TACTTTGGCCTGGATGCTAAGCCTTTAGGGCAGGCAGGATGCACCTGACA
GGATGAAGGTCAGGCCCATGTCCATTTTTACAGATTATAGCACTAGACCT
CGTAAATTGCACGCTATGCTTGACAAAAATGACTGGCTATGGGATGAAAT
AATATGGTAGCTATTCTACACAAGATTCTGTAAGACTATATTTACAAGAG
ACAAAACTAAAAAAGAAAGAATATTCCCCTCGCTAGTTTGGGGTAGAACA
ATCTGCCGTATCAGTCTTGATAACTCTGGTATTGTAAGAACCACAGGAGC
CGCATTTGTGGTACAGCCAATGAAATTGAGATCTCCCTTTTCTTTCACAG
TCATTACAAAGAATATCCTGACACCTATCACGGTATTCCTCAGGAAGCTC
TTCGGCAGCCAACAACGCATCAAGCATGCCAAAGTACACCGCCATATCTC
CCAAGGATTTGCAGCAGATAGGACAAGTGTAGTGACTGCAA
>BaAK26L17
TAGGAAACCCTGAAGTAATGGGCACTGCACATAGTCCATAAAGGTACATG
AAGAAAATGCACATCGACAATTTATTCGCACCAGCAGTTTGGCAGAAAAG
TTCAAACTACATTGACATGACACCAGGTCCAGCAGTTTGGCAGAAAAGTT
CAAACTACATTGACATGACACCAGGTCCAGGTGATCGCTCCGGTTCCAAA
GAGCTGAAGCTCCTACAGTGCCTTGAGGATCTCTTCAGCACCAGAGATTG
TGAACTGGCCTCCTTCCTCGATGTTTGCGACGGTGACCTTGAGGTCGTCA
GCAAGGAGAGCAAAGCGCTTCGAACGAAGACCCAATCCCTTCTCCGTGAG
ATCAAGCTCAAGACCAAGTGCTTTTGTGTATGCTGCCGCTCCATCAGCAA
GGAACTTCACATGCTTGTTCTCTGGGTATGTCTTTGCCCATGCCTTCATG
ACAAAGGGGTCATTAACGCTGACAAGAAGAATCTCCTCTACACCCTTGGC
TTTGAGATCCTCAGCTTGAGTAATGAAGCCTGGTACATGCTGATTGCTGC
AGGTG
>bags23f03
GTACTCGTATATATTATATCGCAAGGGGCAGGTTCATCGCCAACTGTCGG
TTACAAGCAAGATATGTCCATTAAAAGTGAGGACATACGCCAGCATCATC
ACTAGACTAATCTACCATTATTATTTCAGATTGACCCTTCAGCAGAAAAA
AAAAGTAGAAGGATCTGTACCAATCTGCTGGCTAATAAAAAGGAAGCCAG
ATGAAATACCCGGGTAAGAGCCGATAAGCTTCCAGCTATAGTTATGGAAA
TAAGTTGTGTGGTAGCAATGAAGTGCTCAATATAACTGCCCATTCTGCAC
TATGCAGGCCAGTCTCGTGGGGATGTAACATTGCTACCAGCATTGAGCTT
ATCAACCATGGCACTGGAGTCCGCAGTCACCACTGGGAGCGCCATACTCC
CAACTAGATCCTTTGGATACCCTACTACACTGGCCGTTTCGAACATACTT
CCATATGGATTCTTATGCAGGACTTGGGGTCCCAAATGATGGAACGCCAT
AGGAGCTGCTGCCGAATGCTGAGGCAGAACAGCAACAACAGTTGC
>bags20o06
TACCTCCTTATTGTTTGTATTGAGCCCTATTTATGATACATTAAAGAAAA
TGGAAATAATTGTCTAATGATGTTCACAGATAAAATACAACTTATATATT
GACTGACAGTGAACTTTTTGGTAATCAAATTTACAGACAAAATGGAAGGC
GGGGACGGTTGTGAGTGCGGATGTAGCGGACCAGATCATCGCTGTTGTTC
TTGTGGTAATCAATTGTGTCACTCAGCTGCTTGATAGCTTCTCTTTTCTC
CTGCACTCTAGCTGCTAGCTCGTCGTCTTTTTCTTCAATTATCTTCTCAA
GTCGAACAATCTTCTCAGCTGACTCAGTAGCACTCTTAATCATTTCTGAC
ATTTCCTTTTCTTTCTTTCTCAATCCAATAGCCAGATCTTCGTTTTCCTT
GAGCAGTTCTTTCTGCTCAGCAAGATAATTGTGTAACATGTTCTGAAGGA
CACTAAACTCTCCACCACAAGCAGATAAGCGGTGAATGAGGCACGTAATG
CTTTGGCTGGAGTGTGATTCGAGCTCATCCAATTGATTTTTCAATTTAGA
GA
>bags19n12
CACTCAAACCTGCTAATATTTGTGAACCTTGTTTCACCTTGATGGCTTAA
TTGAGTTGTAATACATAATACAGTGAGATTTGAGAAGGCATCATCATTCA
TCTAGTTCTACAGATTCCAACATCAGTAACAGCAGTCCTTGTCTACAGCA
GACACACTTAATTAACAGAAGATCAATTGCTCCACTTCTCTTCAACCAAT
CCATATCTCACAACGATACGCAAGAACGCATTCCACTGCCAATCATAACC
GATAAAGGAGATTTATTTGCAGAAGGCTAGCATGAAGTTGCATCGAGGAT
GAGAAGCAGAAGACTTGCTAATCTTGTGGTATGTACAGAACTGGAAGTGG
GTCAGCTCAGAGCAAAAATCCTAAACTGCAGCATCTTTAGCATTGGACAA
CACATTGTATTTTTATCTGCCCACATGATCACATCAACTGGGGATCTGAA
CGAGCATAGAAATCGTTCCTGGTAGAGAGCAAACACATAATCTTTTAAAG
TTGCAATGAAGTGTGGTCCC
>baal12a09
GTTTCTGTCAAAACGNGATCATAACATTTCCCTAAAAGGAGAGGAAGCGG
TAGTACTTTTCCAGATTGTTTTAACTAACCGTATGTCACAACTGTATACA
ATGAAACAAAGAGTTCATGCTGTGCAAAGCTTCGCAATGTGGATTTTGGT
TATATTGTATACAGGTACTTGCACAAATATTTACATTTCTGCGAAAGATA
AATGCCCTTGTTCTCCCTCTCATAAGCTCCAAAATTGGCCCTCCCTCTCA
TAAGCTCCAAAATTGACCCTCCCTCTCATAAGCTCCAAAATTGACCCTTC
TGATACGGAACTGGAGATAATGAAAAGATGCACACCACAAGAATCTGGAG
GAAACTTCCCAGTAGAATTCTCTAATGACAAGCGATTAGCGCGAAATCTG
GCTGATGCGCTAACAGTGAGACATGCATTATGTCCAATAAGTAGAGCCCC
TTTAACCATACCATGTCCAAGCAAAGCCAATCCCGCGCTATAGGTTCCTG
GCCTCCTTGCAAATGCCATACAACAGAACCCCTAAGTGTAGCGTTTCTTG
AAC
>bast14F0612
TTTTTTTTTTTTTTTTTCTAACGGCCAAATGGTTAGGTGCTTGGTATATA
ATTGCATACCGTCAACTCTACCATAGTACAGAAATACAGACCGACGAGAC
CAGACTACAGGTGCTGTTGAGTTTCTACTAGTCCTACATGCTGAAATCAA
CCAAGTCACGAGAAACAAGTATACTTGCCAAGTTGCCATATAGTTTCCCA
GCATACTACCTTCGCCCCAGAGGTGAAGACGAAATTCTACACATCTAGGG
GGTAGCAAGAAACTTCAGGCAACATCCACATTGTCCTAGTAAACACGAGC
TCGGGTCTACGCCAGTGAAGCGTTTAACCAGCAGCTGGCGCCAGTGAATG
TCGATCTCATTGCATCCCGCTTGTTTTCTGAATGATTTCATCATCTTTCA
TGTA
>baak13p20
GAGAGCTTCCGGAGCTACTGTATTGTACTGTACTTAACAACCCTCACTAT
TTACATTCTGTACTGATCCGAGTCCTGCCGACCTCCTTGTGCACATAATG
TTAAATGCTCAAATTAAATGTCGACTCAACCATGGCATGTGATTCGGGGT
CAATGCACCAAAAGTTCAGAGGCGTACATTGTACACAACTTGTAGTATTT
GACAGCACACCTGTAATCCTGTATGCCAGCTTCCCTTCGCACAGTCATGT
AAACTTTTTCAGCGGAATGCTGTTAATCAGTCGATATGTTCAGACAGTAT
CGTCGGCGTGAATCTGATTTAGTACTTGGCGAAATCTCTAGGCTGCAGAT
TACACTCTTCCAAAACCTTAATAGAACTATATTGATGAATGGTGACCAAT
CTCCCCTCAGGGCAACAACCTTCTCTCTGTTCTTCTATTAGCCAAAGCAG
CGTTCAAGCTTCGCGGTTTCCAACATCAGGTATTGATTCATGAATCGCTT
GAGTAAACATTGCAATCTTGTAGGTGAAAAACCCAACGAGCATGGGTATC
AA
>BaGS16K13
GTGTCCTAGTATGTNCTCTTTTATTTGTAAGACTACCACTTTACATTACC
ATNCAGNCATACTACAGNAACTCGTCTTGCATTGTTTTAATAATAATATG
CTACGGTGCAGTAAAAGCTCGGTCTGTTCAGGATGATAGCATGACAGATA
ATGGCGACATAACCAAAATGACTTGAATCGATGGGTAGTGACTATTGAAG
CATTGAAGTGGAAGAGGACTTTCACAGTCTTGATTTGAGCTCAGCAGCAA
CTGCGTCAATGAACTCTTCAGTGTTCAGGTAATCACTTCTTGTCACTTTT
GAAGATCCATGAACAAGGAGTGCAAGGTCCTTAGTCATCTTCCCAGACTC
CACAGTTCCGACACACGCTTACTCAAGTTTCTGTGCAAATTCAAGAAGTC
TAGCGTTGTCGTCTAGCTTTGCCCTGTGTGCAAGTCCTCTTGTCCAAGCA
AAGATGGAAGCAATGCTGTTTGTGCTGGTTTCACCACCTTTCTGGTGAAC
ACGGAAATGACGAGTGACTGTGCCATGGGCAGCTTCGGCTTCGATTGTTT
TACCATCA
>baal40m06
GGAAATATAGTCGGTTTTCATATTTTACTACCTGTATGTTTTACATATAT
GTNTACATTCTCTGTAATTTACATCTATAAAGCTGAATGGGCAAAAGGGT
TTACTCCGCACTTGGAACATCTCATTTTGTCGAGCATTACAACTATCTTG
AGTTCAAGGAATTTGAAGAAACGAAATGGAATCTAGAGTGCATACTTGTA
TTTAGTCACTGCCTGGTGCCTGAGGATGCTAGATTACACTTTGAGTTTGA
GGGTTTCTTTTCTTCATTATGTCACCAAATTTCCTAAGAATCGTCCTATT
TTGCTGCCTTGCAGGACTCCTAATATCCTTTGAACGAGGAGAGCTTTCAA
CATCAGAGTACATATTATCTGCCGCCACATATCTTCCTTTCCTGTTGCCT
CCCTTGGCATCTATGGGTGATGCTTCTGCCGAGGTTTTCGTTGACTCTGA
ACTGAACATAGCATCAATCATGTCCTTCAATTCTTTAATGCTACTCTGTG
CAGCAGCCTCACTTACTTTCAAGGACTCGTATTCTTGCACGATGCTCTTT
AAG
>BaH29I03
GTAGTTTAGAGAATATACGAGAATGGATAACGGTCCAGACAAATATTTCC
ACAACTCCTCACCGGGTTCAGTCGCAATGTAATTTCAGCACACCAAACCT
TTCGTGCAGTATACAGCAAAGACGAACCACCCTATCAGAAGCAAACAGAA
TGCCGATAACCCTATTAGGAAAGACCAGCCGGCCATAAAAATACCGATGC
ACGTCACAGTCACGAATGGCGCGAATGACCGAACAACAGACATTTTGTCC
ACCCATTCGCCGTGAAGCCACACAAGAGCTGCCACATTCAAAACATTCCA
CTCCGCCGAACCGCCGTGGGCAAGCCGGTTCAGGCAGTTTGCTACGAATG
AGTAACAGTTGCAGGTGAACAGGTTGTAGTATTTGTGCTGGAAATGTCTT
GTGCCCAGTTGCAAGGTACCATCCCAGGATGTTGCTGTTCCAACTTCTGT
GTGCTTGTATGTCGACTCGCATACATGTGCCCCCAGATTAGCAGGAAAGC
AGCACTTCTTTCTGTCCAGCTGGAGGTATCTAGCGACAGAACCATATG
>bah16h01
TAGCTTGAACAAATAGGAACTGAATTTTAACAAATAAAGCACCGAATGGA
GAAGAACAGGATAGTACAGCGATACATCACATCGCACAATGTACTACAAT
GTCTCTAATAGCATGGCCCTAATTTTCGCCTTCAGCTCATCTGGGACCTG
AGTTGCTGCCTGCGAAGATTGAACAGTTTCCGCAGGGGGCTTCTCTGATC
CATGCCGGTGCTCCGGCGTGCTTTGGGAGGCTTCAGCACCGCCAGGAGTT
TGCTCATCAAGATATCGGTCATCCTTGTGTTTCCTTTTGGAACCAGAGCG
ATGCTTCCTCCGGTGCCTCCTATGCTCATCATCTTCAGCATAATGATGAT
CATCCCTATGCCGATGCCTTGACTTGGAACTGCGCAGCTCGTCTTCTGAA
GAGCTATAATCGTGCCTACGATGCCTATACTCCCTTTCTTTGGAGTGCTG
CTTGTGCTTACGTTCGTGTGCATCCTTACTGTGGCCTCTTGAACGCTCCG
AACGATGCCTCTTCCTCGAGTGTTCATAACTTTCCTCCT
>bah57a11
GGAGTAGACACAATTTTACTGTTGACCCACTTTTTAACTCATATGCTACA
AGGACAGCAGAACCTAGAACATACTCCACTAGACAAGGGGGGGTAATATT
CAGAATACTACACCCAGGATTTTAACCACAACCAATACAATGTAACTTTG
CACAGCAAGATACGGTAAACACGGGTGGAGAGAAGCATCAGCTCCATGTC
AATTCGAAATCCTTCCAACTCCATCTTCTGCGTGAGCACTCAACGAGCCT
AGTTACAAGTACCCATCACCTTTGCACAACTTTGCATCTTCTGCCTTCTT
GCTTCCCAAGTTCCTTCCAATTCATGTACCTGCATCTATCTCTCTGAACC
AGCAAAGACATCCAAAATCCCACAGCAATTCCACCATTTTGCCCGATGCC
CCGCAGCAGCAACCGCCACTGCCGGTCCCCGTACAACCTCTGTAGTCTGC
GCAGGAGCTGGCTCACGAGACCGTGACACCTCATCCTTTGCCTCCGGTTC
CTGCACCACAGCAGCCGTGTCCGTATCCCTGACCACCACCCCCTCGGCCT
TC
>baal11c11
GTCTACAAAGGCGGAATCAGAAAAACATTTCCCCTTTGCATTCTTTGGGA
AAAGAATGACACGTTTGTATAAACAGAGGCATAGGCCAGCAAATCTGTAC
AGGCAGATTCAGCACCAACAAGGGAAAACAGGGCATGCAGTTCTCTCCTA
CAGAACCCTACACCCACACTTCCTAGCCAAGCTAAAACTGAGAATCGATC
ACTTGAGCTCTGATCAGGCAAGCAACGGCGCAGAGGAATCCTTGCACCTC
CATTTCCTGCTGTAGTAAGCGTAGAGCGCCAACTGCGTTGCTCCCAGGAC
GACTCCAAGCCCGTTGGGCAGATAGATGAAGAGATCGCGCAGCAGCACTC
CGTATATCGCGAAGGAGGCGCTCATCAGCAGCGTGGAGAGCGAGAGGTAG
AAGGGCATGAACTCCACGCACTCCGTCCGGATCACCACGCCCATGACGGC
TAGCGGGGAAGCAAACATGGAGATGAGCGACGCCATGCTGACGGCGCCGA
CGAACTGCTGCCGGGTCGGCTGGTCGAAGAAGGTGAGGCTCGCGTGCGCG
>BaSD14L18
TGCATGTTCATACTTAAGCTTGAAGATTTGTCTGTTTCACCACTAAAGCT
TGAAACTTGAAGACCTCCTTGAATGACAAGAGTTCAACTACTTGAAACAG
CTAGAATTATCATCCCAGTCACTGACGTACTGCGGTTACTTGGATGACAA
TTTGCGCTTCTTTTTGGAGTGTGATTCTTCGTTGCTCGCAACATACGACT
CGATTTTCACGTTTCCCTCAGCTTCACTATTTCTGAATTTCTTTGCCTTT
TTCTTTAAGGATTTTGTGATATCAGCAATTTCATTGTTGTCATTACTACT
TTTGGCAGATTCAGATAGCCCAGCAGTATTCTCCTTTGGTGGAACAAATG
CAGCTTCTCTCTTTCTTCTCTTTTCTTCTGATTTCTCTGATTGCTTATCC
TGCTTCTCTTGATATTTCTTAGCTGCCTTTACCTTGTCACTCAAGAAATA
CTCACCACTCTCCAGTTCACGATCAATCTTGCTAGGCTGCTGAGGTGGCG
GAAAGGGTGTGTATTGTTTCTTCTCCTTGGTATTGGGCTTCTTTTGC
>bah14d17
CACTTTTACTCTACATATTATTCTGACCTGAGAAAACAAAGGTCCTGATC
CAATTACCACACCCAGCGCTCATATACGTCACATGGGCCTCCCAGCCAGC
ATGAAGGCCTTGAACACAAGCTTCCTGGGCACCGTCAGCAGATCCCCCCA
CCCCTCTTCCATCTCCTTCATCACATCCTTCACCAGCGCCTCCAGGTCCA
CCCCTCTCTCCCTGGCCGTCGTCGCGACGGAGCCGGTCATCACGAACCCG
GCCAGGTCCTCCAGCGTCATCTCCGCCTCCATGTCGACGTCGGCCGGCTC
GCCCTCGCGGCCCACCCCGACGGGCTCGAAGGGGAACGGCAGCTCGCGGT
ACCGCTCCATGGCCAGCCTCGTCCTCGGGTCCATGTACGGCCGCATGGCC
GGGTACAGCGTCCCCTGCAGCTTCTCCCCGAACGGGTGGATGTCGTAGTT
GTACCCCCACACGGCGAGCACGCCGCCGGGCTTCTTGAGAACGCGGTTCA
CCACGGCGTAGAAGAGCGGGACGTCGAACCAGTGGA
>BaGS1N17
TGGGGGGTGGCAGTATTCGTCTAGTAGATGCAATCGCCTACTGGTTACAT
CCAAACTGTAGGGGCTCCAGCATCAAATCATTTTACATGACGAAGAAAAT
AGGCAATCGTAGGAGAAGAAGAACAAAAACAAAGACTGCACTGAACAAAC
ATGGAACGCAAAAGACGGGACAAGAATCAAGCCAATAAAGCAAGGGCAGA
GGAGATAGACACCAAGGCAAGGACTAAAGCACCTACAGTGTACATGTCTG
CGTGTTTGTTAGGTCGCTGGAGCTTCCTTTTCTTCGGCTATACCTGGAGA
AGCTTCCTTTTCTTTGTCAGACGCAGCCACAGCTGCTGACAGCCAGTCTG
AAGCTGGAGCTTCAAGTTCAGGCTCGACATGGCCGTGCACATTCAGAGGA
GTGACAGATATAAATCCATTTTCCAAGGCTCTGAAATCGATATCATCATC
CAAATCTTTGTGCAGCTTCTCAATGAACTCGGCGCGGAAAGATTTCTTCA
CTACTTCTCGAGCTTCT
>bags27h17
CAATTGATACAAACTGAGCCAGGTACAAACACAATNCTCATTACAAACAA
TGGCATAACGTCCGCTAGAAACTAACGGTACAAAATGTTCCCAATAGGCC
AATACCCCAATAGTCTGGCTACAGAAATAAAGCTCCGCTGTGTTCGCCAA
GCATACAACAAGTTAAATAAGCTCACAAGCACCTTAAGGGTACAAGTCTA
GGTTGTTCTAGCATCAGAGAACATAACCGATGTTTCAAATGGACAGATAA
CTACTACGATACCTAGAGATATCACATAATTCAAGGATATCACATAATTC
AAGCCCTCGGAGTGCAGCTGGCCAAGTGAGACTTGAAGGTCTCCAGCTCT
GAAAGAACCTCGTCCTCTGGGCGGTAGATCAAATCACTCATACGCCATAT
CTGCAAAGTTCCACCTCCACCGGTGCTCTCACCATCATCAGATACACTCA
CAATGGTCCAAGGGTCTGATGAGTTCCAGTGGAAATCTACAATCTTATCC
CTATGACCTGCATGTTGAAAGAAAAGCCCACCAGGCGAATTGGGATTTTT
C
>bah47p22
GGTTTACAACAGGNCAGTAAAAGATATTAAGCACCGTAACAACCAGGCGT
CACATAACAACTCTCCTATAAATGTACAAGTTTCTACGAGCAACGTTTAC
TGCACAAGGTAATTGTACAGCGGACGAAATGGGGCATCAGCAGACTGCAG
AGAGGCTGTTGTTGGAGATCGGGGACAGTGGGACTGGCATAGCGAGCACA
GGATGCGGGCCTATGTCCTGCTATGTGTGAGCATCCAGGATTTATACAGG
TACTGAAGACACCCCTTGAACACCGGATGCTCTCAACCAGTTACAAATAA
GTTCCATTTGGCAAGATGCGCCGCCATTCTTTACAGCCGTGTAAGTAGAG
GTGCAGATGTACATCAGTTGGGAAAGAAATTTCCCCTTTCATGCTGTGTG
AACAATTCATCAGAGAATTCTCTGCATAATATCAGCTTCTTTTCCTGGAG
CAATCTGGTAATGCAGCCGTGAACCTTCGGGAGTTCCCAAAGGCGCACCC
GTGCAGGAGCAGTTGTCAACCATAAAAAGCTCCCATTTCTTGATACCACA
TTTCT
>bags22a02
TTTTCGACAGTGTTTTTTACTAGCATAAATAGACCAAAGCATCAACTTTT
ACCAAAAGGAAGCCACGAAGGTAGTTCACTATTAACCATATTAGACAGAT
GGCCTTGTCCGGATGCCTTGTTATCCAACTTTCTTGTGTGGTGTGATGAA
CAAATCCGTTGACGAACATATGGTGTTAGCCAGTTGTGTTATGCCATTTG
TCTGATACAATGTGTTTGAAAATCAACAAGTAATTAATTCATGCACACAC
ATTATGAAAGGTTGTGGGCGGTGACTGATGGCTTCCTCACCGCAGGTCTA
CCGTCTTCCCGTTCATGGATGGTGGCCAACTGCTTTCCCTAAATTATCTC
TTGTAGCATTGTTTCATTTTCCATCTCCTCATTGTCCGCCCATCCTTCAC
CTGCAAATACTACAATATATTTATCTTTGATAAAGGTGGAACAGGGGATG
AAAAGCACCTCTCTACAATCAGAACAACAATAACTTGACCTCGATGGATA
ATAATCGTTTTTGCATGAGAGAGATGTACCCTGAAATTATCACATCCTAA
ATAAA
>basd12g02
CGGCCAACTTGGGTAATCCTGACATTTAAATTGAGAATCAAGAAATTTTG
CAACCATAAACCCTATGCCACACAGCCTGCTGCATGCACGCAGCAAGACT
CGCCAGAGTGGTGATCCTATAGGTTGCAGTCCTGACCAATGCTGGAAATG
ATACCAATCGAGTACTTCCTCCGTCCCAAAATAAGTGACTCAAAAATGAC
TCAAGAGAAGAGTCATTTTTGAGTCACTTACTTTGAGATGGAGGGAGTAG
AACACAATTCTACCAGATGCCGCGTTGTGCTAAAATATGCAAGGCTTGAT
CGGTCACGCGGAAGCTGTTACACACTGAACAAAAGGAGACCATGCAGAAA
CAAATGAAGGACAACCAAAAGGCAGCAGCTAACTGCGGAGGATGCAGATA
AACTGTCCAGTGATCTGCCTTCGTGGAAAACATCACGTAGATGAATCGAT
TTCCACTGCTGGAGCGCGCTCGCCAACTTCTAGGAAGAACGTAGAGTCCC
TCCATGGCTCACTACTTCAAATTTGCCGGGTGTTGTATGACTTGCAACTA
TGGCACTTATGTGCAATTAAGTGAAACTGCACCTCTGATACCGCCCCGCA
ATCATTGCACAATATGCGAACCATCTTATCGTCGAAGGAGTTTGACAGAG
TCGCTAGTTCTGCATCCAGTCTTTCCCATGCCTTTGACATGTCACACACC
GACTTGGAGCAGAGCGGGCATGCGAATTGGCAATGCTCCTTCATTTCTTT
CAAGCATTTTTCATGAATTGTATGACCACACGGCAGAACAGAGACATCAT
TTCTCGACTCAAACAAAGTACTCGAGCAGATTGGACAGTCATGATGCATG
GCTCCTTNCACACATGCATGACTGTTCTTCAAAACAGTAGN
>basd15o18
AATATAACTTGATTAATTAATATATTTATGGCACATCGATATTTGAGTAT
TTCCACCATTCTAACAGGCACAAAAGGGAATACCCAATGCCCATGAAAAT
TGTCCAGCCATTGCGCTATGGCAGACACCGGCTAAATCAAAACCTCTCCT
CCATTCAGAAAAAAAGCTAGAATGAGAAGCGTTTGTCTCCCTCCCTTCGC
TACTGAGTCCTACCAAGTTCCAAACCAAAACAAGAAGAAACGCTTGTAGG
CAACCGCCTCCTCGCCACCACTACTGCCAATCTTCACCAATGCAGATTAG
CGGAGCCGCCGGAATCGTCCGGCTTAACGAGCTTCACCTCATCGATCTCC
TCCTCGACGCAGAACGTCCGGCACTCGTCGCTGCAGAACGCCTTCTCGCC
CAGGTACATGAAGGTATCCATGTCGTCTCGCAGCCTCTTCCTGCAGAAGG
AGCACGAACCAGAAGCAGCGCCATCAGCTGGCATGGACGGCCATGACCGC
TCCTCGATGGGCTCAATGGTGAAAATAGGCCTCCTGGAAGGGACGCCCTT
GGGCAC
>bast52G0414
TTTTTTTTTTTTTTTTTTACTGCAAGCCTCATACATTATTATCGAGTTCG
CCATTGGCGCTCCAACACCTCACCCTTAATTAGTTTCCTGCAACGGCCTA
CCCAAACTCGTACACACCAGCTAATCAGGCAAGCAAATCAGAATCAGAAG
ATATATCAGATACAGAATCCCCAAATTAATCGTAATGAAGCACGGATGGA
TGGATGGATGGATGGATGGATGGATCAGTTCTTGACGCCGAGCGGCATGG
GCATGCCGTCCTGGACGGCCACCGGCAGCGACTCGAGCTTGCAGTCGAGC
GGCAGCAGCTGGCTCTCCTCGACGAGCACCCGGCTGATGAGCCGCAGCAG
CGTCTCCTCCATGTCCTTGCCGTCGCTCCATGGGTGCACCTCGGCCTGGA
GCAGTCCCG
>baal11c20
CGGNATTGATTGGCCTATACAAGGTATACCTCAAACCAATGATGTACAAA
ACCCTTGGGCCACCCCCAACATCTCAAATATCTTCACTATTTATGCTACG
TTTGCTATGACGCTAACCTGTAATCCTACGCTAACTCTCGATATAGCTAA
CACTACCACCCTACCAGTAGTTCCCAACTCTGGGGTACCCCTATTCCCAC
CTCTGCCTTGAAGGGATTATAAAATAGCAAGACATGCACATTCCCCTGAT
AACAAGTCACTGAAGTCGGTCCATTTCTACTCGAAACCAGGCAGCACCCT
CGCCCTTCGGCACAGGGTCAGTCCATTTCTAACACCTTAATGTTCCCACT
GGAGTTAGCAGAAAGAAGTGTCGAAGACTGCCCCCTCCAACACACGCACG
AAATGAACTGCGATTGATCATCGATCTCCTGGCCTGAAATTGGGTCTGTG
ACGTTGAACTTATACGCCAAGACTGGCATTGGAAATGCTTTGTGGTAGAC
GAAAACCTCATTTGTTTCTGACCCAGTAGCAATGTACCCATCAGAA
>bags37k06
GAGCCAAAACATTTTAAGTACGGTGTTTACTACACTGCAGTTAAGAGTAC
ACAAAAGATTTAACACGACTACAAACATTTACTACTGTACACGCTATTTT
CTATAATTAATAGCGACAAGCAGAAACATCTTCACAAGAACACGCTAGGC
GGCCACATGGCAAAACTAACGAGCTGGATCAAAAAGATGAGGCTAACTCG
CGCTTCAGCCCACATGGCAAAAGATTTCTACGATACGGTACGCCCATAAC
ATACTGAAGCAAGGTAGAGATTCTTGGACCATTTCTCCTTCACATGCTGA
CTGGGGAAAGCAGATGTTCTCAGTGTCTCTTGAGTTTCATCGGTAGGCTT
CCTTCTTGGTACACTTAAGATCAGTGCAGTCTGATCCCAAGTCGCAGCAA
CTGCTGTTATCCGGTAACCACTGTCCCACCTCTTATGGACTCCCTCACTA
GGGTACAAGAAGTCCAGCTCAACAACCTGTTCGGAAAACCCTGCATTGCG
AGACATAACAACCGCCCATTTCTTTCCAGCAGTTGCCATGGAAGTCACAT
AGA
>bags6e22
CTAAGCCTGTACTTTCTTTTTCGACAGGCTCACTGTGAGTACACTAGATT
TTTAGCAACATGCCGGGTTTTTTACCCAATGATACAGTCACGAGCACCCC
GCTTCGTATAAAATACGACAGACAGCTGAGATCACCAAAGCTAAAAACAA
TAGATGGTACATCTATGGCAGAGCCGCTGAACCAGAGCGAAACGAATTCA
AACTCTTCTCAACAACAACAAAATACTGAGCCTGGTAACTGCCGAGCAAC
GCCACCAAACTGGAGCCAATCCTCCACCAGATACAGCATTCAAGCTTCTT
CAAGAATGGCACGGGCGAGGTTTGATCCCAGGGCCAACCTGACAGAGCTC
AGTGCATGGATTGGTAGGTGATTACTGCAGAAGTCAGGACGCAGCTTGGC
CATTGACAGTTCTTGTAGCTTATTGAGCAACAAGGTCGTCTCGGCAACAT
TCAATAAAGGGTGGGGTTTGCAGTTAAGTAGTTTCACTGAGTCATGTAGA
AGGGGCAGCCAGAAACGTTGTGGTGTAGAAGGATTTCTCAT
>basd15a02
TGTGAGAGCAAGTCTAGCAAAAAAAAGGGTTTCAAATAACGAACCAAATC
TCACCATTCACATTTACTACGACTTTAGACTCCGAAAACGAAACCGATGT
GTAACTTGTTTACACGGGATCACAGACTGAGAATGCACTCCATTGAATTT
CCATGTGCAGTGCCGATCCTAGAATCCCAAGTGCCCATTACCCCGTCCAT
ACAGTCCACTTGCCTTCCAGGAAGCTTCTCGTTTTACTAGAGAAGGAAAA
GGTTTAAGAGAAAGTTCCAAAGAGAGGTGACGAGTCAGCTATTGACATAG
GGACCTGCGTTTTGCAGCAAAAGATTGCAATGTCTTGCCCGGCTGGAGAA
TCGAGCATGCTTCTGCACTAGCTTCACATCATAGGCCCTGGTGTTAGTCA
TACCTTGAGTATCCATCTTCATATCCGTCAGAATATATGAGTAGAAGCGA
CTGTTGAATCAATCGCCATAATCTGCAGATTTAACCAAGATCTGAACTAC
AATCCATCGAAAGGTCTATCCCTTGACTGACTTTGTTCACCACCAA
>bags7b06
TATATCTGGTACCAGCGGCCGCAAGCGTACCTTGCTCACCATCATTGATC
CAAATCATCCGGGGTCGTGTTACAGGTACATGGCTGCCTGCCCAGTTGAA
ATCGACACATACGGTACATACATCCTAACCCGCGTCTTGTGTCGTGTCTC
GTTACAGGTTTACAAGACAAAAACTATCCAAGCCTCGTTACAGATGCAAG
ACACCAACGCAGCAGCCCCTCGTCGTCCTTTACGGGACCACCCGCTTCTT
CGGGGGCTTGATCGAAGATGCTCCGGTCGGGGCCTGGCTGGCTATCGAGC
TCCGGCGACCTATGGGCGTCGTCTTTGGAACAGGTTCCTTCGGTTTCGGC
CTGGAAGCAGCTGGCTGCCCGTTCTTCGTCAGGAAAAACCTGGTCAGTCT
TGATGGACCCTTCTGCGTTCGATCTGCTGCTGGTTCTGAAGCGCTGCCGA
TAGAATACTCAGTTTCGCCTACCGAGCAACCATCGTCGGATGCATTATCT
TCGTATTCGGGTTCACCTGATCCAATGGACCCTGATATTAGTTGGTTCTG
T
>bah15k11
TTATAGTACGCGCTAAAACATCACCATTACATAACATGTCCAGAAAAATG
GCAGGATCAACCGGTTTTAAACATTATTACAGCATTGATCAGCATCCATC
TAAGAACAAGATAACTCAGGCTACCCTGACACGGACAAAGGAGCTGACTC
GAAAACTGGGTGCCACAGATCATTCTTAGTAGTCGTCTACACCTAATATG
GTTGACCACACAACTCGCACCAAGACCGATGCTCCATTGCTAAACCGATA
CATTTGCTCCTCTTCGCCATGCTTGGACGCCACAAACGAAAGCGCGTCTT
GGCCCTCCTCCATGAAATCTATCCGCAGCGTGTCCCCAAGATCCACGGCT
GCAACGAATTTTTGAATGTGCTTCCCGCTGGATGGTATAAAACCAACTGT
GTCACGGCAGTGCTCATCAATGAAGGAGTAGGATCCTTGGGAAAGGACAG
TGTTGCCACGCATGCGCACAAGAAAGCCATCTGCAGGCACCTCCACAAAA
TCCAGGTCTATAGTAGCCTCCATGCCTCTAGGAACAACACATGTTTCCAG
TGTAA
>bast46C0406
TTTTTTTTTTTTTTTTTTTGAATTTGTACATTAGTACAAATTTATGTAAA
ATAATATAATTAACTCAGAAATAAACCTAGTCCGCATATAATGTCGAAAT
GTACCTAGGCCGCGACAAATCAAATATCAAGGTCAATAAGTTTCACATTA
ATTCTGAACGGTTGCGACCATGGAAGTGCCCATGTCGTTGAGGAATTGGT
CAAACGCCAAGTACGACGAGCCTCCTTCCTTGAGCGCGTCGGCAGCTGCA
TCCTTCGCCGCCGTCACCCGCTCCCTGAGTGCCTTGCCGCCCTCAGACGC
CATAACCCATCTGACCTTCTCTTCCACCTCCTCGGCCTTAACCACCTCTT
CATTGTATCCTCTCATCTCCACCCCGAGCTTCATTC
>bastl45E0509
TTTTTTTTTTTTTTACTTTAGCACACTCAAAGTTACCAACAAGCATGAAC
TACAGAATACTCACAAACCAAGTGTATCCATAGTTTGTATCATTAGTTTT
TTATGACATGTAACGAATTGTGAGGGAGCATCATCAGACAAAGAATGCTT
CAAGCTAACAAATTCCAGACTAGAACACTAATAGGATGTTACATAGAGGA
TAGGATACACCGTGTCCTTGACATGAAACCTGTGGTTAAACCAAATGTTT
CATAGGCAACATACCTTCAGGATCTACACAACCGATTTTGGTTCTCAACC
TATTAAATTTGATAACAGTGTAGACACGTCCCATTCTGTTTACCAATAGT
CTTTGCAAGAGCACAAACCATTTTCAAAATGGTGGAACCTCTTTGCGTCC
CTCGCAATGATCTGACG
>BaH41G07
TCCTNTTGATGGGAGTACCAGGAGAACAAACATTAATAACTGTGGTATGG
ATGAAACATGGAACATCCTTACACAGTAGAGACGCTAGGCTTCTCACTTA
CAGGGATGGCATTCTTTCCAGCCAGATGATAAAGCAAAACCCCTGCTGCT
ACACTAACATTTAAGCTCTCTACTGCAAGGAATGATTTCATATCTTGATT
ACCTGAACAATTATCACCTTCTTCCCCCACATCTGCATCTGTGGCATCTA
TTTCTTCTTCTACAACAATTCCATCAGTATTACCAGCGATCTTGACCAAA
TGTGTGCAGGATCGCTCAACCAGGGGCCTCAGACCAGTGCCTTCACTGCC
CAACACCAGAATCGTTGGCTCCCCTGTGGTAACTTCAGATAGAGGTATAG
CTTTAGGAGCGACAGTACCACCAAGAACTCGCCACCCATTTTCAGCTGAT
GAAGACAGAAACTGCATCATGTTCCTACACGAAAGCAGCTCAATCAACTC
AAGCGAGCCTGCACTAGCTTTGCTCACTACTCCACTT
>bast46H1016
TTTTTTTTTTTTTTTTTGAAGGTCAGGAAAGCAAACCTCTTTTTCGTAAG
TAATTCAAGTACGAATTCGTAGGTGTAGCATTCTTGCTCACGAACCGATG
CGTGCGCGGCCACGGCCCTCTGTCATCAATTTTCCTACAATGTATACAAT
TTACCTCAACAAATTCCACCCTAGAAAATCCAGATTCCAGTTGCACACAG
GCTGAACAAGGTGGACACAAAAGGTTAAATAACATAGTCAACGATTCAAT
CGAGCATCGAAATCTTGAGATCGTCCAGGAAGTCAACAAATGCTGCTGCT
GACGATCCACCGACCTCCAGCGCATTCGCAGCAATCTCTTGCGCCAGCAT
CATCCGCTCCCTGATCTCCTTCCCT
>baal39a19
CCTTCTCGAACAACATGGATGCAGAAGCCTCTTTACATTTGACAGGCTAA
TAGGCCCGCCAAGAAAAATCCCCATCCTCAAGGAACAAAGAAGAGACGCG
AAGCCAGCCCTGGACAGACACTCTGAGTCTCAACCGCGAACCCTCCCTCC
CTACTGATGGCAGGCGCTCTTGTTGACGGGGATGGCGGGAGGCCTGTAGA
GCATGCTGGAGCTGCCGCTCCGCGCCATCATCAGGTTTGCGCAGGAGCTC
CCGGAGGTCGGCTTGGCGACTACCTTGCTGCTGTTGTTAGAACCAGGCGC
GGGGCAAGCTCTCTGGTCACCGTCGATCTCGACGTGGCTCCGGCATGGCT
TCATCTTCTTGTTGTAGGGTCTCTTCTTGGGCAGGTCCTCCAGGCACCTC
ACCTCCGACATGCACGCGAAGGACTGGGACTTGCCGTCGTAGTACTTGGA
CAACCCCCCTTTCCTGCAAAGAGAGAAGATCAGCACGGTCAGGAAAAACT
TCCATTTTGCTACTCTGTTGATACATGAAGAAG
>baak11n24
CGAAGGAATGAAAGCTTTTGCACAACATGATTAAATTACAAAAAAAATAT
ACACCATTTGGACAGATGACATGAATGTTCCGGTCACATTCCTAACAGTT
GGGCCGAGTTGCTGTATCTTTTTCAATACCCAGGGATTCTCTAGCCAGAC
TTTGTTATTCTTTTGTCTCTGATAGGCAGTGGAACAGGTTTTTGAGCAAC
ATGTGGGTGTTCTGATCCTTTGTACACCTTGAGGTGGGTAAATAGTCTTC
TCCCCAGCCTGCCCTTAGGAAGCATGCCACGCACTGCATGTTCGATAATT
CTCTCCGGAATCCTTTTCTGAAGCTGATCAAAAGTTTCCTCTTTCATTCC
ACCAGGACGTCCAGAGTGCCTTTTATAGAGCTTTTGTGACCGCTTTTTAC
CAGAAACAGCAACCTTCTCTGCATTAACCACAATAACAAAAGCCCCCATG
TCCACACTTGGAGTGTATGTGGGCTCATTTTTCCCTCTCATATGCACTGC
AATGGCAGATGCTAGCCTGCCAAGAATCTTGTCCTCTGCATCAACAA
>bast14E0909
TTTTTTTTTTTTTTTTTTTTTTTTACCACAACAACGTGAGATTACATTTC
CACAAGTGAAGTTGCGTTGCTATCACCAAAAGCAAACTATAAAACAGAAG
AGACAAATCTGTACATGAATTCCTTGATGGCTTAGTGAATAACGTCTGGT
GTACAACAGCGTTCTGATCAGCAGGGAAGTAACATTAGCATGCCATTCTT
CTGAGAGAGAATTTAGACACACAAAGATAATGGTACGGTGAGTTGACTTC
CTATCAATCATGAATATGAGCCGCCAAATGAAATCAACAACCTCAGCTGG
CTGTTATCGCGATGAGCGTGACGAACGGTTGGTGCTGCCCTCATTGCGAT
CCTTCTTCCGCAAACCTT
>baet13G0713
TTTTTTTTTTTTTTTTTTCTTTTTTTTTTTGCATAAACATATTTTTTATA
CATATTCGCAAAAATAACAGATATTTTAGTTTCTCTTTAATGGAAAGATC
ATACAGAACGGGCATCAGTTTTGCGGGGTTCAATAATGGATACAATACAT
CAAATCAACATCATTGGCCTGAACTAAGTAAGGTGATGAAGCTATGGTTG
GTTAAACCCTTCACATGTCCTTGTCGATTTCGGGCAGCTGCACCGGGTAG
CGGGCGATGCAGTCGGCCCACGGCCCGTCGGCGTCGCCGGCTGGCTTGAT
GCACTCCCACGCGACGCTGTTGCAGTCGAATCCGGCGCCGAAGGAGATCA
TCCACACCCTGTCGTCCTTCTTCATCCGGCCCTTGGCCTCCAGGTATGCC
AGCTCGTACAGGACCGAGCTGCTGGA
>baak13c05
AGTGCTTGGTATGGAACTNTACCTCCTTGAGGGTGTCAAGTCATAAGCAA
TAGTAAATTCCAGTCATGTATAATATAACCCAAGATGGCATATAACGCCA
ACGGCTACGTAATATACAGCATAAACCACCAGAAAGTGTCAGCATTTTAT
TCTTCGATGTGTGAAGCATGGTGAATGCAAATATACCATGTGCCATCTAT
CTTCTCGAAGACGTTGGTGGCAATTTGCTTCCCCCAAGATTTTCCTTTGG
TCTTAACCAACTCCAAGCATGTAACATAACCAAGGTCACCACGCACATGA
ACCTCTATGTTCTTAAGCTCAATGTTTAGAGGGAACTCATAATCCGCATT
GCAAACCATCTCCCAGCTTTGCAAGACCACATCGTAACCGGATATCCGAC
CTGCACCTGGATGGACAACATACACATAGTCTCCTTTAGCCCAGATAGAG
TTCATTGCAGTAAAATCTCCATTCTTGAAAGCGTTGTAGAATCGTGTATT
TGCTGCAAGGACGGAAGCTTCAGTATCCTCATGGAGGACGTGCAGATCAT
CC
>bastl41G0513
TTTTTTTTTTTTTTTTTTTTTGATAGGGACAAGGCTGCTGACTGTCAACT
CTTATACAGGTTACAAACAATACTTTCTCTAACACAGTGCCAATCATACC
ACTTCAACATTCCAAGGTATCATAGGCACTTGCTCAGGGAGGAGTGGTGA
TCCAGTAAATAGCAAGTTGTTCCACTTGTCAGTAATTCACTGGTTGACAT
AATTCAGAATTTCTACTGTTCATGCGGTTCTCGCTCAATTGCTACATGGG
AAATGGAATCTCATGCGTCCGGGATTACGCCTTCCTATCCTACATTTCAA
ATGGAATCTCCTTGCACTACAGAACCATACGTCCATACTGGAGGTTCCAG
AAAGAAAAAAGTGATGCGCGGAAAAGCATACAAAA
>BaGS39M09
ACTTTTTAATGCATTGAAGAGATGAACTTGGAACACTTCTTACATCTCAC
ATTACAAGCCCGGCTCACTAACCACGCAATCCCATCATGGCTTGCTACTT
TCAGAATCACACAAGAAAGCAACAGAACAACCATTTATAGCTACTGGTAG
CTTGAGCCTAAGCTCACATTACTCAATCTCATAGAAACCTCAGGCTTACT
AACAAAACTAAGTGGCCTCCTCGTCCTTGCAGGCGAGGTCACATATGTAG
TATATATTCAGAACAGCACGAGAACGATGACACTAACCATGGCAATAAGA
ATCCCGATGCTCGCCTTCAACCCAGCAGCCCCATTCAAGCCCCAGACACG
GACGTCGTCGATCACCGGCCCACACAGCGAGCTGTGGTCGTCGCTTCTCG
TGTTGTAGTAGACGCTGTAGAGCGCAACGCGTGACCTCTCGGCGCGCGCT
GTGAAGTTGACGTTCACGGCCTGACTCGTGGCATTGCCCATAGGGGAGTA
GTGGAAGTTCTGGGCCTGGTCGCCTGCGAATGCCATGACGGCC
>baal19b12
CAAGGCACACACAATGATAAATAAAATATTACAATGTATCGTCTGATGTG
AGTTTGTCAAAAGATACCCAAGAAACTGACAATATCGAGAGATTCCACGT
TCTTGAATGCTAAGCAAGCTTCGTTCCCGGCAGCTCTTACAACTCTCCCA
GCAATCCCTACATGTCTTTAAGGACAATAAGTGCTACCCGCAATCCTGTC
AATAATATCAGATAACTCATAGTGACACATCAGGCATCAAGCAAGAAGAA
GGCCGTTTCGTGGCTCTGCATATTCAGATGAGGCTGGGATGTCCAATGCA
CGCCTTGCCTTTGCATATTCAGAGAAAGCTGGGAGGTCTAGTGCATCTCT
TGCAATGGCCTGGTCTTCGTCAGTTATGCTCATTGCTTGAGATATATTTT
CCAAGCTTTGGAGCTTCCGGATGTAACCAATTAATAGAAGCTCCAAGCGA
TCCTCCGTTTTGGTCTTGTAGTGAGAATCAAGAAAACATATGTGCATCAC
TCTTTCGAATTTTCCCGGTGAAAGGTCCCACCCAATGCTGACCA
>BaAL39B05
CACAGATAACGTAACCTAAAGCGAAGAACCCTAGTTCAACCAAGTAATAC
AATACGGCAGTACCGTGCGCGCTAAGAGCATTTAGGATGTTTCACATGCC
TCAGTGGAGCAAAATTTTATTACAGCCAACAAGATCCCTAGTGTTCCTCA
AAACTAGCTAATAACTGTATTTAGAAGAAGGTGGGGCTGGGCTGGGGCAG
CTTCTTCACTTCTTCACCTCCTCGTACTCGGCCTCTGGGGCCTGGTCACC
GCCACCCTGCGACCCTCCTTCCTGCGAACCTCCTTCCTGGTCCTTCTGCG
AGTGCAACTCAGCCT
>BaAL1J03
AAATATTAACAATNNCTGATTCTCCAAAAGATTTAAATAAGCCTACATAC
AGGAGGCGGCTGCTGAGCCACAAAATTCAGATAGGTTAATCAAAATGTTT
CTACTACTGAAAACATATGAACTTGTACACAAACAAACAAGCACAGTGAG
TGGTTGTCATCGTTGCAATTTGTATATGAGGGAAACAACTCACCTCTCCA
AGAAGAAATCATTTCTTCTTTTCCTCCTTAAACCCTGCTAGCTGCAACCT
ACGCCGTGGCTATCACAGGAGTAGCAGCAGTAGAGCTGCCACCTAGAAGA
CTTTCTTCAAAGCATTTCAAAGTGCTTCATACAAATCATTGGGTAGCAAC
ACTCGACTGGTGTATGAAACATCACCACCAAAACATCTGTAACAAAGCCA
TAGTTTGGGAATCAATCAAAGTAGCCTGCAATAAAGGCTTCCCATTGTGA
ATATCATTGCTAGTAAGTTGGGAGCATCTGGTTCACAGGCAAGCAGTGAG
CTGGCGCTGACGGGCATCCTCCTTAGCCACAGCTGCAATGGCCA
>basd11k09
GAGCTTTAGGATGGTTTCACATGCCTCAGTGGAGCAAAATTTTATTACAG
CCCACAAGATCCCTAGTGTTCCTCAAAACTAGCTAATAACTGTATTTAGA
AGAAGGTGGGGCTGGGCTGGGGCAGCTTCTTCACTTCTTCACCTCCTCGT
ACTCGGCCTCTGGGGCCTGGTCACCGCCACCCTGCGACCCTCCTTCCTGC
GAACCTCCTTCCTGGGAACCACCAGCCGCGCCGCCTCCGGCAGCACCACC
ACCAGACATGTGCTGCCCGATCTTTGAGACCGCCTTGTTGGCCGCTTCCA
TCTTGCTCTTTATCTTCTCGATGTCGTCAGAGGCCATCTCCGCACGGAGA
TCAGCAACCGCCGTCTCGATCTCGGTGGCAACCTCCGCAGGGATCTTGTC
CCTGTACTCTCCCAGGCTCTTCTCGATGCTGTAAATGGTGGTGTCTGCGG
TGTTTCTGATGTCAATGAGGGCCTTGCGCTCCTGGTCCTTCTGCGAGTGC
AACTCAGCCTCGTGCACCATCTTCTCGATCTCAGACTCAGAAAGCCCACC
>BaGS33N15
GGTATAATGCAGCGGAAGAACACGTACATTGATGGGTGACTTTCCGGTCC
AATAAATTCAGACAGAAGGAGTACAGTACTACTATACACACGGACAGTTG
CAATGTTTATTCAACAACCTTTTATTCTCACATTTCAGTGTACACAAGAT
TACACGGAAACATTAGCAGCCACAAGTATAACCGTAGGAGTACTAAACCT
TGATAAAACAACGTCATGGTTTGATAATAATGAAATTAAAGAAGGGGAAA
ATTAACGCGACCCTTAACGTAAACGTAAGATAGAACGGCAGCTAATGTTT
TGTAGTACACAACAGCCTGAACCTGGATACCTGATGCACGCACTGAACCT
ACGAACTGACGAAGCACGCTCGCTACCGGTATACGCCGCCCCACCGCCTG
CTCAGTATGCTAATGCAAAAAAGGTTCTCTCCCTCGATCTACTTCCCCTT
TGGCTTGCTGCCGTTGGCGTCGGCCTCCTTGGAGTCCTTGGAGTTGAGCA
TGTCCCAGGCCTCGATCCAGGTGACCATGGCGTCGGCGAGCTTGACGA
>baet43H0416
TTTTTTTTTTTTTTTTTTTGCAGGATAAACACCTCAGCATTCAAGGGTAA
GAAAGCATCACAACTGCAGCTTATTCGGGATTCAAAATCACCATCATCTT
TAATCCGGTGTGAACAAAACTGTCTCAGACAACAATTTTAGTAAGTCTAC
AAGGCAAATTCCTGAGTTCAGCCAATAACACGCCTCTGGTTGAACCCTTC
GGACACTGCTGTAGGCAATTTAAGATTTTATTGCGGAAGGGGGTTGCCAT
GTTATCATTCACTTCAGTTTTGTAACCGCAGCATGTATGGCATCTGCAAG
ATGGGGTACAGTCCTGGAGCTCGAACCTGCCATGCTGATCCTCCCATCGG
ATGTCATGTAAATGTGATATTCCTGCCTCATGAAGGCGACTTGATCACTG
TTGAGCCCAGTGAAAGTAAACATCCCAATTTGC
>bah11m06
CTGCTTATTCATATNACTCCAGAAAAATTGCAAGTATGATGCTATGTACA
TATGCCCATCAGAGGGGTCAGAGCTGCAGTAAAACTCGACCAAATATACA
CTGAATATCCATCAGGATCTTCTTCACATTCACTGACTTTAGAACCACTT
GCACTCAAAAGGGCAGGAGGAAGTTGCGCATTTTATCAGTGCAATGCCTC
CCCAATCTGCAAGGTCAGATACTGCATGTAGCTCCTCTCATTGCAGGTTT
TTGTGTCTTCTTGCAATTCCACGATGACTCGGTCTTCATTACACTTGCCC
ACTCAGTCCTACTGTAGCTACGACAGATAGTACCTCGATCCTCTATCTTC
TCTGATCCTCATTGGTGGTGGTGAATAAGGAACGTTCTTAGAAAAACTCC
TGCTACCCGACGTTTAGCTATCTGTAGTGCCATCGTCGTCATTTTCATCT
CCGGAAGCTTCATAACGTGGCTGGTCATACTTTTCACGGAGTTGCTTCAC
AGGAATGAAGTCCCGAGCCATGTCCTCGCCATAAAATAGGAAT
>baak31a24
GAAGTTGAAACATATTGCATTGGATGAGCTATACACCAACTGTTACAGTT
TCGTCTGGAAACGTTTCGGGAAAAAAAATGTTTGCTGCGGTAATATATAT
CTCCCCCTCGAGATTCGGGGGGTTAATGAATAGGCATACATAAACTCGTG
TTAACACTATATAACAGCGTAAACCAACATCTATTAGTGACCTTTCAAGG
TCACTGCGGATCATCAAATGTCGACCCATTTTGGTCTTGCGCATTAATCA
CTGAAAATGGCAGTGACTTTGCTGGAACACAAACTTATTCAGCGGCCTTC
GTATGCTGCGATCATCTGAGCAATTTTTAGTAGGAGGCTGCTCGCGGTTG
CGTCCTTCGGGTGTGGGGTTTTCAGTTCTTGGTACTGGTGTACGCTTCCA
GCGAAATCTGTGAATAATCCGTCAACCCCCACCGTATTTATCCAGAAATC
GTACTCGGCATAGGGATCCTGATGGAAGTTGAAGTGCAGAAACTGGTTCT
CGTTCCTGTATGTGTAAGGGTGTACCTGCAGATTATGAGCATGCGCTCTT
>bags27h20
TGCCTGCCCGGCTGCCCGTGAGCCAAGAAAACGTACCGAGACTCGGGAAT
TACACTGTTGGCATCGTGATGACGTACAGTAGGCATATGCTGGGGCATGG
AAACCGGCTTGCAATTTCCGAGAAATGGCCATTACCGAGCTGTTGCGGTG
CACGCTTATGCCGAGAATCTCATGAGCAGGCTGAGGCTACAAGGAAAGAA
GGGGAGGAAGGATCTTCCCAATAGATTAGCATCGGTTTAGACAAGTACGA
AAGTTGCTTTTGCCCAGGTGATGTGCCGTCAGCGGAATATGTCTAACGGC
GCATCAGCTCCAAGTTATGCTCTGCCTCGGCCAAATGAATGCAGATGCGC
TTCATGATACAAGAAACGGGAACTCTTTCAGAACCATGCTTCCAAGAAAG
ACTGACAGGCGGAAGGAACTTTTAAGAGGCAAATGCCCATTGACCAGAAG
CTGAGCTCAAGTTACTCTTCACATTATCAGCAGATGTCAATGCTCTGTTC
ATGTTATCTAAATAACCCTGGAGTATGCAAACTGCAGCAAATTT
>basd27c09
GCATTAAGCTTCCCAAAACATTGCATTATACAGCACTGCAGGATAAACAC
CTCAGCATTCAAGGGTAAGAAAGCATCACAACTGCAGCTTATTCGGGATT
CAAAATCACCATCATCTTTAATCCGGTGTGAACAAAACTGTCTCAGACAA
CAATTTTAGTAAGTCTACAAGGCAAATTCCTGAGTTCAGCCAATAACACG
CCTCTGGTTGAACCCTTCGGACACTGCTGTAGGCAATTTAAGATTTTATT
GCGGAAGGGGGTTGCCATGTTATCATTCACTTCAGTTTTGTAACCGCAGC
ATGTATGGCATCTGCAAGATGGGGTACAGTCCTGGAGCTCAAACCTGCCA
TGCTGATCCTCCCATCGGATGTCATGTAAATGTGATATTCCTGCCTCATG
AAGGCGACTTGATCACTGTTGAGCCCAGTGAAAGTAAACATCCCAATTTG
CTTAATGATGTGGGACCAATCTCCAGGTGTTTCTCTGACTTTCAGTGCAT
CAAAAAGCTGCTCCCTCATGCTAATTATCCTATCAGCCATGGCCTTCAGT
TCC
>BaAL25O01
GATTNACTTTCACACTATTTNACTATGACTNCGCTNCCGCAATTATGCAT
NNTATTGTCAAATAGNAACAGAGAATTATTANNGCTGACACTTTGCTATN
ATGTNCTAGCTCTCTGTNAGNNAAGGGTGAGNACTGGAAAAATAGGTACA
TCAATGTAAACGTGGCTACACCTCTAATAACTTCTTAAGCTCCTTCTTGT
TAACCTTTCCCATGGCATTCCGAGGAAGAGAATCCCATAAGTGCAGTCTT
GTTGGAATCTTGTATGGAGCAAGTTTATCTTTTGACCAACTTGTCAATGC
TTCTAAGGTCAGTGCTGGCTTCGAAGCCTGTTCGGCCCTTTCCCTTGCGT
CCTCCTTAGGCACAATTATTGCACATATAACCTCCCCATAAGCTTCATCA
GGCAAGCCAAGAACAGCACACTCCAGTACAGTGTCGTGCTCCAACAGAAC
CGCCTCAATTTCTAATGCTGATAACTTGTAACCACCAACTTTCATGATGT
CAGCATTTGTGCGCCCTAAAATTATAAAATATCCATCCTCGTCTACAGTT
ACAGTATCACCAG
>bags7f08
GTCAATATCTGGGCACAATTTATTTATAAACCAGAGCACGGGAATGCTCA
TTTAAGTACAAGATTCGACAGGATCGCAAGCACAAGCCTGAACATTCAAC
ACCAGGACACATCACAAGAACACACACTAGGAAAGGCACACATCGGGGGT
GACACACCTCGGCTTATTTCGACGAACAAGCCCCAGAAACTAAGATCATG
GCTTCATCAGCGCAGCGACCTTCTGGACGGACGGCCTCGTCAGCAGGTCA
GTCCACCAGGCCTTCACATGCGGGTAAGCGTCAAACAGAGATGCATAGGG
TGTGGCCGCCAAGCACAGGGTGACAGACGCATGGTTAAGGTCCGCAAGGC
TGAGGAAGTCTCCAGCCAGGTACTTGGACTTGGTGAGCCGCGCCTCGTAC
ACCGCCAGCACGTTCTTGATCTTAACAAGGTTGTCGTCGATGACCTTCTG
GTCAGTGGCTCCCCCAAGCATAGGATGGATAAGGCACTCGAAGAGAATGG
GGCTCAGAGCGGCGGTGTACTGATGGGCCTCCACCTCGAGCCACACATCC
ACCA
>BaGS13O12
AAAACACCAAATATTTACCTTNAAATGTTAACCTAATTTTGTTTTTTTCC
CCACTGATTACATGAAAAGTCCTTTGATACGCTTACACCACAGGAAAAAA
AGAATTTCTAAATTTATTTACTGTATGTTGTTAATTTACTGTTCATCAAG
AGCACATGCTCTATGGAGCCAAAACAGCCATCCCATGCTCTAAGCGCTTT
TGCTTTGCTTTGAGATGTGTACTGTCTACATACAATTTGCTTATTGCTGC
ACTTCACTGTAAGGCCTCCTTGTTTGCGCCCGTAATTTACAAAGCCAGCC
AGTATAACATACAAGTTCCATGTTAACGCAGAAATCAGTACTTTTTGCCA
CATCCAGCAACAATGTCCTTTTTGCCACATCCAGCAACAATGTCCTTTTT
GCCAAGTACGAGCTCTGGAAATAAAAGCTTCCAGCCCCTCCACGTCTCAC
AAAGTGAAATAAACCGGTGGGGGGTTTACCACCTCCATCTTCGATCTCGA
CACGTTTCCGGTGAGCATGCTCTCGGACATGGCCTCGTCAACCTGGAAA
>bags38b06
GGAGCGCTAGAAGCCTTATTTATTATGTTATGATGGAACTTCACCTTCAT
ACATCAGAAGGAACGAGTTACACCCCGCGCTGGGAAAGGACTCTTTTGGA
CTTTTGCTGCTGTACATCTACCTCTACGGTCAACAAGTTCTAAAAAGTGC
TCGGAAGGTGATACCATAAAATTCTGAATCACCTCCAGAAAAAAATTGTT
CACAAGAGCATACTCTGCTGTTTCGTGGATCAAGTACCTTACGTCACCTG
CCAAAAGAAAAAATCAGATTTGTTGACCAGCGTCGGGGTTGGTGGCTTGT
GGCCCATGCAGGCTTTCAGATCAGAACATACCACAGACCCTCTTTGCGAC
GTTGAAGATATTCGATGTTGAGCTGAACCAGGTCTCATCTACCAAATTTG
AAGTACCTCCTTCAATGATCCCAGACATGTAACCACTTTCAAATTTAGCC
TTGTTGGCAAAATATTTCTAGTGAACCTTGTATATTCTGATTTCTGCCGA
AAGAATTATGCATGAAGAAGCACAATTCTTAGTCTACAGCTTGTGGTTCT
GC
>BaAK19J09
AGCCGCCGTATACATCAGTTCATGTTAACGCAGAAATAGTACTTTTTGCC
CATCCGCACAATGTCCTTTTTGCCACATCCAGCACAAGTACGAGCTCTGG
AAATAAAAGCTTCCAGCCCCTCCACGTCTCACAAAGTGAAATAAACCGGT
GGGGGGTTTACCACCTCCATCTTCGATCTCGACACGTTTCCGGTGAGCAT
GCTCTCGGACATGGCCTCGTCAACCTGGAAAGGCTGCACCTGGGCGATCC
TTTCCGGGATCGCCTGGCCACGCTCCACACGAGCAAGAACTTCATAGTGT
GCTCTCAACTTCTTGGGCTTTGTTCTCCACTCAGGCAAGTCAGACCAGTT
CACCTCTCCATCAGCAATCTGCTTCTCCACCGTGAACCCCATTTTGACGT
ATGTTTGTGCCGAGGCCCGTGCATTCACCAACTTGAACGTGCCCTTCTCA
CCCGCCTTCTTTCCGAGAACCTTCGCCAGTAGTTCCTCAAGCCCCTGCAG
GCTGCCATCTGATGCATTCAATGACAAAAAGGGCCACAATCCGGGGC
>bags9e16
CAAAATAGTTTGCTTGAACTAACAGTTACAGATATCTGATAGGTAGACCG
TATTGTGCGTACGCTGGTTGTGGTATCTACAATCAGAATCCTGCATCGAC
ACAGCGAAGAAGTGGTAGTTGCACACGGGCGGCTAGTGTTTCTATGTACA
GACCATGATGGCACACAAGTAAACGTGCAACTAGAATCGAGAAAGCAAAA
CCACAGGGACATACTTATAAACTTGTCGTGATTCTGCTTCCATGCTGTTC
GCTTTGTAATAGCTAGGGAGACACGATCCTTCTTTTAACAGCGTTTGTAT
CAGGCACTGGGTTTTGGTATATACCATCAGCCAACCCTTAATCATCATCG
TCATCCTCCAGATCGCTGAATGACACATCTTCGTCCTGCCCAACCGAAGT
GATATTGCCGGTTTTGTTGTCATCATGGTCCATATCCTCTAGCCAATCCT
CCACTTCTTTGTCGTCGTCATCATCCGGAGTGTACAGGTTGGGTTTGTCA
CCCGGATTCTTGATTTCAGTTATGACCACCAGCTCTTCTTCGATTA
>bags20n14
ACTGTAGTGGCTTGAATGTGCTTACAGATCATTCATCAGTATAGATGGTT
CATTATTTTGTATCAACACCAACACAGCCTTGATCCACAGTTCAAAATAC
AAGTTACTGTCACAGCTAGAGGTTGACTACTGCTACGTCAAACATGAAGA
ATATTGGCTATATACCTAATGTTTACAGAACTGAAAACAACTTACTCGAC
AAAATGTTACATGTACAACCCTATTCATTTATAGATGTGATTCCTCGAGC
GCCTCTTGCCCGTCATGACGGATATACAGGATCATGTATGTAAATGAAGA
GGTGGAATACTAACGAAGACATAGCATTCCAATCCAGCAAAAAAAACGGA
GTTCATCCTTCATCTTTACATCAGGCGTTGCAGGCCCAGCTCTGAGGAGA
CGAGTCTGAGAAGCACCTGAACAAGCTCCCGAACTCTGGCTTCTCTTGAG
ACGACAAGCTCAGAGAAAGTGGGAAGCAACAACAACAAATGGGCCCTCCC
ATGGGACTGGTTTTCCCGTAAAGCATCTTTCAGGTACAGTGGTA
>bah42o12
CTCTACTTTGTCCTACTGATTAATAAAACAATACAAGGCATCAACCAAAC
ATAATCTGATGAAACAACAAATCTACTGGCCGATGACCTGGGTTAGCATA
ACGCCATATGCTGCAGGGAACAATATCCATGTGGACTAAGGATCACTAGC
AAGGGGTTGATTGATCATGCTACTGCTACAAAAGAGCAGCTTGATGGCGA
AATACACCTATGCCCAAGCTAGCATCAATGACAGTAGCAAACTCAACGCG
GCCCATACCGTTATTTCCTTCTTATCTCCGCGACTTCTGGTGCCCGAGAA
CCCTGGCTGCGATGAATTTATTGCCAAACCGAAGCCGAAAGGGAAGAGCG
GATCATAGTGTGGGTCTCCAAAATTCATGGGCAGCTGGTCTACAGACTTG
AACCAAGTGCGCGAAAGCTTTCCGGTGAAGCTGTAGTCCCCAAATAGGAC
ATCAGCGACACCCTGCCCTTCTGTGCCAGGAAGCCAGGCGGCAACAAGCG
CTTCCATCAGGGGAAGATATGGTTCAATGACGACAGGCCGTCCAGAGACG
ATA
>bags4p14
TAATAGCAACTGTAGTTATGCATTCTAATGTTAGTCTACATACGATTCGT
GTGGATTGTCTCCTGCGTACACCACAAATTGTATATGGATGAATGTCTAA
TATGTCACATATGTGGTGAACATATGTGGTGAATATCGGACCCTTTTTTT
TCACTTGCACAGGTGCACACGGGGTTGCAAAAGGCACCTATGTTTCTGCA
GTGAATTAACGGAAATGATTTCATTATTTCTTAACGATTGAGAAATAGCT
ATTTCTAAGTTGTGACACCGAAAACCATTTGACCCGAGCAACACCCATGA
TAGTTCATATACAAAACAAAACTGCTTACACACTCGTTTTCCTTTTCCTT
TTCAGGTAAGCTGCCTATTCTGCTCAGTAGGGCATCCTATATAATGGTGG
TTTTTTCCTTGCTAGCTGACCGCATGCTCCCCTAAATTGCAGAAATGCTA
GAGAAGCCAACAAGTAGAATCCAGAAAAGCATGCGAGTTATCAGTCGTAG
TACAAAGTTTGCTGATGAAACTTCCATGCCGTTCAACATTAGATCAGTT
>bah27a22
TCGGATCGTCGATATGCTTGTTGATACACTATGCTTACAGGATACAGGAT
CCGGACCGAGTGTTTAGTACAAGTACATACAATATGCCTCACGAAACGAG
GCCGACAAGCAATGAACAACCATCTCTTATTCTAAGTATAGTTATATCTA
ACAGTTGCACATTTTGTACTATTCTCACAGTAGCTTCCTATTTACAGATA
GGATTCTCACATAATAGTCAATCCCATCGTAAAATAGAATCGTGTATCAG
TACAACCTCAATCCCTCAATATACCAAGGATGGTGGATCTATCATCACAA
CACCAAGCTTCGTGAGAATATCAGTGTCAGCACAAAATTTAACCAGACAA
GCCAACACCAACAGGCATGCTTGCATCGCTGGCGTTTCCGGATGAAAGGC
GGCAAAGACAGAAATCTTCCATGTTTTGGGTACTGCCATCAGGTGTTGTC
CGGCTGACCTGTTCCATTTCCGAAATGAAGTAGCTCTCTTTCTCTTAGCT
TCTTGCTAAGTTCTTCTTTCGACGGTAGTTTCCAGCCACCCTTCATGGCA
>bags21n02
GCCCCAACAGTACGGTCTCTCTGTTATTAACCTTACAGTTTACAAATGCT
CCAGTTGACAGGCCCAAATCGCAGGATGCAACAACATTGCTGCCCCAAGC
CGGATTGCACACACACGGAGCAAATCCTTGTTGCGCCCCTCCCTTCACTC
TCCAACAGCATTACAAGAAAACATTTACTAGTGTTCACCTTTCTCACATA
CTGTGTGGAAACACAACGAAAATACGGTGGTCGGTACAACAGTATAACTA
ACTAATCTGCCACTAAGCCAGGTTCACGGCGATGGTAAATCCACTCCCAC
AGTACACGCCGAGCGAAGCAGGAGAACGTGAGCCCTCGTCGCCTAGATTT
ACCATCTGAGGAACCACCTGATCACAAGTATCTCCCAAGCCCAGTTGCCC
GTGCTCTCCCCAGCCCCAAGTGTACAAGGCTCCGCTGTCTGTTATCATAG
CAGAATGTTCAGTGCCGGCTGCTATCCGGGTCACCTGCTCTCCATGAATA
GAGGGGCCCTTCGCTAAACTTGACACTGAAGATGATTCATGATGTGT
>BaH62B09
AACAGTATTTAACAAGCACATATATAGACGGTATGACTTAATTGCATCAC
ATGCAATAACTGAGCTTTTAGCATTCCATTTAGTAGGGGAAACAATAAAA
CAACTCCCCCAAACTGAAAAGTGGCACCAAATCCCTTGCCCAAGGCTTGA
TCACGCTTGGCTCACACACATCTCACTCGAAAAGGCCCAGAGTCTAAGCG
ACTAGGACACTACACATCGCGAATTGCGGATATGTAGAAAGAGCATGACA
TCCCAAACACTCGTACGCGTCCGCTCCGACGAAATCCAAAACCCTAGCCC
GGGG
>BaGS19J10
GTGTCTAAATTTGCTTATGGCAAATCGATTACAGTCAACTTGCTCAGGCT
GCCGCTGAGCTTGGTTACATAAGAATTAGAGTCAAGGTTCAAGCTGAATA
TGACATATGTTCCACAACTTCAGGCCCATGCCAAGCCTCGGAAGATATAT
ACTAGTACTACTTAAACAACAGTTTTGGATTAATAACGAGATTGCGAATG
TTAATAGACAAGGATCAAGCATCCACTGTGGTGGGTAAAACAACGCAGCT
CGATAACCATCTCGACTAACTGCAGGGAGAGTGGATACTCGTCTCAGCGA
ACCTTCCTGCTCGGGTCTTCATACACGCTTAAGCATCTTCAGGACAGTCG
ACGCAGTAGTACCAAATAATCTTCTGGATCGATAACTACTTGTGGGCGTC
GGCTTACTTGCTACTCTCGGATAATTCCTCTCCAACATGCCAAGACGAAA
CTCAGAGTGCCTTTCAGCTCTCAACTTCTCGGAGCCACCGGGATAATTAA
CATCACGAGTATATATTGGCAACTCTTTCTTCGGTGCATAGGCTGGAAAG
AT
>bags15k18
TTTTATTTGCTCTGTTATTGAAAAGAATGAAACAATCGAAATTACACATA
TATATGACCCAAGTAGCGGGTCAAAAGACAACATGTTAACAAACTAGAAA
CATAGGAACAGTTCAGAACAAAATTGATCCTTTGCCCACAAACCAGCAAT
GGGAAGCGAGGCCATAAACACACTGTACGCTGAATACAATCAAAGGTCCC
TATAATGAGTATGAAACAATCGATCTGTATGTAGGGGGGCAACTTTCGAT
AAGATTGGCATTGTTGTTGACAAACGGTATAGCGTGAGCCAAATTACACA
TATCTATACCACTGCATGAATGATGCAAAGACAAGAGCATGGCAAAACAG
AAAGAAGAACCAACTCCGATCATTCTTCACATGCCAGCAGTGGGAAGCGA
GGCCATAAACGCACTATAAGCTGATTCCAGATCAAAATTGAGCTGTCTGG
CCTGCTGATCTGTGAGCTCGTCCCCAGCCCCCATCTTATGCAGCCTTGCG
AGCCACTCGTTCACCTTGACCTTCCCCTCGAAGTCGGGCGGCAGGA
>BaAK29G03
ATATCTTCTGAAAAGAGCTTCTCCTGAATGATTTGTTAATACCATGGGAA
AACATGATACTCATATGAGCATACATCTATTCAGACGCAAATGTAGCACA
CTTGCATCTTCAGGCAGAGGGCCGCATCTAATGGAGAAAGTACTACTACC
TACCATCCAGGGCAGTAATTGACAAATCATTCAGAGAGAAACTTCCTTCA
GGGACATCAGCTTCAGACGGAAGCAACATGGAGAGGAAGCCAGGCTGTTT
TGGGGCCGGTAAGGTGGCGTTTTCGTTGGTAATCATGGAAATGACTTCGG
CCATGGAGGGCCGATCAGCAGCATTCTCCTGAACGCACAACAGGCCGACG
TGAATGCATCTTAGCACCATATTCTCAGGACATGCACCGTGCAACGATTT
ATCAATGAGCTCGCGCCATTTGCCTTCTTTCCACAGCTCCCATGCGTGAC
CAAGGAGGTTTAGGGAGTTGCCATGTCCACGAGCTGCGGCATTTCTTAGT
CCACTGATGATCTCCAGAAGTAATACCCCGTAGCTATATACAT
>baak23e11
GTTGTCTTCTTGTTAGGTCTTTTTGACCGCTATAACCCAACATTTCCATG
CTATACAAAACCAAGCTCAACTGATACAGATATACAATCGATCACGCCTC
CATGTTGCAGCACAATATGTGAAACCATGTTGCAGCACAATATGCGAAAC
AAACAAAATCATCGCGACAGCAGCTTCAACAAATCCACCACATTCATGGC
TCCAGAAGTCTATCCCTCACCGAAGACCGCTGGCCAGCATTAGCCCCTGA
TGACTCGCACTCAGTAACGCCTGGGTTCTGCGCACCTCCTGATGATACCA
GAGCAGCCAAGTCAGGCAAAGGGAAGAACGTCGGCACCGGCATCTTCTGC
GCTAGCACAGGCAATGGCGCCTCAAATTTCAGGGCATTCAGGGCCTGCCT
GATGCTTGGCCTATGCGTGTAGTCCGGATGAGCGCACCATAGTCCGACCA
CCATCAGATGCTCCATC
>bags31k04
TGCAGGCGGTTTACACTTATTATTATNTATTTCACTACCTCCCTCGTCCG
TCCGGTCCGGGGCTGTCCACGCAGTAAAATGGGGGCTAATTACAGACTGA
TGAACAGCCAAAGCTCTCTCGCTCGCTCAAATGTACAAACACGGGACAAG
AATTACACACCACCACGACGAACAACAGGCTACCCCGCCACCATATGGCG
CTTCCATTTTCCTGTGGCAAAAAGAATGGTATCTACTCTGACGGCGTCAA
CTTGGGCTTCAGAAGACCACCAGGTCTTGCAAGGACATGTTCAGCTCTTG
AGCAAGTTGCGCCGACTGGCCGCTCCGCATCATCAACGGTTGTAGAGCTC
GCACAATCTTCTGCAAATGGTTAAAACACCGGGTGCAACGCTGCAACCTC
TGTTCGGCTTGAAGATCTACTCCAACTGGTGAACTAGCTGACAATGTTGA
ATGAATGACCGGTCCAAAAATCTTTATAAGATCCAATAACATCTCCAAAG
CAACAATAGTGTGCCTTTCAGTCTTGCTGTTCAGTAACCCGGCAAGAACA
GGCA
>bast56C0305
TTTTTTTTTTTTTTTTTTTTTTTTTTTTTTTTAGAGTATCAAAACACTTC
CTAGCCCACTTGCTTCCACAGTCCATCTGTTAATTATTACACGAGCTAAA
CAAATTTTACTTGTGAAAATAACTCAAAGGGAGGTAGGTCGCACACAGGC
TCTTCCTATCCAGTTGTTAAACTTTACAGGAGCAGAATAAAATTTACTTG
GAGAAATAACTCGAGGGACGATGACAGGTTCTTCATCCAGCTGCTGTCGA
TCTTTTTGCAGGAGCGAGATAAAATTTACTCGGGGAGGGGAGATAACTCG
AGGGACGATCATAGGTTCTACATCCAGCTGCTGTCGATCATTTTGCAGGA
CTAAGATAAAATCTACTTGGGAGGGGAGATAACTCAAGAGAAAGGGATGG
TTTCTTCGGG
>basd26c09
TGATTTCCCTTGTCTTTTGTGTACGATGCAGATATCCCATGGACCCATAT
GACCGGTTCTGGGAGCAGTGGCAATACAACTCGTACCCCTTGATCAACCT
GAACACTAGCAGTCAAGTGGAGATTCTCCCGGGCAACGACTACTTCAATG
TGCCGATGGCCATCTTCCAGGAAGCCATGACCCTAGACCCAAGCTACACC
TCCATGTGGCTTACCATGGAAAAGAACAATGTCGACTCCAAGAGTGTCCG
CCTTCTCCCGATCTTCCATTTTGCTGAAATCAATGGTAGCAACCCGAACA
GAAGGTTCGACATCTACAACGCCGGCGATTTGCTGCACCGAGGCTTCTCC
CCGTCCCTTTTACAGGCCAACAGCTTGTATGACAGCGGGCAATTCTTGTA
TAACGGCGACGCGTTCTACACCTTGAATAAGACGCGCGGCTCAGACCTGC
CCCCGCTCATCAACGCGTTCGAGATATACTCGCTCATTCGGATGGAAAAC
TTCACCGCTGCCTCCGAGGATGGTAAGATCGATCATCGATGTACATAC
>BaSD20B11
GTTTTCATAAGCTTATTTGACAAGGCTCTGCTACAGATCCAAGNCCCGCA
TAAGCCTGTTATTGCGATGCTGAGTGACTACATGTACTACTCCCTCCGTC
CCGAAATACTTGTCCTAGAAATGAATGTATCTAGACTTATTTTAGTTATA
GATACAACCATTTTATTCATTTCTAAGACAAGTATTTCCGGACGGAAGGA
GTACTACTTTTGGTCTTCTTGTTTTCTTCCACTGATATACAAAGTACATA
CACAACTTCATTTCTTTGCTCAACAGCCGCACAGAAATGTTTACAGAGAT
GACTTGGGTTTAACCGATGAAGAGCTTCTCCCATAAGAGTATACACCTAG
TCCGCGCTTCTTTCCAAGTCGTCCGGCATCGACATATTGGACAAGAAGAG
GGCAAGGGCTGTATTTGTTATCTCCTAGTCCGTTGTGGAGCACCCTGAGT
ACTGAAAGGCAAACATCTAAGCCTATGAAGTCAGCAAGCTGCAGAGGGCC
CATTGGATGATTCGTGCCGAGCTTCATCCC
>BaH46F11
GAAGCACAGTATACTGCCCTGTGTACACTTACNTATTAGCTCCATCCAAT
ACAAACACAACAAGTACATTACAAACCGAACACTTCAGAACAGAGGTATA
ATCAGCAAGACCTTGATAGGGTGTCTCACTTCCACACTTCTGCTCCCATC
CACCATTTATTCAAGCAGGCTATATGAAAGGGAAAACACACACACGCAAC
CCAAGCCATTTTCTATCTGAAATCTTGGTACGAAGAACTTGAGCCAATTA
GGCAACAGAGTTCACGAAGCTGGCAACAGCATCCACCACTTCAGGAATAC
CGAGTTCTCCGGAGACGATGCCGCCGTCATCGACATCGCCAGCCTCCCGG
ACCGCTGCTACCTCAGCACCGCTAGCGTCAAAGCATGGCGTGAGTTCTGC
AGCAGTACAGACGACAGAGCCGAAGCTGCACCGCTCATCGAACGGCAGGG
CACCGATCTCGGCCTCGTCGATCTTGCCTCGGACGTCGAGCAGGAGGCTC
GTCAGCCTCGCAACCTCGGCCTCCAGCGCCGCATGGCCCTGCAGCCGCCT
CAGGAGC
>BaH30F03
AAAATTACTGCATTGAATATGCTATTAAAGTAAAACATCTGAAACTCTAA
TAAGCAGGTTAAGGTAAACATATGCTAATTGCTTCCCAAGGTAAAACAAG
TCAATCAAAAGTCCAGACAAAATACTATAATAAGGAGAATTTTATTAAGA
AATGTGGATAAAACAACTTGCAAGAAGCAGACTTATTCTTGATATTACAC
GAGAACAGGCTAAAACATGTCTGATAGATACAGTCATACAGATCAACACC
ATATCTGCAGATCCTTGCACAGTTGGGATGTGCCTGAAATTGTTTAGATC
AATCAATCAATTCTCTACAAACAAATGGCCAAAAAGGTTGTAAACGTCAT
GTGTCTTGATCTCTAGTATTGCATGATGAACAATTCAATAATTGGTAAGC
AGGTTCATGCAAAACAAAGGGGATCCCATGATAAATTGCTGGCATTTTCA
TATGAACATCACCACCATTTTTTAGAAGTTGATCAATAAAGAAACTTATG
GACATACGTATTTACAGCCTGCATGATTTAACCAGG
>BaSD27G02
TGGTCAGAATTAGTTGAATGCCAGGAGGCAGCTTACATTTATACACAGCT
CCAGGCCTCCGGCCAACATAAGGTGAACGCTACAGGCATCCACCACAGAT
TCATCATATATATATATATCTAGACTGCACACCACGTCTCCTGCTTGGAG
CAGGAACTCAGGGAGCGTCTGTCAGGGGTCGTAGTGCCATTCGGAGTAGG
TTATCTGGCCAGGGTCGTCGTTGTAAACCGCGGGCTCGCCCCCGCCTCCT
CCGTACTGGTAAGAACTGGGACCGGGGCCGGGGCCGGGGCTCGACCCGAA
CGGCCAGAGGAACGAGAAGGAGCTCTCTCCGTCGTCGACTTCGTTCCTCG
TGACAGGCCCAGGGCCAGCTCCGGCTCCGGTGACCCCACGGCTCACAGCT
TCGCTGCTGTGGACCGAAGGTCGTGAGCGGGCTGCATTGCTGTCTGATCC
TCGCTGCGGCGGCAGCGAGTGGCGGCAAACTGGGCAGGAGTTGTGCTGAA
CCAACCAGGGGATGATGCAGTTGGCATGGTACAGGTGCTTGCACGGCA
>BaAK33I12
ATATAGCAATCGGAGCTGCAGAGCCTTCCATGGCTCTCACACACTAGTTT
CTGTTCTGTATTGTTCTATAAAGTTCTGGAAACAATGGTACAACATGAGG
ATTTTGCTTATGCTCCATACACTCGGCTTATTAAGAAATCCACTTACGTA
ACAGGCATACGATCCTTAAGAATGGCGGCTTGAAGCGATGCCGTTTTTCT
CCAAGCAAGCGAATGGGTATGTGTGTCATGTGTCATGTGTGTAACTGCAA
AAATCACCATGTTCTTGGTTCCTTGATTTCACTTTGTGTACTGTCATACA
ACATAGCGATATGTGACGTATCTGCCGGCTGTCTCGCTGGGCCTGATGAT
CTTCACCACCTGCCCTCGCTTGAGGCCGTAGTACCTCGCAATGGGATCCG
TAATCTGTATTCTTGGTAGCTGAGTTTCCTTTAAAGTGTAC
>baak32m10
TTGGGGAGTTACACTCAGTGCTGCTGCTAAGAGCACTACATTGTGCTACA
GATTCTTATAACAAAGGAAAAGCCGTAATACATCGATGCAAGCTATCCTA
ACAGTGTGTACTGGGCTAGTATCATTATCGAGGTGTTCTAGCTATCAGTT
GGCAGTGGTTTGATCCTCCGTCTTCCTGTTGATGGTGATACCCTGATCCC
TCCTCATCGGCGGCAGGCGTTCCTTCTCCTCCTCCACCTGCTCCAGCAGC
ACCTGCAGCTCCGCCTCCGACAGGCTCTCCAGCCGTTTCTCCATGACTTG
CTTCTCGTAGTTCCTGAGCTGCGTGGCGTAGGTCATGTCCTTGTTGGCCA
CCCGGATCATGTAGGAGGAGATCCACCCTACCGTCATCCCGAGCACGATG
AAGAGCTGGACCACGTTGCCGGCTTGCAAGGGGTCGACGCCGAGGAACTC
GAGGCCGGACTTGAGGCCGTAGCCGAGGAGGGTGACGCCGACGCCGATCA
GCAGCACGTCTTTCCTCGAGTACCCGAACTCCACCTTGTCATCCGTGGC
>BaAL4L02
GTGGAATCAAACTCTCTCTTTAAAGAGTACAACTTTTATATGAAATTGTT
TCAAAATGAATTTGACGAAACGAAACTGAATTTTATGTAGTGTAGTCCCA
AACAGGCCCATTGCCAAGTCAAGGTTACACCACATTTAAAGCTAAGACTA
TATATGGGAATTGTGCACGAGTGTGTGAGATAGCTCTCGCGAATGGATGG
CGATGCGAGCCCCCGATAGGGGTCGGCCGCCCTACTTCCCGGCCCCAAGG
CCAGATCCAGCCTTCTCCGCCGCATGCCAAGCTGACGGATCTGGCGCCTC
AATCCAGATCGGCATCGGCGATGCCCCTCGGTGTGAGGCAGCTGGTCGTT
GCTGTTACGTCTACTAGAGTGGTTTTTCGAGTATCCATCGGCTGAACATG
GCGAAGCACCTCTCGGGCTCGTACTCTGGCGCGGTGTGCCCGCCACCCTT
GATGGTTGCGAATGTCATGTTGTTGGAGTAGGTTAAGGTGAAGCTGCAAG
AAACGCATGCATCAACAAGAATATAGAGTAATTAAGCATGAAAAGGA
>BaGS37A16
GCAGGCAAAGCATCAGCGACACGCTGTTATTCCTTTCGATACCATATACA
AGGGAACTGTTCGATGTTATACAACCATTTCCATTTCCATTTCCGGGAGC
GTAGCATAGCTTCCCGACACACACACACACACACACTGATACATACAACA
GCTCAGACGCCTTGGTCGGTCGGGGACCAGCGCACCACACACGCTAGGCA
CGTTCGATGGTTTCAACTTTCGACTAGAGGATTATGCATTTGTTGCCACT
CTTTGCACCGGATGGCGATGCCCCTGCCGCGCTCTTCCTGGCCGGCGGCG
CCCTCCTCTCCTCTACCCTCTTATCCCTTCTCTTGGCCATCATGACCTTG
ACGAACTCGTCGTAGTTGATCTGGCCGTCGCCGTCCACGTCCGCCTCCCG
GACCATCTCCTCCACCTCCTCCTCCGACAGCTTCTCCCCGAGGTTGGTCA
TCACTTGGCGGAGCTCCGCCGCGGAGATGAAGCCGTTCTGGTCCTTGTCG
AACACGCGGAACGCCTCCTTGAGCTCCTCCTCAGAGTCGGTGTCCTTC
>bags39p06
AAATTGAGATTTTCCATTTTGACAGCTCTGCCAGAAACCTTACTAAGAGC
CCTAGGACACACTGCTCATCAAAACTACACTCATTTGAATTGATGGTAAA
CCAAATGGTTGAACAGATGATGCATTTCAAGCATCGGTTTTGGAACGTTG
CTGATCGTGTTCAGTAAATCGTGACGTGCATACCATCTCCATCAATGAAC
TGAGATTATCATATGAAGATCCACCCTTTTCGATAGCTCTGCCACAGACC
TCTTTCCACTGAAGGGCACGCCTCCTTATTGCCTTGGTATCGGCTTCATC
GCAGGCCATGAGCCTCTTAACTGCCCTTGCAATGTCCTGACTCCCAATCA
GGCCATCCTTATCGGCCCATTTCCGCAGGGCCAGTCCAACCTTCCAGTCT
TGAACAATTAGACGACCATTAATGGGTTGATCAAAGAACAGTGGTAGAGC
AAGCATAGGCACACCAGCAAAGACAGCTTCAAGCG
>bags22p05
GTCACTGCATATCTTAATTCTCAACTGGAGCATCAGTTACAAATTAACGC
TAGATTTTTCAAGTAGTGCAATTTACAAACGAGTGTAACAGTGGGGCAAA
CTCATATCAATGACTTGTAAAGAAGAGCTACAGCGTCCCCGTCAAAAATA
AAAAAGAGCTACAGCGTTACGGGAACTGGAAAAATACTACAAAGAAAAAG
CTGGTTCAGAGCATCCTCGTAGTATTCCCGACCCTACACTCACATGTGCA
TACGCTTCTTGATTCTCTGACCACGCGCCGCGACCGCTGAATATGCAGCT
TGATGTTCACCAGCTTGCCAGCAATCATTCTCCATGTAAGGTCTTCTGGT
CCAAGGGGCTGAGCAGGACTCGAATAAAGAAAATGCCTCGAGTACTTGAG
AAGATTGGATTGCATCTCCCTGACTCTTTTGCCATCGACGCCTCTTAGGT
ACTTCACCAGCCAGCCAGGTTGCACAGCATCAGTTGATGAAACAAACAAT
GCTATCTTACTGTAGTCAAGTATTCCTTCAAAAGGGAGCTCTAGCTCATC
>bags9a03
GAGAGCTATGTAATTTATTATGGACTTTGGCAATGATAGGTTGATGTTTT
GACTACGACGCGATCCTACATGGATCAGGGAGACACACGCAACCGACAAG
TAATCAAAGAAAATAATGACCCAGAGATAGTTTCTCGGGACAGCAACACA
ATCTTCTGCATGCAAGCAGTGGATACGAGCATGGGCTCCGTATCATCCCA
TGGCATACTTCTGCGTCCAGCTGCGGGCTGTCGTCTCGTACTTAGACCGA
TCCGTCTTGTACATGTGGGCAATCTCAGGGACGAGAGGGTCGTCCGGGTT
AGGGTCGGTAAGCAGCGAGCAGATTGAAAGCAGAACCTTAGAGATCGTCA
AAGCAGGACTCCATTGCTCCTTCAGAATGTCGAGGCATATGCTCCCATTG
CTATTGATGTTCGGATGGAAGACCTTTGTCTTGAACGATACCTTCGGAGG
CTTGAAGGGGTAGTCCGGGGGGAAATGGATATTCACCAAGAAAACACCTC
CAGCATAGGGACTATCAGGAGGGCCCATGATGGTTGCCTGCCAATGGAAC
A
>baet24F1212
TTTTTTTTTTTTTTTTTACTTAAACGGTTAAGCCATAAACATGCATTGTC
CAGGGTCTTCAAAATAACAAGTGTGCCCCCACAAACATTTCCCAATCATA
TGAAGGGATTCGTAGGTTTTACAACGCAACAACAGAAGTTACAAGACACT
CTCGACACACCACTCCATGTACTTCTAAAGTACTCTCACATAAATCACCT
TGTGGTGTTTCCACAATGCAAGGCTACACTAACAATGATTAAAATGCTCA
ACTCCACAAGAATAATAACTTATTTATCTCTAGTACAAGTGTCCTACTAG
TATGAGAGAAGGGAAGGCCTAAGCGGGTGCTGATCAGCAGCAGCCTCGGA
ATAGCCAAAGGCCTCTTTTGTAGTACTCCTTCTGTCCTAAAAT
>baak29d10
GTGACAATGTCCGTGATTGTTTTACTTCCGCTGATTGTCACAATCTACAG
TAGCGGTGATGGAATCTCATTCTCTAATGCATCTGTGTGTGCGGTTGCAG
GATGGAGTGGGCACCCGGTGTGCGGCAAGCGCTACCATTTCATCATCGAG
AACGACAGCATCCAGATGGCTGGCCGTCGCCGCACCTGCTGCCTCCGCTG
CGGGACTTCCATGGCCGCGGGGATGCGGTTTCTTCTGCAGGTGCCTGTTG
TGCAACTTCGACATGGAAGGCGAGGAACTCGAGGAGTGCGGGTACCTGCA
TCTTGATGACTCCTCTCACTTGCTTCACGCAGTTGTGCACGCAAACGGCT
ATGGGCATCTTCTCAGGGTAAATGGCCGTGAGGGCGGGTCGAGACACCTT
ACCGGCCGTGACATAATGAGCTTCTGGGATCGCCTGTGCAAGGTGCTGCA
TGTGAGGTAAACGGCTTTTACTGCTGGTGAT
>bags13i12
TTAAATCTGAACGAACACATCGCCAGCTAATATAGGAGGCCATTTAGTAA
GATCAGTCAAATATCAGATGACAAGTCTGCTTTGTTCCTGGCCCTATAGA
CTACTCAAACATTGATCCTAAACGAACTACCACATCTAATTCGGCATGTT
TCACCGAGTTCCAAACGTTTGAGGCAGATAACATACAACAACTCATGATT
TTCCCTTCCCTCGGTTTTTTATGGAACCAAGTCGATGCAGTGCTGAAGCC
CACTCGGCAGCTACTCTGCGCAATTTCAAACATTTACGACCAGTGTCCTT
CTGCTGCCAGAGCATTTCTACAATGCTGCCCTGCTTGATGTGTTATGTTT
GTCATGCCGTGGAAGCCTGTCGGGTCCGTCTTTCTTGGAATGGGAGAAGT
TGATCATCGCTTCCTCATCCTTCGAACGGAGTTGTATATCGGACGGAACA
AAATGCTAGAGATATATCTCTCTCCAAAGCTGGGGAAGATAACGGCAATC
AGCTTTCCAGCATTTTCAGGTCTTTTGGCCACGTTTATAGCAGCAA
>BaAL16A23
CCATGCATATAGATTAGCAAAAAACGCTATCTGTCTGTTAAGCCAACCCG
CGTGGCAACCCAAGTTACAAAATAGAGCTAACTGCAAGTAAAATCCACCT
TTCTCAATGTTACACATGAGTTTTGAGCAAGCGTGCTGGCAAATCTCAAA
TTATTCAATGATGCGATCATTCCTTGACCCACCCCAAAACTATAGCGACA
AAATTGGCTACCGCAATTTTGGCTTCAGAGAGCGCAGTGGTTTTTTTACT
TGTCGACGACTTCGATGAGGGTCGTCTCGTAATCGGCAGGAGCCTGGAAG
CCATGGAGGTTCATCACCGTGGCGGCAACGTTGGCGAGCCCGGGTGTCTG
GATGTCAGAGCGGAATCTCACTCCTGGGTGGAGACCAGGGCCTCCGATAG
CAACAGGGACAGGCTGAAGTGTGTGCGAGGTAAGAATCTGGATGCTACCG
CTCTTGTCGAGCATCGGCTGGCCAGCTTTGTTCCTCTTAACCATATCCTC
TGCGTTTCCATGATCAGCTGTGACAAGATAGATACCACCAA
>bastl16B1204
TTTTTTTTTTTTTTTGGGGGGAACCGAACTTGACAGAACTGAACTGCCTT
ACCTAAGCTGCAACAGATTCCTCACACTACATCAGCATTCCAACACTTAT
TATATAGAAAGTTCATGATGCATTCTACAATATGCTTCGTGGTAACAGAT
TCCTTGCTCGTGGCTTGAACTCGTAGCCATATTAGGTATAAACGAGCCTG
AGACGCAATGCATTTGCGCATATGGTCAGTATCCTGAGTATACTGCGTAA
AAGAAAACCAGAACTGCAGCTTCCGAATTTGATTTTGGACGAGCAGATTT
GTGGTGCTGGAACCCTTAGCTGAGTAGAATTCACAGATTAAGAACAGTCT
GCTTCAATGGCAAGTGTTTTGGTGACGCCAGGGCATGGATCTT
>bastl29F0711
TTTTTTTTTTTTTTTTTTTGTTTACCAGTTCACACAGCATTACGACGTAT
GGCTCCGTAAACAAGTACGTACTACACGAGACAACATGATCGTCACAACA
GTCACAAACTTCAAAGCAACAACATATCATACACGTACAGTAGTCATACT
GTGACCGGAGGTTCTGCTCAGACCCAGAGCTTGTGCAGCGCGTGCAGCTG
GCCCAGAGAAGAAGATTTCAGAGACAGACGGTACATCTCTTTCAGCTTGG
CCGCGTCTCCCCTGCCGCCGCCGACGCCGTTGGCCTGACTAGCGACGGAG
GCTGCTGGCCTGCTTGTGTCCGGGTTCTTCAGCATGCTCTTCAGCAAGCT
CTGCAGCTGGCTCCAGAACTTCGGCTTTATGTCCAGGTTCACATCGTTTG
AGTATTCCTCGTTTGCTTCGACCACGTGGCGG
>BaGS32M17
CATTGTTAATGTGTATTCGATGATACAAATACAACGATACAAATCGATCA
TCTCATGGACTTCTTTTGTTAACTGTTCTGGAGGGCGAACATTTCAATCA
CTCTGATACTATCTGCTGCGGCAACTAACAAACAAACAAAACTGTTTAGG
GAGGTAGACGGGACATCGATCAACATGTCACAAGTGATTTTCTTCCCAGG
CACGCGAGGAGGGCAGGTGCGAGAAACCCCCATGTGTTCCACCAAGTGAA
AAAGATGGGTAAGGTCTACTCAGGGTGCTTAATATCACCCGTTTGGTATC
TAGATTTCAATTGAAAATCAACTCTTTTGGCAGTGCTGGAGATCTTCAAT
CGCATTCTTCCATTGCCAGGCACGCTGTTTTGCATCCTCAAATATGAACA
CCTTCTTTGGCGTGGAGATCCTAAAATGCGAGGAGTCGGCTACTTGTACA
TTGAGTTCACTTGGATCATCAGACCAACTAATATTCCCCTTGGTCACCAT
TTTTGCAGGGTCAACACAGA
>baal15e10
CGGGGTGTTTTTGCAGTTTGTTTTGAGTGAGATAGGGTTTTCCTGGTCAT
TCCAGTGCGCTAGTGCGTGCAGTCGATAGCACTTAACAAAAAGTAGGGAG
TCTAAGATTCTGCCTGCCAAGATCACTATACTGAAGAGAACTACCTGCGC
CTGCGTCTCTTGCCAGTTTCGTCCATGAAGGACTCCCAACCATCGTGCTC
CAGCTTGCTAAAATCTTCTAGCTCTGCGATGGAGAGCAGGTACTGCGTAA
GCTTCCGCAGCTCTTGATCACGGCCTCTGTTCTTACTGGCATTCTTGAAC
GGTCTGATCACCAGGCCGTTCTGCGGATTCATGACGAAATTCCTTCTGAG
GTCATCGAACATGATCGTGTTCTTTTCGTTGTAGTGCTCAGGGAACTTAG
TCCAAATGACACCAAGAGGCTTGCAGTCGAAAACCTTCTTGTCAGGAGCA
TGCACGGTTATCATCGCCATGTGATCCAGAAGGGCGGTGATCTTGTAGTT
GGGGTTGCTAAGAACTCCAAGTTGCTCCATCTTCAACTGCAC
>basd3g08
GTGAATCTCTTAAAGAATTATATTTAGGAACGGAGGGGAGTAATAGGGCG
CCGACACCAAGCAAGTAGTAGCCAGACGTCATTTACAGGAACACGAAGTC
AGACACTATCATACAGCATTGCCTAGCACTACAGATAGAAAAGAGTACCT
AGGTTTCGAGATTATACAGCATTCAGAAGGTCGTCGCCAGTTAGGGGTGG
TGCTTCTCAGGCTCGGATGTGATGATTGATCAAGTGACCATCCAGATTTT
ACAATATACCACCATGTCATGGCCACAAAATGATGGTTGCATCAGTGATG
TTTGCCCCTACTTTGGGAGCAAGGACGACATCGCCCGTCTGAATTCAAGA
GACCCTAGAGCAGATTTTGGTAAAGGGCTGCCTCCAGGGAACCACAAATC
ACCTCTGCCAGGAAGCATAACCTGTGGGCTTATACTCTTGTCACCATCAC
TTGTCTCAGCAGGAAGAGCTTCGTTCTTTTTCTTCACAAATTCAAAGAAC
TCCGCAACTTGCCGAGCATATTGTTGTTTAGCTTCAATGTCCTTGTTAAA
A
>baal33m18
TTATGTAAGTGCTTGATATTATTGATGANCCCAAACTAAAGTACACTTAA
GAAAGAGGCATGGACCAAAATGGCTCCCTGAATAGAGGAAGAACCGAGAC
CGACATACATATAACATTCATACATAACAATTGACACCATCATGGTTGTC
TATGACGACGAGCTCCATCAGTTGTCTCCACTAAGCTGCCCAAAACTGCA
TGACCCGGGTCCCGAAGGCAGGAAGGAGAAGGGGTTCTCGGAGATGTCGA
ATCCAGGGCGGGCGAAGTCATCAAGGGCACCGAAGCATGGGTCGAAGTTC
AAGGGCGAGAAATAACCACGTGTGTCATCGGCAACTTTCATGTCTAGATT
CGGAACACCATCAGATGTGCTGCCTGGGAAGTTATACCCTGTGCTCCCTA
CCATGTCGTCCATCGCCTCACTCCCCTGAGGCTGCTCCGATGCTCCTGTT
GCTTTGATATCATCCATTGGAAGAGCAGGTGTGTGCCCTTGGAAAAGGGC
GACATGCCCGAATAGCTTATCCTTTCTTGAGAAGGTCGTTCCACATGAGC
>baak24e23
TTAGAGCCCTCGTAATTGCGCGAGACACCATATTAATCAGAACAGTGTTA
GTTTGACATGGAGTAGAATAACTGGCTACAATAAGTGAATTAAACACAAG
GAGCTGTTGTTACACAATTGTATCATGGCATGCTAAAACCCTACGGTCCA
ACAGTGATACTGCAGCAGACGACAGGCAGTCCATGTAATCAACCGACCGA
ACCACACGCTACTCATAGTCGACAATCAGCAGGATCCCCCCATCAAACTT
CATGGCTCACGCAGTTCGCAGAGGCGGGGAGACCAATATGACACCATCGC
CTCGGACAAAAAGGAAGGGGATGGTACGCCTGGTTGTTCGCACAATCTCT
TCATATGTTTCATCGTCGATCTCAACAGTTGTTACAATCTCTTCAACATC
TCCAAGGATCATGTTCAAGTGCTGATCATATGCATGGAGCTTGCCGCGGA
GCTCGCGGTCGGACCGGAGCTTGACGTAGATGCGCTCGTCGAGGCTGAGC
CTAATCAGATCCAGCGGCTCCTTCACCGCCTCGTGCCGAATTCCTGCA
>baak46j13
CAACTGTNCGGCATGCATGGCGAATTAGCTGCTAGCTCTTGTTTTTATAA
GGCAACGACCAACTTCTTCTTACACCTAAGTACACCCCAAGGTCTCACGA
ACACAACAAACAGGCAAAGCACGTACGTACGTACAATTAATGGCCAAAAA
GCATTCGCACGTGCCGGTGCCGATCTAGTCGTCGTCCTCGCCGCTGATGA
ACTTGCCAGTGCCGGGGTTGATGGCGGCGATGAAGAAGAAGACGACGTTG
AAGAGCACGAGCGGCTCGATCTCGCTGATGGGCACCCCGGTCTCGATGTT
GAGCTGCGCCAGCGCGCCCTTGCCCGTGATGATCTCCCCGATGATGGAGA
AGGCGATCCCCAGCTGCGCCAGCCGCCCCACGAACAGCTCGTTCGACTTG
GTGAACCCGAACAGCGGACCTCCCTCGCTGAGGCCGAGGGCTGAGCGGAA
GCCTTTGCCGGGGGCGATGACGGCCTTGTCGAGGCCGGTGGGCTGCTCGT
CGACGAACCTGCCGCGGTCTCCGAGCGCGCCGATGGCGCCGA
>bah49o05
TTGCAATGGCATTCTGCACAAGCTCGAGGCACTGGTTCTGTCCCCCGGCC
TCAACGATGCACACAGCCATTCCTGAGCTGAATACATGTATACATGGATG
TATATTTCGTATCATCAGTGAACGAATTGTGGAAAGAAGCAGAGCTCATG
TATGAAGCTGTTCGAGGCCTCCACGCTAGTATATTACACTGAATGACACA
GACGTATAGAAAAGAAATGCCTGATATATGAATCACATTTGCCAGCAAGG
CCCATGAGTCGTCGTCGATTTACACGCCTTGCGCGACATGACCGTGGATC
TTCATGCAGATCCTGCCTTCTTGGCTTCCTCCGCGTACAGCGCCTTGATC
TCCTCCACGTCGTCGCTGCTGCCGAGGAATATCGGGGATCTCTCGTGGAT
GTCGGTGGGGATCAGATCGAGCGACCGTCCTTTGCCTGTGAAAGACTGGC
CTCCAGCTTCCTCCATCAGGAATGACATGGGGAACACCTCATACATCACA
CGGAGCTTTCCGTTCGGGCTCTTCTTGTCTGCGGGGTACAGAAATATGCC
GCC
>baal15e05
GTGTGGCAAATAATCTAATCTCTCCTTGAAAAGCTAGAAGAAGAGTGCCG
CTAGTGTGGCTGAATTTACTATGTGTACTCCTAACCTCTCGAGGAAATAT
GGAATTCTAGTCCCACCCATCTTCTAGCAAGCCCATGCCGAGAGATGATA
CTACAAATAAATCCATACCATTCGGTGTGAGCTATACCTAATTGGACATC
CCGGCTGTTATGTACATCTTACTACAACTGTACAAAAAACTGTACATTAC
AACACAACGCCTCACACTACAAATATCATGAAGGGCGGATTCCATTCACA
TAGATGTCACTACGTTGGTCTTGCACGTCTTCCGATTCTGTCTGCCTGGA
AGCTTTTGCGGGGAGCGCCTTGTTGCTGTTATCGTCGCCCTCGTATGGCA
GCACGATCACAGGGGCAGCGTGTATCGACTCCCATCGCTCCTTCACCAAG
CTTTTGAATGCCGCCACCATTTCTCTCCGGAATTCTAGCTCCCTCGTGAA
TAGATCAAGGGTAGAGACGGCAAGAATGTATCTGAAAGGAAC
>BaAK1O08
GGCAAACTGCTTATTTGTGATCACCAAAAATCGCCAAGCTCAACACGCCC
TTATTTNAATATTACACTGGAAAAGGGAGATTGGACGACTGGCATGGATG
ATGAACTAGAGTTTGTTTCACTCGCTCAAATTTTACAAGACACTAATTTC
TGTTTCCTAACCACACAAATAAATAAATAAATTGAACCCATACCTACCCT
ATGGACAACTAAGAATTGAACGGGAGACAACACTTCTCAAGATATCGAGC
AAGCAATTGAAGCAGGTCTAGCCGCTCTTCTTCTACAGGGGCGGGTGGTG
GAGTAAGTGGGAGTTCTGAAGGCAGGTGTCGGTGAAATGAGTCTACTGCG
GCTGCGACACCATCTTCATTCCCTATTGCTATCGCCAGTTCCATTGATCG
TGATTTTACCTCAGGGTCAAGCATGAATCTGATAGCATTTGAAAGTGCTT
CGGTAGTAAGCTCTGTCACACGGATAGGTACAGGACCCACACCGCGCGCA
TGAACTATCTCGCCCCAGAAGAACTGGTCGCCAAAAAAAGGCA
>BaGS30P02
TGGTACAGACCAAGCTGGCATCATTTTACAACCATACAGAAGATACAGGC
AACAATCCTTGGTCATGGTGCAAACAAAGACAGGTACACATAACAAACTT
GGAAAGTTTAGAAAGAAAGAGGGGTCATCTCACTTTTTCCAGGAAGAACT
GCTATATGTTCTGCATCTGGGAGAAAGAAATCCTAATGGTGGATCCCTCG
AGCTTGCTCGCATGCTTACAGACCAGAGCTTCGGTCGCCTCTTCCTCGCT
CTCGAACTGCACGAGAGCCTGCGTCTTGCCGCTCGCCTCAAACAGCTTTG
ACTTGACGATGGTGCCATGCTCACTTAGGTGTTCGATGATTGCGTCCTCG
GATATCTCTGGTGAAAGCGCTGAGATGTGGATGATCTTGGTCGGAGCACA
GCAATGGCGGTAGTTCTTCGCCACATTACTGTTGAACCGGTTAAGGTTGG
AGGTTGAGTAGTCATGTGCATCAGGAGCAGGGGTAATACTCGGGTACTTA
GAGAAGTTCACTTCCAGTTTCTGCCCAAGTAACATTGCTCCCTTTAAATA
GTG
>BaSD15D05
TGAACATATCTTTGTTGCAAGATTGAAGATAGCTTGAGTTTATCAGACCT
CAGGTTTGAGAAACCTGTGGTTTATAGGCCAAGCTACACCTTAAATGATA
ACTAAGATCACACAATCTATATCTTGATTTTATACAGTCTACATCTATAT
GGATGAAGCTCTTGCTACTTTTTGATGTTTTCTCAGGGTGCACAGCTCTT
TCATTCATCTCTTTTTTCATTCTTGTCAGCTCCCGGTGGGGATATATCTT
GCTCATAGGTGACCTGAGCAACCAGGCCAATGAAAATTAGACCCAGAGCA
GCAACCTTCCTCCATTCCACCTCTGGTGTTGCAAAGACGGCATTTGCGAT
TGTAAGACCGAGTATCGCCATGAGTGCAAGGTAAATATTCATCCGAGTTT
TTGACCCCGCACTCTCCTCTGCAATCTCTCTGACCTTCTGTGCTTCGATC
TTGGCCTTCACCTTGATTTCCTCATTGTTTTGAGGTTTTTTGACCTTGCC
AAGGCTTTTGAAGAACATGCCTTCGTTTTTCTCCTCTTCGATCCAGTCTT
CG
>BaAL7B16
CAACAACAGGCATGGCTTNAGNACTCTATAACGGACAGCTTGTTTTAACC
TTCAGGTTGAAGGGAAAAAAAAAGAAGGTGGGGTGATTATCAGGCGGTGG
CGCCGACGGTGGCGCTGGCGGCGAGTCTGGAGGAGCCGTAGAGGGTCTCC
TCGAAGCGGATGATCTCGTTCTTGGAGCCGTAGGCCACCTGGGTCCGCTC
GTCGAGGACGGTGATCACCTTGTCCAGCACCGACTGCTTGCCGTCGCTGC
TGTGCCCGCCGGCCTTCTCTATCAAGAACCCCAGCGGCGCCACCTCGAAA
AGCAGCCGCAGCTTCGCCTTGGCCGTCGGCGACGTCACGTTCGTGAAGAT
GCCCTTCTCCTTCACGATGATCTGGTTGACGTCAGGGACCATTCCTCCGG
TGTAACGCAGCGTGTACTTTTCCTTGACGTAGTAGTTAACAAGCTTGTCG
TAATCAGGGTTGTCAAATGTGGCCCTCAGATTGCCAGGGGAGAACATCTT
CCCTTCTCCAATGCTTGTGGTGTCCTTGACATGCTGCCATTTACCTTCGT
CG
>bags38n23
GTATAAGACCCGGCAAAATAATGATTTCCAGAGTAGTACAGGTCAAATTG
GTGAAGACTAGCTAAAATTCAAAACAGTCAATTCAATAGCCCATCCCTCG
GTTGAGTAGACTCAAACATGCTGACTTCAAAAATTCCATAAACCAAGTAT
ACAGATCTTGTTCCTGACAGCAGATGGAAAAGATACACATAGTTGAGTGC
TCCTATCACCAATAATCACGGCAGGAGCATTTCCCATCTCTGAAATGGTG
AAAGCGGCTTACATCTCTGACCACAATCTCTCGAGCAGTGACCTGGGACA
TCAACTTAATAGCAACATGGCAGTCATCACACACACGTAGATTCTTCATT
ACTCGGATAGGAACTCCTTCAGGTAAGCTCAGAAACGCAAATGCCATCGC
CAATTTCTCACTGTGGTGAGTTAAACTAACTTCTTTCTCCTCATCCTCCA
TATCATGGAACACCATGCTCATGTCTGGTGCATAGCCACATTGCCTGATT
TTGGCCATCATTTCTTCCAAGTACTCATCGATCTCTCCTTGCCTTGGATG
A
>baak36a14
TAAAGGTAAAAAGACGGTGGCTTTAACAGTAGCATATATCAAATACAATA
AACAATTTTCATCGTCAGGCAATATAAGTCTTTCAGTGGCGGAGACATTT
TCGTACTGAAGTTTAAGTTTGTTATGGTAGAAACTGGATGCTAAAATGGT
AGACAAAGGTACCTGTCAACTCTTGTGGTAAAATATTATCCTTGTTCACT
TCTTCTGCACCACCTATGAATCACGCTCATAACATAAATTTCTGACTCCT
TCATCAGAAATGATTTACTAGTTAACCAATCACCAGTTCACCACATAGAA
GGCACATATACTTGCTCCTTCAAGTTCTGGGTAGCACTTTCAGTGGGAAA
CCCTCGCACGGCACCAATAGTCCACTGTGAAATGATGCCAGCAGCAACAG
CAAATCTTAGCTCCCTCTCCAATGTATCCTGGTCCTCATACATCTCAGGA
CAAGTTGTCAACTTCCTAATAGCAGCAGCAACAATAGCATCGCCAGAACC
CGTCCGGTCAGT
>baak34g01
ACCGCTATGAACATATAACTTGAAAATCAGCACAAACATTCCAGTTTCAA
CGCCCCTGAACAATTTACAAGCAATCGCATCCGTCAGGAAAACTATTCAC
GACTAATCCTACATTCCTACCTGTTTACAGCCAACTACGCCAGCATCCTA
CCGAGATGACTACATCTGCAGTTGTAGTTGTCCGGAGGCAAATAGTTTAC
CAGAAGATTCTCCGACAGAAGGTAGTCAAAAGATTCCACACAGCTCCAAG
TCCCGCTCTCTGCCCTTTCCAAAAGGTTCCCTATCCAAAGGCTAATGGTG
GATGCACGTCATGGTTGAGGGATCCCCAAAGAGGCGCTTCACATTCCAAC
TTTCTTCCAACTCATTCGGTTGCGGGGCCAGAGGGGGGAGAAATCAACTG
CTGCATCTTATTGGTCTCAAATGCTTCTTAATCTGTGGGTCAGTAGTTGT
TTTCAAGAACCTCAGCGCCTCTTCTGCCGCCTGAAGCTTCGCAAAATCTT
TGTTCACACCAATACCATTACCAAGAATCTGTCCTGCTAGTTC
>baak12f01
TCCCTCGCAGTGGAGACAGGGCGGCAGACGTACGCAAGCCCGGCCGTCCG
CCCGCCCGCTGTATTACCAGTTCGCATCATCACAAGACAACAACAACAAC
AGCAGCATGCTTCAGACTCTATAACGGACAGCTTGTTTTAACCTTCAGGT
TGAAGGGGAAAAAAAAAGAAGGTGGGATGATTATCAGGCGGTGGCGCCGA
CGGTGGCGCTGGCGGCGAGTCTGGAGGAGCCGTAGAGGGTCTCCTCGAAG
CGGATGATCTCGTTCTTGGAGCCGTAGGCCACCTGGGTCCGCTCGTCGAG
GACGGTGATCACCTTGTCCAGCACCGACTGCTTGCCGTCGCTGCTGTGCC
CGCCGGCCTTCTCTATCAAGAACCCCAGCGGCGCCACCTCGAACAGCAGC
CGCAGCTTCGCCTTGGCCGTCGGCGACGTCACGTTCGTGAAGATGCCCTT
CTCCTTCACGATGATCTGGTTGACGTCAGGGACCATTCCTCCGGTGTAAC
GCAGCGTGTACTTTTCCTTGACGTAGTAGTTAACAAGCTTGTCGTAA
>BaGS30I18
GAAGTTCCAGACATAGAACAAACACTCTCAGTACAAGACAATAATTGTCA
CTCGACGCGCACGAAAATTTGATAATTGAGAAAGCAACAAAAGTTCCCAA
GTTGTCAATCTCCTGGAAATCCTAGAAGACTAGAGTCTAGAACAACCGGT
ACACCTTTCCCATTGTGCTCTTCAGGTACAGGCACCGCACGTTTTGCCAA
TTCTTCTTCAACAGAGAGACAAGGAAGTTCACGCTCATCTGCACGTTCTG
GAAGATCTGCTTCTCCTCCATACCCAGGTGGCCAACGGCAACACCCATGC
AAAGCACCTTTTTCAACTGGAACTTGACAGTGGCCTTGGTCTCATTAACC
TTGGACTCAAGGGACTCCTGGTGAGACACCAAAGTTGGAAACTTTCCTGC
CTTGTTAAGACCAGGTCCAAGAAGTCGGGGAATCTGCTTAATGATAGCCT
CAGATGCAAGGAAAGCATGATACTTCTTTGCAAGCTTCTTGACTAGCTTC
TTGTTTTTGTTCATCTTCTTCAGCGATTCCACATCCATACAGTCAAGGCC
CATTTT
>bah31e13
GTTTTTGCAGTAGCCTACATTATGAGTTTAAATGCCCTCAACGACTTACA
TTGCTGTCTTTACACCCTCAACAGGTTCCCCACTTTGTTTGTGGGTTCCT
GGTCTCACCTTTTCACTAATCATGCAGTACATCTGCTAGCCATTTTAAAC
AAGGGCAACTCTTGCCACAAAAACTACGCTAGTTCAAGCCTTTCAACTAC
ACTGGCAAATATTTTTCAATCCCTACCACTACCATTGCCAGTTTGCCACC
CCTAAAGCATGACTCCTACACCGCCATTTATTCTCTGGCATGCTTCAAGC
ATCCTTGACTCTTGAAATTCACATTTCCGACTTATACAGCGGAAAGATTC
ACATGATCTAAACCTCTGACACTCTGCTTCCACAATAAGACAATTCACCA
CATACTTCCACTACATTGAAGCACACGATGTGGTAGTCCGGATGTGTAAT
GCTCATCTCGGTTCATGGAAATTCTCAGTACTGTCCGATATGATAATGCC
ACAATACTCCCAGTGAATCATCAAATCGTTTACTATATGTTTCCTCT
>bags22g10
GTTTCTTCTATTCTTCTTTTGGAGGCAAGCAGCAATACACAGCAGCTTCT
TCTCGCAGAAAGAAGAAGAAGCGGTACTCCATAGCTTAGCACTAAAGAGT
TCAAAATACAGTAAGAAGGCGAGCACAAATAAAGGACACATGTACACACA
GAGAGACTGGCAGGCAGGCTGGTGCCCGCCCCTTGGCAATTCTACGAGCA
GTCCACTGGCCTCCTAGCTTACATATCCGTAGTCGTCGAGACATCGATCA
TCGTGCTCCGGTTCACGATGATCATCCCCCTGACCTCCGGGCCGAGATGG
TCCGTCAAGGCTTTCTTCGTGGCGGCGGCGGCAACCTTGTTGCCGTGAGA
CCGTCTGCCGGCAGAGAGCGAGGTCCTCGGGCTCGACAGTCGCCCCGGGG
AGAAGCTAGGCGTGGTGTAAGCCGTCACAAACGGTGCGCCCGAGGCAGGC
ACCTGCTGGTAGG
>bags22f17
GAAAGTTGGTCCAGTTTGATAATTNTCTACATGCAGTCCATGACGGATGG
CCATATCTTTACAGAAAAGCCCTAAAGCTTTGAGACACCGGATTTACAAT
AGCCAACGAAGGCAATAACTTCGCAAAAGTAAGTATAAGTTCAGCCCCTC
GACTATAAATTAACTTGGAGCACATCAGAGAGATTCTGCAAACGGGGGCG
CCTCAAGATCAACCTCTTGCCTCATGACACAGGTCATGAGCCACTCACTG
CTGAATGTCTTTATGCCTCTTTTTGCTGCATCCATTGCAAGCTCCATGCC
TTCTTCACAAGCCAAGAAGATTGTCTTTGAGGGCTCATCTATGTCATCCA
GCTTATTGATGATCTTGCCACCAGAGGATTTGATAACTGGAGAGAGGACA
CCAGGAGAGGGTTCGATGTGCTTGGTCAAACAGAAAGTGTAGCCAGAAAA
TAATAAGCAAGGCCTCTCTTTAGCCCTCATAACCGCATCTCTCATTTCAG
ACTTGTACTTCATCTTATATTCTTCATCATCCAGAACATGTTCTGCTTCA
CCTAC
>baal30l05
GTTTCTCAGAACAGTCAGCTGCTTACATATATAGCATAGATGTACCGATG
CAATTCTACAGTTACAACAGCCAGTGCCATAACTACGACATTGTATGGAT
AAATCATTGTACAGCAAACCGAAGGCAATCACGGAACCAGATAGCGACAC
AGTAACAACGTTCTCCTGTCTTTCTTCATTCCTCGCGCAAAGAGAAGGGG
GCTTTGAAGAGGATTATTCTACAAAAATTGATTTAACTACAGCAAGAATC
CTCTACCCTCATTGCAAAGGAAGATCCTTGTGGGTGTACACAACTCCCTT
GTCTCCGTTCACTACTTGTCCACTCCCTCGTAGAATGCACCGAGTGGTTA
GAAGACCGTCGACACCAACAGGTCCACGGGCATGTATGCGCCCTGTGCTT
ATGCCAACCTCTGCACCTAGACCGAAGCGAGTCCCATCACAGAACCTTGT
GCTTGCATTATGGAACACAGCAGCACTATCAACTTGTTGTAGGAAAGTAT
CTGCTGACTTCTTATCGGTTGTGATAATACAATCTGTGTGTGCACTTCC
>bags38o10
GAAATAATCTTGTTACACATGTTGTTCGATTTCTCGATTGTACAAGTGAA
ATCGATGATAGTTATAAGAATACAAAATGGGAATGATTTGATGGAGAGGC
AGGTTATAGAGTATGGTAAAGGTGTTCTTGCGATAGGAATTACCAGTCAT
GGGATTCAGGATGAGAAACAAGAATATCTGAGACCAAACTATAACCTATG
TATGTCATGGTCCAGTTCTGCGAAAACAAAAGTTTCCGACAAGAATCACT
TCCACTGGAACCAGTTCTTCAACTGGAACAGCAAGAACCTTTTGCGTTGG
TGGATGGTTCAGCAACGTTAATAGTCGTTCCTTGCATCGAACGCCCGTTG
GCAGCAGCGGACTCCTGTGCTGCAAGTGCTTTTTTGCTTACAATCTGGTG
AATTTCACTCAGCACAGTATGGAATGCCTTCTCCACATTGATTGCCTCCA
GTGCAGAGGTCTCAAGGAAAGAGAGGCCTTCTTTCTCAGAGAATGCTTGG
CTGTCTTCCTCAGGAACCGATCTTAAGTGGTTCAAGTCTGA
>BaH49L21
TTTCATAATACTGGAATTAAGACANCATGTATTTACAATTCTTAATTAAG
CAAATGAAAAAGGCACATACTTGAAACATTACTGAATGGTACTCTGGATT
CTGGAAGGAAGAATATAATACAAGACTGACCATGCAAGAAGCACCTATAT
CTAACATAACTAAGCCTGCTCCACCAAAAATGCACTAACTGTTCCTGTGA
AAACTAACCGTGTATGGGCACATACAACGGGCAGGTGCTACAGAAGAGTA
ATCAGGTTCATCATCTACTAACGGGTTGTTGGCCAGGAACAATCAGCTCT
AGAGTCCAAAAATATGAACAGGTCACCATTTACAGAAGCTAGGAAGATTG
GGGATTCGCCTTCCATGTTGAGAGGGCATACAGGATACGCCCCTTCCATC
CTTGTAGTAACCACTTGTTGTCCTCGTCGATGATGAAATTCTTGTGGTAG
CACTTCACCTTCTCCCGCGCACGCTTCATGATCTCCTGGTCCAGCGGGAG
CTGCTTGAACCCAGCTCTCTGATTCCGCACCTGCCACTGCTTGTAGGTCT
CTGGCC
>bastl30A0701
TTTTTTTTTTTTTTTTTTTTTACAGAAAATGAACAATGGACAGAAGCTAA
CTTCATACTCCTCAGTTATACACACGGGACAGCGATAAAATTTTGTTCTA
GACAGCTCTGATAGCTCTCTCTCAGGATTGCAAATTTGTACGCTCGCAAA
ATATCGACTCTCCTCCCCTTTTTACACCTAGACGACAACTTATACAGGAC
GCCTATCTTCTCCACGGCAGCATCAGGTGGGTAAACTCGCTCAGCCAAAC
CCTGACACGACTATAAGCTCAAACTACAAAATGTACAAAGTCTCAATACA
ACATGTTTATTTCTAACTTGGCTTGCAGAAGCCCAAAAGAAGGCGGCAGA
AGGTAGATCTTGGTGGCCATGGTTAGCTGTACATGGTCATTCCTATGCCA
T
>bah18m13
CCACCAATTAAATTTTATTCTGTTAACCGAACTTGGTACAGATTCAAGGA
GAAACAGGCCCACGATATGCTAGGAGAACACGAGGGTTAAAAAGACACCC
GTCACATACAAGCTAGAACAAACTAATCTTCAGCACAAGCTTGTTGCTGA
AGGAGGCCTAGCACAATAAGCAACAGCAAGTCTCGGAACAAGATGCTAAC
AGTTCCAACTTCTCGCCCCTTGGAGCATATGATCTGGTGATCACAAACAA
GATAGACCATCCATTACCTATGTCATAAGCAGGTCGTTGACTCCAAGGTG
AGGAGGGCGCATGGAGACCCTAACTTCATGTTCTTCAGGCTCGTTTCCCC
GTTTGGGGACCATGATCTCAAGAACTGCAGCAGCCTCATCAAAGTATGCC
TCAAGCTTGGCACCTTCAGGTATACGGGTGGCTAGAGGTATTTCACGGAT
GAA
>kr10H0216
ACAACAGATCTCCCTACTCCACATCACGGTCCTCTTCCCCTCCGGCGACT
CCAGCGCGGCGGCAAGGCGGAAGCAAGATGGATTGGCAGGGGCAGAAGAG
CGCGGAGATGCTGATGCAGGTGCTGCTGGTGGCGTCAGCGGTGGCGGCGT
TCCTGGTCGGGTACGCGATGGCCGACTTCCAGCTCATGCTGCTCGTGTAC
GCCGGTGGGGTGGTCCTCACGGCGCTCGTCACCGTCCCCAACTGGCCCTT
CTTCAACCGGCACCCGCTCAAGTGGCTCGACGCCGCCGAGGCTGATCGCC
ACCCCCGCCCGCAGATCAGCAGCGCACCAG
>bah52o06
GGGACGAGTGTGTATATATTTCATATTGTATCTGTGGGCATGAAGAACGC
TACGTTCCATTCAAAAATTTACAATATGAAAGTACAAAATTGCATTTTCG
TATACCAGCTATTTATCCTCTATATCCCATGAAATTCTTGAGCCGAAAGA
TGATGTCACAACGGCTCAACAAGTCATGACCAAAAAACAAAAGGTTCATA
TATATACTCCAGACATGCGCGCAATCACCTGACTAGAACAAACGGCCTCA
GACCACCTGATAGTTAGCAGTGATCAGTCGAACCTGCTGTGAATATTTTG
AACTACCTCCCTGCAATGGAAGGATGGCGGTAACCTTCACGTTACTAAAT
GTATTTGATGCAGAAAATCCAACCGAGATGGGAAAAAATGTTGATGGAT
>bah35c14
CTTTCAGGCAGGTGGTTAACAATAGTAGGGACTCCAAGCCAATAATGTAC
ATACCTCTCGAAAAACTCATAATGTACACTGGAAAACCAAGCGCACACCA
ATCATCTCACCTTTTTTTTTTACCTCTTCACATTCCTTCTCTGCAGCATC
ACACACCACAACCCACAGTGAAAAAACCTTTGTCTGCAAACAGTTAGAAT
CGTCTCAAATCAACCCGGACAGATCATACAGTTTCACGGAGGGTTCAACC
TTGCAATCTAAACTAGAGAATACAAAAACGGAAAAGATGGCGATCTAGCA
ATCATAGGTGACAATGCCTGACGTTCATTGGATCATATCAGGCAACATGG
ACATCCTTCAGGGAGGCAGGATCCACCTTCGGAGGATCCGAATGGCGCCT
>BaAL30C02
GGAAAGCAATTGATAGCACTCGAATAGTAAATTAGCTTTACAAGTTTTGT
TGTACGCTGGGTTGTACAAAGTACATTGAAAGCTAGTGTCACCAGCATGC
ATAGACTGGAATACTTAGACATATCTGTATTGTAACAGTGAGATTGATTG
TATTGTAACAGTGAGATTGATTGTTAGGTTATGCCCCTTGAACACGCAAG
CTTTCTCTCTTCAGTTTTTCTGCCCTGACAGTCTCTGCATTGCGCTTATG
AACACTACTCTCAGATATGTTCTTTTCTTTTGGAGGTCTGCCTCTTTTTT
TAGGTTGAGTGTCACCTGATATAGCTCTATCCTTTCGAGGCCTGCCCCTT
TTTTTTAGGTTGAGTGTCACCTGATATAGCTCTATCCTTTCGAGGCCTGC
CCCTTTTTTTAGGTTGAGTGTCACCTGATATAGCTCTATCCTTTCGAGGC
CTGCCCCTTTTTTTAGGCTGATCACTAGGTTTCACACATACATCTTCAGT
TTTTCTTTTGGAGCTCTGCATCTTCAGTTTTTCTGCCCTGACAGTCTCTG
>bah11i21
GTTCCAGTGGCACCAAACACAAAAAATGGAGATACAGTCATACAGTCCAA
TTTCTACCAGTACCAGTTGTGGTATAAGTTGTACTGTACTTGAATCCAAC
TCATTTGATCAAATACAACTCATGGCTGCCAAACAGGATGGGGATTTTTT
TTTTCTCTCTCATGGAAACTCAACTTGTGTTGCCGAATTGCCAATCCAAG
ATGACACCAAGAGTTCAAATGGTGTTGCGCGTTTCAAAATTTGACTGTTT
CCTGTTGATGTACATATGGTTCGTGTATTTACGCCAGAAATGTGTACAAG
AAGCTCCTTTTAGCCGTGAGAAAAGAATTGCTCAAATAAAAACTCTGCTC
TTCAAAATTTCATGTCTTCTTTCCCGAAAAACAATGCAATGTGGTTGGGA
TTCAGTCTTGCTGTACGAAGACCCTGTGTCTATATGCCTGTACTGTATGC
GGTGTAGCATAAGATGGAGACTGTTCCTTGAGTTGGATGCCCACAGCCAA
TAGCCTTCTGGCTATGTCTGCTCACCTGATTGGTTCTTATTAATATCGTC
T
>BaAK36B11
GCCTTACTACTTAAATTATACACATTCTACTTGTCACCTCCTAGTAGTCT
TGAAGCCATTGAAGCTAATCCATAGTACAACCAAGGAAGGAGAAGATGGG
CATGGAGACTACTTGACGTGCGAAAGGCATTTACAACTTAATCCCCGGAA
GCAAAACTTGGTCTTGCTAATCACATTGGTACAAAGTACAAACATAACCT
CGCATATCTGGTTCTGTGGCGTCAGCACTTCTGATCGGCTGAGCAGGAGC
AGTTTCCTTGGTCCTGTTTTAGTTTCTCAATTTGGTCCTGCAACACTTTG
ATGTAGTCTACAGCAATGTCCAGCATGTCTGAAGTATTTGTTTGCTTATC
CATGTTGGGCACGAGGTCTTGCAACCTCCTAAGCCTCTTGCTGATCCTTG
TTCTTCTTTCCCTCTCAGCGATGCTTCGCGGGTGAGTAGCGCAGCCGCGC
TTGGCGCGGACTCTGCAGGCGACGGAGTCCTGCTGCAGCTGCAGGTAGTC
GTCCATGCCGGGCATGTCCAGAGACGAGCCAAACTGTGAGT
>BaAK20K23
GCCGAAGCTTATTTATACATTCAGCCCCGAAGAAGATCGAACGACAGAGC
AGCGAACCCGGGCTGAACTTCATATGTGCTATACTGGGGTCTGCCAACTC
GAACGAAATCGAGTTGTGGAAGATGTCGGAATTTATGCGGCTGCGCTAGA
GAAGTAGTAGAAGAAGCTTACATAACGCGGTCTCCGGGTAGCTACGCTCC
TCTCAGTCTTGATTGTGTCCTTACAATAGATGGCTGCAGGGCGTCGTAGT
GCCCGTAGCCGTCGTAAAGAACTCGGACCGGGTTGTCCTTCCCGTACTCC
TGGCCATACTCTGCTATGATCCTGGGGCTGTCAGCGCCCTTGGTGTACAT
GTGGACGGTGATGGGCATCCCAAGAACATGTGAGCACATGAGCAGTTCAG
GTTCTCCTCCCCAGGCATGAGGCTTCCTCATCTTGCGCACATAGCTCTCG
AAATTGCCTTCGAGGAACCATTCGGTATCTCCTCTTCGCCTGATGAACTC
ATCTGCAACCTTTGCTCGGAGCTCGTCGGCGAGTTCCTTCTGGACGCTGT
CG
>BaAL25P17
TTTTGTGGGGTAAATCAGAAATGGCTGCGTCCATAGTAGTGGGGAGTCGG
GAACTCCTACAAACTTCAAGTGACACTACCGAATATTGATAATGGTGTTA
ACACAACTTCATACCAGAGACGGAGTCTTCCAAGAGAAAACCTAGAGCTG
GCGAAGTGGCAACTGATCTTACAGTGACGGTGAGTTGTGTATGCAACTAA
ACCTGTGAGGTGTTATGTACATGGTACAGGTGCAGTCGGTTCATGTTCAT
GTCACATGCCTGTTACAGCAGTCAAATTCTACTACAGATTCTGGGCCCTT
TCCGAGTGGCCGGCCACAGAGAACCTACTAGCACAGCAACGCGGAGCCTG
GGTGCTGATCAACGACACACGGACGGCAGCAGCATTAGAAGTCACCAAGC
ATAGCTTCTGAGTTGGCCCCTTGAAAGCTGACATTCCAGATCTGAGATTT
GCACGGGCTAGTCCTCCTAATTCGAAGCTCCGGCGCGAGGCTGAAAGGTC
ATCACCGTTCATCATCCCTT
>BaH49A01
TGTATGCAGTTTATTCTAGCAGGGACGGGTTGTTTAAGGGTATGTGNCCC
CCAACACAATACATTTTAACCATGTGGCACACCATCTCTGAAAAGTGAAC
TCTTTTCCACAGCAACAAACAACACACACACACACACACACACACACACA
ATCAACATCATTGTTTGTGTTTACAAATAACAATCACCCCATAACCGACA
ATTCATATAGTAATAAGCAAGCACCCATGCAGAATGAGCTCATGTGTGCT
GCATAAGCTGAATGCCCACTCTGATTTATTTCTCATTTGCTCGAGAGCTC
TGAGCAAAGATAATCAAACCAAACCAAATCAAACAGGAAGCCACAGCAAG
GCAATGCAAATGTAGAAAGAAGACCACAAACCAATCAAGCTGGAAGCAAG
GCAAGCAGCACACACACACCAGTAACTGCCGAACTAGCGCAATGCAGATG
TAGAGAGAACACCGCAGACCAATCAAGCGGGAAGAAGCGCAAGCAACACA
CAATCACATGGCAGGAAAGCTTTAGTTATGCAGGACGGACCACTGCATGC
T
>basd13p12
GAAAAGAAAACAGGTACAGAGATAGTTTGAATTACTTGGTGCTTGAATTA
CACCAAGAAATATGGAGCTAGCAAGACAAAAGGGAAATTTAACGGTACAA
ATGCAAGCCTTGGGGGTCTTAACATTAACACCGATGAAACGAGTAGCAGA
ACTAATTATACATGATGAAATAAAGAGAAGTACTTAGGACATCTCCCTGA
ATCTTGCAATTGCCTTCTTCTGGATTATGGTTTTATAGCTGTCGCCGGCT
CGGGCCTCCAGCGATGGATCGGCTCTCTTCTGCTGACTACCAAGGCCAGC
TCTCACATCGCCAGGCTTGGCCTGCACCGGCTCCTTGATGCCACTACCAT
CCTTTCCAAGACCCAGTCCTTCTTGCCAGCCCATGTTGCGCAGAATACGA
TTGCCCACATTGTTTTCGTCTATTGCTCTGTCAGCAGTGATCACCTCATA
ATTTTCAGTGTTGTCAATTTCACCAACGGAACGTTCACCCACCCCTGGA
>bags39m17
ATGCGTTATTTTTCGCTACAGATAATTCCAAAGTTTTACAGATATGGAAA
AGGACGTCTCTGTGTTCCACCAAAGCCACACGTCTTAATTCAGTTAGTTA
AAGTGATCTGACAAGTAAAGGCTCCAATTTCTTCATATCTTGGCTTGCAT
ATCATCAGCTTTCAGTAAAAGAGATAGCAGCATGAGGCAAGCGGACGGAC
TATGTTCATGCAGACCATCTTCAGTTAAGAGGTATATCTTATTTCTTTGG
TCAATTCTGTGGATCAACTGTCCAGCGCTGGTGGTGGCGCAGGTGGAGTT
TGCCTGCTCAAGGTCAGGGGAGATAAAGCCTTCACCACAATGCTCATGCT
TGGACGGAACTCGGCTTCATATTGCACACACAGAGCTGCTACCGCCCCAA
GCTTTGCAACTCCCTTTGGCGGATATTCACCCTCCAACCGGGGATCTATG
CAAGCCGTCACCTTGTCTTCGGTTAATCTTGGTGTAGCCCATGTAACCAG
GCTCTGCTGCCCTCGGGGCGCTGTATGGTCCACAGGCTTTCTTCCTGTCA
>baet44D0707
TTTTTTTTTTTTTTAGCAACGACAAACATTTCCACTCAAATAAACAAACC
AAACCAGGTATGGACACATGGTAATAACGAGATCAATCTACAACAGTGAC
AACCATCGGCACACAAACTTCTTTCCTATTGCTACTAAGGATAACAAGCA
TAACAGCTTGGCGTAATCCTATATATATAATCCTTTGCCCACGCCTTCAA
TACAGGAACAAAACTAATCAGAGTCTGATGAGTTGCCAGCGCCTGATTGT
CGAACGCTTCGCTTGCTGGCGGCAGCTTGCTTGGAAGCATTTGCAGGTCC
CTCTCCGTCAAGGAAGATCACCTGAGCTTTCGCAATACGTTCCTCCAGAT
CTTCAGTGCTGAAGTCATCTTTACCACCCAGCTGATCAAATCCAACCACA
TAATCCTCAACCTTG
>BaH16P10
GGTGTGGAGTGGAGCACCCCAAATGATTGATTCCGGGTAGTTCGAAGCCG
AAGCCTGGTGTCAGTGGATCATGCTCCAGACAAACTGGATAGGATTTTTC
ATCAATGGTGTGCTGTCATCATGGGCCCAAATCTAACGTGTCTGCATGTT
CAGTGCTACTAGTCAGCAGTGTCACGCACATATCTTGGGTGATGTGTCAC
CCGCAACCTCCAGATCATCTCCAATGTCTCGTCTGAACAAATGTTTGCTT
GCTAATGCTATTCTGAAGTTGAAGCACATTCATCAGGGAATGCACAGATG
CAGTTTCTCTCTCAACTTATCAGGGCGTGGAGGAGGGGGGCTCCTCTTCG
GAAGGCTCTTCGGAGTCGGATTGCTTCACGTCGGGAGCATCCATGGAGTC
GGATACCTCCACATCAATAGCATCATCAGTGTCAGCCTCCTTCTCCAGCT
CCAGGATCACATTGAACCCGAACGACGAGCCCGGCGCGAACGACGACTCC
AGGTCGCCTTCCGATTGTGTCGTCGCGATTTCAGGG
>BaAK42J01
TTATTTAATAGATCCATTTGTTGAAGGCATCATCAAGCGATGGCAACATG
TGAAAGTACAATTGCACTGTACAACAACAAGGTTACAATGGTGTGCGACA
AACAAGCAAGCATGATGATGACTCCTGTATAAGACAGACCATGTGTATGT
TCTGCATTTCTTGCGGTAGGGAATTGGGCATAAGCTCCAATGGCATGCCA
TGAAATCATGAACAATGAGACATCTTGGCACCTGTGGCGCAGTTGAAGAT
GACAACATTGTAAAGGGGCATCATCTTAGTGGCTTCAGTCCCTTGGAGGC
TCGCAGTTCATTTGCAGCTGCTCGCAGAGAATCATCTGATAGAATTAACC
TTGACAGGGCACCAGTGCTTAGGCCTAGAACTTTCGCTGCCTCTGATACA
GAACCTTCAACAGCAAATAGAAGATCTAATAAAGCTTGCATTCCTGGTGA
AAATTTTGGGTTATTTGGGCCAATTTGATTGCCAACGTCCTTTGATCGAA
TAGTAGACTTCAGTGGCAATATCTGAAGAAGTTCAACTGGAGGAGTGTAG
TTA
>BaAK38O08
TTGAGGATCTGCTTATTAAGATAAGAATTGCAATCACAAACAAAAAACCC
TTAGTAAAGGGAAATAGGGCAAAACAAAAAGGCAAGCAGGGGTATCCTGG
GAGGAATACACCTTGCTCCTGATCCAGAACAGCGTACAATACAATTTGCA
GAATACGAAGCTACTGGAAATCATAAGCCCCATCTACGCCTTCTCCATCA
GCCGCAACACCTCCTCTTCCTTGGGCAATGAAGGGATTGCCCCTTTCTTC
GTGGCGGTGATTGCTCCACATGCGTTGGCAAATTTGATCACCGCCTCAAG
CTTTTTCTTGTCTTGCAATGCCGATGGATCTTGGACAATTTTTCGGAGCA
GGGAACCAATAAATGCATCACCAGCACCTGTCGTATCAACTTGCTGTACC
TTGTAGGATGGAACAGCTCCACGGAAATCCTTGGTATAGTACTTGCATCC
TTGATCTCCAAGAGTGATAAGCATGAGCTTAAAGGTAGGGCGCCACAGCT
TCATGGCAACATCGTCCTCCACCGAGTTGATGCCAGTCAAAAACTCGAGC
TC
>BaAL13N01
GCGTTCATGTTTTATTTGTATATGTTNTCAATGCAAGGCACAGGCTCTTT
TGCTAGTAATAACAATGCCAACATCCAAGATCATGCATCATGGGTGCGGC
CACGGTTGCTTGGCTAGTAAAATAGGCAAATCAACCTTAGAAACATATTA
AAAACTAACAACAATGTGGCAAAATAATTATACTAGCGGATAACACTCAG
GTCCTTGCTAACTACTTGCTGCTACTTTACTATTTGATCAACCTGAAGAA
GAGTTTACAGGTAAGGTACTCCTAATTAACTAAGCACTAATTGTCCGACC
ACCGTCGACGGCGATGACCTGGCCGGTGACGAAGGATGCCGCCGGCATGC
AGAGGAACGACACCATTGCAGCCACCTCCGCTGGCTCGCCTGCCCGCCGC
ATTGGAGTCCTCGCCAACTCGTTCTCTCTAATCTCCAGTGGGAGACTGCT
TAACATGTCACTCTTGGTCGCGCCCGGGGCGACGCAATTCACCCGGATCT
TGTTCTGGGCCCATTCAGTAGCAAGGCTCCTTGTAAGCTGGTTTATTCCT
C
>baak12c12
GTTCTCACCATTTGTACCAGCAACTATCTATATCCAGTGTATGACGAGAT
CGATATTCATGTTGGTTCTGTTACAGTACAATAACCGCACCCCGGCTGTC
TGCCATTACATACACGGTCCATGGAAGAAACGAATGAATGAACGAATGCA
CTATCAAGCGCAGACGGTCGCCCGCCCGCCCCAGTTCGCTTTGTGCCTCT
CTTTTGTAATTCTACAAAACTGGAATGCAGGCACCCCGATGTGATCCATG
TTTATTGTTGTTCATGGCAGGCCTGCCCGCTTACAATGGAGATGTGGCAG
TGCCGTTTGGAGCTCTGTACCCTCACTCCCGTCCTCTTATGCTGGTCTCG
ACGCGGAAGGTCGACGAAAGGATTCTGAAGAGCCCGTCAGGGTTATCTGC
GTGAACCCAGTGCCCAGCATCTTCAAGCACATGCATTTCAACTCCTCCGG
CCTCATCTGCGGCCACCTCCTCTGCAGCATGAATTCTCTGAAGGTCTTCA
AGGGCCCATCTATGCAAACTTCTTTCGGCCTTGAGAAAATTAATGTGTAC
TC
>BaSD17G23
AGGGTGTAACGATTTGCATTATGGCGACAAAATTAACTGTACAAAGTACA
ATGTCATTCACAGGAAAATTGCGAGAGAACTCTACGCGCACCCATATACC
TTTACCAAAAAAGTGCACTGGGGGGTTCAGAACCTCGGATGCACATTGCT
GAAATCTGCAAGGCTATAACTTCCGGGGTTCTTCGGCTAGGAGGTTCCAT
CAAGCCTGGCGACACAGACATGTCCTGTAAATAAAATCTAATACTCTTTG
GTCTTCTTTCGCAGCTCATTTAGCTCCGTCTCAATCTCTGTGTCCCGGAA
AGGGCTGCCGGATTTGCTGGCTGTGGTTGTTCTACCCGGAGGAAGCTCGC
CTTTCAAAGAGCTCCCGGACAGTTCTTTTCTCATTTGTGCAAGATCATCG
TCAACCGATGTTGTCTCAAGCATTGCAAACTTTCCTTCTAGATCATCAGC
TCCCAATTGACCAAGTGCCTCAGCTTGGGATTCCATAGTCATAACTTTCT
CCTCCATCTTCTCAAACGCTGACAGGGCACCACTTGTATTCA
>baak21o03
GCAGCAACATTATTTTTATTAAGAGAACGTGACTTCCAAAGCACGTTAAA
CAAAACTTGACCAACCTAAGAATTTCAGTCTTCTACAGAAAAAAAAACTC
TTAAATAACCTGCTCTGACAAATTGATTACTGAGTTGCATATTAGATATT
CACTGGGATCTAATGCAGCGACTCCCATGGCAAACAGAAGAAGCGACGCA
GAGGCATGCTGGACTACTACTACTTCTTGTTGTGGGTAGGCACACTGAAA
TAGAACTTTGTGTTCCTGAAATCATCAAGAAGTGGATTGTATCCATCTTT
GGTCTTCGTCTTCAATGGCATCCCAAACTCCTCCATAAAGGCAGCCGAAT
CAAGTATGATTGTTCTCCTACTCTTCACTGGTTTAAATGCACCACGATTC
ATCTGGTCTTTTGAGAAACCAGAGCAGTGGTGGTCGATCCGCTCCAACAG
CCAGAAATTGGTTGGGAAGAAGATATCTGCATCTCCCTGTGCATCGAGAT
AGTTGGGATGATCCAAAGTTTTCCCATCCTTCTTCGAAGAAACCAATGGA
GCTCTATCT
>BaSD16B18
TCACAATTTAACAAATAGNTACAATATACAANAGNAATACAACTCACAAC
GNGAAGTAAATATACCTTATACAGGTAAATAATACAAATGCCTTAAGAAG
ACTTTAAAGAAAAGCAAATGACAGTCCATATCCCTGCTAACGCCGTCAGT
CACCAAACCTGCTTCTCAAATGTTACCATCTGATCAGCAGCACCCGGGGG
TAAAAGAGTAAATAAAACAGGGTGGATCAGGTCAGTCCATCGTCGGGAGG
TAGACGCGGTGGAAACAATTCACGGTTAACGTCCTACGGCAGGTCGGACA
CTTGCTCTGAGCCTGGATGGAGGCCTGGATGCACTTCTGGCAGAAGATGT
GGCCACATATGGTTGATGATGGATCGACCAGCTCATTCATGCAGACTGGA
CAGCTAAACTTTGGCTCATTTCGGACTTCCTTCACAGGTGCACGCGATTT
CAAGAGCCTGTTGGTTGCAGGTATGTCCACTGTGTCTATCATGAGGTTGT
TGTTGTTGGCTCTGGGGTGATCATGCTGTGTAGGG
>bast79C1105
TTTTTTTTTTTTTTTTAAAGGCTAACTTCAATCTTGGTAAGGAAGCAAAG
ACTGGAGCAACAATAAACGGAAATAGTTTTGCAAAAGAAAAGAGAAACGG
CAATAGAGTAGTCTGTTTTTATTCAGGTAGGTAAGCCACCCTTTTACTAG
GGGCAGTTTTTTTTTGGGGGGCAGGTAAGCCGCCTTTATTATTCCCGCAA
GCCTACGTAAGGCATACAAGCCCATTCTTCAGCCCACCATGACGTGCCTA
TCGAATATCCAACTGAAGCGGGCCGGCCTGAGCTCGCTACGGGCCGCCCT
CTGGTGTGCCAGTTCCTCCATCCTCCGGATCTTGGGCGGCAGC
>BaAK4J17
AAAATACTGTACATCTCTGGTAGCAAACTCGATTTTTACAGAACTTGATT
CCGGGGGAGTTAGGGGGAGAGAACATTCGCGGGGCGCGACCGAGGACGGA
CGGCGCGCGATGGCTTTTTATACATCATCATCATCGAGATCAATCAAGGT
CAAATTGCCGGGGAGCCTTAGGACGCGTACGCAGACCCGGAGGGCGACTC
CAGGAGACGGCGAGCCATGGGCGCGTTGGGCGACGCCGACGCGGAGTAGC
CGTACGCGTAGACCCCCATCGGGGCCGCCATCGGATGGTCGAACTTGCAG
TTTACGCCAAACTTGCAGATGCCATAGCGAGAGTAGAACTTGCAGAGCTC
CTCCCCTGGGCGTAATGGAAGACCCATTGGGCTCAAGATACAGTCTGGGG
GAGGCTGTGAACGCACACGGGGATGATGGAATTTGCAAACTGCACCAAAT
TTACAGTCTCCAGTCTTTATGTAGTATATGCATTCCGGTTGATCAGGTCT
CTCAGGAAATACATTCTCTCTCTGCAGTGCATACTGAGGTACAGGAA
>BaAL37H08
GACAAAATCATGCTCAGTTACTGTTTCGATTGGACTTTCGTAATCTATTA
GTCGCTGATACATGAGTTCCTTTTCATATGAGCCCCCAGTACAAAAATAT
TAAGAACTTTGTTTCGATCTTCTACCAGTTGCAGGATTTCAAAGAAATTC
CCCCAAAAAATGTATTTAATTTAATGCCTAAATGTATGCAGATAAAACTT
CATCTTTCTGTCTTCTCCAGCATGAGAATGGATCTTCTTTCTTAGTATCT
TCTACGTACTGGAATGGAATTCGATCCAGAACGGTTACCACCATACCCAC
CACCACCAAACCCACCTCGGCCCCTTGACCGGAAATTACCTCCTCCTCCC
ATGGAACCAGCTGACTTGGACATAGCTTCTAGCGCTGGATTCACAACCTG
TCCAGCTTCACGCAAGATCTTAACGAGATTCCTTGAATATTTTGAATTGG
AATGGGTGAAGAACGTGAAGGCCATTCCAGTAGCACCAGCACGGCCAGTT
CGACCTATCCTGTGAATATAATCTTCGATAGTTGTCGGGAAATCAAAATT
AATC
>BaH36L17
AAACAAACATGCAGAATTGCATAACAAATAACTTCGCACCCTAATTACGA
CAAACTTATCCAGTCACAAGTTACAACTTGCAGTTTTCCGATAGAGGCCT
CAAACATCATTCAGGTGTACACTTGGCAGTTGGGACACATGACTTCATAA
CATCGAGGAGTACTTTCAAAAGCAGAGTGAACGAAAATTTATATTCCTCC
CTTCCAGTTGGTGCTTATACCCTTCCCGCACAGTCTGCAATCAGTACTGA
TAGTACCTGGGTGAACTCAAAAATGCTAAAATACACGACCCTGTGATGAA
TTCATCACTTCTTTCCACCTCCAGAAACATTGAACTTGAAGAAGATGATG
TCTCCATCCTGCACCACGTATGTCTTCCCTTCCTGCCTGTACTTCCCAGC
AGCCTTTACAGCAGATTCACTGCCCAGCTCTTTTAGATCTTCAAACTTCA
TTACCTCGGCACATATGAAGCCTCTTTCAAAATCAGTGTGAATTGCACCA
GCAGCTTGCGGAGCTTTACTTTGACGTCTGATCTGCCAGCACTTCACCTC
G
>BaH46A12
TTAGGTGGCTCAAGCTCCCATGAAGCCAATGTCAGAGGGTTCTATCAGGA
ACTTATTCCAATTGACACCACATCACATACAACACCGCAGGGAAGAAACC
ATCTTAATTACAGTGAGCTCAACACCATGGATCTCCAGCTGCATACGTTA
CACCCTTCGTCCTAGATCCATATGTCAGAGGTGCAGTCTCCCCCAGGATA
TCTCATCTCATGGGCCAAGGAGGGACCTTCAGGCTCGGTGCCGAAATCCA
CGAAGAAGTCGGGGTTGACACTGAGCCCCCCTTTCTCGGTGTCGACGTCG
ATCTGCAACATGTGAGATCCCTTCTTGAGAAGGTCAGGGCCGTAGAACTG
CTCGTCCCACCGGCTGAAGAGAGAGTTGGTCACATACACCCTCTTGCCAT
CCAAGCTGAGCTGAATCATCTGCGGCCCACCTCTAAGCCGATGCCCCTTG
ACTTGGGGCACAGCATACTGCTCTTCTTTGTCATCGTCGGTCACATAGAC
AACATCACCGCCCTTTTGAAGAAGCCCAC
>bags11i15
AACAGCATTTCTTAGCATAGCACCAACACCATTCTAGAGATATCCTGATT
GTGCGTAGGGTCCAATATACCCAAAAGAAGCAACCTCTTTACACATCATC
TCTTCCCTGGATACCCAAATTCATTTCACCAGCATTCCCCCTGAGCTAAC
ACCTCACTCAAGCCTGTCCATGGTATCTTTCAGGCCACCTTACTTGCGAC
ACCATGCTTCATCTTGGAATGATCGTCAAGACCCTTCAAGGAGCTGAAAG
CCCTGTTGCATGAATTGCAGACGTGGCCAGCAGATTGCTTAGACTTGTCA
TCGCTGTTTTCAGGTGTCTTCCTTGCATGTTTCGCAGCTGGATGAGGGGT
CGCGACGTGGACATGGTCACCCGACTTGCGAGCCTGTTTTGCTGCCGGAT
GAGGGGTCGCAACGTGGAAATGGTCACCTGACTTACGAGCCTGTTTAGCC
GCTGGATGAGGGGTCACAACGTGGACATGGTCACCTGACTTATGAGACTG
TTTTGCCGCT
>baak20g24
GGAGTAACCTGAAAGCTCCAGCTGTATAAATATTATATATAACTAGGAAA
TCTTTCCCATGCGTTTCGATCGGATGTCCGTCCAGATCACAACCAGGGCG
TGTTGTAGAGTGGAGTGACCACCGTCTTGGTGTGCAGGTACTTGTCGAGG
GCATCCGTGCCCATGTCCTTGCCGAAGCCGCTCATCTTGCAGCCGCCGAA
CGGGGCGTCCGGGTCGAAGGCGAAGTAGCAGTTAACCCAGACGACCCCGG
ACCTGACCGACCGCGACACGGTGTTCATGGTGTCGATGTTCTTGGTCACC
ACGCCGGCGGCCAGGCCATACCGGGTGCTGTTCGCCTTCTGAATCACCTC
CTCCATTGTCTTGAATTTCATGAGAGCCATCACCGGCCCGAAGATTTCCT
CTTGCGCAATCGACATGTCATCCTTGACGTCGGTGAAGATGGCGGGCTCG
ATGTAGTAACCCTTGTCGCTGCAGGCCTTCCCTCCGGTGAGTAGGGTGGC
GCCTTCGCTCTTACCGACGTCGATGTACTTGAGGACCTTCTCGTATTGAT
TCTTG
>baak20h23
TAAGTTGGAGCTCCGCATTATACATCTAACACGGCAGATACAGGATGCCA
AACGTTTTATCGGTCACAAAACTCAAGGGATCCGAACAACACAAGCAGCA
CACGCTGCATGTTCAGTTCATGTCCAGTCCACACTCCCACACGGCCGGCA
TAAGTTGTACACAGAACTAAGAACGCACACATACGGACGGACGACATCTC
CCTATCGCTATAAGGAACGCGGTAACGACTGACAAACCTGAACCGAAGAA
GAACTATGTAAACGAGGCGAGTCCGAACCTCGTTATATCAAAGACACACC
CTCCACATGCATCGACGACAGACGGGTAGGTACGCGGGAATCCTGGAACG
CAAGGTGGAGCTGTGATGGCGGCGTTTGGTGCTCACATCTGCACCTCCCT
ACCATACACCCAGCTGAAGGGCATCTTACCGGCTTGCTTGGCTCGCGACT
GGGCCCTCTCGTCCAGCTTCCGGATCCTTCCGGCGAGGGTGCAGAGGTAG
TCCTGGGCCTTGTGCCCCTCGCCAGAAAGGCCGGTCAGTTCGGGGACC
>baak41o03
TATGCTCAGTTCTGGGGAGATGACCCAAGATGTAGTACAAATATTACATG
CTGAACAAGACAGAATAACGGAACAAATAGAAGTTTTAAGACCCAACAGA
TGTCTGCTCTTTCGACCTTTTGATCACATCAACCTTACCGGATTCAGCTC
AACCGATCAGTTGCAATTGCACCGACACAAATTCCCGCAGGTGACAGAAC
TGACAGTAACAACAGAACGGTCCGATTGCTTCAGTAAGTAACGAAAACAA
CCGCTTTGGCATTGAATTTGTACACAACAGATAACCTTCTCGCCAAGTCA
CAACGACACAGAAACGTATAACAAAATGAAATGACAACGTCAACCTTTGC
TAAGAACCGGTCAGGGCGAGGCAGAGGGGCACGGACCGAATGCCGCGCCA
CATGCTATCCACTGCTTTTTGCGGCTGCAAGGGAGCATGCAATCAGGTAC
CTTCTGCCACTCCTTGCTCACAAGGTTGTACATCACGAGGCGGTTCATTC
GCTTCGCCTTCAAGGAGAGCATGAGCAAGCCGCTGT
>baet46C0206
TTTTTTTTTTTTTTTTACATCATACATTAGTTGTTGATTTCGCATTCTCA
TGTCGCAACATAAACACTTGACCACACACCTCTATCTTGTCCTCTGCACA
ACTGCTCACACATTTGTACATCTCAAACGAAAATGACCGACCGCATGCGC
ATATGCCGTCAATCACTCAATGGATGCATATCCCAGGGACCTTCCACCGC
ACGGGGCCACCCCGACGTTGCGCGTCGTCCATCCCCATGTACACTCGCCA
CTCCTTCATTAGGTTCCCAAGGTCATGCAGCTTGGCTGCGAGGCCGACGC
AACAATTGGCGTGCATGGTGTAGAGCGTGTTGAAGTCCCGGGTGTTGTTG
CAGAACCCGGCATTGTGCACTGTGTCGAGGAACTGCACCCGAAGCCCGCG
CTTGTCGACGAGGTCGAATTTGATCTCGTTGAACACCTGTTGCTCGTGCT
TTCCCGGGAAA
>baal5i05
CAATTTTAGACTATACTGTTTCGGACATTTGCTCTGCATCTTTTTACAAG
GTTGCTTTATTTGAAGATCCTTTTTTTGGAGCTATGTCATCCCTGGTTTC
CTTAGAGTGTATTTATCATACATGTCATCTGAACTGACCTCCAACTGCAT
CTAGCCAATGTGACCACCACTTCTGAATGGCACCTATGGTTGGATGAGGT
CATCTCTGTTGACGGTGAAGTCCCAGAGCTCGCCGTACTTCTCGTTGAAG
TCCCAGATGTCCATGGAGTTGTAGTCCGCGATGAGCTTGTCGCGCTTGGA
CCTCTCCATCATGTAGATCTCCGGCTCAAAGTTGTGCGGTTTGTCCGGCT
TGTCCATCTCGATGATGCAGAACACGACGATGAAGATAGCCGCCCCAATG
TAAAGGTACTCCCCCGGCACATCGAAAGCCATGCCGAGGATGACCGCGGG
GGGAAATGACCAGGAGATGAGCGCTTGGAAACCCTGAGGAGGCTCAGCTT
CTTGGTACCACTCGGAGACATCCTCCCAGAAGCCCTTCT
>BaH27B05
ACATTAAACAGGATCGATCAAACATACATGTACTACTACCACTGTCACTC
CCGGAATAGATAGACACAAGACACTGCTGGTTCCTGGATGGTTAATACAG
ACACTACTAATAACGCTACCTACATACACAAATATTTACATCAGGGATCG
GATCACCAATTGAGCATCCAAGCAAGGGACAAGCCTTGGCCCTGGATCTT
TCTCTGCCAAAGAGCAAACCATCCGACGCGCGACGGCGCACCAAAGTCTC
TACATTTCCTAGTAGTAACTACAGTAACACCCAAAGGGTTGGTTGTTGCA
TCTGAAGGGGGAGGGGAGGGGAGGGGAGGGGAGGTGGTGGTGATCACCAA
TAGCAATAGACCATACATACTTCAGGGGTTGTTACTTCTTTTCTGGGGGA
CCTAGCCCCCCTCGGCGATACCTCGCCCCGTGCCTCAGTCGGCCTTAACA
CAACCTAGTTGGCTAGAATTTAGATCGCTTGACACGGGAAGATGAGCCTT
CTCGGTTGCGCCGTCACCTTCCACTGAACCTTCCTC
>bah14a11
AGTATTGTTGAGGTACAGCAGTTTATACTTTACAAGATATAAAAATCTCA
ATTGCAAATAGACCTATTAATTTCGACATGTGTTTAACATGAAAATAAAT
ACATCATGAAACATATTTCGAAATACATCGTACTCAACGGAAAAACAGTA
CTTAAGACAAATACCGAGAATAACAAGGTCTAAAACAGTTAAGTACTCTT
GAAAGAACCAATGTGTAAAATCGGTGTGGACCATTGTTTAGCCTGTTTTG
CCAATTCATGCAATTGCAATGACCTGAATGCGATTACAAGGACTTGAATG
CAAAAGTGGCAACGGGGCAAGATTTTCCCTCTGTCTTTCTCGAACGGTTC
CTCACTGAGAAATCTCGTAACCACGGAAGTGAGACCGCGAGCGGGCCGTA
GCCCGTTGCCTCTGAGCCACGGGGATTCGTCTCCATGCCCTTGCCGCATC
ACCGATTTGGCTCGACGGCCAAGGCTGCGTCTATAGCCCCGATGTCTTCG
CCGCGGGGAACCA
>basd19k10
TTCCGCTCAAAAAATAAACTTTTTATTTAACAATCAGTCCCATTGTATGG
AAGATTCAACTTATTTTACATGTTTCTATAAGGATTCGAGATGGGCCAAC
CGCGAACATATTATTACTTTAAAGAGCTCTCTATGTCGATTACAAACCGG
TACTTCACATCCCGGTTGACAAGCCTCTCGAGAGCCTCGTTGATGTAGTC
TATCTTTATCAACTCAATGTCTGGGTAGATTTTGTTCACCGCACAGAAGT
TTATCATCTCCTGTGTGTCCTTCGTGCCTCCGGTTACACTCCCAGATAAA
GTCCGTGCACCCAGATTAAGTGTTGCTGGATGCACTCTGATTTCTCCAGG
GAAGCCAACTAGTGCCATCAGGCCACCAACTTTCAGAAGCGCAAGATAAG
GGTCAAATGGGTGGTCACCAGAGGCAGTATCGACAATGAAGTCCAGGGAA
CTTTTCAGGGACTCCATCTGTTTTTTATCTGATGAAACCACAAAATTATC
TGCACCAAGAAGGTTGATTGCTTCATCTCTTTTCGATTCACTTGTACTCA
AAA
>bags30n17
GTACATAAGCTCTAATAAGTTAGTTCCCTAACAAATGGCCCTATTGCAGG
AGCAAAAACAAGAAACATGCTTCAGCCAATTCAACGTTACAGGGGTTGTG
TTTCAGTACGACACCTTTCCAAAGTTCCACTGGAGCCTGAACCTCATAAT
CAAAATCTGGATCAGGTTCAGAGGATCAGCTACCAGGTGCATACTGTGAA
TCCATCGACTACTATTTAGTATGTACAGACCAAGAAAGCGTCAAAGATCA
GCGTATTTCAGTCTCATCACAGCCACTTCATCCTTCATCGCCTGACAGTA
TTTTTCTGCAGCTTCTACTTCCTTCTCCAGGCTGGCCAGATCGATTCCTT
CGCTCGACTCATCACGCACAGATGCACTACGAGCTTGCTTGTTCCCCTCC
AAGTGCCTCTGCATTGTTAGTACATTGTGTTTCAGATTACTCAGATGGGT
TGAAAGTGATTTAACACCTTTTGGTTCTTGCTCTTTGGTCCGGGCATCCT
CGAGCCTTGCCCTGGAGTCCTCAAGCTTTCTGAGTCGGGTCTGTGG
>bags31e24
GAATACTCTCTGTTACATTTCTCTTTTGATTTACCAAAATCTTAGCACCA
AAGACCTTGCGAGGGAAATTACGGGTCGCGAAAAAGTACTTCAGACATTG
ATGTCACAAAGAACATTGTGATACAGAAACATTTATTTATGTTACATTTT
ACTCCTCGGCTAAACGAAACCATGACATTCGCAAGCGAAGTTCAGACTAG
TCGATAAAGGTCCAAGGGTCACGGATACAAAACTGTGTATCTACAAGATC
AAACATCAAACATCAACCATTAGGCTGAAGGAATCCGCCATCGCAAAGAA
CTCTTCCTGAACCGACCTCCATGCCGACTCCGGTGCCTGGGCATTCAAGG
TGTAAAGTTTGCCGTCTCTCGCGCAGCACACCGCCACATTGTGCCGTCGG
AAGGAAGGGCTCTCGACTCGGAACTCCAGCTTGTAGTATTTCACATTGTT
CACGGTGTCTTCTCTCAACGCGGCACCGATCAGAGTGGCGCTGATATCCG
GGTTCCGCTTTGTCCTTGCGATCCTCCTCAGCACCACTTCCCCGACATCT
TTAGGAC
>BaGS5B16
AATTAAAACATTGTTTTCTACATGTTCGATCAACTGTTTCCTGAAATCAG
TATTACAGCATGAAACTGAAATAACACAAAAAGGTACGGGGCCTCCTGAA
GGCAATGGACACCAATACTTTCTGGACAGAAATCGTCTCACAATATGGAA
GTACAAGACTCGCAAATGATGGCTTAGTAATTATAGCATACCAGAATGAT
TGAAGCTAGAATGGCGTCGATGCACCATACCAGAATGCTACAACTGAAAG
AACCACTGTGCCGCATTCAGAGTTTCAGACACGAACCTCCTGAACATGCA
CCATCTTCTGCTGCATTCCGTTCTTGTCCCACTGAGTTTTGAAGCCCCCA
TGCAAGCCCACCAACCAGAGCTTCTTCAGGGAGCTAAGGGATTCAATGCC
TTGAGGGACCTTATCCAGCTTCGACAACGACACAACATACAAACCTTCGA
TGCACGGAAGGGCGCCATCAATGATCTTTAGCTCGTTGACATTATGCATG
TGCTTTAGTGTAAGACTCTTCAGGTGAGGAAAGGAATCTGCAGAAAG
>BaAL5F06
GCTAAATGTAATTTATTGCTCTCTCACGTTGTACATAAGGGAGAAACAAT
TTATTTTACTTACATTGATTTATTTTACCCAGGATAAATTTAGCATTTCC
CTTATATACCTAAAATAATAAAGTCACACAACTCAATGCATCTGACTATA
CAACTCACTGTTGAGCATGGGTTCTTGTATCGTCGACCTCACTCCCAATA
CTGATGCCATTGTTTTTTAGAAAGCCTGCATACCAGCGAGCAGAGAGCCT
GGCTTCTCGTGGCCGCGCTTCGTCATCGAAGTCGACACGATACATGCCAT
ACCCTAACTTGTACCCTGCTAGGAACTCGAAGATGTCCAAGAAGTTCCAT
GCGAAGTAGCCTTTCACATTGGCTCCGTTTCTTGATGCATCCAGTGTGCT
CCCTATGTAGGTCTTCAAATATTCCACCCTGTCAGTGTCATTGAGGATAT
CATTCGCGTATGCCTTGCCATTTTCTTGGACATAAATGGGCAGGCCTCCG
TAGGCTTCTGTCAGGTACTGCAGTACAAATCGCAATCCTTCTGGGTC
>bags34a11
AATGTCGTCCGTATGTTTACACCGACACCGGGCCCGGTCATCAGACTCGA
TCGATTATTCATCACATGTACATTTTTTTGCGGGTACATGTACATGTGTT
GCGTATACGTAGTACGTGTGCATCCTCTACACGTACCAGACGGTCGAGAC
GACCACCACAGGTCCGGTCATCTGACTCGATTAACAGCCAGCATTCATCG
CATGTACTGGTGCATGTGTGTGTGTGTGTGTGCACGCACGCACGCATCGT
CCGCGACTGCACGTGTAGATACATCACAGTCTGCAAGTCTACACCTTGCC
GTTGTTTTGCTCTTGCAGCAGCGGTTTCTCCGGGCGTCCTGACTGATAAC
ACACACTACTAACTGAATGCTCATCACAGCTCAAGCCGCAGATTCTCCTC
CTCGTCGAATTCCGCCGTCAGGCGATCATCGCCATCCCCGTCGCCCTCGA
AGAAGGCCTGGTGGAGGGCTTCCACGCACAGCTTCGCCTCGCTGTCGTGG
ACGATCAGCGACATGTTCACCTTTGATGCGCCTTGCGAGATCATCTGGAC
ATT
>bags6c16
CTAGTACATCATGTCTTGCACATAGTACTCTGGTTTCGCACCACAAGAGG
TTTGCCAAATCAGTAGTATCATCACATCACAGCGCCAATGCATCACATCG
TTGCATGATAGCGTGATTCTAGCCGATGATTTGTAACTTGCTAGCAATGA
AAGATGACTCGGCTGGCATTGGATTTGCTTGTAACACTAGTCTCTGCCTA
ACAGTCCTCTGCCTTGCGAACAGTTTCAGAAAATCAAAGATGGCTTACTA
CATGCATCAGACTGGATACAAGTTTATATTTCTGGACAGTTGGATCAGAC
TGTGGATGATCAGAAGCTAACAATGTGCTAATCATAAGTTAACAAATGTG
ACATTCTAGATTGCTAATTACTTATGTATGAATTTTCCCCCCACAGTCCC
ATAGGCTATACTGCTTCTGCTTCACCTCTGAACCATAGATCTCATCTCAC
TAGGTGCAGCCCTTGTAGCTTTTTGAAGCTTAGTCATGCTTCTGCTTGGG
ATCATGTTGAAATGCTTTTGCACCTTCCTTGTCT
>bah42g19
GACGTTCACGACTTGCTTATTACATAGTTTGATTCAATCATGTTTGGCAC
ACCTAAATTTAGACAGACACTTTTAATTAGTAATTGTTTGATTGTTAGCA
CAAGTCCACGACTCTTTGATGGCATAACCACGTCTTTCGAGTTCTTCCCC
GGTCATATCACAGACACACTATTTGACGAAATTTACTTAAGGTTGGGATG
AACTGGAGTGAGCGTGACACCCCCGAGGCAAAGTCGACCAAGTCACCTTC
ACTGAGAGTAGCGCAAAGTCAGTCTTCATCTTTTGAGTAAAAATCCCATG
GTCGTTAGCCATGCAGGAACAATGATGTTCTGCAGAACTGGATGACTCTG
CGCCCAACTTGAACTTCAACGTCATCCAAGAAGCCATAACTACAGCAACC
ACAGACCTCTTTAAGCCACATGAGTCACCAATGGTGCCATTGAAGAGCCG
GATTTCTTCATTCAACCCACTGGTAAAACATCTGAGACACAAATTGAAAC
TGTTTTGCACTTCTGAGATGACAACTTCTAGAGTCGCCTCAACTGCCTT
>BaH47O14
TGGGGTCTCTATGGTTTTATTAAGTAGATGACATCGAAGGATACTGGTGA
ACGTACAACAACACATCAACCCGCTCCATCGCTACCGCCCTCCTCTTTTA
TTCAGTGTGTATTTAGTGCAATCTCTGTCCCCATAAAGGAAAAAGAGAAA
ACTAGTATCTATACATATGTGGTATGCCTAAGGTGAGTGTGCCTGATGAG
GCGACTCATCGTTCAGCATGCCATCCTGCATTGTTGAGCTCGCTCTGAAC
ATGGATGCCATTGTTATTGTTCTTCAGGAAGGCAGAGTACCAGCGAGCAG
AGAGCCTGGCTTGCCGTGGAAGGGCCTCGTCGTCGAAATCAACACGGTAC
AGGCCGTACCGTGCCTGATACCCCGACAGGTACTCGAAGACGTCCAAGAA
GGCCCAGGCGAAGTAGCCTTTCACATTGACCCCATTCCTTATTGCAGCCA
ATGTACTCCCTATGTAGCTCTTCAAGTATTCGGTCCTGTCGGTGTCGACG
AGAGAGTCATTACTAGATGATTGACCATTCTCTTGGATATAAATGGGAAG
GT
>BaH12L06
TTNCATAAACGGGTTTTTTACATGCTACAAACCGCGAGGCGAGAGATGCT
ACCAAGGCTTCAGGTCACCGACCGGGCCGGCAGTCCAGTTCAGACGGGCC
TGGCCGGGCTTCAGGAAGACGCTTTCGCCATGCGGAAGCTTGCGAGCAAG
CCCATTGAGTATCTGATGGAACGCATCCCCTGCTTGAGCTGGCTGGGGGA
ACAGCATAGCCTGCTTCATCGAAGGGTTTGCTAGAAGCCTTTGCTTCCTC
AGTATGTCCTCTGTTGGTATGGATGTCAGGATGCTGTCCAGCCTCGGGAC
ATCCTCCTCGGGAACAAACACGCCGATTTCCTCCCATGGGATGGCGTCGG
CGAAGGGCAGGACGATGTCGTCTGCGATGATCACCGGGATGCAACCGAAA
ACCACGGCTTCCACCAGCCTGGGGCTCCATGGAGCCCAGCCCAATGGACA
CAGGCAGAACACAGACCTTTGCATATCTTCGTAGTACGTTGGTGGGTGAT
CCGTTGAGATGTCGAACAGCGGGTTGTTCTTGAAGTTC
>basd11a10
GTAACTTACTTAATTTTTCCGCCTTACAGATCGGCATCTACTGTATAGCA
GTATAATACAAAGGTCATGCATATATATAACACTATATGATCCATGATCA
CCTACAACAGCAGCAGTTCTAGCACTAGGACAACAAAAACAAAAACGGAA
CCATGTAATACATGGAAGGTGACCAGGCACATAACAACAAAAAGAAGCAA
GGTAATCAGAAAGGAAGGAGCTTTACATTTGATGACAGTAATGGCTTGCA
CGGCTGGGCTTACTCATCAGTCCTCTCACATCTGGTTCTGACTGAACATC
GTCCCCACATGGCGCCAATGCCGGTGCCACTGCTACCTACCATGGCTTCA
GGTCGCCCTTGGGGCCCTGGGTCCAGTTCAGCGCCTTCTGCCCCGGGGTC
AGGTACACGCTCTTGCTGTGCGGGAGCTTCCGCGCCAGCCCGTTCAGGAT
CTGGTGGAAGGCGTCCCCAGCCTGCGCGGGCTGCGGGAACAGCATGGCCT
GCTTCATCGATGGGTTCGCCAGCAGCCTCTGCTTCCGCAGGATCACC
>BaH50I12
GTTCTTCAAGCTCGGCCTCGGCGTAGGGAAGCCTAGGATAGGCCCTCCTC
ACCTTCCGCCGCACCACCAAACGCTTCTTGGTGGGACAAGGAAGGGATTG
CCGGAAAAGCTTCTTGCCTTGCCCCGTTCTCTTCTTCTTTAACTAGCCCT
GGCGGTTGCCGCCTAGAGGTCCAGTAGGGCAGAGCAGGTGCCGGGGAGGA
GACACAGGTGCTGGGGAGAGGGGCAGGCTTGTGGGGATCGGGAGGATGAT
GGAGAGGCGGGTCTTGGTTGCCATTGCGGTTCTTGCGGCGGCGGCGGCAC
TGTTTGTTGCGGCGGAGGCCCAGCAGGCGGCGGCGCAGCAGGGCCACCAG
ACAGAGAGGATCTCAGGAAGTGCTGGTGACGTGCTGGACGATGACCCTGT
TGGGCGTCTCAAGGTGTTTATCTATGATCTCCCTGGAAA
>baak45p02
CCTAAACTGAATGTTATTCGAAATTTATGATCCCTTTACACAGTATACTT
TGAGTCGTCTAGAAAAACACTAACATTACTTTGAGTCGTCTGAAACGTGA
CTAACTAAACATTTAGTTATTCCTCACAAATAAAGATGAAGGTTGTTTAG
CATTCAGTCCTTTCTACTATGTCACTTCAATGAATTTAACATGCCTAACC
ACCACAAACATGCCCAAAATCATCAAAATCCATCATCTCAATGGTACATA
TAATTGTGGCTTTACTCGTCTCTAGAATTGGTGTCTTCATTCCGACAGCA
TTGCACTTGAAACTGTTGCAATATGTGAAACTCGGGAGTTTCCTGAAAAA
AACACAAGTGTCCAAAAGCTGCTGGTTTTATAAGAAGAGAAACGTAACAC
AAAATTTTCTGAATTTTAACTATGTAGCTATTGTTTGCACAGGTAAAGAT
ATGGTGAATCTACATGCAGGTCTTCACAAAATTATAAAAGAGAAAGAGAT
TAATTATATTTTACTGTTTCTCCTCAACTTAGAATTTTTGTTTGCAAT
>BaSD12P12
CTTACATCTACAAACGAACATTTACAGAGCATCTTCCAGTCCAGCGTGGT
GGTGTTATCCCATCTCTGAATGCAGAAACAATGAAGCAGTGAGGGGAATG
ACAGGCTGCGTGCGTGGTGCTACTATGATAATACATAACTTATTTACATG
GGTTTCACTGGGCGCTGTGTCTTCTTCGCTCGTCCGACAGACCGGGCTGC
TGTTGCTGCTGCTTCGACAAGACGACGTTTCCATGGAGGTCCATCTTGTA
CCGCAGCTCGGCGTAGTCCATAACGATCCTGCAGCTGCTCCAGGCCTCCG
CGTGCATGCTCACGCCCAGGTAGGTTATGTGGTCTTGAATGCTGTTGCCG
CTCACAGATCTGGAGAAGGCGAACCATGTCAAGCAAGAGCAAGAACCTTG
TTAACAAAGAGCAGAAATCATGCAGTGCGAGGCAGAATTCACAGGACATG
GTGGTGGAGGGAGAGAGGGAGGGACCTGCTGCATGCAGGGTCTTCTCCGG
AGTCGTCGCAGATCTTCTCAACCGTGTATACCAGGCTCCCGAGCC
>bags9l16
TTGCCCTTGGTTACCCAGCCGCTGCTGNGCTAGCAATGTGATACAACATG
ACGCGACCTAGGCAAGAATGCTCTCGCCGCCGTCATACAGTTATTCCTAG
TTGGACGCAAGACCACCTGCGCCTGTCTTATTGCGACAAACATCCGCGAG
TTTCCGCGGCAGACTGACTAACAGTAGACCAGTGATATGACCTTATGGAC
TCAGGTTAGGCTCAGTGCCTGAAGTGGCGGACGCCGGTGAAGAGGAGGGA
GACACCGTACTTGTTGCAGCACTCGACGGCATCCTTGTCCCTCATGCTGC
CGCCGGGCTGCGCGATCGTACCGATGCCGTTCTCGCATGCCTCCTCCACG
GCGTCCTTCCAGGCAAATGGGAAGAAGGCGTCGCTGGCCAGAGCAGCTCC
CTTGGCAGCCTCCCCTGCTTTCCTGAAGGCAATCCTCAAGCTGTCCACCC
TGTTTGGCTGCCCGCTCCCCATGCCCAGCATGCAGTTGTCCTTGGCAATC
ACAATAGCATTGCTCTTCACGTGTTTCGCACAGAGCCAAGCGAACTTGGC
ATC
>bags5d10
TGCAAACTTCAGGTTCTTAAGAATCAACTTAAATGGGCCCAACATATAGT
GTTATATGACGTGGCACAAATGTCTACACATTTGCAATGTTAGTCTTAAT
ATTTGTTAACAAACTCGGAACCAAGTACAAGCCAAGAGCCTATTACTCAT
ACTCATTGACCAAATAGCAGACAGAACTACACATGTTGATTGCAGAGCAA
TGAGAAATACTGAAGGAGTTAAACACAGTAACATTGTTAGACGAGATGCA
GACAGAACCATCTGAATATATAAATTCCTCATCCATTTCCATACCTCATC
AGAGAAACAGAACTTGCTATTATAGAAGTCGTACCCAGTGACGCTATAAC
AAAGATCAAACATGCCGCCATCATTGCCCTTGATCATGTCCTCCTTTCAG
TGCAGGGAAAACAGGCGGCCACATCATCATAAAGGGGGAGATATGTATGC
GGCTTATACCCGGATGAACATTACCATGGCCATATGGTGGCTGCTCATAC
ACCTTCTCAACCACCCTGCTCCTCAGATGAACATAAAGGACAACACCATA
TGTT
>baal0e07
TAATTAACACAAGNCAGACTTAATTGCGACAGAATGACTTTAGCTTTACA
GTCCGATCCATTCCAAACCAGCAGAGATGAGATTATTCTTCCGTGGAACC
ACCCAACACGCATCAGTCAGAAAATTCAGACACCACCAACCAAACGCCCA
CCACACAACCAACACTTGCCTGCCTGCCTGCAGAGCCGCGCCGCCGATCA
CGAGGTTAGTAGCACGGGACGACGACGCAGCGCCTGCGCCGGGGCGGCGG
CGAGCAGACGACGAAGAGCAGCATGATGACGAAGGCGGCCATGAGCAGCG
GCAGCAGGTTGAACCCCGCCTCGTCCTCCTCCTGGCTGCAGCACATCTTC
CCCATCGCCGATCGCCCGCTTCTTTCACGCTGGGAGTTTCTTGGACTGGC
AGGGAGAAGAAGAAGAGGAGGAGGCGAATTGAAGGAGACGAGGAGTTTCT
TGGCTTGGAGGACGAGGAGGAAGAAGGGAGC
>baak14e02
CAGGGGTGAACATGCCAGCTTTATTAGGTCAGCGACNATTGCTCCATCAC
AATAAATTAGCTCAAAGATACACAGTAGCTTTCTTCTGCCAAAGGAAAGT
TTGCATCAACAATCTGGAGTAGCTAGCTTAAAATTTCAAGCCACAAACTG
ATGCCTGAAATTCGCCCACCTAATTGTTGGCGGATCAAATATATCATGTT
GGAGCATCTTCAGTTGGGATGTGTGGTCTTCGTGCCAGCCCTTGCATCCT
CCTAAACCACCAGGGCGAATTGCACTGCAACGAAGTACTTCCGTGTTCAA
CAGCTTCACCACCGTCCGCATGTCAGCTATGGAAGGTACTCCCGACCTAC
TTCTGGTTCCAGTGTGGTCTCAGCTTATTCAATTAGTGATGAAAGAAACA
CTTCCAACTAGGAATCAAGCATTGCCAATCCTGAGCCACAAGAAGTAACA
ATGGACAAAATTATCCTTCTCTGAAGATCCTTGTAGTCCAGCGCCAGCAC
AACGTCCCAACTCGCACTCTCCCGGTTGTAGTCGTCTGCCTCGCCTAAGC
C
>bags19l10
TTGGGAAGTAATAATAATACTAAAAGATAAGAAGTGGACACATGGACAAA
AGATAGCATCAAGCACAGTAGGTGTAGCATTAGGTTGATACCAAGTACGT
ACTAATTAAGACAGCAAACAGTAGTTCCACTACAGGTGATCTAACCTTCA
ATCAACCTGTTTCTTAACCGTGACAAGGCAAGGCATGTCCAAAATAACAA
AACAATAAAAGACAGGAGCAGTTACTTCGCAAAAGCATAGCCTTGTCGGT
TGGCCATCAAGATCACTATCCCAAGGGCTGAATGAAGATCTGCCGGGCGC
CTTATAGCATCTGTTGCCATGCCAGCTGAGAATCCGGGATATTGATTGTG
TAGCTCGATAGAAGCTGGATGACCGTCACAGGACGGCAAGCGATGAGGAC
AAACCGCTTGCCCTGCTTCACGAAATCTGGATTCTCAGAGATCCTCTGTA
CTTTCCTGTCCTCGATGTTGGACTTGCAGATATAAGCAGACGAACCCAGA
AGCTGAATGAAGTAGACACAGTTTGCCTCAATTGACGGGAACATGTCAGT
GT
>BaH56J21
GTAATNCTAATNCATTTATATNCGAAGAGGTGAGTGACATCAGATTCTTC
TCATTTCATCTCTCCAACTAAAGACCGGGACGGAACCAACCCATGGCTTT
TTTATCATCATCTAAACACAAGGATGGAACCAACCCATGACTTTGGAATG
GAACCATGACATTCCATGACTTTTGATCCTCAAACCAAACACACCTTAGA
AGAACGAAACCAGTAGCCAGAACCCGGAGAAAGAAGATGCAGCCTGCAGG
AACCAGGTGATGAACGCCAGCACGACCGAAAGCCCGAAGTGCCGGCAGGC
GAGCCGCGGGTATGCCTTGCACAAGTGCACATCCCACATGAAGAAAACAG
TCAGGCTCGCGGAGGCACAGGCTGCTGAGAACATGAAAATCGCCACGGCG
AAATCAATCAGAACAATGAACAATAAATTATCCGCGGTGTGAAGATCCTT
TTTGTTCCTTAGAGCAAAGATATCCTTACAAGCAAGGAACAGACTCCACA
TAAGCTGCAGGATCAATGATACATTCAAGTAGAAGAAGGCGC
>baal40i22
TGGTATTGGTGTGTCCATGGATACACTACGAGGTCAAGCTACCGAATGAA
GCTGCACGGCATCCAACCAAAGCGTTCATTGCTGGGCCCCACGTTTTCTC
TCCGTCCATCCTCAATTATTTCCCGACGAGGCCACCATCCCCATGAGGCG
GAGGCTTCCTCCGGCCACCGCGCGCCGCCGTTGATGGCGCAGCCGGCTTC
TCGATTTTCCCGCCTGAGGCTTGTCGCGTGGGCCTAAGGGGGATTTTGGC
CTAGCTTGCGGTGGGTCGAGCTCCAGCCAGGGTGCCATGGTGGTGCCCGT
GCAGGGACCTCCGTCCCTTAATTTTTCGCCATGGTTTCTTGCTTTCTACG
CGGCAGAGATGGAAGAGGGATACGAGCAAACGGCCACATAGACCGCATCG
CCTCATGAATGCTCGCGACACAAAGCAACACATAGCGTACGATGCTGTGA
AACTTCCATGGATTTTGTTCCATTACAGCAGCAGCTGCTACTCCTTCT
>bags16i19
GATGGTACCCGGCAATTTATTGATAGGGGCATGTACACATAGACGGGAAC
AGCAAATCCGATCTGATATGCTTCATGGTTTTACAGGACCCTGCAGATGA
CCACAGACTGTATATATTTGCTAAACACTGGTAGCCACGGCAGGCATGTT
TTACGGCACTAGGGCAATTTTGACCGCTGATGTGACGGTCTGCTCATCGA
GGCCGTAGAGAGCATCGATGAGGTGCATCCTGAGAGAGGCAGGCCCTTTA
GCGCACTCCATCCCGATCTCTCCGGCCAGTCCAAAGATGGCAAGAGCAGA
CGCTGCTGCGCCCAGAGCATCCGAGGGATCCGCCCCGACAAAAGC
>kr69E0810
TTTTTTTTTTTTTTTTTTTTTTTTTTTTTTGGATCCGCCGAATTGCTATT
TTTATACGTTCACAGGGAGAATCTATGACAATATCACATCGATATCTTCA
GACCATGTGGAGCGGAGTTGACTCGATATGGGAAACCAATTCAAAATCAG
TCCCGCAGATAATGAAAATGATATCGCACTCACCAATGCTGTAAGGCAAC
AATACAATATATTTTCTAGTACATTGCTACTGGCCATGAGCTAAAGTCTG
AGCCGCTAAGGAGAGGTCGAGAAGGCTCCACAGTTGACATGTGAAGCCTT
GGTAACTGATACAACCAGCATAACTATCGGT
>bags17j14
CTTTGCCTGGAGAGAAGTAAATAATTGAATGAATCTGACTTCTGGTGTAT
ACAGGGGGTCTGACGCTACGGCTAAGCTGAGATAATAAAATAACACAATG
CAACAAATTTGCTTGAGAATGTCAACTGAACTTAGAAGATACATGGAGCT
CCCAGGCAGATTCGCTGGGCGGCACGGTGCACCCCGCAGGGCCAAGAGGG
GAAACAATCAGCGTCACGGTCAACTATCTGACAAATATGTACCGGGAACA
AGACCGCATTGTCATCACAGATGATTTTTTGTCAAAAAGGTTTACTGTGC
TTGTTGTTGTTGTCTCTCTTGAGTTGTACTTTGAGTTTCTTGCCACCTAG
CTGGAAACCGTTCATCATGGCGATTGCCGACTGTGCAGACACAGGGTTGT
CATAGCTTACAAAACCGAAGCATTTGCTGGAACCAGTTGCTTTGTCAACA
AACACCTTGGCACTTATTACTCTACCAAACCTCTGGAAGGCATCGGAGAG
TTCTTGGTCACCAAATTCTTGTGGGATATGATAGATAAATAG
>bast74C0206
TTTTTTTTTTTTTTTTTTCGTTAACTTTTTGACCAGTTTTATCAGAGATA
TAAGAAAAAAATAGAACATAACGCACACACGAGTGGTTGACTGAAATGCA
TGCTGTTTGCATCACGACGCAGCTTATTCGACCACGAAATATCCGTTTGT
CGAATTCAGAAAGTAATGGAGTAGGCCGGCGACTTGTCCGGCTTGAACAG
CCCAAAGTTCTTCTCCGTCTCCTCCCCGTCCTTCTGGTTCTCGTTGAACA
TGGCGAAAATATACGTCTCCAATGGCCCGGGCCTCTTGGGCGTGCCATTG
CCGACGTGGTTGATCAATCCCTGGTTGTACGCCTGCGCGTTCTGCGCCGT
CGCCCCGAACCCGCTGGCCGACGGCCACCCGCTCTCGGACACGACGAGCT
TCACCCCCGGCTTGTTGGCGT
>BaAK13L10
TGAATATCCTGATTGCAAGGACAGACGAACATGTAGAACTGAACACTCAG
CATAAGCTACAATGAATCAACAATTGCAAGAGACCTGACTTGTGGCATAG
CTGCTACCTGTCATGTACTTTGGGATGGATAATCTTCAAATCTTGCTTTT
GGACAGACCATTATCGCTTCAATTCAAGTGATTTTTCTTAACTTGGCAGA
AACATATGGAATCAATCACCATATCATGTATACAATAAGATTTTTCCATG
CATTTACCAACATTGATGTCAATTGGTTGAATCATGCTCCTATTCACGGT
CTCATTGAGCAATTCTACCACCGAGCTCAAACTTGCTAATCCCTTGTTTT
TCATGATAAACAAAACCTCAAACTATCCACTTACATATCAAATGAGCTTG
CTTAATCATCTAATCTTCTAAAAACATGCTTAGACATAATAACTAATCCT
ATAGATGGGAAGGTAGATCAGAACTACTAGGAAAAAAGGGTCAAC
>bags20i01
TTTATTATTTAGGGCCTCCGCTTTTCCATCTAACAATAGTTTACAAAATA
ATATACTGTTGCTCAGGAGTACTCATCAAAGTGAAACTAGAGAACATGGC
TCTCTCTCTCTCTCTCTAAAAATAAAAACCTAGAGAACATAGCTCTCTCA
ATAATAAGAGTAGTTCATTTTCATTTGCCCTGCTAGAGACTAAAATCATG
TGAAAAAGCTTGATACACACTAGAAGAAGATTACGCCCGAGGCCCATGTG
AAGGGTACATACAAGCTACCACTGCACGCATCAAAGCTAACGACATCATT
ACTACACAAATGCTGATAGTACCAGGCCACTGAAGCGGGAGAGAATCACA
TCAGCAGCTTACTTGCTTTCTTCTCGTGAGTTGCAGAGTACACCATTCAG
TAAATACCAGGAACAACCCTGTAAGGTACTCTGTTGCAGTACATCTTCCA
GTACTTGCCGTACTTTGTTGAGCATCTATCATCATCCCTCTTCGCTCGGT
CAAGCAGTAGAATGGTCAGAAATATCACATAGAAGTATGGCA
>basd19n14
ATACGTTTATTTTATTNAAATATGGTGACACGCAGACACAGCAGCGTCTA
TATCCAATAGCAGGTTCAAATGTAGTGGTAGCATCACAACTTTGGTGCAG
AGAAATAAAGGATAGCTGCAGCTGCAGCAACAATGACCCACAAACTTGAC
AGACAAGTTCAAGACTAACACAGATGACACGGACAATAGCTTATAGCTAT
GATTTATTCTTCCTAAATAATAATGATGGTGCTAAATAGGACAGTCTTCT
GATAGAGATCAGAAATGCAGCCTTCCTCCATATCACGCCGACAAGACTTC
ATGCTTCATCGCACGGTAATGGTGATCACCCCTGTTCTCAAGTCTTGCTC
TTCATCCCCCTTAAGTTGTTTTCCTCGATGAGCTTGTGGATGCCTCGGCC
TCCTGCCGCGGCGCGTTCCGGTTCCGGGCCAGCACAGGCTCCTCCCGGAC
CGGATTCACTGGAGTTTCAATTGATTGCTATTCAAAGTCTTCATCATACT
CCTCGTCAGACACATCCTCGTAAGCATTCACCTCAACCTGGTAG
>baak42g21
TTTACGAATAGGGCCACGGCTATTCTACCGAATGACGTGAACTTACAGCC
AAGCGACGCACGCGCGCTTCGCACGTTATTTCACACGGTTCGTCCAGTCT
CTCAATCTAACACACACAGACTGCATGGGCGCATACGGGTGATAACACAG
ATTTGCAAGCTGAGATTTTAGCGATGACATCGCTAGATGTGACTGGCAAG
TCATGCGCTCTTGAGGAACTGGGCGTGGTGCGCGATGTGATCGTCGATGA
AGGTGGCGATGAAGAAGAAGGAATGGTCGTACCCCGGCTGCATGCGGAGG
GTCAGTGGAACGCCCGCCGACTTGCACGCCTCCTCAAAGTTGCCCGCCAG
CAGCTGCTCCGCCAGGAACTTGTCATCCTCACCCTGGTCAATCAGGATAG
AAGTTGAAACCGTGTTGCACTTCTTGACCAAGAATGTTGCATCGTATTCC
TCCCATTCTGATTTAGTTGTGCCCAGATAGTTTGAGAATGCTTTCTGGCC
CCATGGGCAGTTTATTGGGTTAGCAATTGGAGCAAATGCAGACACCGAC
>BaAK39A15
GTAAAGGATGCACATGAAGATTCATTATTACAAAGTCGCACTGATTACAA
TGTAAGTATTAAATCACCTTTCACTTTTTCCCTTTTTCTCTCCTGAAATG
GAGGTAAGCTCTGGACTCTTAACGGGATAAAAGGCNTACAGCCTCTCCCA
GCAGTTTCAGAAGGAAAAGACATTCAGTTTATTCTTACAAAAGTTCAGGT
TGTCACTGCTGCTCAGCGTGTAGTCTTGAGCGTGTCCTGGATGATTGTAG
CTACTCTTGGTTTAGATGATTTGACAGTGCCGGCCAGACTGTTCTTGGCA
ACGCTAAGTTCAGTCAAGTCCCCAAAAAGAACAAGAGATAAGACATCCAG
CGGCACCATGCCGGTCAGCATGTTCTCCTGAAGCTCCAAAGTTTGAAGCT
TCGTTAGATTGCCCAATGACGCAGGTATACCTCCTGTCAGCTTGTTCGCA
TTCAGCCTCAGGAAACGCAGCGTCCCGATGTTCCCGAGCGAGGCCGGTAT
CATGCCGGTGAGACGGTTGTTGTAGAGGTCAAGACTGACCAGGCGTGTCA
GGTTT
>basd18o21
AGCAGCATATTATTGACTCGATCAGTACTCTCTTGTACAACATGACAGTC
TAACGACCCCACGGGCTATGGCCACCGGGGTCCAAATTTCCAAACACACA
AGCCAGCAGATCTGAAACCAGGAGACGCCTTTGCTCAACCCATAGTGATG
TGAAGCATGACAGGGTTGGAGCTAATCCAAGCCTTTTTTTTGTTTACAAT
CTAATCATGTACACAGGGCAGCCGAGGTCACGGCTTCCCGAGGAGAGACG
GGCGGTAGAATGTGTGGCTCTGCGCCATCTCGATCCTCTCACGAGGGTCG
TTCATGGTTTCGTCCCTCAGGGCTTGGAGGATGTCTCTTACCGGGAGCTC
CCTTTTTATCAGAATTCTATAAAGCCTCTTCAGAATTGGGCACAGTTCAG
CAGGAGCCACTTGCTTGTTTTCCTCTGGGTGTAGAACACTTAATCTGGGT
TGACTGAGCAGCTCAAAAAATGCACCAACAGCAGAAATACCCTGAATCAT
CCCCTTTCCTTTGATACTGTCACCCATATCGAGCCTGAGTTCT
>baal6o24
TTAGATACATACTATGTAAATGTATCATTGTGAGGTGTAATTATATACAA
ACAGGGTACAGATACTGGAATCATTTGGACCTAGGAGCCATATCGAATTC
CCGACAAAAAACATCTCTTTTTCTCAAAGCCAAGACACAGATTTGCCCGT
GGATACTGAAACCCACCCTCAACTCCCCTCTCACCTTCACTTTGCATCGC
ATCACATGAAAGCCTGGTTTGAACTGCTTGCTTGGTCACTATACTCCAGA
CATCAAAGCTACTGGTCATGTCTCGAATATCCCCTTCACGTATATCATCC
CCTTCTCGCTCATCTTGAGCTCCCTCCTCATCTGCTCGACCTGCACATCG
TCGCCCCGCACCAGAATCTCGGACACATTGTTCCCGTCATCGGACAAGAC
CATCTTCACCTTGATCTCCTCTTTCCTCGACGCTTTTGTCCAGTAGTACA
CTCCCGCCAAGGGGCTTAAGGTCATAAGCCAGAACCAGTTGTTGCCGCCT
TCTGGGACCGCGATTGACAGAACAAGCCCGACGCTCCCCAGGCTAATGAC
GGT
>BaH22C09
AAAATACTATTGAAAAACTATGAACATGTCCATTTTTTTCCTAACAGCAA
GAATCTCTTTCATGGGCCAATGTAAATGCTAGTTACAATTAGCGAAAACC
TTGACTGACAAGAGAGCCTTCACACACTCACTGTATGAGGCCTCAATTCC
ACATATAATCAAGGTTTCTTTTTGTGTGTGTTTGTGTCCGAGTCAAAAGT
CAGTGAGTTGCAATCTCACGATCCATGGCCGCAATGGATTTGTCAACCAT
GTGAACATTGTACTGCTGGTACACCCTTGCCCTGTTCCCCTGCCACCATT
CTTCTGCCTGTGTCTCACTGAACCTCTTCCGGCTGAACCGGACTCGCTTG
AGATCTCTGGCCCCTCCAGGCAAGGCAGTGAGAGTGATATAAACACCTGG
TTCGTCTTGCTCTACCCATTCGGCCTCGTGTTGGGATTCTGCATCGGACG
GTATACTTCCATTACTGGTCATTTCTGGATGGCCTGCCTTGTTCCTAACA
GAACTTAATCCATTAGGAACAAGCAATCCGTTAGAACCATCTG
>bags23k14
TCTTTCAAGTTGTTNTAGCAATCTTCAACAGCACAACTAGACATATAGGT
AACATATAATTGTCCGTGTTACATCAGAATGACAGTGTAAACAACCTTCC
AAAACATACCCAGGGGGACTGCCCATACGCATGTACGTAAAACAAACCGA
GAAAAACCATACACATATGGACAATCACAAAACAAGCTAGAGCATACTAG
GACCTTGCAAGCAGCACAGCACAGCACACTCAGTCCATGTACAAACGAAA
GAATGACCTATAAAATTCGCAAAACCAACCAAAAGCCACAGGTAGCCATT
CGCACAAAGATGACCAGCAATGGATCGTGCCAACCAATCATGATGAGAGG
GGTAAAAACAAGCACATATGATTGATTGATCTCATTCTGCGGGAGGACCG
GAAGCAGCCGCTTATTCAAAAGAGATCGGCTTTCCGCTTCTGCAGCTCTT
GCTTCCACCCTGGCTGCAGGTAGAACACGTCCTTGGTGACGCCGAAGACA
GTCTGGAACTCGCTCTCCGATAAGTACGCCTCTCTGCGTTTGT
>baal24n12
GGGAAAAAGGCCATTATTCACCCAAGACCTCAGAGTTCTGTTTATTATTT
ACTGCTGCAAAAGAATGACTTGAAGGACCTCGATCGTTTCTCAAAACAAA
GGAAACAAACAAACAACTTCTGGCGACACTTCAATTTATACTAGCACTAG
CATGCATCCATGCATGTCGTCGTGTTAGATCCCTTCACAAAGGTGAGTTT
CGCCAGATAGCTACTTTCAGCGAAATCGTGTAGGCTACGGTGAGGCCGAG
CCCCTCCTTCATTCTCGGTGCCGCTTGCACCTTTGTTAACCATATTTCTG
CAAGCGCTAGTGTCCTGCAGAAGTTGGAGCATTTGCTCCTCGATGGTGCC
GCGCATGGCCAGGGTCTCAACATTTATTGGACGGGTTGCACCCATTCGAT
GCGCGCGACTAATAACTTGTTCCTCCATACTCCTATCCCATATGGGTTCC
ATCAGAAAAACATGATTCACAAAACTCAAATCAAGACCCAGTGCTGCGGT
GCCATCCATCAGTAAAGCCATGCATGTTGGATCCTCTTTATACT
>BaGS21H17
CAGTGTGGGATAAACCGACCGACCACATCGCTGCATCTGGAGCAGACTGG
GTAGCAGCTCCGATGACCGACCTAACGAGTGACTCGAAGCTAAATTTCTG
TACAACGCGACAAAGTTGCCAGGATACAAGGCCCGGTTTCCTCTTCTTCG
CACCGGGAGAATTATTGGAGGGGCTCCCAGGGGCTGCAGCGTTCCCCACA
GCACCGTTATCTACAGAGGCAGATGGATCACCTGATCACTGGAGGACCAA
CCTCGAGTGACTCTGGAGGACCAACCTCAAGTGATTCTGGTGCTTCAGGC
GGCGCTTCAGGTGTTTTCCCACGGCCCAACCTCTGCAGGAGCTTGAGGTG
CTTCTCTGCAGCCGCCTTGTCAGCAGCCTCCCGCTTCTGAGCCCTTCTTG
CCCGCCGTCCTGCGACATCCTTGGACACTGAACCTGATCCTGAACCTGAT
GCTGATGCCTCTTTCTTCCTGGGAGTCCTGGATGG
>BaSD16I09
CTTTTCATAACAGTTATTCAGTTAATGCAGCTACTTTCAAATTGAAATCT
ATTAGATTTCAAGTCTTCTTCCTTTAAAGCCTACATCAGCAGCCACCACC
ACCAGTGGAAAACAATGATGCGGTGCACAAAAGCTTAATACAGTAGTATT
AACCTCCATATCAATAGGGCCCAGCACACATGCTGAGCTACATCCACCGC
AGGACCAAATAACCGCTACAGAGATATGCCGGTCGCCATCCTTCAGAACC
AAAATATGATATACATGTGCGAGAGTTTACTTTGATCTGGTCTGCCTGCC
TGTTGTCTGATTGCTAGCACTTCCATCAACAACTGAAGCAAAGTGATCAA
CTATCTGCCATCTGGCTCCTCGGTGATGGTAACGTCATTATTACTGCAGA
TGGTTACGTCATTATAACTGCACAGAACACTACCCGATTCATCTTCCTTA
GATACCCTTAGGTTGAAGTATGCCGGATGTTTAGGCTCTGGAAGAATAAC
ATTCTCGCTGTTTAACATTGCGACGACATTCGACATGGTTG
>BaAL13B22
GTTCAATCCGCCTATGCATACCGGCAGAGCTTCATTACCGCAGGATCGAA
CATCCGCTACAGAAATACGCTGGTCGCTATACTTCAGAACCCAAAAATGA
TAGGCTAACTGGGTCCGGTCTATCTGCCTATCTTAGGCGTAATTAAGCTT
GAACTAATACAGAAATATAAAGAGATAAATATAAAATTCCCATGCCTGCT
GTCTGCTTTGCTAGATCTTCATTAAGAACCGAAGCAAATTAAGTGATCAA
CTATCTGCCATATGGCTCCACAGTGATGGTTACGCCATTATAGCTGCATG
GAGCCGACTCATCTTCCTTAGATGCCATCAGGTTGAAATATGCCGGATGG
TTAGGCTTCGGAAGGACAACACTGTCGCTGTTTAGCATCGTGATGACATT
TGACATGGTTGGTCGATCGTCTGCATGCTCTTGTACGCACATTAGTGCAG
TGTTAACGTACCTCCTAGCCTCCGCCGCATGCACCTCGTTAGCAACCGAT
GCTTCTAGAAGCTCAAGACAACGTCCACCTTCCCACAGCTGCCACGA
>bah41l03
GCATGCACATTCATTTGAATACAGGNACTAGNAACTTACAATACATAAGC
GTGACGACATTCCATAACTCCAATGTGATTTTAGTAGTCACGTACAACAT
GATCTAATTATTATTATGGCGCCATCCAATTCTTAGCGACCGACGAGATG
TTTTCATCGTTGTTTGTAGTAACACAAAACAGAGTAGACTGTTTGGATGA
CTGCGAGAAGTAAGCCAATAGCAGCTGCCATGAGCCCAACGGCAAGCCAT
GGGTTCCTCAAGTACCTCTGCCTTAGCCAGGCAGTCCACCTCCGGGGGTT
GCTCTGGAACCGCTTCTCCAGCTTCTTGCATGTCTCCCGTAGGTAGTTGC
AGCCGGGGTCATCAGGGTCAAACATAATCCCCTTGCAAAGGTCGACGAAG
CATTTGGCCACCTCTTCGTTGTTGCCGTGGCCGTGCACGATGACGCCTCT
CCTCACCAAGAGCTCCACGTCCTTCGTGGTGCAGGCCATCTGGGACATGA
ACACGCAGTATGCCGTGACATGGCTCCCCACCGTCTCCCGGTTCCTCTGC
T
>bastl30F0111
TTTTTTTTTTTTTTTTTTTAGAAAAATAATGCTTCTAATCTGTCACATTT
TGACATCCAAAAGCCAAACCAAAAGCAAAAAAGAAAAAAAAATGTAGCAC
GACACACTGTACAAAACTCAGGTGCATGCCGGGACCTTAACACCTGATTA
ATTTTCACTAGCAAACACGTGACACGAACACAGACAATGAAGAGCATCAA
TGCACGCCGGCACGTACTACTCGCGGATCTATGCATGCATGCATGCATGG
ACACGGTACGTCCAACTGCATGCCAATCAGTGGATCTCCCTCCCCTACCT
CTGGCTGGTCGTCGATCGAGCCCGCTGGCAGGTACGTGCATTGACGTGTC
AGAAAAGCTGCGCCGTGCATCCGGGCAGCGATGGGGCCCTGATGACCTGC
AGGATCTGGACCACCTCCGCCATGGACGGCCGGTTCGAC
>BaH15L04
ATGCGCTCTTAATGTTACTTTTTATTGGCATACAATGATTTACCGGGCCA
TAAGATTAATTTTTGGATGATCCGGGTGTATATAAATTTCATTGAGGCTA
CTCCAATCTAAGATAGGGAAACTCGAGCGTAACTACGTAACTAGTATAGT
CATTGCAACTATATATATACTTGCAATTAATAGTGATGAATTGACGACAT
GTGCAATTCCGGTGCATCGATGGATCGATCAGACGTTGGCGGTGGCGGCA
GCGGTGGCGTTGGCGGTAACGGCTGCGGCAACTCCGAGCTCAGCGAGGTG
CAGATCGGTGTCTTCCGGGTGACCCTCAACATGCCTCGGACGATGGGGCA
ACTGACACCGCCCGTCCTCCGTCCTGACCAGGCCCTTGTTGAACTCCTGG
CGCCACACGGGCGGCACCATGTGATCGTCCACGAGGAAGTCGGCCGACTT
GTTGACGAGCGCCGGGTCCCTGCCACCGAGCTTGAACTCCTTGCCGCGCC
CCTGGTAGCCGTTGAGAAGGTGGAGGTGCGCCTCGAGGTTGTGGTAGCAG
GCGA
>baak40c12
AAAACTGTAATCGTTGAAAAAATTGTTCTAATAGTTCTAGCATGTTAGCC
AAAATCTTGTTACATGAGAAACACTAATAACAGGGTCAAATTTATGGGAA
AATGGCTTCAACAAATGCCTCTGCATCAAAAGGTTGGAGATCTTCCACCC
CTTCGCCGACACCAACAAACTTGACTGGAATTCCAAGTTCGTCTACGACG
CTCACCACACAGCCACCACGAGCAGTGCCGTCTAGCTTCGTCAGAATGAA
TCCTGTGATTCCAACAACATCGTTGAACTCCTTCGCTTGCTGTAGCATAT
TTAGTCCAGTTGTGCCATCCAGAACCAGCAAGATCTCATTAGGAGCACCA
GGCAGGGCTTTAGCTATGACTTTCTTGCAAGAAACCAACTCTTCCATCAG
ACCGTAATTTGTATGAAGTCGTCCTGACGTATCACACAGAACAATATCAA
ATCCTTCACGCTTCCCACGTTTTACTGCCTGCGAAAGAACTGATGGAGCC
TGTGCCTTCTTATCGTTATCAATAACAATCTCTGAGCCAGTTCTTTCAG
>kr23D0408
TTTTTTTTTTTTTTTTTTTTTTTTTTTTTTCTTTTTTTTTTTTTTTTTTT
TTTTTTTTTTTTTTTTTTTTTTTT
>bah57d15
GAAAGTAGATTTTGAAATTGCTTACTGCGATATTCAAATTTGAAAATTTA
TGAAATATATGTACACAAAAAACAGTGAGCACCTTTCAGCACAGCCGCGG
AGCACGCTTCCCACGTGCCTACTGCTCTATAAGCGCAGCAGATCCTCTAT
GATCTCCTTGATGGACCTAGCATTCTGAATAAGCGTTGGTCATCCACATG
CCTGAAACTGAAACCGTCTCAGCACCACCTACCATCCTGTCAGGCCGGTC
GTCGAAAAGGGGCGTGCGTTCAGGTACATGACATGCATCCTCAGCATCTC
CTGAACAATTCTGCTGTGTTCCAGTTACGTCGCGAGATTCCGTTGCCAGG
GTCCCAGGTTCGGTTGCCCGTAGTAGTCACGGCCAGCAGTGCGTGCGGTT
ACGCGATCGTGGCGCTGGCACGAACCGCCTCGTCTGGAGAATCGTCCGCC
CTGGCATTGGCATTAACATTGGCCCTGGCCGCGGCGACGGACCTCATCAT
TTCTTGTTGTCGCTTGTACTCGGCCGCGCGGCGGGTGCTCTCCATCG
>BaAL13O01
GCGGCTGGCCCTTGCTAATTTTATAGTCTTATAATATGAATACAGAGCTC
TTGGTTCCTAAGTACTCCCTCCGTAAATTAATATAAGAGCATTTAGAACA
CTATTTTAGTAATCTAAACATGCTTATATTAGTTTACAGAGGGAGTACAT
ATCAACTTTCTACTCTTCGGCTCAATTGCTCAAATGCACAAACTTATTCT
CAGTGTGCATTTTGCCAACCTCCTGACTCTCAAAGCAAGCTGCACCAGAC
AGCGTCTTTGCTTACATAATCCCAAATACATAGGTGCAGAAAGAACATCT
AGTCGGTCGTTGGATCAACAACATTTTAGAATAGAACCATCATCACGACT
TCATGAGTACTGAAGCTCATGCAATCTCAGAACTCACCACAGTCAAGTAA
AACAGATGGTGATTTAAGCTCCTTCAGTAAAACCTCCGGGCTTTACTGAT
GCAGTGCAGAAGCATCTTAAAAGGCCAAATGTAGAAGCCAATGCGGGCAC
CTGAACTCTGGAGCACTATCAAGTAGGCAGGTAGGTATCGTTAGC
>BaH42J22
GTACCCTATTATGTACNGCTTTGACAGTGACATTGGAGGATACTTTACAT
GAATGAAGGGAGGGGGAGAAAAAGAAGAAGAAAAGCAAATCAACCTCAGA
TTACAATTGCATCAGTTGATGCCGCCGCTAGTGTACAATTAACAATACAC
AATTGCAATGATGGTGCCCATCATCCTTTTCACAGGGCTACGTTTCCAGA
GTCCTTCTATCTGTAGCAATATTTGGCCAGGCGAACAACCGTGCTGCGAC
GCACGACCAAATAATCTGCCCATACGGGTCATCTGGCTGCCATTGCCAAG
CCAAGGAATGGCACGAGAGAAAGTGACTACAGGTGATGTCATGTGTTTGC
CTATGATCCACTCTCAATTTCGTTGCTGAACGGTAACCGATCGACGCCCC
TCTCAACTGCATCCCTCCATAACCGATACCGGATGCCGAGCTTGTCATAC
GACACTGGCCAGTTCCAAACGTTAGCTCCATTATTCATTCGGTCTTGTTG
GCCGAGCACAAGCCGCAGATCCTCATTCAAGACCTTCTCAGCGAAATGTG
AC
>BaAL3K03
TTAACAGCTGAATCTTTTGACATGCAAACCAAACGTTTCCCTGTTGCATT
TTGTATATATACAAATAATTTGATCTGTCATCTAACCTAGTCAACTGAAG
TCCACACCACAAATAACAAATTTCCTTTTTCTCCCTCCATTTCAGGAAAC
AGCACTCATTCCGGCGAAAACCCATAAACTGTATACAACAGAAACCAACA
GCAAAGAGCACTGAGGCAATGAAAACTCTAAATCTTTCGCCCGTCTGCAC
CCTCATGGTCAGCTGCACATAACAAATGAAGGGATGACGATGATGTCTAG
GTCGTTTCCGCTTGTTTTCTCGGGGCACCTAGAATTCATCACCGGGCACC
TAGAATTCATCGTCGAGCGCGTACTCTTCGTCGTCGGGCAGCATGGCCGT
CAGCAGTGAGTAGCGCACCCGCAGGGATATCTTGCCCCTCTCTAGGTGTA
GCTTAGCGCCGGAGACCACCCAGTACCCCGGCAGGTCCTGTGGCCCACGC
ACCATCTCCGTCGTGTCCACGAACTTGAGCAGCTTCGGGGGCTGCAC
>kr30B1103
CTCCTCCTCCTCCCCTGCTCCTTGCCGCCGCCGCCGCCCTAGGATTTGCG
CAGGCGACCACCGTCCTTCACCATGCCGAAGCAGATCCACGAGATCAAGG
ACTTTTTGCTGACGGCGCGGCGGAAGGACGCGCGGTCGGTGCGGATCAAG
AGGACCAAGGACGCCGTCAAGTTCAAGGTCCGCTGCTCCAGGTACCTCTA
CACCCTCTGCGTCCACGACACCGACAAGGCCAACAAGCTCAAGCAGTCCC
TCCCACCAGGTTTGAATGTCCAGGAGGTTTAAGCTGCCTCAAACCAGATC
ATGCCTTTACTAGTAGCGGGAATGTTGGGTTAAGCAGCGTCTGTGTTCAG
TAAACCGGTTTACCATGAGTATGTTCTAGACTGAAATGTAACTTTGG
>baak14i02
AAAATCTTAGCATTTTCCTGTTCTCTATTTACGAATTACCTAATGGTAAT
GCATGAGCAGTAGTCACAGGATAACTTCCGATACCTCCAAGCAGTTGCAA
CTCATAAGATGAAATTATTTACAAAGAGTGGCCATGACTACCTACCCTAC
CTGCTATCTACAGTTTTTTTTGGATATACTATTCACAGTTGGTGTCGAAG
AGACGTAACCAATCTAGGAACATACATGGGCAAGGAATGACCCCGGAAGC
TAAGATGATGAATTGGAAGAGGAGTCATGTACACAACCTACTTATAGACT
ATATATAATTTTAGGGCCATTTCTCAACCAACACCTATTTGACAAGGGCA
AGAATTTTACTTCGTATTGATGAAACAGATATCACAATTCACCATTACGG
CATTACTTACCTAGTTGATGCCAAAGAAACTTAATAATATCTAAGAAACT
ATCCACCTAAGGAATGACCAGAGAAGCTGAGATGATGAATTGGAAGGAGT
CAAATACAGAACCCATTTTTAGATTATATGTACAAAATTTTAGGGTCATT
AC
>bags28c17
ACATCGTTTCAGGTTAGGTTACATATTTCAGGTGCCAAAGAACCATCAAA
ACAAATCCAGATGCTTGCCTACAATGACTCTCATCGCGACAAGACCCTAC
AGCAGGATTTTACTAACAGATCTCAGCCTGCATCGTCTGTCAATCCCACC
ACGCACCAGGCACCACTAATCCCATCCCGACAGTCCACCCGCACCCACCT
CAGGCGCAGAGCACAATTGCTTAAGATCCGACGCGTCCATAGGGATGCCC
TTCGCCTTCTTCCTCTTCTTGGTGTGATCAATCACCAGGCCTCCAAAGAA
TTTTCCATCGGCAGCAGTTCCCAGGGGCTTGTCCTTCGATACCGGCTCTG
GAACGCTGCCGTCTCCAGAAAACATCAACTCCGCAAACGACACTTCGGTG
TCATCGATTCCTCCCGCATCTTTATCTTCTTTGTTGGCAGATTTCTTCTT
TTCCTTCTTGGTCTTTCCTTCGGTGTCATTGG
>baal4e21
TGAAGCAGAATTGAATTTGAAATCATGTANCCGCTATCACCATCATGGGG
TACAATGGGATCGAAGATAAACAGACATAAAAATATATTCATACCAGCAA
ATATTAACCATACGAGTATAAATAGATGCTACTATGAACACCCACAAAAT
TAACATCAACAAAACGAATTAGTCCCACGATTGAACCGTTGCAAACAGGT
ACTCTACCACAATCCAGAATATCCTTAACATTAAACTTTTTCGACTTCAG
TCAATCGGCCCTTGGCACAATTAAAATTGCTGTAGAGGAGCATGCAAAGC
ACTAGATGTTTCACGTATCAAATCATCTCCATTTTTTTTAATCAACTTAA
GCATTGCGAGAGCTTCCAATCCCCAGTCTGTAGTAGAAATGCATTGCATT
TGAAGTGTACTATGTCAAAAAATAGTTCCCTCCAGTGCAATTTATTTTGA
AGGTGAATTCCCTCCGGTAAATAACTGATTCCTGTAGTGTATAGAACCAA
TCATTAATACAATGCATTATTGGCTTCATGCTTCAACTACCCTATCAAAT
TATCA
>BaGS29D05
CTCGCAGACAAAATTTGCATACCAAGTTTTTAAAAAACGTATTCCTGTCT
AGCTGAGAAATTTCTTCAGCATCTGCTGTTTGAACTAGGCTACTACAAAC
CTAACCTCACTGATTCATCACATGAGTGAGTATTAAAACAAAAGATTGTC
CGAGCACCATGCCCAAATGCAAGGAGAACTGGAATCAAGGCTAGAGCTAC
ATGTCTTCATCTTCACAAGAGATCATGGTGTTCGGTCGCCCTATCGGAAA
CGTTGCAACCGCTTGCTAACAAATTCGTACGGAGGAACTTTATCAACGTC
TCCATAGCTAGCCATTGTGGGTTGGGAAGATAACAACATCTTAGAAAACG
ATGTGACGTCATTTAGGGTCAGTTCATCCATACACTGAAGAAAATGATCG
ATAGGCTTCCTGCAACCATAAGTCAAAAGCTGTCGCCCTATATCTTCTGC
AACAATCACCCTTGATTCAAGATTCATTAACACGGATGAAATCGTCGAGT
TTTTCGCACGTCTCAGCTCAACCTCCGTCACTTGT
>bah54d24
TTTCCGTGAGCATATTATAGTCTTACATGATACTCGGACTGAAATTGCAC
ATTAGTATATGCTGTCACCTCATGATGCTTACCAATACCAATTGGGGTTA
GTTACATCAGCTAAGGTGGTTAGTGCGGCAAACCAGCAAAGGCGGCGCTT
GCTAACACAGCATCAAGAATCATCCAATTATATGCACATATATATAATGA
TATTTACTATAGCTCTCATCTCACATGAACCCTAGCTGGGTGAGATCATC
GTCCGGGATCTCAAGGCCTCCGGAGAAATCAAAGTCCTGCAGCGAGTCGT
CAAGGCCATCCGTGAACCAGGCACTGATGTCGTTGCCCTCTGGCACGTCC
AGGATGTCCACCATGGGGTCCATCGGCGGCAGGTTCATGGGGGCATCCTG
GGGCTCCGGGGCGACGTTGGCCGCGCTGTTCCTTGGTTGCTGGGTAGGTC
TTGTGCTCAGAGGGTTGTTCCACTCGTTGGATTCTCGCGGCGACGGTGAT
GGGAAGCTGGAGTTGGATGGCTCTGTGACTCTGCCAAGGACGTTTC
>basd22g20
GTTTACATGTCGTGCTGCATTTTCCCGGTTCCTCCGTCAAAAAATTCGGT
GATTCCATCCTCCTTGTATAACAAATTTGCAGACCACCTCTCTACCTGGA
CATTCCCCAGAAAAATAATGCAAAGGAAAAAAAATAAACTGTTACTCCTT
CAAGACATGTTGCAGTTTTCCTCTCGAAACAAAGAAACAAGTTCAGCTAC
ATGACTATATCCTTTCTTCCACGACGGTGGTCGTTAGTTGCCGGCTGCTC
CACTCCAGCACGATGGTCTCCCTGTGCTGCACCGCCTTCGAGTTCGAGTT
CGAGCTCGAGCTCGAGGGGGAAGCCTCTCCGAAGCACGACCTCGCCGCGG
CCGACTTCTTGCACCTGCTCATCCTCACGCTCCGCATCATCTTCCCCTCT
GGGTAGTTCGGGGTGTCGAAGCCCCCCTCGGACGCGTCACAGAGGTCCAG
CGCCAACTTCCTCAGGAGCGGTAACTCTCTGATAGCATCTGTTATGATGG
TTCTTCCGATACCTCTACCCGTGTGCCTTAGTAACACATCTTCCAAAG
>BaH62H20
AACAATGCCAGCAGTACATCAACAACATGACAGAAAGGTTTCATATGTGC
ATTACATCAGTCTGAATTGTACCAAAAGCATCACCAACTGTTCAGCATCA
ACCAACGTGATAGAAAGGTTTGAAATTATCGAAGACAATAGTTTATGAAG
CAAGTGAGTAGATATCAGTTGTTTCCACTTGCAGTTCGATACTCCCATCC
TCTTTGCCCCAACATGGAAAATTAGTTGATTTCCAAGATTGCCAGCCCCT
TTGTAAATCCGATCACAACACTACAAGATATAAAGAATTGCTCAAAAGTT
TGAAGGATTGAAAATGACACCACATATATTTTCTGAATTCCACTACAAGG
CGTATATATTGTTAGGCAAAAGAAACAACCACTCTTGTCTGCTTGCTATA
GATTGATGTAACAAAAAAATATGGTACAAATATACAACGTTACAAATGTT
TTGAGGGGTTGCAGAAAACTTTTTAAAGATGTCATTCAAGGTACGGAGAC
TAATGTTGTCCACAAGC
>bags38h17
TGTACAGACCCATGTATCGACAGTAATTAACGACAAAAAGTGTANTCTCC
TGGTTCTCGAATAATAATACATGTGATAGAAATACAATCACTAGCAAATT
ATGATACACTTCTTAACCACAAGGAGGCATGGCTGAGAATTCATTCAAGC
ACTCCTTTTCCTGGGAATCACCTCGCATGATGACTGCTATAAACCGGTTT
TGCGAGGCTTCAGATGTACGACAACAGCTTGAAATATACGACGAGGTAGA
TGGAAAGAGAGAACACCGCGCAGATGTGCTGCCAGAAGAGGAGCGCAGAT
GCTTCCTTAACGCTGTAACCCCTCAGGCTCGCGATCGCGCCGAGAAGGAT
GGCACTTGGGGTGGAGTATTGCAGTGAGAGCACAAACCGATACATGTAGT
CGTTCTCAACGAGCAGGTTTAACTTGTCTGCTAGAATCACGATGCCGATA
CCAATGCACGGGAGGATCAGAAGCCTTGCGACGAT
>BaAK30B23
ACATCTATATTTACTTACGCCGGTAAATCGTATACATAAGGTAGTTGGGG
AAAGAATGCCCTGTTTATCTGGCTGCTACTACTGCCTTAATGCAAGGCTT
TGGGGGATCAATATCATATACTAGTAGTATATATGTGTATGTATGCAGGT
AGGTAACATAAAACAAGAATGTATGTATGCTTATGACTGATGAGGTAGAT
AACGCTCTTGACACGAATAACTTTTCGTCAACATCGTTCCTCGAGCAAGT
GGTAACTGGCGTCGCCGGATCTATTATCTACCTTCTCAGGCCCTCGCAAA
TGTAGGTGGCATAGAGATCCATGGAGTGCTGGATGGCCTCGTAGGCGTCC
TCCGATGGCAGGAAGTCGTTGACGGCCACCTCCTTGTTCTCGTTCTTCTT
GTAGTCCTCGAAGAATCTTCTGATCTCGGCGAGGCGGTGTGGCGGGAGCT
CCTTGATGTCGTTGAAGTGGCGGTACTCGGGATCGTCGGCGCAGACGGCG
ATGATCTTGTCGTCGGCCTCGCCCTGGTCAATCATGGGCATGAGACCGAT
GGCCTTTG
>BaAK24P09
GCTTTGACGANGTTGTTTATTTACCGATACTAGTGCCAAAGCAAGGAATC
CAAGTAGGTACATCAATCACAATCAGGCTCGCTCGCACCAACAGAAGCGC
AAGCGGGCTAGTGCTGATGATGACCCACGGGATCGATGTCTCTTTCTCTT
AAACGGAATCATCACCGGCACACACGCACACACCCGCGCTCATAAACATC
TGCTCCCTCTATAAACTAATATAAAAGTGTTTAGATCACTACACTAAAAT
AGTTATGGTGATGTAAAAGCTTTCATATTAGTTTAGTTTATGGAGGGCGT
AGTGGTTAGTAGGCAGCTAAACTGGCTAGGCATATGCTTGCAGACCCTCT
GCACCGCCGGCCTGGCCATGAGGCTCTCCCACCAGGCCTTCACCTTGGGG
TAGTCATCAAACACCGACGCGTGCCGGGTGGTCATGAAGTAGAAGGTGAA
TGGGATGTGGTTGAGATCGGCGAAGCTGATGGAGTCCCCGGCCAAGTACC
TGCTCTTCTCCAGCC
>baak23i12
GCTGCATTATATTACAGAATGAATTTGCTACACGTAGAATATATCAGAGA
CGACATTACAACAAACACAACTGGACAGTGTTTGCTGTCTATGCATTACA
GTCAACCAACCATCCCGTCAACATCTTCTAACAAAATTATGTATGCAGAG
TTGCCCACTCTTCGATTAGGTAGAAAAAACAAATCCTAAACTGCAAGACT
TGGTTCAGGCGAAGTCCCTCCATTCGTTATCCTGCCATGTCAACACAACT
GGGGGCCCTTCCACAACACCTTGATGCAAGAAGCATGCTGATTTTTGTTT
ACCTGATTCCCTCTGTTAAGGAGCGTACACAGAACTATAATCAAGAACGA
CATTGTAAGAAAGCCTTCAGGATTCATCCTAGTTATCACTCGTCCCCTGC
AATCTTTGGACCCTCTCTGCTTCTTCTCTGATACAAACAAGGTTGGTTTT
GATCTCTTTGCAGATCCTTCCTTCGAGTAGCCTGACTGGAACCCAGAGCT
TAGGCTCCAGCTCCACCACATACGAAAGCGTGGTCTGAAATTCCTGGCC
>BaGS22I06
TTAGCAATCCTGAATAAGTTGCAACAATAGCTAACAGCATGTACAAAAAC
AACAAAGTCAACTTCGGCCAAATAGATGCCAAGGGACGACAAGCTGTACA
AACCGACAAAATACACCATCTCGACAACAATGACGACAACCAACGCCCAC
ACTCATCCCGCGCCCGACAGTACGTAGCATGAGATGGATGATGAGCACAA
TCTCTCTCAATTTGACTATAAACAAACAGTACACAGCGCCAGCCAGTCAA
CAAATTTAACCGCCATTCAGGAGAAATGCTTCATGTACACTACAAAACTA
TGATGCTAACATCATCATCATAATCATCATCTCCTCGCCGAGTTCCCGTG
TCTTTGGCTGCGGAAATAGCTAAGAAGAGCCTGCGCCTTTTCTCTTGCTC
GCGGTGTCCCTGACTGTGACAGCGCGACTAGAGGGGGCACGGCACCCTCT
TGGAGAACTATGCTGCAGAACCTGTTGCTGTTTGTGCATAGCTGAAGCAA
CGCCGCGGCAGCGTTTTCTTTCCCCCGCGCTGAACCCAGCTCGACGACTT
C
>BaAL34P18
AGAATTGCATGTCTAAACATTCACAGCAATATGGAAANATATAGCAAGTA
TCTAATCCGTTTACCCGAGTATGATTAACAGCGGACGTCTTAGAACCATA
ACGCAACGACGGGTCGAGAACAGTTCCCAGATTTCATGACAGGACAGTGA
CGCTGGTACAAAATATGCAAATCCCCACTAAAAACTTATTCAGCTCTTGA
ACCCTTTCCGAATGACTGACTGATATGACTGATATAAGATGACGGTACTA
GACAGACTCCGACTTGGTGTAGATCCGTACGGCGACGGCCAGGCCCAGTA
TCGCCAGGGGGACCAAGAACTGGAGGATCTTGATGATGAACTCCGGGGTC
TTGTCCTGGTTGTAGTGTGGCTGCTTGGGCGGCATGTACTTGACCTTGGT
GGGTATCGTGGTCGCGTCGATCTCGCCGACATAGTACTCGTCCATCATCG
CCCGAGCGGTCGTGCTGTGTCCCACATCCTCAAAGTCATCGGTCGCGTCC
TTGGCAGTTGAAGACAGCAGGACGTCGTCGTCTTCAGGGTGGTCATCAAG
GAACTTG
>BaAL39F24
TATGACACTTGTGGTGGTTTCCGAAGAAGTACTCGCTGATGAGCTACTCT
CGGTTTATTAACGACCCATTCACCTCGCAAGTTGATACTAGCAAATATGG
GCCAGAAGTTGGTCCATAAGAAAAAACACATGTATAGGTTAAACCACAAA
ACCACTAGAGATTTTATTTAGGGGTTTACATGCATGGCATGGCATGGCAC
CTGCTGTGCTCATGCAGGCAGGTGCTTACATCCAAAGACCCTTGATCAGG
TAGCGTTTCATGGTGATAGACGGATAGGTAGATTATAGATATGATGCAGG
CAGTGAATCCATGATTGATGATCTAGCAGCTGCAGCAGGAGCAGCCGCAG
CTGGTGCCGCACTTGCACTGGGTGCAGCCGCAGCCGCCGTTCTCCGGCGC
CATCTCCATCGCGCCGCAGCTCGCCTTCTGGGTGGCGGTGACGGCGACGA
GGAGGGTGGCGCCGGCGGCCTCTACCTCGGGGTACATGTTGCAGCCGCCG
CAGCCGTTGCCGCACTTGCAGGCACTGCCACAACCGCAGTT
>BaGS4L04
TACTTTGCCCAAAAGGCTTCGTCCGAATACTCTTTTATAACTTATAAGCC
AGTGATCTATGTGAGCAGAGCAATTCAGGGCCTGTGTGAACTTTAGAATG
CAGAAATTACAACAATCTCAATTTCTACATAATTGAGATATATTCCATCA
CTAAGCAGGAACAAGGCTGGGCTCCGAGGGCGAAGATGACTCAAGCAGTT
GGTTAGGCTCAGAGGGCGTGGACGACTCAAGCAGAGGATTCTTCTGGAAC
TCATTTCTGAGCTGCCCACAAGCCGCATTAGCGTCAAGCCCACGGGTCTG
TCTGACGCTGACCGTGATCTTCCGAGATTCCAACGCATCAACAAAAGCTT
GAATCGCTTTTCTGTACGGCCTCTTGTACTCAGAACCTTCTACCGGGTTA
TAGGGAATCAGGTTCACATGATAACCGCCTCCACATGCATGCAACAGCGC
TGCAAGTTCTTCAGCGTGTGCCTTTTCATCGTTAATCCCAGCTAGCAGAG
TGTACTCGAAGGATACTCTGCGTCCAGTTTCGAGGAAATAATTCTTGCAG
TCATC
>bah12e02
CTGTGGTAGAATAGCAGTACAGCCTATCCACATCACTCTTATTCATGTTA
CAAATAAGAACACCATAATAACACAACCTCGGGATATCTAGGGCACCTCC
AAGCAGCACCTCTTATTTGAACTTTCATGCTGGACAGAGCATAAGCAGAT
AATACCACGACTAAGGAACCCTGGTTCTCTTAAGAAGATGGATACATGGT
TGTGCTCTTCTGGAGTGCCCAAGACATGTGCTTACGCTTGATGAAGTCCG
AGGCCACCGAATCCACATCTGTGTTCACATCATCTATCTTGATAGGATTG
GCATGGTTGTCCTGAAACCTGACTTGTTTTTTGGGCGCTTGGACATGGTT
TGCTCCTACTGCTACTTCTTTCTTCATAACACTGGCATGGTTGTCCTGAA
AGTTGGCATGGGGATGGTGGGCTTGGAAGTAGAGCATACGAGTGTGCGAC
ATGGCTCTGTGGCTCCTTGCTTGGGGGTGCGAGG
>BaAL15F23
TCGTCTTAATACCCATGTTTTTTAAAATACTGCTCAATTTCAGGTCCATC
CACCCCGCGAAAAGAGAAACGCTAGCTGATACCTGCAAATTATGTGCAGC
TGCCAGTTTAGGTTTCTCCGAGCGACCCAACAGAGGGTCATGTCATCACA
CTGATGACGCGGCCATCGAACAACAACGCTTCTCTCTCTAGCTGTACATA
TTAGAAGTCAAAACAATATGGCTCCTCCACGCACCGCTCTACGCAGTGTC
TGCATGTCGTGTGGAGAGCACCGGCCCAAGATATGAACGATATATAGGAC
GATATTTCCAGAAAGCATCAGTCATGGATGGTCAGTATTTCTGTGCAAAC
GTTGGCATACTGCCACCGCCCCTTAACGAAAGCAATGGGCCACCGTAGAG
CCTTCTGCTGATAAGCGCGGGCTCCATGAATAGTACTACAACAGTAATAT
CATCATGGAAATGCCTCCTGACCCCGCGGTCGATCTTCTTCAAGTCTGAG
TACCTCATTTCTCTCTTCTTTGCCGCCTCCCGCAGAGCTGCTTTTACTAG
TC
>BaGS25O15
TAGGAAATTGTANGCCTCTTTGTATTTTCTTGGTATANNTGGAATTGCGA
GGCTGCACAATCTGATCACAAACTATCATGATTATGTACAGAAATGACAT
GAAATCACCTTTCTACTATAGTATATGTACATTATAAGCTGGCACAACGA
AGGTAATTTGGTGTATTGGAATAGCTGAATAACGGCATAATTCTTCTCCA
TCTAATTAATGTTCGTTCAAGCACTACGGAGTAATACTAGCCCTATGTGA
ATAGGAAGAAACTTTGGTGTATGGTGCAATAGCTAAAATTGTGACTAGGT
TGCTTCACCTATGGTTTAAGCACTAAAACCTTTGTGTGTGCCACTCCATG
GGTTGGTTGGGATGCTCGTGCACGCCTGAGCAGCGACCTTTACCATCGTT
TCAGGAAGGATGCCGGCATTGCAGATGTTTGCAAAGGACCGCATGTGCTT
CATCCCATACTGCGCCAACGAGCCACATTGTGATTCAAAAGTATGCACCG
TAGACTTTAGACAATTCCAGTCATCAACAAGAGGCTCACCAGCTGGGCGA
ACAGACTTGAGAA
>BaGS7G14
GNTTAAATTGGCGAGATTAACATTTACATGAAAAATGATGGAGATGATAT
TGCTTTGAGCTTGACCGAATGGACCCAACAAGTGGAAGGCATTCTATATG
AATTACAGTTATAGCTCCATGACGTTCTACAGTACTATGACATTACATCC
ATGATAGCTAATTGTACAAAAGAGTGAATGAAATGAACTACGAAAATCCA
GCATCATAGTTCTGCAGTCGGGCTTCTCAGAAGTGAGCCAAGCTGTATAC
TAGAGTCCATGAAAGCAGGAAAAGGGTGAACGAGGCAAAGAGCCCCTCCT
GAAGTAGGGCGGCATGGCCTCCAAAGTCTTCCTCATCAATCTTCAGCAGA
TGTGCATAGTACAAATGAACTATTACGGTGGAAATAGTAAAGAATAGGGC
GATCCAGAAGGCGCCGACGAGGGGGACGGCGCCCCAGAGCAGGCCGCAGG
CGAGCCCCACCGCCTGCCGGATCCAGTGCACCGCGTCCAGCAGCTGGTCC
TTGTCCAAGGACGCGTCGGGGTCGAGGTACCGGGCGAGCC
>basd24i11
GTATATATATAGTTGCTTTGACTTTGGATCCTTGTGATCTCTAGTGGTGT
ACTATACATATAGGACGTACGGATTAGCATTGACGAGTTGTTTATTTACC
GGTACTAGTGCACAAAGCAAGGAATCTAAGTAGGTACATCAATCACAATC
AGGCTCGCTCGCACGAACAGAAGCGCAAGCGGGCTAGTTCTGATGATGAC
CCACGGGATCGATGTCTCTTTCTCTAAAACGGAATCATCACCGGCACACA
CACACACCCGCGCTCATAAACATCTGCTCCCTCTATAAACTAATATAAAA
GTATTTAGATCACTACACTAAAATAGTTAGTGATCTAAAAGCTCTTATAT
TAGTTAACTAATATAAAAGCGTTTATAGATCACTAGACTAAAATAGTTAT
AGTAATGTAAAAGCTTTCATATTAGTTTAGTTTATGGAGGGCGTAGTGGT
TAGTAGGCAGCTAAACAGGCTAGGCATATGCTTGCACACCCTCTGCACCG
CCGGCCTGGCCATGAGGCTCTCCCACCAGGCCTT
>baak20l21
ATATCCTAGTTTGAACCCGGATCTTAGGAAATGCACCGCAACATCTTCGC
CACACAAGCCTTTGAAGACCACAATAACCACGCGATGTTGATAACGAGAT
CTAGTAGGGAAACTGGAAAACTCCACGGGCGTTCATGGTAGAGCCTTCAC
CGATATTAGTCTTGGAAACATATCCATAGTTTTTATCGGTAGAGTTGAGA
TTTGAATTTGCAAGTTTCACATCGTAGATATAACTCCAGCTTCCCACACT
TGGGTAGTGCCCTTCCTCTCGGATTTCGGTGTACACCCCGTTGGCACCAA
TGTAGGGGACGGTCCAGGAAAACAACCAATCGCAGGACCTGGTGCTGGAG
GGGATCTTGCTACGATACACAACGGCACCAGCTGAACCAACCGCAGCACC
ACTTGGGTGGACGTGGAGGAATGCACCCCATTGCCCATTCTGAATATCTG
ATGGGTAGGGTGTATCATAGATATGGCCGTGCCAATCGTTGTACTTAGCC
AAGCTCAAAGTGGCACCAGTGGCATTGTAGATGAGGCATTT
>bags33m02
GAAAGGATAAAAGGTGTTAAAAAGATGTACAGCAATTGACCGTGTTACTC
TAAAGCCCTCGGCATTCACAATAATGTACAATGATTTACAGTATCCACAA
AAGTAGCATTCGAACCAAACTTGCAGAACTCAAAAATGCCCCTTCACTCT
ATGATAGCTACAACTCTGTTCAGGAGGTTCAGGCCGAACACCGTGTCTTC
AGAGTTCACCTTTACGGTGAGATCCAGTGGTTCTGAGGTATGCCCATCCG
CCACGACAGTGATCAGGCAGGGATTCGAAGTGCTCAGGATCTCGCTGCTG
AATCGCCAGCACAAGCCGGAGGCGTCATCGATGCTGAAGGTCACCGGCAT
ATCCATTGACACGAGGTGCACATTGGCGTTGCTGAGTAGTTTCAATGCGA
GAGTTTGGGCTACTAGAAGATTCTTGTCGGCGTTGTGGTCTCTACTCTCG
TCGGTCTGCTCGTGCTTTTGAAGATGATCTTTGAAGGTGCACCTGTTGCA
ATTCCCGACAGATTTAGTTCCAGCATATAATCAACACTCAACAGTTCA
>BaH48G21
TACATGCATANTNNGTGTAGTTATTACTTCTATCATACATAGACATGGAT
ATTACATGTACAAAAGCATAAATCCGAGTACATATCAAGACGCATGCACG
TAAGCATCTTCAGCTAGTTGGCATCTACTGTAGTTGACTAAGCAAAGATG
GATGGTGTATGAAAAGGTTCATGAGGCACCGGCGACGGCGAGCATCTTCT
TGTACTCGACCTCGTCGTCGCCTATCCCCCAGAGCGAATCCGAGCAGCAG
TAGTCCCACACCGGCGATGAAGGCGGCGGAACGATCATGGACGGCAAGGC
GGTGGCTCCCCAGGCGTAGGAATCGAGCATGGCATCGTCGTTCCAGAGCA
GGTGGCTGTCCATGGCGCCGACGCTGGTGTAGAAGAGCTGCTGTTCCGCC
GCCTGTTGTTGTTCCTGGCAGCTGGCCGCGGTCTCTTGGTCGTGGTGGCC
GTGGCCGTGATGATGTGAGTGGTTGTCGTTGTCGGTCGTTGAAGAGGAGG
AGCTGGAGGTTGTGGCCGGAGACGCCGGCGACATGGACGTGGACGCCTCG
TGCCGAAT
>bags27p13
CTTGATAAAATTACAATATTAGGAGTATTATACATCACCCACAATGGCAT
GGCAAGGACCAAATCCAAGCTGCCTACAACTGCAACGCTAGATGCTTCAC
TCTACAGTACAGATTAATATGAAGCACTGAGGTCAGGTTGAGGGGAACAG
AAGCTACAGATGGATGACGAGTTCGAGATGGAACTCTCTTTGTCTACCAA
GTACACTGCCCACTGCTTATTTTCGTTCATGTTCAGTTTGTCTAACTCAG
AATTTGCTCGATGAGGGCCGTCTAAACTGTGACACAACCAAACCGCATCA
CATGGTGCCACCCAAGTGGATTTTCGTCTATTGCTTAATGTATACTCCCT
GTAGCAGCAGCCGCAAGGCGTGGGGAGCGACGCGTGCTAGATCCCGACAT
AAGGGGAGATGCGATTGATCGGGGAGGGGCCCCTCTCTCTGCACACATAT
CTTGATTCTTGAAACGGCTTCGGGAATGGCTTTGATTGGTG
